# Supplementary material for: Integrated Transcriptomics and Metabolomics Analysis Reveal Key Metabolism Pathways Contributing to Cold Tolerance in Peanut
Source: Front Plant Sci. 2021 Nov 24;12:752474. doi: 10.3389/fpls.2021.752474 (PMC8652294; doi:10.3389/fpls.2021.752474)
Supplement: Supplementary Table 1 — qRT-PCR primers in this study. [file Table_1.XLSX]

## Sheet: Sheet1
Gene name	protein Name	Accession number	Primer sequence (upstream)	Primer sequence (downstream)	product size (bp)
AhRS-1	Raffinose synthase-1	Arahy.UR837P	AGCCTGCTGAAGATATGG	GTCACCAGCGGCGGCAGC	189
AhRS-2	Raffinose synthase-2	Arahy.DBZB80	CTGCTTCCTCGGCTTTAC	GTCCTCGTTCCATTCGTC	190
AhGS	Galactinol synthase	Arahy.N6N04K	ACCAAACAAAACCTTCTAAT	GAAGCAGTTCTCGCGGTGA	116
AhGlu	alpha Glucosidase	Arahy.AJ9HGA	ATGGCAATCCTTAAGATAAC	TTGGGAAGAACAAGTTGTG	160
AhPIF3	Phytochrome Interacting Factor 3	Arahy.SDDU5A	GGATTCAGAAAGTGGACT	AGGGATTTCATGCATGGTG	163
AhPIF8	Phytochrome Interacting Factor 8	Arahy.F2RES5	CCGCCAATAAGTACACATGG	GACTAACAGATTTTCATAGA	158
AhDREB-1	Dehydration Responsive Element Binding Protein	Arahy.73DHZN	TCTTCAACGGCTACAACT	ATCCTCAAAGGCACAAAC	108
AhDREB-2	Dehydration Responsive Element Binding Protein	Arahy.SE8WTS	TCACAAAGTTCCAGCAAA	AAAGTACCAAGCCAAAGC	186
AhUGT8	UDP-Glucosyltransferase	Arahy.5Q6PVM	TCCAAAAACCAGCAGAGG	AGAAGCAGCAAAAGCCAT	144
