# Supplementary material for: Integrated Transcriptomics and Metabolomics Analysis Reveal Key Metabolism Pathways Contributing to Cold Tolerance in Peanut
Source: Front Plant Sci. 2021 Nov 24;12:752474. doi: 10.3389/fpls.2021.752474 (PMC8652294; doi:10.3389/fpls.2021.752474)
Supplement: Supplementary Table 3 — The list of differential changed metabolites between the two peanut varieties under cold stress. [file Table_3.XLSX]

## Sheet: SLH_0h vs ZH12_0h
ID	Name	Class	SLH_0h_A	SLH_0h_B	SLH_0h_C	ZH12_0h_A	ZH12_0h_B	ZH12_0h_C	Fold Change (SLH/ZH12)	log2(Fold Change)	P value	Up.Down
Com_48_neg	Cyanidin O-acetylhexoside	Anthocyanins	72540	65080	121100	3676	5497	7900	15.1538	3.9216	0.000807641	up
Com_507_pos	Quercetin O-malonylhexoside	Flavonoids	124300	107000	207600	15320	26880	29620	6.11111	2.61143	0.00326504	up
Com_74_neg	Quercetin 7-O-β-D-Glucuronide	Flavonol	236900	311500	636300	33750	82590	101600	5.4359	2.44252	0.0197851	up
Com_492_pos	L-Aspartic Acid	Amino Acid And Its Derivatives	378100	447400	276900	81460	92210	72400	4.48003	2.16351	0.00275042	up
Com_92_neg	Isosakuranetin-7-neohesperidoside (Poncirin)	Flavanone	75050	65460	126600	21330	16620	25800	4.18996	2.06694	0.00683947	up
Com_117_neg	Hydroxycitric acid	Organic Acid And Its Derivatives	252600	277700	394300	122500	76280	35680	3.94353	1.97949	0.0412107	up
Com_97_neg	Kaempferol 3-O-robinobioside (Biorobin)	Flavonol	85100	68700	159200	25020	25180	32190	3.799	1.92562	0.0273717	up
Com_314_pos	DIMBOA glucoside	Others	2972000	1762000	1650000	669100	692200	566200	3.31206	1.72773	0.0167017	up
Com_520_pos	4-Guanidinobutyric Acid	Organic Acid And Its Derivatives	979500	823300	830500	314700	260700	260900	3.14875	1.65478	0.000180105	up
Com_373_pos	D-Norvaline	Amino Acid And Its Derivatives	36360000	59900000	45530000	21270000	15770000	9741000	3.03093	1.59976	0.0190347	up
Com_542_pos	L-Valine	Amino Acid And Its Derivatives	1721000	3046000	2030000	1079000	779400	504200	2.87692	1.52452	0.0203866	up
Com_493_pos	L-Citrulline	Amino Acid And Its Derivatives	3490000	3790000	3128000	1024000	1122000	1521000	2.83829	1.50502	0.00505058	up
Com_267_pos	Hordenine	Benzene and substituted derivatives	11110000	17220000	13000000	4382000	6215000	4363000	2.7627	1.46608	0.00440284	up
Com_421_pos	L-Theanine	Amino Acid And Its Derivatives	34880000	38180000	30790000	10120000	13170000	16360000	2.61917	1.38911	0.00964016	up
Com_326_pos	Acetylcholine	Others	1212000	953800	975000	469500	372100	380000	2.57105	1.36236	0.000900813	up
Com_354_pos	Serotonin	Indole And Its Derivatives	700900	702800	622300	234000	247400	337000	2.47556	1.30776	0.00867282	up
Com_246_pos	Spermidine	Polyamine	6498000	4073000	4038000	3034000	1698000	1466000	2.35705	1.23698	0.036629	up
Com_386_pos	Purine	Nucleotide And Its Derivates	147300	196100	148400	90050	63690	57170	2.3318	1.22144	0.00928156	up
Com_113_neg	L-(+)-Arginine	Amino Acid And Its Derivatives	138800000	133500000	106300000	50800000	53750000	68110000	2.19275	1.13274	0.00307748	up
Com_529_pos	Benzamidine	Ployphenol	3244000	4890000	3580000	2220000	2034000	1291000	2.11253	1.07897	0.0254597	up
Com_224_pos	6-Methyl Coumarin	Phenylpropanoids	16090	12170	19700	4790	9640	8300	2.10999	1.07723	0.0470841	up
Com_150_neg	Kaempferol 3-O-galactoside (Trifolin)	Flavonol	8911	11690	17220	7328	4660	6306	2.0674	1.04782	0.0448016	up
Com_337_pos	Betaine	Alkaloids	8883000	6334000	4978000	3089000	2879000	3942000	2.03784	1.02704	0.0339765	up
Com_452_pos	4-O-p-Coumaroylquinic acid	Ployphenol	14280	16320	10890	7901	4807	8026	2.00106	1.00077	0.0313957	up
Com_404_pos	N', N''-Caffeoyl, feruloylputrescine	Polyamine	5571	5478	4148	8499	13640	8701	0.492769	-1.02102	0.0260768	down
Com_133_neg	D-Fructose-1,6-bisphosphate	Sugar Acids And Its Derivatives	57850	42120	30040	94850	105100	68340	0.484588	-1.04517	0.0377317	down
Com_1_neg	(Rs)-Mevalonic Acid	Organic Acid And Its Derivatives	189400	166200	188400	391400	447500	302900	0.476441	-1.06963	0.0147006	down
Com_55_neg	L-Arabitol	Sugar Alcohols	28910	17398	21761	62500	35600	53000	0.45049	-1.15043	0.0241962	down
Com_91_neg	Pheophorbide A	Organic Acid And Its Derivatives	171500	196200	153000	500000	327100	346300	0.443753	-1.17217	0.012369	down
Com_58_neg	D-Tagatose	Carbohydrates	141900	137200	190800	374200	396800	306800	0.435981	-1.19766	0.00400225	down
Com_496_pos	D-Pantothenic acid	Vitamins	291200	367100	213100	712300	684000	757000	0.404681	-1.30514	0.0243923	down
Com_427_pos	L-Tyrosine	Amino Acid And Its Derivatives	2164000	2257000	1667000	5764000	5324000	4442000	0.392015	-1.35102	0.00181185	down
Com_332_pos	p-Coumaric acid	Ployphenol	1123000	1140000	1007000	2908000	3012000	2569000	0.385204	-1.3763	0.000138569	down
Com_175_neg	Sulfosalicylic acid	Benzene and substituted derivatives	27410	32550	18210	77220	95360	57120	0.340313	-1.55506	0.00933825	down
Com_162_neg	N-Acetylglucosamine 1-phosphate	Others	14330	8442	7946	28990	30530	36460	0.320046	-1.64365	0.0154975	down
Com_176_neg	Sucralose	Organic oxygen compounds	29830	56110	66360	201000	212300	159800	0.265748	-1.91187	0.0203357	down
Com_78_neg	Fructose	Carbohydrates	30580	42740	24890	137900	142500	92750	0.263192	-1.92581	0.00323225	down
Com_34_neg	Pyrroloquinoline quinone	Alkaloids	7060000	7442000	7186000	34140000	27610000	22940000	0.256087	-1.96529	0.00640247	down
Com_49_neg	Uridine 5'-diphospho-D-glucose	Nucleotide and its derivates	76530	126400	128800	644200	212600	491400	0.246054	-2.02295	0.0385887	down
Com_12_neg	L-(-)-Tyrosine	Amino Acid And Its Derivatives	74270	102300	85690	419100	393400	325400	0.230477	-2.1173	0.000313269	down
Com_278_pos	3-Chloro-L-Tyrosine	Amino Acid And Its Derivatives	18910	7664	19890	71130	91820	130100	0.158553	-2.65696	0.0113286	down
Com_136_neg	D-Glucose	Carbohydrates	13580	23340	13520	97640	200700	68770	0.137398	-2.86357	0.0113633	down

## Sheet: SLH_3h vs ZH12_3h
ID	Name	Class	SLH_0h_A	SLH_0h_B	SLH_0h_C	ZH12_0h_A	ZH12_0h_B	ZH12_0h_C	Fold Change (SLH/ZH12)	log2(Fold Change)	P value	Up.Down
Com_436_pos	N-Acetylputrescine	Amino Acid And Its Derivatives	200200	223500	243600	98890	51780	110500	2.55504	1.35335	0.0462767	up
Com_246_pos	Spermidine	Polyamine	6505000	10780000	8275000	1992000	838100	1762000	5.56608	2.47666	0.00986886	up
Com_392_pos	N-p-Cinnamoylagmatine	Polyamine	329800	346600	274100	9507	27410	6850	21.7173	4.44077	0.0140785	up
Com_229_pos	Phenethylamine	Polyamine	31410	39250	43110	18390	7093	10870	3.12959	1.64597	0.0370469	up
Com_233_pos	Β-Nicotinamide Mononucleotide	Nucleotide And Its Derivates	308200	343500	395400	168000	102700	86940	2.9278	1.54982	0.0202949	up
Com_48_neg	Cyanidin O-acetylhexoside	Anthocyanins	110900	39340	87010	6000	11290	8014	9.37599	3.22897	0.00745283	up
Com_150_neg	Kaempferol 3-O-galactoside (Trifolin)	Flavonol	13760	13330	15080	8205	4283	5511	2.34291	1.2283	0.0384015	up
Com_97_neg	Kaempferol 3-O-robinobioside (Biorobin)	Flavonol	120400	51900	102300	30460	28000	25770	3.26012	1.70493	0.0446229	up
Com_20_neg	Cynaroside	Flavonoids	17660	13430	20750	4098	7732	6907	2.76672	1.46818	0.0158154	up
Com_92_neg	Isosakuranetin-7-neohesperidoside (Poncirin)	Flavanone	108600	44410	86010	23150	21620	24770	3.43716	1.78122	0.045952	up
Com_561_pos	N-Feruloylserotonin	Ployphenol	613800	577500	518400	8981	35130	5015	34.8023	5.12111	0.020675	up
Com_326_pos	Acetylcholine	Others	1298000	1003000	1062000	341000	485300	446000	2.64324	1.40231	0.00247196	up
Com_314_pos	DIMBOA glucoside	Others	2276000	2223000	2715000	526800	688800	812900	3.55632	1.83039	0.00307917	up
Com_408_pos	Arabidopyl shikimic acid	Others	150600	141300	137200	3092	13830	21480	11.1739	3.48206	0.044202	up
Com_490_pos	Kolavic acid	Terpene	159800	150200	154700	21070	40080	14460	6.14601	2.61965	0.0231971	up
Com_520_pos	4-Guanidinobutyric Acid	Organic Acid And Its Derivatives	1072000	851500	823500	269800	387300	291000	2.89737	1.53475	0.00199838	up
Com_117_neg	Hydroxycitric acid	Organic Acid And Its Derivatives	267000	213700	210300	37530	87450	91830	3.18712	1.67225	0.043851	up
Com_93_neg	5-oxoproline	Amino Acid And Its Derivatives	13663	12887	10814	42790	29020	36270	0.345707	-1.53238	0.00274233	down
Com_12_neg	L-(-)-Tyrosine	Amino Acid And Its Derivatives	121700	172700	149600	493300	354500	316700	0.38128	-1.39108	0.00567056	down
Com_173_neg	DL-homocysteine	Amino Acid And Its Derivatives	157900	118200	119500	344300	559300	601900	0.26277	-1.92813	0.00651021	down
Com_333_pos	Glutathione Oxidized	Amino Acid And Its Derivatives	70470	177100	83550	871100	443300	648200	0.168715	-2.56734	0.00836746	down
Com_121_neg	3-(2-Naphthyl)-D-alanine	Amino Acid And Its Derivatives	6872	4829	7352	11640	15160	14170	0.465048	-1.10455	0.0115979	down
Com_65_neg	N,N-Dimethylglycine	Amino Acid And Its Derivatives	2283000	1137000	1097000	4041000	3157000	4970000	0.37122	-1.42966	0.0300924	down
Com_107_neg	L-Homoserine	Amino Acid And Its Derivatives	6954	14740	5638	39760	20590	23920	0.324338	-1.62443	0.0352625	down
Com_155_neg	trans-P-Coumaric acid	Phenylpropanoids and polyketides	51300	85600	40590	349000	144500	277300	0.230267	-2.11862	0.0143149	down
Com_175_neg	Sulfosalicylic acid	Benzene and substituted derivatives	22210	47270	23400	145900	90390	130700	0.253086	-1.9823	0.0126105	down
Com_3_neg	1,5-Anhydro-D-glucitol	Alcohols and polyols	40120	32720	50110	82590	87160	101700	0.452938	-1.14261	0.0104426	down
Com_181_pos	L-Epicatechin	Catechin derivatives	5591	5730	3449	10270	11190	13430	0.42333	-1.24014	0.0190505	down
Com_393_pos	N-Sinapoylagmatine	Phenolamine	5772	4760	3733	12690	10780	7060	0.467245	-1.09775	0.029794	down
Com_130_neg	dGDP	Nucleotide And Its Derivates	14970	16410	12240	68170	62700	85820	0.201301	-2.31257	0.000241565	down
Com_227_pos	8-Hydroxy-2-Deoxyguanosine	Nucleotide And Its Derivates	16690	24300	19700	52280	42200	35860	0.465628	-1.10275	0.00770062	down
Com_85_neg	Deoxyguanosine diphosphate (dGDP)	Nucleotide And Its Derivates	8946	25450	16720	76330	102200	79160	0.198362	-2.33379	0.0229131	down
Com_49_neg	Uridine 5'-diphospho-D-glucose	Nucleotide and its derivates	102200	288200	170200	802000	494500	763300	0.272162	-1.87746	0.02713	down
Com_466_pos	2'-Deoxycytidine-5'-diphosphate	Nucleic acid derivative	12150	15880	11830	1986000	2509000	2569000	0.00564269	-7.4694	2.43e-06	down
Com_504_pos	dUDP	Nucleic acid derivative	14060	15050	15590	1827000	2502000	2555000	0.00649332	-7.26683	0.000191638	down
Com_473_pos	Crotonoside	Nucleic acid derivative	17570	14640	22740	55900	47110	40420	0.383114	-1.38416	0.00480715	down
Com_104_neg	O-Phosphorylethanolamine	Phospholipid	43480	22340	17000	266800	166700	142300	0.143835	-2.79752	0.00618168	down
Com_566_pos	Rhodomyrtone	Others	88670	101600	89790	979000	1292000	1219000	0.0802464	-3.63942	0.000121032	down
Com_162_neg	N-Acetylglucosamine 1-phosphate	Others	9126	6924	4408	45840	52270	43410	0.144559	-2.79027	0.00802832	down
Com_407_pos	Arabidopyl ketoadipic acid	Others	7819	9639	8944	24220	22130	15880	0.424265	-1.23696	0.010823	down
Com_341_pos	Tuberonic acid hexoside	Others	16880	21440	23840	61110	40920	37410	0.445783	-1.16559	0.0159769	down
Com_329_pos	Biliverdin	others	3015	3858	2365	12930	10620	5918	0.313493	-1.6735	0.0217672	down
Com_524_pos	5-Sulfanyl-1-pentanesulfonamide	Others	3525	12360	7248	50120	43140	40250	0.173268	-2.52892	0.0323116	down
Com_72_neg	A-Ketoglutaric Acid	Tca Cycle	59100	63940	50540	128200	157300	147900	0.400508	-1.3201	0.000619476	down
Com_152_neg	Pyruvic Acid	Tca Cycle	2288000	2977000	2538000	6806000	5222000	5437000	0.446779	-1.16237	0.00206262	down
Com_108_neg	Cis-Aconitic Acid	Tca Cycle	228700	231100	226700	1238000	743300	1193000	0.216268	-2.20911	0.0116141	down
Com_34_neg	Pyrroloquinoline quinone	Alkaloids	7314000	7535000	7673000	25180000	23880000	18750000	0.332134	-1.59016	0.00586188	down
Com_563_pos	Dendrobine	Alkaloids	3042	3212	2957	10110	6059	5651	0.422136	-1.24422	0.0436114	down
Com_10_neg	N-Acetyl-L-methionine	Carboxylic acids and derivatives	3278	4694	3142	13210	9995	10300	0.331712	-1.592	0.00306569	down
Com_58_neg	D-Tagatose	Carbohydrates	194000	215900	172900	504900	527400	416400	0.402292	-1.31369	0.000770549	down
Com_128_neg	D-(+)-Glucono-1,5-lactone	Carbohydrates	8412	5742	7228	23760	17320	22520	0.336195	-1.57263	0.00190175	down
Com_39_neg	DL-Arabinose	Carbohydrates	1197000	1550000	1036000	3165000	4100000	4916000	0.310566	-1.68703	0.0026188	down
Com_62_neg	D-Xylose	Carbohydrates	153400	499200	311000	960900	1229000	1481000	0.262497	-1.92963	0.0400375	down
Com_136_neg	D-Glucose	Carbohydrates	18880	58010	48180	160500	175300	206000	0.230842	-2.11502	0.0408102	down
Com_18_neg	D-(+)-Galacturonic acid	Carbohydrates	57506	24840	42680	144200	68220	97490	0.403427	-1.30962	0.049364	down
Com_75_neg	Ribose 5-phosphate	Sugar Acids And Its Derivatives	36990	53060	30420	190700	149100	148300	0.246814	-2.0185	0.00460297	down
Com_374_pos	Diosgenin	Terpene	718500	803600	772400	9382000	12190000	13040000	0.066292	-3.91502	0.000524193	down
Com_496_pos	D-Pantothenic acid	Vitamins	222700	127000	178600	798900	586000	820000	0.239603	-2.06128	0.00309884	down
Com_491_pos	Riboflavin	Vitamins	93510	113300	90780	302800	224500	217100	0.399772	-1.32275	0.00340062	down
Com_447_pos	Vitamin B2	Vitamins	368500	544800	350000	1226000	963000	1184000	0.374533	-1.41684	0.00758912	down
Com_15_neg	Indole-5-carboxylic acid	Indole And Its Derivatives	45060	50660	44550	206100	140900	195200	0.258705	-1.95062	0.00396562	down
Com_154_neg	Malonicacid	Organic Acid And Its Derivatives	51050	44180	39670	119400	111500	135600	0.368076	-1.44192	0.000558772	down
Com_38_neg	L-(+)-Tartaric acid	Organic Acid And Its Derivatives	2897000	3769000	2433000	8800000	11020000	13080000	0.276565	-1.85431	0.00174348	down
Com_1_neg	(Rs)-Mevalonic Acid	Organic Acid And Its Derivatives	141400	209500	180600	602100	445500	443500	0.356448	-1.48824	0.00263442	down
Com_29_neg	Methylmalonic Acid	Organic Acid And Its Derivatives	285200	311100	239400	755400	552700	603400	0.437196	-1.19365	0.00272619	down
Com_116_neg	Hydrocinnamic Acid	Organic Acid And Its Derivatives	205000	240100	152200	522600	619200	694800	0.325221	-1.62051	0.00381314	down
Com_451_pos	Phosphoric Acid	Organic Acid And Its Derivatives	47210000	40210000	34820000	86900000	96890000	97870000	0.433998	-1.20424	0.00448554	down
Com_36_neg	D-Xylonic acid	Organic Acid And Its Derivatives	534900	524500	409900	1184000	1419000	1912000	0.325426	-1.6196	0.00474659	down
Com_266_pos	N-(2-Hydroxyethyl)iminodiacetic acid	Organic Acid And Its Derivatives	1800000	1163000	1339000	3979000	3347000	4204000	0.373114	-1.42231	0.00603613	down
Com_43_neg	Isocitrate	Organic Acid And Its Derivatives	3635000	3805000	3028000	22440000	11510000	15380000	0.212204	-2.23648	0.00915029	down
Com_81_neg	Citramalate	Organic Acid And Its Derivatives	45290	76730	35220	315900	288700	330200	0.168207	-2.57169	0.0132823	down
Com_169_neg	3-Hydroxybutyrate	Organic Acid And Its Derivatives	132500	98620	94240	219500	240700	236100	0.46727	-1.09767	0.0139592	down
Com_76_neg	Lactic acid	Organic Acid And Its Derivatives	111900	118600	96690	199700	281200	326800	0.405089	-1.30369	0.0150695	down
Com_101_neg	Phosphopyruvic acid	Organic Acid And Its Derivatives	120600	121800	114800	231300	329000	372700	0.382851	-1.38515	0.0208532	down
Com_143_neg	3-Methyl-2-Oxobutanoic Acid	Organic Acid And Its Derivatives	2322	2007	7859	31200	37140	17480	0.142018	-2.81585	0.0226249	down
Com_118_neg	Homogentisic Acid	Organic Acid And Its Derivatives	11120	5901	5259	24100	29910	25970	0.27857	-1.84389	0.0228853	down
Com_153_neg	Glutaric Acid	Organic Acid And Its Derivatives	24760	100500	63790	534300	353000	303200	0.158799	-2.65473	0.0279379	down
Com_54_neg	L-Lactic Acid	Organic Acid And Its Derivatives	4631	12194	11828	22600	37540	43980	0.275192	-1.86149	0.0310188	down
Com_158_neg	2,3-Dihydroxybenzoic acid	Organic Acid And Its Derivatives	12765	18830	9084	39140	22950	31990	0.432387	-1.2096	0.034418	down
Com_144_neg	3-Hydroxynaphthalene-2,7-Disulphonic acid	Organic Acid And Its Derivatives	133000	51020	60760	217300	283900	279100	0.3137	-1.67254	0.0425916	down
Com_91_neg	Pheophorbide A	Organic Acid And Its Derivatives	98140	108500	108300	496600	257300	231400	0.319639	-1.64549	0.0431531	down
Com_348_pos	β-Linoleic acid	Lipids and lipid-like molecules	44170	34830	40200	119900	90460	110100	0.371965	-1.42676	0.000942705	down
Com_201_pos	Panaxydol	Lipids and lipid-like molecules	249000	186600	222500	655500	471700	625100	0.375564	-1.41287	0.00210988	down
Com_312_pos	α-Linolenic acid	Lipids and lipid-like molecules	7502000	5747000	6720000	20910000	14630000	17930000	0.373462	-1.42097	0.00218835	down
Com_270_pos	Oleic acid	Lipids and lipid-like molecules	107300	104800	100000	323000	209700	182900	0.436138	-1.19715	0.0412344	down
Com_433_pos
Com_229_pos
Com_458_pos
Com_391_pos
Com_436_pos
Com_558_pos
Com_28_neg
Com_350_pos
Com_217_pos
Com_3_neg
Com_4_neg
Com_438_pos
Com_138_neg

## Sheet: SLH_24h vs ZH12_24h
ID	Name	Class	SLH_0h_A	SLH_0h_B	SLH_0h_C	ZH12_0h_A	ZH12_0h_B	ZH12_0h_C	Fold Change (SLH/ZH12)	log2(Fold Change)	P value	Up.Down
Com_314_pos	DIMBOA glucoside	Others	3584000	3103000	2944000	911600	867900	1029000	3.42923	1.77789	0.00010671	up
Com_326_pos	Acetylcholine	Others	1341000	1130000	1074000	549000	398800	439600	2.55514	1.3534	0.00191369	up
Com_492_pos	L-Aspartic Acid	Amino Acid And Its Derivatives	638800	512700	343900	76000	61860	92810	6.48285	2.69663	0.00197614	up
Com_92_neg	Isosakuranetin-7-neohesperidoside (Poncirin)	Flavanone	67910	73160	92070	33010	35270	24500	2.51283	1.32931	0.00350936	up
Com_520_pos	4-Guanidinobutyric Acid	Organic Acid And Its Derivatives	1088000	929600	1114000	395100	229400	304400	3.3713	1.7533	0.00905948	up
Com_48_neg	Cyanidin O-acetylhexoside	Anthocyanins	46280	66080	80210	12280	7153	4061	8.19656	3.03502	0.00930042	up
Com_503_pos	Cytidine	Nucleotide And Its Derivates	499000	677200	728900	347800	207100	253400	2.35692	1.2369	0.0120116	up
Com_240_pos	18-Nor-4,15-dihydroxyabieta-8,11,13-trien-7-one	Terpene	53380	72250	81070	28510	31190	17060	2.69281	1.42911	0.0151707	up
Com_440_pos	Narcissoside	Flavonoids	24960	20050	20930	10630	6474	5730	2.8878	1.52997	0.0192431	up
Com_354_pos	Serotonin	Indole And Its Derivatives	731000	469200	526200	323900	171700	205300	2.46312	1.30049	0.0201814	up
Com_200_pos	p-Anisaldehyde	Pyridine And Its Derivatives	82380	68630	111200	50350	32110	44690	2.06221	1.04419	0.0208239	up
Com_74_neg	Quercetin 7-O-β-D-Glucuronide	Flavonol	231400	373800	584000	140100	137400	65380	3.46827	1.79422	0.0285473	up
Com_421_pos	L-Theanine	Amino Acid And Its Derivatives	36750000	25100000	30470000	15920000	6999000	8983000	2.89386	1.533	0.0290781	up
Com_493_pos	L-Citrulline	Amino Acid And Its Derivatives	3452000	2607000	2948000	1545000	687000	872300	2.90146	1.53678	0.0325991	up
Com_507_pos	Quercetin O-malonylhexoside	Flavonoids	111600	117500	157300	31130	64840	27230	3.13636	1.64909	0.0327968	up
Com_97_neg	Kaempferol 3-O-robinobioside (Biorobin)	Flavonol	76480	83730	101400	53830	41960	29280	2.09171	1.06468	0.0329706	up
Com_462_pos	Pyrimidine	Pyrimidines	456500	456000	401200	207900	243300	122500	2.28987	1.19527	0.0477002	up
Com_504_pos	dUDP	Nucleic acid derivative	12070	12000	14580	2141000	1785000	2043000	0.00647512	-7.27088	6.22e-07	down
Com_227_pos	8-Hydroxy-2-Deoxyguanosine	Nucleotide And Its Derivates	18510	20150	20440	39580	39640	41850	0.488147	-1.03461	0.000164191	down
Com_158_neg	2,3-Dihydroxybenzoic acid	Organic Acid And Its Derivatives	16048	14266	14683	33560	33130	29050	0.469992	-1.08929	0.000297418	down
Com_152_neg	Pyruvic Acid	Tca Cycle	2061000	1815000	1754000	3800000	3574000	4117000	0.489949	-1.0293	0.000432508	down
Com_466_pos	2'-Deoxycytidine-5'-diphosphate	Nucleic acid derivative	11400	13300	19600	2292000	1982000	2054000	0.00700063	-7.1583	0.000508292	down
Com_374_pos	Diosgenin	Terpene	771600	762300	791900	11920000	9726000	9485000	0.0747101	-3.74255	0.000604099	down
Com_12_neg	L-(-)-Tyrosine	Amino Acid And Its Derivatives	119200	92990	89160	635200	416100	542300	0.1891	-2.40278	0.00064249	down
Com_1_neg	(Rs)-Mevalonic Acid	Organic Acid And Its Derivatives	125500	119200	101600	362800	378400	400800	0.30324	-1.72147	0.000653689	down
Com_566_pos	Rhodomyrtone	Others	90510	92650	96700	1321000	1000000	981300	0.084747	-3.56069	0.00104904	down
Com_108_neg	Cis-Aconitic Acid	Tca Cycle	83270	154500	129300	548300	1066000	842500	0.14941	-2.74265	0.00211892	down
Com_332_pos	p-Coumaric acid	Ployphenol	1850000	1896000	1593000	4505000	3400000	4054000	0.446442	-1.16346	0.00220501	down
Com_427_pos	L-Tyrosine	Amino Acid And Its Derivatives	3666000	3565000	2844000	7984000	6053000	7416000	0.469631	-1.0904	0.00282292	down
Com_278_pos	3-Chloro-L-Tyrosine	Amino Acid And Its Derivatives	16220	9673	14260	84160	64690	140000	0.13901	-2.84674	0.00329535	down
Com_270_pos	Oleic acid	Lipids and lipid-like molecules	103300	114000	92080	199900	273800	215900	0.448637	-1.15638	0.00369761	down
Com_473_pos	Crotonoside	Nucleic acid derivative	20880	19760	16890	42220	48930	35330	0.454855	-1.13652	0.00370618	down
Com_15_neg	Indole-5-carboxylic acid	Indole And Its Derivatives	53380	46940	35600	111600	105800	153400	0.366559	-1.44788	0.00383072	down
Com_175_neg	Sulfosalicylic acid	Benzene and substituted derivatives	20640	32251	32500	74510	84080	109600	0.318397	-1.6511	0.00452804	down
Com_36_neg	D-Xylonic acid	Organic Acid And Its Derivatives	511000	376500	321800	1280000	896800	1378000	0.340188	-1.5556	0.00471446	down
Com_75_neg	Ribose 5-phosphate	Sugar Acids And Its Derivatives	24490	10730	14310	243800	179500	84440	0.0975499	-3.35772	0.0054089	down
Com_176_neg	Sucralose	Organic oxygen compounds	59040	32770	59580	194000	149500	273000	0.245564	-2.02583	0.00616072	down
Com_58_neg	D-Tagatose	Carbohydrates	164800	176500	116800	472300	388200	425800	0.356138	-1.48949	0.00658165	down
Com_29_neg	Methylmalonic Acid	Organic Acid And Its Derivatives	211900	193800	196500	456300	454700	356100	0.475258	-1.07322	0.00702581	down
Com_10_neg	N-Acetyl-L-methionine	Carboxylic acids and derivatives	2454	3303	2725	5703	7251	9401	0.379423	-1.39812	0.00845792	down
Com_72_neg	A-Ketoglutaric Acid	Tca Cycle	32910	30330	27820	194400	105900	141800	0.205972	-2.27948	0.00862427	down
Com_138_neg	Α-Hydroxyisobutyric Acid	Organic Acid And Its Derivatives	23760	14260	19700	39060	68670	62830	0.338415	-1.56314	0.0100454	down
Com_43_neg	Isocitrate	Organic Acid And Its Derivatives	1983000	1698000	1929000	4513000	7313000	7104000	0.296355	-1.7546	0.0111752	down
Com_136_neg	D-Glucose	Carbohydrates	37200	32030	24790	250600	221300	638500	0.0846722	-3.56197	0.0119882	down
Com_87_neg	D-Glutamic Acid	Amino Acid And Its Derivatives	48660	31640	53320	180500	171500	174800	0.253645	-1.97912	0.0124644	down
Com_65_neg	N,N-Dimethylglycine	Amino Acid And Its Derivatives	1505000	764900	965200	4093000	3013000	3731000	0.298524	-1.74408	0.0129622	down
Com_170_neg	3-Dehydroshikimic acid	Organic Acid And Its Derivatives	46140	60970	31020	129100	94550	166400	0.354134	-1.49763	0.0157208	down
Com_178_neg	Allysine(6-Oxo DL-Norleucine)	Amino Acid And Its Derivatives	258000	159100	175400	444500	394600	500800	0.442197	-1.17724	0.0166056	down
Com_202_pos	Citral,Cis+Trans	Others	3320	2579	2293	4831	8260	5694	0.436093	-1.19729	0.0171025	down
Com_76_neg	Lactic acid	Organic Acid And Its Derivatives	64450	84130	54770	129300	256500	203800	0.344895	-1.53577	0.0173492	down
Com_513_pos	N8-Acetylspermidine	Amino Acid And Its Derivatives	28950	32440	37160	79150	85380	53330	0.452355	-1.14447	0.0184403	down
Com_3_neg	1,5-Anhydro-D-glucitol	Alcohols and polyols	53350	36580	29010	73410	88010	119900	0.422793	-1.24198	0.0203034	down
Com_81_neg	Citramalate	Organic Acid And Its Derivatives	18690	52110	16620	119400	170600	205000	0.176606	-2.50139	0.022614	down
Com_129_neg	Shikimic acid	Organic Acid And Its Derivatives	28440	13810	6518	113700	83150	162100	0.135863	-2.87978	0.0230537	down
Com_17_neg	D-(+)-Glucose	Carbohydrates	211000	79010	103200	746300	330000	376400	0.270675	-1.88536	0.0274015	down
Com_528_pos	L-Sepiapterin	Organoheterocyclic compounds	9407	7505	17920	45280	31390	37490	0.305116	-1.71257	0.0277567	down
Com_93_neg	5-oxoproline	Amino Acid And Its Derivatives	18420	11409	11122	29040	24400	31330	0.483084	-1.04966	0.0290898	down
Com_33_neg	D-Fructose-1,6-biphosphate	Carbohydrates	47170	71460	46250	95120	90670	156200	0.482119	-1.05254	0.0346822	down
Com_86_neg	deoxyguanosine 5'-monophosphate (dGMP)	Nucleotide And Its Derivates	30350	46680	29920	129400	170800	64770	0.293038	-1.77084	0.0367469	down
Com_155_neg	trans-P-Coumaric acid	Phenylpropanoids and polyketides	54320	26030	26600	138500	60160	171100	0.289242	-1.78965	0.0426273	down
Com_109_neg	AMP	Nucleotide And Its Derivates	71430	113500	58020	243900	407800	142900	0.305751	-1.70957	0.0427305	down
Com_173_neg	DL-homocysteine	Amino Acid And Its Derivatives	114800	129900	62060	166100	445400	382900	0.308488	-1.69672	0.0449235	down
Com_496_pos	D-Pantothenic acid	Vitamins	384500	165600	169900	748700	522100	665400	0.371862	-1.42716	0.0476194	down
Com_433_pos
Com_229_pos
Com_458_pos
Com_391_pos
Com_436_pos
Com_558_pos
Com_28_neg
Com_350_pos
Com_217_pos
Com_3_neg
Com_4_neg
Com_438_pos
Com_138_neg

## Sheet: SLH_48h vs ZH12_48h
ID	Name	Class	SLH_0h_A	SLH_0h_B	SLH_0h_C	ZH12_0h_A	ZH12_0h_B	ZH12_0h_C	Fold Change (SLH/ZH12)	log2(Fold Change)	P value	Up.Down
Com_492_pos	L-Aspartic Acid	Amino Acid And Its Derivatives	408600	338500	264600	96500	99510	102300	3.39144	1.7619	0.00971246	up
Com_48_neg	Cyanidin O-acetylhexoside	Anthocyanins	75910	59880	114000	5400	3390	7464	15.3679	3.94185	0.000897259	up
Com_97_neg	Kaempferol 3-O-robinobioside (Biorobin)	Flavonol	94950	78500	151600	36180	22200	36940	3.41009	1.76981	0.00971556	up
Com_74_neg	Quercetin 7-O-β-D-Glucuronide	Flavonol	496300	309900	734700	115400	29470	139600	5.41674	2.43742	0.0457257	up
Com_507_pos	Quercetin O-malonylhexoside	Flavonoids	192300	181400	297800	31550	8091	26850	10.0991	3.33616	0.0196724	up
Com_375_pos	Diosmetin	Flavonoids	4043	8682	12240	1097	2607	790	5.55518	2.47383	0.0226994	up
Com_547_pos	Selgin O-malonylhexoside	Flavonoids	30170	22620	86860	9291	5463	6310	6.62979	2.72896	0.0373917	up
Com_92_neg	Isosakuranetin-7-neohesperidoside (Poncirin)	Flavanone	82570	78380	134500	31550	19010	31620	3.59516	1.84605	0.00614862	up
Com_326_pos	Acetylcholine	Others	1369000	1290000	1093000	548600	428500	375300	2.77433	1.47214	0.00298964	up
Com_314_pos	DIMBOA glucoside	Others	3439000	4843000	4661000	1828000	1058000	1014000	3.31872	1.73063	0.00956732	up
Com_232_pos	Polypodine B	Terpene	594100	665800	625500	304900	239100	268100	2.32164	1.21514	0.00210264	up
Com_534_pos	Phytocassane E	Terpene	8260	6490	10090	2147	3365	2035	3.29137	1.71869	0.00482506	up
Com_428_pos	Indolelactic acid	Indole And Its Derivatives	298900	137200	141500	79910	53280	61060	2.97349	1.57216	0.0381072	up
Com_520_pos	4-Guanidinobutyric Acid	Organic Acid And Its Derivatives	1118000	900600	822100	396600	334000	323000	2.69618	1.43092	0.0014636	up
Com_117_neg	Hydroxycitric acid	Organic Acid And Its Derivatives	187200	307800	197300	88520	63520	56030	3.32725	1.73433	0.00488443	up
Com_355_pos	Guan-fu base A	TCM	2937	1101	3549	458	477	916	4.09887	2.03522	0.0438142	up
Com_65_neg	N,N-Dimethylglycine	Amino Acid And Its Derivatives	884500	762500	769500	3638000	2534000	3255000	0.256338	-1.96388	0.00199413	down
Com_278_pos	3-Chloro-L-Tyrosine	Amino Acid And Its Derivatives	36570	25380	39470	118300	79740	153100	0.288831	-1.7917	0.00823327	down
Com_107_neg	L-Homoserine	Amino Acid And Its Derivatives	3636	3957	2554	22490	9206	16960	0.208546	-2.26156	0.01463	down
Com_12_neg	L-(-)-Tyrosine	Amino Acid And Its Derivatives	77340	181000	127800	626500	455300	504600	0.243406	-2.03856	0.0172699	down
Com_173_neg	DL-homocysteine	Amino Acid And Its Derivatives	135100	119300	113700	209600	230900	326800	0.479734	-1.05969	0.0222918	down
Com_178_neg	Allysine(6-Oxo DL-Norleucine)	Amino Acid And Its Derivatives	136200	225400	230100	407300	354200	572600	0.44352	-1.17293	0.0225403	down
Com_93_neg	5-oxoproline	Amino Acid And Its Derivatives	12730	12450	7562	36120	20130	23230	0.411953	-1.27945	0.022712	down
Com_419_pos	Phe-Phe	Amino Acid And Its Derivatives	6383	11000	5927	13450	22740	21880	0.401412	-1.31684	0.0237753	down
Com_64_neg	N-Acetylaspartate	Amino Acid And Its Derivatives	8419	16020	7553	38180	34410	28050	0.317886	-1.65342	0.0245579	down
Com_166_neg	Creatine	Amino Acid And Its Derivatives	23070	36570	38090	80730	50590	106800	0.410423	-1.28482	0.0367039	down
Com_155_neg	trans-P-Coumaric acid	Phenylpropanoids and polyketides	45980	35260	35890	152900	157500	93710	0.289847	-1.78664	0.00776776	down
Com_175_neg	Sulfosalicylic acid	Benzene and substituted derivatives	31607	32881	37381	78810	75030	76090	0.443044	-1.17448	0.00210597	down
Com_562_pos	N-Feruloylputrescine	Phenolamine	15650	15280	36310	56950	57000	91980	0.326519	-1.61476	0.0336852	down
Com_347_pos	α-Nicotinamide adenine dinucleotide	Nucleotide And Its Derivates	294100	340400	396000	755300	882300	608300	0.458836	-1.12395	0.00568874	down
Com_168_neg	Guanosine 5'-monophosphate	Nucleotide And Its Derivates	13050	19280	13470	31650	53170	41800	0.361712	-1.46709	0.00720531	down
Com_141_neg	β-Pseudouridine	Nucleotide and its derivates	553100	468000	714200	1351000	936000	1363000	0.475425	-1.07271	0.013001	down
Com_504_pos	dUDP	Nucleic acid derivative	12420	14130	12960	2406000	2182000	2518000	0.00556009	-7.49068	1e-07	down
Com_466_pos	2'-Deoxycytidine-5'-diphosphate	Nucleic acid derivative	14790	8357	9247	2133000	1916000	2590000	0.00487935	-7.6791	0.000124338	down
Com_566_pos	Rhodomyrtone	Others	100600	98390	111900	1089000	1102000	1365000	0.0874269	-3.51578	7.31e-05	down
Com_341_pos	Tuberonic acid hexoside	Others	19510	25180	32700	68470	72900	100400	0.320098	-1.64342	0.00448837	down
Com_162_neg	N-Acetylglucosamine 1-phosphate	Others	9213	3522	4422	29660	29470	27880	0.197184	-2.34238	0.0270896	down
Com_152_neg	Pyruvic Acid	Tca Cycle	1746000	1930000	1615000	3666000	4350000	4010000	0.439963	-1.18454	0.000329751	down
Com_108_neg	Cis-Aconitic Acid	Tca Cycle	91090	78010	51270	784700	622300	384800	0.122988	-3.02341	0.00180508	down
Com_72_neg	A-Ketoglutaric Acid	Tca Cycle	43430	25600	23730	207300	163300	165200	0.173124	-2.53012	0.00508824	down
Com_10_neg	N-Acetyl-L-methionine	Carboxylic acids and derivatives	2267	3200	1711	7540	6145	4920	0.38581	-1.37404	0.0151192	down
Com_78_neg	Fructose	Carbohydrates	79920	66350	99080	321900	648700	428200	0.1754	-2.51128	0.00435213	down
Com_163_neg	Glucarate O-Phosphoric acid	Carbohydrates	107600	82470	79410	248300	219400	240000	0.380783	-1.39296	0.00445421	down
Com_58_neg	D-Tagatose	Carbohydrates	113500	122800	117400	225200	273300	297200	0.444514	-1.1697	0.00683404	down
Com_136_neg	D-Glucose	Carbohydrates	39730	66070	47590	512600	209800	293800	0.150945	-2.72791	0.00728638	down
Com_98_neg	D-Glucose 6-phosphate	Carbohydrates	1147000	956600	1298000	2302000	2203000	2394000	0.493057	-1.02017	0.0107704	down
Com_17_neg	D-(+)-Glucose	Carbohydrates	335600	150800	339300	1034000	579000	660800	0.363137	-1.46142	0.0386189	down
Com_75_neg	Ribose 5-phosphate	Sugar Acids And Its Derivatives	13840	23370	25940	130900	92440	126600	0.18046	-2.47025	0.00362964	down
Com_374_pos	Diosgenin	Terpene	791800	769600	802500	12020000	9546000	11900000	0.0706359	-3.82346	0.000608269	down
Com_496_pos	D-Pantothenic acid	Vitamins	145100	290300	162200	557700	550500	592700	0.351343	-1.50905	0.0352555	down
Com_15_neg	Indole-5-carboxylic acid	Indole And Its Derivatives	52940	43160	37680	132400	149400	121500	0.331713	-1.59199	0.00160536	down
Com_81_neg	Citramalate	Organic Acid And Its Derivatives	15250	13250	20700	204300	181800	138400	0.0938036	-3.41421	0.000191085	down
Com_143_neg	3-Methyl-2-Oxobutanoic Acid	Organic Acid And Its Derivatives	3884	4158	3863	47340	42030	33390	0.0969778	-3.3662	0.00122168	down
Com_125_neg	2-Hydroxybutanoic Acid	Organic Acid And Its Derivatives	33780	35310	29680	73460	60500	76490	0.469328	-1.09133	0.00161871	down
Com_138_neg	Α-Hydroxyisobutyric Acid	Organic Acid And Its Derivatives	11000	17480	14950	58460	70310	56300	0.234668	-2.09131	0.00254623	down
Com_29_neg	Methylmalonic Acid	Organic Acid And Its Derivatives	204500	181400	163800	421000	453100	442400	0.417547	-1.25999	0.00256746	down
Com_154_neg	Malonicacid	Organic Acid And Its Derivatives	19450	15560	10800	62680	65530	80410	0.219586	-2.18714	0.00508378	down
Com_144_neg	3-Hydroxynaphthalene-2,7-Disulphonic acid	Organic Acid And Its Derivatives	57030	56440	67740	158500	178600	264100	0.301414	-1.73018	0.00921262	down
Com_1_neg	(Rs)-Mevalonic Acid	Organic Acid And Its Derivatives	97950	158300	110300	405000	363800	350900	0.327364	-1.61103	0.0106523	down
Com_43_neg	Isocitrate	Organic Acid And Its Derivatives	1965000	949600	974800	4180000	6259000	4457000	0.261104	-1.93731	0.0138437	down
Com_84_neg	5-hydroxyhexanoic acid	Organic Acid And Its Derivatives	104800	47470	68560	276000	140500	197300	0.359775	-1.47483	0.0271232	down
Com_76_neg	Lactic acid	Organic Acid And Its Derivatives	21990	58020	41250	176200	188700	170400	0.226527	-2.14224	0.0304468	down
Com_132_neg	α-Benzylsuccinic acid	Organic Acid And Its Derivatives	30240	12920	18520	47990	62230	57950	0.366772	-1.44705	0.0400704	down
Com_36_neg	D-Xylonic acid	Organic Acid And Its Derivatives	491000	194800	292900	1132000	994400	994600	0.313585	-1.67307	0.0411708	down
Com_50_neg	Biopterin	Organoheterocyclic compounds	45600	28450	38740	107000	68270	61140	0.477095	-1.06765	0.0316563	down
Com_119_neg	Salicylic acid	Phytohormones	203000	123200	144100	577200	411900	420800	0.33357	-1.58394	0.00491721	down

## Sheet: All differential metabolites
ID	Name	Class	SLH_0h_A	SLH_0h_B	SLH_0h_C	SLH_3h_A	SLH_3h_B	SLH_3h_C	SLH_24h_A	SLH_24h_B	SLH_24h_C	SLH_48h_A	SLH_48h_B	SLH_48h_C	ZH12_0h_A	ZH12_0h_B	ZH12_0h_C	ZH12_3h_A	ZH12_3h_B	ZH12_3h_C	ZH12_24h_A	ZH12_24h_B	ZH12_24h_C	ZH12_48h_A	ZH12_48h_B	ZH12_48h_C
Com_3_neg	1,5-Anhydro-D-glucitol	Alcohols and polyols	42060	50110	42970	40120	32720	50110	53350	36580	29010	34600	44250	52040	96750	75050	84040	82590	87160	101700	73410	88010	119900	73910	92140	73300
Com_34_neg	Pyrroloquinoline quinone	Alkaloids	7060000	7442000	7186000	7314000	7535000	7673000	8219000	8401000	7838000	8364000	7890000	8552000	34140000	27610000	22940000	25180000	23880000	18750000	21930000	27250000	6397000	6479000	6532000	6727000
Com_337_pos	Betaine	Alkaloids	8883000	6334000	4978000	2509000	7798000	3809000	2391000	2915000	3378000	2085000	4908000	4812000	3089000	2879000	3942000	3249000	3140000	2147000	3365000	2866000	4219000	3528000	2184000	2345000
Com_563_pos	Dendrobine	Alkaloids	4155	4765	3547	3042	3212	2957	4272	2201	4131	3684	3960	4646	4928	6193	6115	10110	6059	5651	2757	4714	2082	2481	4106	4705
Com_12_neg	L-(-)-Tyrosine	Amino Acid And Its Derivatives	74270	102300	85690	121700	172700	149600	119200	92990	89160	77340	181000	127800	419100	393400	325400	493300	354500	316700	635200	416100	542300	626500	455300	504600
Com_64_neg	N-Acetylaspartate	Amino Acid And Its Derivatives	25740	26480	31490	27240	11530	18830	27740	12990	13440	8419	16020	7553	33610	33730	41640	40430	24220	39180	34830	31940	37040	38180	34410	28050
Com_65_neg	N,N-Dimethylglycine	Amino Acid And Its Derivatives	3151000	2846000	2309000	2283000	1137000	1097000	1505000	764900	965200	884500	762500	769500	3791000	3423000	3887000	4041000	3157000	4970000	4093000	3013000	3731000	3638000	2534000	3255000
Com_87_neg	D-Glutamic Acid	Amino Acid And Its Derivatives	178800	155900	137800	159200	154000	125600	48660	31640	53320	26930	47810	103700	218700	187900	165300	187400	177100	193000	180500	171500	174800	210400	181500	193400
Com_93_neg	5-oxoproline	Amino Acid And Its Derivatives	31580	15290	16490	13663	12887	10814	18420	11409	11122	12730	12450	7562	12010	36660	34660	42790	29020	36270	29040	24400	31330	36120	20130	23230
Com_107_neg	L-Homoserine	Amino Acid And Its Derivatives	15500	18600	7623	6954	14740	5638	5255	823	7041	3636	3957	2554	29260	24170	13670	39760	20590	23920	35460	6998	36780	22490	9206	16960
Com_113_neg	L-(+)-Arginine	Amino Acid And Its Derivatives	138800000	133500000	106300000	96860000	41350000	57720000	117300000	62880000	87090000	81490000	48820000	64360000	50800000	53750000	68110000	39870000	24870000	51830000	69210000	27930000	36010000	78880000	47290000	63370000
Com_121_neg	3-(2-Naphthyl)-D-alanine	Amino Acid And Its Derivatives	6490	5526	7286	6872	4829	7352	4089	5710	6471	3072	4086	6700	8726	9115	8561	11640	15160	14170	9752	9849	23780	14660	4398	2409
Com_166_neg	Creatine	Amino Acid And Its Derivatives	48520	34220	41450	32240	48000	31380	55140	29150	48560	23070	36570	38090	104900	68780	56480	38110	63830	81640	50510	37450	64810	80730	50590	106800
Com_173_neg	DL-homocysteine	Amino Acid And Its Derivatives	482800	252100	207400	157900	118200	119500	114800	129900	62060	135100	119300	113700	615100	305900	300500	344300	559300	601900	166100	445400	382900	209600	230900	326800
Com_178_neg	Allysine(6-Oxo DL-Norleucine)	Amino Acid And Its Derivatives	218100	454400	359600	153800	450300	233500	258000	159100	175400	136200	225400	230100	572100	619400	555700	852900	639400	555200	444500	394600	500800	407300	354200	572600
Com_278_pos	3-Chloro-L-Tyrosine	Amino Acid And Its Derivatives	18910	7664	19890	40550	22900	33040	16220	9673	14260	36570	25380	39470	71130	91820	130100	227300	41380	69330	84160	64690	140000	118300	79740	153100
Com_333_pos	Glutathione Oxidized	Amino Acid And Its Derivatives	333900	378700	297800	70470	177100	83550	248000	117600	55940	116100	81710	199100	368600	388000	360800	871100	443300	648200	145300	106300	304400	90220	189800	336200
Com_373_pos	D-Norvaline	Amino Acid And Its Derivatives	36360000	59900000	45530000	21740000	16040000	19780000	20480000	9828000	13540000	34080000	20910000	30420000	21270000	15770000	9741000	33210000	19730000	18720000	16820000	10500000	11640000	18360000	16920000	19520000
Com_419_pos	Phe-Phe	Amino Acid And Its Derivatives	9162	8966	9349	5418	12430	7170	9654	11530	6340	6383	11000	5927	18380	10160	6818	9876	10290	14680	8527	12400	18330	13450	22740	21880
Com_421_pos	L-Theanine	Amino Acid And Its Derivatives	34880000	38180000	30790000	30760000	12400000	19360000	36750000	25100000	30470000	26600000	16040000	19170000	10120000	13170000	16360000	8735000	5475000	11500000	15920000	6999000	8983000	19850000	9582000	14640000
Com_427_pos	L-Tyrosine	Amino Acid And Its Derivatives	2164000	2257000	1667000	2863000	4214000	4722000	3666000	3565000	2844000	3804000	6846000	5422000	5764000	5324000	4442000	7372000	5163000	5551000	7984000	6053000	7416000	8021000	7356000	7609000
Com_436_pos	N-Acetylputrescine	Amino Acid And Its Derivatives	281100	280600	274800	200200	223500	243600	314800	223000	225800	186400	106300	210600	122800	170800	172400	98890	51780	110500	85350	253000	87460	134400	68290	186400
Com_492_pos	L-Aspartic Acid	Amino Acid And Its Derivatives	378100	447400	276900	457800	135000	261800	638800	512700	343900	408600	338500	264600	81460	92210	72400	103200	67000	138300	76000	61860	92810	96500	99510	102300
Com_493_pos	L-Citrulline	Amino Acid And Its Derivatives	3490000	3790000	3128000	3010000	1329000	1864000	3452000	2607000	2948000	2600000	1650000	2015000	1024000	1122000	1521000	1115000	754300	1393000	1545000	687000	872300	2945000	1096000	1962000
Com_513_pos	N8-Acetylspermidine	Amino Acid And Its Derivatives	58200	65490	65290	43780	88190	41930	28950	32440	37160	57450	67630	81810	61840	31570	31370	65170	59620	15700	79150	85380	53330	123000	32530	81150
Com_542_pos	L-Valine	Amino Acid And Its Derivatives	1721000	3046000	2030000	925800	703400	865000	908000	547100	603200	1544000	1019000	1448000	1079000	779400	504200	1818000	949600	901700	731300	580500	618100	858000	874000	999000
Com_48_neg	Cyanidin O-acetylhexoside	Anthocyanins	72540	65080	121100	110900	39340	87010	46280	66080	80210	75910	59880	114000	3676	5497	7900	6000	11290	8014	12280	7153	4061	5400	3390	7464
Com_175_neg	Sulfosalicylic acid	Benzene and substituted derivatives	27410	32550	18210	22210	47270	23400	20640	32251	32500	31607	32881	37381	77220	95360	57120	145900	90390	130700	74510	84080	109600	78810	75030	76090
Com_267_pos	Hordenine	Benzene and substituted derivatives	11110000	17220000	13000000	3893000	6434000	8544000	6083000	6088000	3485000	14470000	10960000	15410000	4382000	6215000	4363000	12640000	4340000	8386000	13400000	5847000	4723000	21450000	12420000	11100000
Com_17_neg	D-(+)-Glucose	Carbohydrates	50460	95810	124600	156500	143200	59120	211000	79010	103200	335600	150800	339300	94940	164200	127500	305100	249300	264100	746300	330000	376400	1034000	579000	660800
Com_18_neg	D-(+)-Galacturonic acid	Carbohydrates	22820	56803	51832	57506	24840	42680	56361	52233	37973	46423	47706	48878	123800	106900	94310	144200	68220	97490	82360	23540	85126	25600	53540	21090
Com_33_neg	D-Fructose-1,6-biphosphate	Carbohydrates	45900	100200	59270	51540	111100	100100	47170	71460	46250	62460	102300	70470	63450	103700	46490	74090	68140	115700	95120	90670	156200	123300	75270	197800
Com_39_neg	DL-Arabinose	Carbohydrates	1997000	2599000	1868000	1197000	1550000	1036000	1719000	1407000	1067000	1143000	1530000	1396000	4416000	3614000	2751000	3165000	4100000	4916000	1430000	1786000	2962000	1589000	2351000	2280000
Com_58_neg	D-Tagatose	Carbohydrates	141900	137200	190800	194000	215900	172900	164800	176500	116800	113500	122800	117400	374200	396800	306800	504900	527400	416400	472300	388200	425800	225200	273300	297200
Com_62_neg	D-Xylose	Carbohydrates	675400	836300	294300	153400	499200	311000	565500	484700	356100	439600	551100	485100	1445000	1200000	823100	960900	1229000	1481000	580900	633200	1053000	509000	743300	845100
Com_78_neg	Fructose	Carbohydrates	30580	42740	24890	107100	173100	92640	104700	102200	117400	79920	66350	99080	137900	142500	92750	139500	164900	218900	364000	207400	148400	321900	648700	428200
Com_98_neg	D-Glucose 6-phosphate	Carbohydrates	762900	427500	900700	1390000	3192000	1984000	1402000	1204000	440600	1147000	956600	1298000	897700	415000	707600	2224000	2115000	805600	1761000	1425000	1576000	2302000	2203000	2394000
Com_128_neg	D-(+)-Glucono-1,5-lactone	Carbohydrates	16420	10010	10110	8412	5742	7228	15440	12470	13130	6888	4459	6705	10020	18140	9959	23760	17320	22520	23960	18280	17180	8434	37020	10210
Com_136_neg	D-Glucose	Carbohydrates	13580	23340	13520	18880	58010	48180	37200	32030	24790	39730	66070	47590	97640	200700	68770	160500	175300	206000	250600	221300	638500	512600	209800	293800
Com_163_neg	Glucarate O-Phosphoric acid	Carbohydrates	76410	58540	57720	96840	153700	87970	77870	92180	57520	107600	82470	79410	86840	94850	74420	179400	147400	152700	189800	95520	136200	248300	219400	240000
Com_10_neg	N-Acetyl-L-methionine	Carboxylic acids and derivatives	4331	5042	3943	3278	4694	3142	2454	3303	2725	2267	3200	1711	11100	11060	6172	13210	9995	10300	5703	7251	9401	7540	6145	4920
Com_181_pos	L-Epicatechin	Catechin derivatives	14930	8921	7885	5591	5730	3449	18980	9669	7070	4906	6804	2727	6733	9075	8192	10270	11190	13430	12660	10670	6811	3556	7157	10220
Com_92_neg	Isosakuranetin-7-neohesperidoside (Poncirin)	Flavanone	75050	65460	126600	108600	44410	86010	67910	73160	92070	82570	78380	134500	21330	16620	25800	23150	21620	24770	33010	35270	24500	31550	19010	31620
Com_20_neg	Cynaroside	Flavonoids	11940	13710	27430	17660	13430	20750	14000	16130	13840	21110	17850	23280	6351	8037	8063	4098	7732	6907	9423	8414	7638	10520	4758	10020
Com_375_pos	Diosmetin	Flavonoids	3635	1538	9607	880	6053	2228	1689	3658	2003	4043	8682	12240	1832	776	1138	708	921	3932	1216	2657	3037	1097	2607	790
Com_440_pos	Narcissoside	Flavonoids	17350	13250	19110	4834	13020	14260	24960	20050	20930	13230	9299	44070	3237	16220	13980	6727	24700	11720	10630	6474	5730	20550	9913	8658
Com_507_pos	Quercetin O-malonylhexoside	Flavonoids	124300	107000	207600	291200	46110	160200	111600	117500	157300	192300	181400	297800	15320	26880	29620	17750	22310	21080	31130	64840	27230	31550	8091	26850
Com_547_pos	Selgin O-malonylhexoside	Flavonoids	20840	23310	62260	40920	20610	43150	17910	25530	36330	30170	22620	86860	16620	6969	15210	18100	11330	15320	34830	9854	7300	9291	5463	6310
Com_74_neg	Quercetin 7-O-β-D-Glucuronide	Flavonol	236900	311500	636300	579900	120000	499300	231400	373800	584000	496300	309900	734700	33750	82590	101600	112300	65280	63460	140100	137400	65380	115400	29470	139600
Com_97_neg	Kaempferol 3-O-robinobioside (Biorobin)	Flavonol	85100	68700	159200	120400	51900	102300	76480	83730	101400	94950	78500	151600	25020	25180	32190	30460	28000	25770	53830	41960	29280	36180	22200	36940
Com_150_neg	Kaempferol 3-O-galactoside (Trifolin)	Flavonol	8911	11690	17220	13760	13330	15080	14370	9384	13100	14710	12460	15710	7328	4660	6306	8205	4283	5511	5323	6968	6628	10070	4570	10240
Com_15_neg	Indole-5-carboxylic acid	Indole And Its Derivatives	110000	81790	77540	45060	50660	44550	53380	46940	35600	52940	43160	37680	203500	184800	100600	206100	140900	195200	111600	105800	153400	132400	149400	121500
Com_354_pos	Serotonin	Indole And Its Derivatives	700900	702800	622300	593700	208000	346600	731000	469200	526200	524700	362000	415100	234000	247400	337000	265200	169700	276900	323900	171700	205300	413100	238800	321300
Com_428_pos	Indolelactic acid	Indole And Its Derivatives	186800	96790	111200	183400	38410	68850	312400	164200	236200	298900	137200	141500	18370	38620	76610	30960	36590	141900	97660	11830	42810	79910	53280	61060
Com_201_pos	Panaxydol	Lipids and lipid-like molecules	251100	518300	285500	249000	186600	222500	643100	243900	349900	598300	305500	487300	369800	434000	646000	655500	471700	625100	489200	498400	317000	274800	416700	651600
Com_270_pos	Oleic acid	Lipids and lipid-like molecules	111600	100300	99620	107300	104800	100000	103300	114000	92080	103600	94630	112000	91170	99570	266600	323000	209700	182900	199900	273800	215900	175100	185900	182300
Com_312_pos	α-Linolenic acid	Lipids and lipid-like molecules	7462000	15730000	9423000	7502000	5747000	6720000	20350000	7307000	10170000	19080000	9512000	14880000	10460000	12890000	18930000	20910000	14630000	17930000	14350000	14190000	10470000	8615000	11980000	19900000
Com_348_pos	β-Linoleic acid	Lipids and lipid-like molecules	51280	96480	53620	44170	34830	40200	123000	41270	59390	98250	56820	88670	65880	79190	112400	119900	90460	110100	83610	83050	68220	45730	65440	110600
Com_466_pos	2'-Deoxycytidine-5'-diphosphate	Nucleic acid derivative	19160	17980	14340	12150	15880	11830	11400	13300	19600	14790	8357	9247	14600	12940	2477000	1986000	2509000	2569000	2292000	1982000	2054000	2133000	1916000	2590000
Com_473_pos	Crotonoside	Nucleic acid derivative	15750	15430	18190	17570	14640	22740	20880	19760	16890	18850	17600	19780	15450	18780	48320	55900	47110	40420	42220	48930	35330	32160	34920	35350
Com_504_pos	dUDP	Nucleic acid derivative	19110	12790	11330	14060	15050	15590	12070	12000	14580	12420	14130	12960	16120	15820	2514000	1827000	2502000	2555000	2141000	1785000	2043000	2406000	2182000	2518000
Com_49_neg	Uridine 5'-diphospho-D-glucose	Nucleotide and its derivates	76530	126400	128800	102200	288200	170200	57900	468500	37650	35010	146900	270000	644200	212600	491400	802000	494500	763300	113800	104600	388800	168700	190300	137200
Com_85_neg	Deoxyguanosine diphosphate (dGDP)	Nucleotide And Its Derivates	24630	40170	63520	8946	25450	16720	28630	25080	16380	12480	7348	6946	35600	45030	39140	76330	102200	79160	16460	21090	47390	13610	49410	66510
Com_86_neg	deoxyguanosine 5'-monophosphate (dGMP)	Nucleotide And Its Derivates	17020	13990	17740	20120	68320	33430	30350	46680	29920	47270	151000	61950	14220	8645	45870	27200	16290	7512	129400	170800	64770	238900	134600	81050
Com_109_neg	AMP	Nucleotide And Its Derivates	33670	21600	41280	37150	176200	62760	71430	113500	58020	89770	267200	129900	20900	22800	102000	55170	41810	22450	243900	407800	142900	406800	318900	162200
Com_130_neg	dGDP	Nucleotide And Its Derivates	26600	30780	36410	14970	16410	12240	22220	11470	8530	18060	14700	26440	35750	36730	26030	68170	62700	85820	20930	5936	15460	12950	28570	58570
Com_141_neg	β-Pseudouridine	Nucleotide and its derivates	1378000	1762000	1253000	1177000	600900	583000	834400	529500	881300	553100	468000	714200	881100	792400	1159000	1288000	1206000	1333000	1271000	818000	1760000	1351000	936000	1363000
Com_168_neg	Guanosine 5'-monophosphate	Nucleotide And Its Derivates	12487	6463	3854	7453	18050	4810	6635	13800	6948	13050	19280	13470	1598	4300	14490	7396	8485	16661	19252	15350	21150	31650	53170	41800
Com_227_pos	8-Hydroxy-2-Deoxyguanosine	Nucleotide And Its Derivates	18840	17950	15930	16690	24300	19700	18510	20150	20440	19040	21200	21160	15050	17840	44190	52280	42200	35860	39580	39640	41850	33990	35960	35880
Com_233_pos	Β-Nicotinamide Mononucleotide	Nucleotide And Its Derivates	347800	297200	320700	308200	343500	395400	562600	238600	302300	387900	262600	375500	224000	311300	101800	168000	102700	86940	190500	114700	136800	339300	184100	146300
Com_347_pos	α-Nicotinamide adenine dinucleotide	Nucleotide And Its Derivates	424100	233300	189200	334500	445000	548400	471800	709800	429900	294100	340400	396000	409400	271400	373200	699000	842700	734000	327500	523700	585600	755300	882300	608300
Com_386_pos	Purine	Nucleotide And Its Derivates	147300	196100	148400	90740	61270	92070	82200	57430	59410	150400	140900	164900	90050	63690	57170	131100	54380	69850	182700	87470	97640	196000	129600	139500
Com_503_pos	Cytidine	Nucleotide And Its Derivates	883300	631600	1118000	1016000	837200	1185000	499000	677200	728900	556800	503100	1017000	881400	878600	330200	588300	466200	519600	347800	207100	253400	421900	437500	851000
Com_1_neg	(Rs)-Mevalonic Acid	Organic Acid And Its Derivatives	189400	166200	188400	141400	209500	180600	125500	119200	101600	97950	158300	110300	391400	447500	302900	602100	445500	443500	362800	378400	400800	405000	363800	350900
Com_29_neg	Methylmalonic Acid	Organic Acid And Its Derivatives	409300	425900	347300	285200	311100	239400	211900	193800	196500	204500	181400	163800	638100	575600	444400	755400	552700	603400	456300	454700	356100	421000	453100	442400
Com_36_neg	D-Xylonic acid	Organic Acid And Its Derivatives	1207000	1047000	686100	534900	524500	409900	511000	376500	321800	491000	194800	292900	1637000	1580000	1312000	1184000	1419000	1912000	1280000	896800	1378000	1132000	994400	994600
Com_38_neg	L-(+)-Tartaric acid	Organic Acid And Its Derivatives	5208000	6990000	4630000	2897000	3769000	2433000	4659000	3014000	2182000	1464000	3277000	3095000	12100000	9886000	7179000	8800000	11020000	13080000	3588000	3550000	7896000	3351000	5735000	5580000
Com_43_neg	Isocitrate	Organic Acid And Its Derivatives	17110000	5883000	5194000	3635000	3805000	3028000	1983000	1698000	1929000	1965000	949600	974800	19530000	13980000	13840000	22440000	11510000	15380000	4513000	7313000	7104000	4180000	6259000	4457000
Com_54_neg	L-Lactic Acid	Organic Acid And Its Derivatives	16020	4998	13624	4631	12194	11828	11405	10814	12334	11630	11714	14371	43520	24310	7324	22600	37540	43980	14420	20760	25990	6475	19858	14776
Com_76_neg	Lactic acid	Organic Acid And Its Derivatives	263700	164900	123200	111900	118600	96690	64450	84130	54770	21990	58020	41250	310000	186200	159500	199700	281200	326800	129300	256500	203800	176200	188700	170400
Com_81_neg	Citramalate	Organic Acid And Its Derivatives	169400	30400	78470	45290	76730	35220	18690	52110	16620	15250	13250	20700	280600	233400	260600	315900	288700	330200	119400	170600	205000	204300	181800	138400
Com_84_neg	5-hydroxyhexanoic acid	Organic Acid And Its Derivatives	258700	268200	230300	200200	88090	61410	151100	112900	137300	104800	47470	68560	243200	285100	287500	264600	196000	222300	245500	125300	153000	276000	140500	197300
Com_91_neg	Pheophorbide A	Organic Acid And Its Derivatives	171500	196200	153000	98140	108500	108300	160700	117800	44470	252400	135800	216500	500000	327100	346300	496600	257300	231400	141500	212100	211700	68690	178900	174000
Com_101_neg	Phosphopyruvic acid	Organic Acid And Its Derivatives	92750	129500	128700	120600	121800	114800	210000	110300	104400	106900	60640	109700	136900	150600	164600	231300	329000	372700	172400	151900	285100	111800	164000	256800
Com_116_neg	Hydrocinnamic Acid	Organic Acid And Its Derivatives	319700	419400	303700	205000	240100	152200	265800	191200	142900	181700	176900	168300	752900	544200	422600	522600	619200	694800	199700	215100	468000	192200	303100	355800
Com_117_neg	Hydroxycitric acid	Organic Acid And Its Derivatives	252600	277700	394300	267000	213700	210300	329400	104500	140800	187200	307800	197300	122500	76280	35680	37530	87450	91830	38660	79370	64870	88520	63520	56030
Com_118_neg	Homogentisic Acid	Organic Acid And Its Derivatives	5505	8915	15970	11120	5901	5259	7999	10989	12525	14312	14159	16472	25270	26440	28710	24100	29910	25970	38410	13730	25210	24800	22930	23080
Com_125_neg	2-Hydroxybutanoic Acid	Organic Acid And Its Derivatives	68300	41990	51580	53060	45200	47290	47890	33330	32100	33780	35310	29680	107700	77310	64660	104100	82040	84930	72910	59820	64510	73460	60500	76490
Com_129_neg	Shikimic acid	Organic Acid And Its Derivatives	72905	14840	20970	19290	77220	30820	28440	13810	6518	51805	7777	42060	97210	123500	58910	226200	114300	141300	113700	83150	162100	77270	123000	108400
Com_132_neg	α-Benzylsuccinic acid	Organic Acid And Its Derivatives	25900	40700	22270	40080	53430	23300	23340	31410	26870	30240	12920	18520	72210	36730	34790	83440	36350	29350	30300	24030	12880	47990	62230	57950
Com_138_neg	Α-Hydroxyisobutyric Acid	Organic Acid And Its Derivatives	56030	35810	40280	30140	5744	33590	23760	14260	19700	11000	17480	14950	114000	76040	70310	72960	76930	79290	39060	68670	62830	58460	70310	56300
Com_143_neg	3-Methyl-2-Oxobutanoic Acid	Organic Acid And Its Derivatives	10440	4416	13090	2322	2007	7859	11910	3172	3140	3884	4158	3863	27870	28540	23620	31200	37140	17480	24980	23880	25550	47340	42030	33390
Com_144_neg	3-Hydroxynaphthalene-2,7-Disulphonic acid	Organic Acid And Its Derivatives	185800	342700	155700	133000	51020	60760	184600	64780	39900	57030	56440	67740	194300	258700	146900	217300	283900	279100	171100	97400	215900	158500	178600	264100
Com_153_neg	Glutaric Acid	Organic Acid And Its Derivatives	128900	103500	96270	24760	100500	63790	91310	6767	18070	90436	81076	87823	417300	280300	137500	534300	353000	303200	111500	156500	116200	103500	202400	177200
Com_154_neg	Malonicacid	Organic Acid And Its Derivatives	94790	72850	77440	51050	44180	39670	54264	19140	21280	19450	15560	10800	116500	137200	104000	119400	111500	135600	55410	88050	68310	62680	65530	80410
Com_158_neg	2,3-Dihydroxybenzoic acid	Organic Acid And Its Derivatives	6528	10014	12721	12765	18830	9084	16048	14266	14683	15668	17542	19260	11870	29670	12650	39140	22950	31990	33560	33130	29050	18470	21420	20120
Com_169_neg	3-Hydroxybutyrate	Organic Acid And Its Derivatives	227300	188000	158200	132500	98620	94240	89480	79590	68900	80080	61370	54950	250900	208100	199400	219500	240700	236100	103600	159400	138500	107000	117100	163000
Com_170_neg	3-Dehydroshikimic acid	Organic Acid And Its Derivatives	57420	48490	73160	35730	118600	81500	46140	60970	31020	74390	81710	93870	179100	223900	79870	312200	108500	134000	129100	94550	166400	94640	153600	143400
Com_266_pos	N-(2-Hydroxyethyl)iminodiacetic acid	Organic Acid And Its Derivatives	2022000	1958000	1659000	1800000	1163000	1339000	1893000	1345000	2084000	1521000	1299000	1985000	1526000	2403000	2619000	3979000	3347000	4204000	2037000	1588000	2964000	1342000	1857000	2443000
Com_451_pos	Phosphoric Acid	Organic Acid And Its Derivatives	56540000	86510000	68000000	47210000	40210000	34820000	75280000	39160000	39030000	48500000	40030000	48750000	64810000	82800000	92320000	86900000	96890000	97870000	59520000	51870000	74870000	35460000	54620000	76160000
Com_520_pos	4-Guanidinobutyric Acid	Organic Acid And Its Derivatives	979500	823300	830500	1072000	851500	823500	1088000	929600	1114000	1118000	900600	822100	314700	260700	260900	269800	387300	291000	395100	229400	304400	396600	334000	323000
Com_176_neg	Sucralose	Organic oxygen compounds	29830	56110	66360	67760	234800	122900	59040	32770	59580	96190	104600	134800	201000	212300	159800	221700	219300	263600	194000	149500	273000	182900	222700	202100
Com_50_neg	Biopterin	Organoheterocyclic compounds	81830	63550	44710	56450	23350	29150	77090	43320	41670	45600	28450	38740	60070	61440	65600	51100	54080	114700	96260	55390	70510	107000	68270	61140
Com_528_pos	L-Sepiapterin	Organoheterocyclic compounds	6607	18600	24260	6397	30830	29770	9407	7505	17920	15180	6924	4560	7594	23200	55240	34430	7070	21050	45280	31390	37490	28520	10100	11340
Com_162_neg	N-Acetylglucosamine 1-phosphate	Others	14330	8442	7946	9126	6924	4408	9391	627	10625	9213	3522	4422	28990	30530	36460	45840	52270	43410	51790	30990	42370	29660	29470	27880
Com_202_pos	Citral,Cis+Trans	Others	5467	10930	9653	4748	4269	4641	3320	2579	2293	3300	10990	4489	2565	2994	7463	6670	5097	8779	4831	8260	5694	5144	4529	3208
Com_314_pos	DIMBOA glucoside	Others	2972000	1762000	1650000	2276000	2223000	2715000	3584000	3103000	2944000	3439000	4843000	4661000	669100	692200	566200	526800	688800	812900	911600	867900	1029000	1828000	1058000	1014000
Com_326_pos	Acetylcholine	Others	1212000	953800	975000	1298000	1003000	1062000	1341000	1130000	1074000	1369000	1290000	1093000	469500	372100	380000	341000	485300	446000	549000	398800	439600	548600	428500	375300
Com_329_pos	Biliverdin	others	2864	5962	3343	3015	3858	2365	765	2010	748	3007	3146	4505	2510	3698	3320	12930	10620	5918	1837	2730	5562	2705	1179	4673
Com_341_pos	Tuberonic acid hexoside	Others	32350	34290	7083	16880	21440	23840	38760	22400	53680	19510	25180	32700	26670	34760	33250	61110	40920	37410	38580	54800	41300	68470	72900	100400
Com_407_pos	Arabidopyl ketoadipic acid	Others	10850	13470	14450	7819	9639	8944	12640	7413	9287	12960	9647	11960	12510	15800	15820	24220	22130	15880	10150	14570	8256	6949	12910	16190
Com_408_pos	Arabidopyl shikimic acid	Others	93950	112000	72080	150600	141300	137200	251500	137100	175700	205900	170600	191900	24920	10280	82710	3092	13830	21480	349800	207500	113500	228800	156700	102300
Com_524_pos	5-Sulfanyl-1-pentanesulfonamide	Others	12840	13950	9532	3525	12360	7248	10470	8750	3913	9293	70860	9902	6041	6943	31990	50120	43140	40250	9178	58390	13000	33350	34410	24800
Com_566_pos	Rhodomyrtone	Others	103000	100900	94480	88670	101600	89790	90510	92650	96700	100600	98390	111900	107800	110200	1286000	979000	1292000	1219000	1321000	1000000	981300	1089000	1102000	1365000
Com_393_pos	N-Sinapoylagmatine	Phenolamine	4182	8754	6330	5772	4760	3733	7095	3635	5150	7135	4673	6137	9200	8841	11190	12690	10780	7060	4609	9891	7789	4318	5311	6019
Com_562_pos	N-Feruloylputrescine	Phenolamine	8219	13070	12410	27570	7054	9618	13500	11550	26320	15650	15280	36310	23860	33440	81560	16880	63850	29080	91190	949500	95560	56950	57000	91980
Com_224_pos	6-Methyl Coumarin	Phenylpropanoids	16090	12170	19700	14456	15670	11990	7741	39110	16068	8482	12600	18390	4790	9640	8300	11530	7429	17780	7001	8725	16082	7199	7096	5093
Com_155_neg	trans-P-Coumaric acid	Phenylpropanoids and polyketides	87550	97750	99050	51300	85600	40590	54320	26030	26600	45980	35260	35890	254100	265800	80260	349000	144500	277300	138500	60160	171100	152900	157500	93710
Com_104_neg	O-Phosphorylethanolamine	Phospholipid	20720	121200	121900	43480	22340	17000	33660	26610	22060	16870	31050	8606	160100	158900	110200	266800	166700	142300	52710	38000	32390	20160	27770	14400
Com_119_neg	Salicylic acid	Phytohormones	368400	279500	266800	353400	149000	254000	295500	196300	230000	203000	123200	144100	427700	469600	442200	491000	475500	581000	668200	316100	571800	577200	411900	420800
Com_332_pos	p-Coumaric acid	Ployphenol	1123000	1140000	1007000	1893000	2111000	2325000	1850000	1896000	1593000	1963000	3663000	2920000	2908000	3012000	2569000	3743000	2704000	2629000	4505000	3400000	4054000	4361000	4015000	4722000
Com_452_pos	4-O-p-Coumaroylquinic acid	Ployphenol	14280	16320	10890	21500	12110	10640	25260	20780	12630	12300	13170	22870	7901	4807	8026	17910	11860	27070	14370	6927	26470	8512	13210	13780
Com_529_pos	Benzamidine	Ployphenol	3244000	4890000	3580000	2289000	1886000	2246000	2203000	1508000	1440000	2548600	3279000	3991000	2220000	2034000	1291000	3381000	1533000	2050000	3676000	1821000	2524000	5394000	2888000	3371000
Com_561_pos	N-Feruloylserotonin	Ployphenol	320900	404000	283100	613800	577500	518400	915600	543600	660000	704400	659800	664400	92750	44100	289200	8981	35130	5015	1202000	842600	380000	842000	624300	427900
Com_229_pos	Phenethylamine	Polyamine	27900	32570	31550	31410	39250	43110	35330	24560	25490	41450	55240	54410	15340	16580	17300	18390	7093	10870	49820	29460	31260	62390	30930	24880
Com_246_pos	Spermidine	Polyamine	6498000	4073000	4038000	6505000	10780000	8275000	9138000	7891000	8901000	7740000	13110000	9323000	3034000	1698000	1466000	1992000	838100	1762000	6446000	3886000	2784000	10090000	2620000	4198000
Com_392_pos	N-p-Cinnamoylagmatine	Polyamine	177900	229300	179800	329800	346600	274100	538300	302800	377900	431200	421800	429400	49680	28220	190400	9507	27410	6850	652300	523300	255300	475100	371400	254100
Com_404_pos	N', N''-Caffeoyl, feruloylputrescine	Polyamine	5571	5478	4148	7204	6825	8492	4673	7048	4523	6941	6721	5472	8499	13640	8701	9434	3054	3451	4527	10930	3891	6518	4710	7696
Com_200_pos	p-Anisaldehyde	Pyridine And Its Derivatives	78610	73970	42540	64340	77000	69230	82380	68630	111200	52200	91690	115200	37380	19620	43550	40980	12490	30340	50350	32110	44690	46590	27830	35400
Com_462_pos	Pyrimidine	Pyrimidines	287900	316500	428400	377200	302200	184300	456500	456000	401200	576800	215300	140000	261300	248600	277800	301200	311800	357500	207900	243300	122500	323400	276900	238200
Com_75_neg	Ribose 5-phosphate	Sugar Acids And Its Derivatives	9661	40550	26480	36990	53060	30420	24490	10730	14310	13840	23370	25940	61650	25690	28190	190700	149100	148300	243800	179500	84440	130900	92440	126600
Com_133_neg	D-Fructose-1,6-bisphosphate	Sugar Acids And Its Derivatives	57850	42120	30040	86370	97320	66050	196900	116800	108900	39410	140100	137900	94850	105100	68340	146600	128200	182700	72080	97550	156600	129800	135500	222600
Com_55_neg	L-Arabitol	Sugar Alcohols	28910	17398	21761	23040	19260	20230	13920	21000	15790	7277	14670	13230	62500	35600	53000	20410	63950	54350	50920	38520	21590	27790	29650	17560
Com_72_neg	A-Ketoglutaric Acid	Tca Cycle	54870	35880	50700	59100	63940	50540	32910	30330	27820	43430	25600	23730	92170	63220	73350	128200	157300	147900	194400	105900	141800	207300	163300	165200
Com_108_neg	Cis-Aconitic Acid	Tca Cycle	1041000	386500	285200	228700	231100	226700	83270	154500	129300	91090	78010	51270	1035000	941500	809800	1238000	743300	1193000	548300	1066000	842500	784700	622300	384800
Com_152_neg	Pyruvic Acid	Tca Cycle	3989000	2889000	3126000	2288000	2977000	2538000	2061000	1815000	1754000	1746000	1930000	1615000	5851000	5493000	3994000	6806000	5222000	5437000	3800000	3574000	4117000	3666000	4350000	4010000
Com_355_pos	Guan-fu base A	TCM	1690	1840	438	2128	902	1256	705	1826	1622	2937	1101	3549	749	719	2451	3020	2620	1430	4985	1472	3332	458	477	916
Com_232_pos	Polypodine B	Terpene	43720	40230	39100	285700	202800	163600	689200	184500	411300	594100	665800	625500	26550	32130	45720	164700	157500	189800	223800	233600	199500	304900	239100	268100
Com_240_pos	18-Nor-4,15-dihydroxyabieta-8,11,13-trien-7-one	Terpene	33200	24530	18580	38870	35310	39340	53380	72250	81070	25330	70860	70240	11790	6567	31340	4478	15870	26420	28510	31190	17060	43320	25060	39100
Com_374_pos	Diosgenin	Terpene	793800	872900	801700	718500	803600	772400	771600	762300	791900	791800	769600	802500	868300	938000	12380000	9382000	12190000	13040000	11920000	9726000	9485000	12020000	9546000	11900000
Com_490_pos	Kolavic acid	Terpene	99300	126000	84440	159800	150200	154700	284000	152900	202500	223000	187800	229000	30130	14490	84310	21070	40080	14460	391900	215300	110500	238200	184200	103000
Com_534_pos	Phytocassane E	Terpene	7894	1539	4281	4924	2234	3991	2435	6547	3061	8260	6490	10090	3179	3346	3990	4021	4310	2011	1991	2730	2736	2147	3365	2035
Com_447_pos	Vitamin B2	Vitamins	552300	695200	608600	368500	544800	350000	141300	400200	214200	66740	209200	213200	1193000	1167000	450300	1226000	963000	1184000	152600	188600	810100	222800	465300	866700
Com_491_pos	Riboflavin	Vitamins	133500	153400	131400	93510	113300	90780	32840	81630	53810	16220	57960	27670	278100	239200	110300	302800	224500	217100	31870	41050	212100	62230	112900	211600
Com_496_pos	D-Pantothenic acid	Vitamins	291200	367100	213100	222700	127000	178600	384500	165600	169900	145100	290300	162200	712300	684000	757000	798900	586000	820000	748700	522100	665400	557700	550500	592700

## Sheet: Classification of DCMs
Classification	Number of Differential Metabolites between two varieties
Others	44
Lipids and lipid-like molecules	4
Ployphenol	4
Polyamine	4
Terpene	5
Flavonoids	11
Carbohydrates	11
Nucleotide and its derivates	12
Amino acid and its derivatives	22
Organic acid and its derivates	28
	145
