# Supplementary material for: Integrated Transcriptomics and Metabolomics Analysis Reveal Key Metabolism Pathways Contributing to Cold Tolerance in Peanut
Source: Front Plant Sci. 2021 Nov 24;12:752474. doi: 10.3389/fpls.2021.752474 (PMC8652294; doi:10.3389/fpls.2021.752474)
Supplement: Supplementary Table 5 — The accumulation pattern of metabolites during cold stress in peanut. [file Table_5.XLSX]

## Sheet: Carbonhydrate
ID	Name_des	SLH_0h	SLH_3h	SLH_24h	SLH_48h	ZH12_0h	ZH12_3h	ZH12_24h	ZH12_48h
Com_7_neg	Raffinose	8258	9330	94740	1128500	6535	22770	153533	710467
Com_17_neg	Glucose	110205	149850	91105	337450	128880	272833	353200	619900
Com_78_neg	Fructose	27735	99870	108100	81783	124383	174433	177900	375050
Com_98_neg	Glucose 6-phosphate	831800	1687000	1303000	1133867	802650	2169500	1587333	2299667
Com_100_neg	Sucrose	669567	9776667	41000000	56100000	369900	8767000	16750000	49820000
Com_105_neg	Fructose 6-phosphate	385933	760200	639233	645833	403400	874900	697800	953000
Com_142_neg	Galactinol	1657333	19273333	72995000	93206667	950250	19480000	35615000	94256667
Com_156_neg	Trehalose	1010933	13980000	57640000	69970000	483900	9591667	18505000	55326667
Com_172_neg	Lactose	182300	2939667	13491000	15916667	113850	2189333	4224500	11890000
Com_498_pos	Melezitose	172367	624400	7961000	20940000	182100	428950	2472500	11760000
Com_18_neg	Galacturonic acid	54318	50093	48856	47669	108337	103303	83743	33410
Com_19_neg	Cellotriose	6641	6064	33930	69815	2898	16390	25230	65760
Com_39_neg	Arabinose	2154667	1261000	1397667	1356333	3593667	4060333	1608000	2073333
Com_88_neg	Glucuronic acid	149500	116967	86164	83353	177200	148250	104657	77155

## Sheet: Amino acid
ID	Name_des	SLH_0h	SLH_3h	SLH_24h	SLH_48h	ZH12_0h	ZH12_3h	ZH12_24h	ZH12_48h
Com_64_neg	N-Acetylaspartate	27903	15180	13215	7986	36327	39805	34603	33547
Com_65_neg	N,N-Dimethylglycine	2768667	1117000	865050	805500	3700333	4056000	3612333	3142333
Com_87_neg	Glutamic Acid	157500	146267	50990	37370	190633	185833	175600	195100
Com_107_neg	Homoserine	17050	6296	6148	3382	26715	22255	36120	19725
Com_173_neg	Homocysteine	229750	131867	122350	122700	303200	580600	414150	255767
Com_190_pos	Hydroxyproline	6530000	4862333	2823500	7359333	3594000	5472500	4104000	5908000
Com_206_pos	Leucine	57455000	45676667	29626667	67556667	29870000	49160000	41885000	52135000
Com_208_pos	Isoleucine	32480000	25633333	13190000	37146667	18695000	29345000	24360000	29755000
Com_274_pos	N-Acetyl-Arginine	340967	549600	613733	834100	367800	356350	567300	684467
Com_333_pos	Oxidized Glutathione	336800	77010	117600	98905	372467	759650	125800	205407
Com_427_pos	Tyrosine	2029333	4468000	3358333	6134000	5176667	6028667	7151000	7662000
Com_488_pos	Alanine	1348000	1938500	2588500	3572000	1306500	2290333	2199000	2958000
Com_542_pos	Valine	1875500	831400	575150	1496000	929200	1223100	643300	910333

## Sheet: Others
ID	Name_des	SLH_0h	SLH_3h	SLH_24h	SLH_48h	ZH12_0h	ZH12_3h	ZH12_24h	ZH12_48h
Com_254_pos	Spermine	77807	104663	157400	91030	80943	100397	70090	70665
Com_246_pos	Spermidine	4869667	8520000	8643333	10057667	2066000	1877000	4372000	3409000
Com_149_neg	Coniferin	1275667	17996667	73030000	90773333	746750	18206667	32800000	89880000
Com_26_neg	2-Methylglutaric Acid	91940	186500	178167	225567	102817	194867	269367	364567
Com_70_neg	Adipic acid	116460	235700	233333	299667	97053	248300	384633	423533
