# Supplementary material for: Integrated Transcriptomics and Metabolomics Analysis Reveal Key Metabolism Pathways Contributing to Cold Tolerance in Peanut
Source: Front Plant Sci. 2021 Nov 24;12:752474. doi: 10.3389/fpls.2021.752474 (PMC8652294; doi:10.3389/fpls.2021.752474)
Supplement: Supplementary Table 6 — Statistical analyses and mapping results of RNA sequencing reads. [file Table_6.XLSX]

## Sheet: Sheet1
Table S6. Statistical analyses and mapping results of RNA sequencing reads
Samples	Clean reads	Clean bases	GC Content (%)	%≥Q30 (%)	Mapped Reads	Unique Mapped Reads
SLH_0h_A	108177076	8.11	43.73	93.46	98.08	84.78
SLH_0h_B	100747564	7.56	44.28	93.65	98.15	84.82
SLH_0h_C	114338924	8.58	44.22	93.42	98.09	84.98
SLH_3h_A	122646520	9.2	43.8	93.43	98.16	85.13
SLH_3h_B	131110456	9.83	43.42	93.2	98.06	85.45
SLH_3h_C	108118028	8.11	44.17	93.38	98.08	86
SLH_24h_A	103452236	7.76	43.4	91.96	97.49	84.4
SLH_24h_B	110871400	8.32	44.47	93.1	97.8	85.52
SLH_24h_C	110323424	8.27	43.46	92.94	97.92	84.76
SLH_48h_A	99101512	7.43	43.16	93.2	97.88	83.69
SLH_48h_B	103053856	7.73	44.17	93.41	98.05	84.41
SLH_48h_C	109022700	8.18	43.78	93.05	97.93	84.48
ZH12_0h_A	106333348	7.98	43.81	93.25	98.08	85.1
ZH12_0h_B	100408420	7.53	43.76	91.79	97.74	84.93
ZH12_0h_C	98375536	7.38	44.37	93.2	97.91	84.87
ZH12_3h_A	90968504	6.82	44.61	93.35	98.03	85.26
ZH12_3h_B	99826504	7.49	43.2	93.44	97.61	84.55
ZH12_3h_C	81292100	6.1	43.99	93.35	97.53	84.45
ZH12_24h_A	113065664	8.48	43.7	92.1	97.65	83.01
ZH12_24h_B	97929032	7.34	44.14	92.65	97.87	84.28
ZH12_24h_C	87475308	6.56	42.93	93.41	96.84	82.33
ZH12_48h_A	95290792	7.15	42.48	93.01	97.85	83.44
ZH12_48h_B	94316348	7.07	42.84	93.22	97.94	83.53
ZH12_48h_C	86139084	6.46	42.49	93.33	97.74	84.45
