# Supplementary material for: Integrated Transcriptomics and Metabolomics Analysis Reveal Key Metabolism Pathways Contributing to Cold Tolerance in Peanut
Source: Front Plant Sci. 2021 Nov 24;12:752474. doi: 10.3389/fpls.2021.752474 (PMC8652294; doi:10.3389/fpls.2021.752474)
Supplement: Supplementary Table 7 — Differentially expressed genes between cold-tolerant and cold-susceptible cultivars. [file Table_7.XLSX]

## Sheet: SLH_0h vs ZH12_0h
gene_id	SLH_0	ZH12_0	log2FoldChange	pvalue	padj	gene_name	gene_chr	gene_start	gene_end	gene_strand	gene_length	gene_biotype	gene_description	tf_family
arahy.Tifrunner.gnm1.ann1.XPT71U	4157.66	23.1064	7.49343	2.85445e-171	1.22056e-166	arahy.XPT71U	arahy.Tifrunner.gnm1.Arahy.14	140434152	140440697	-	4915	-	-	-
arahy.Tifrunner.gnm1.ann1.U4EZEG	2207.93	104.424	4.40121	1.50003e-165	3.20707e-161	arahy.U4EZEG	arahy.Tifrunner.gnm1.Arahy.07	77570561	77573289	-	1595	-	-	-
arahy.Tifrunner.gnm1.ann1.J3LTHX	2087.22	70.4976	4.89088	1.36427e-161	1.94453e-157	arahy.J3LTHX	arahy.Tifrunner.gnm1.Arahy.14	138474636	138482124	+	3340	-	-	-
arahy.Tifrunner.gnm1.ann1.40Y6RI	5.68332	5344.72	-9.90477	1.01226e-143	1.08211e-139	arahy.40Y6RI	arahy.Tifrunner.gnm1.Arahy.18	134033695	134039841	+	3715	-	PF07724:AAA domain (Cdc48 subfamily)|PF02151:UvrB/uvrC motif|PF10431:C-terminal, D2-small domain, of ClpB protein|PF02861:Clp amino terminal domain, pathogenicity island component|PF00004:ATPase family associated with various cellular activities (AAA)	Clp_N
arahy.Tifrunner.gnm1.ann1.MN6YJ9	9.58738	1740.87	-7.50613	3.80479e-113	3.25385e-109	arahy.MN6YJ9	arahy.Tifrunner.gnm1.Arahy.13	131326086	131330733	-	3311	-	-	-
arahy.Tifrunner.gnm1.ann1.WRX76U	3164.32	13.1145	7.91433	1.67279e-104	1.19214e-100	arahy.WRX76U	arahy.Tifrunner.gnm1.Arahy.05	9387555	9392191	-	3428	-	PF00412:LIM domain|PF12315:Protein of unknown function (DUF3633)	LIM
novel.1248	1999.88	3.925	9.00154	3.03833e-79	1.85599e-75	-	arahy.Tifrunner.gnm1.Arahy.05	88373839	88377724	-	2313	-	PF00316:Fructose-1-6-bisphosphatase|PF03106:WRKY DNA -binding domain	WRKY
arahy.Tifrunner.gnm1.ann1.PC9MZ4	1752.17	60.4723	4.86116	1.3541e-78	7.23769e-75	arahy.PC9MZ4	arahy.Tifrunner.gnm1.Arahy.11	54344612	54347036	+	920	-	-	-
arahy.Tifrunner.gnm1.ann1.4S0H6B	9101.97	2.13745	12.0624	3.5186e-78	1.67172e-74	arahy.4S0H6B	arahy.Tifrunner.gnm1.Arahy.14	138047767	138054222	-	2872	-	PF00520:Ion transport protein	Ion_trans
arahy.Tifrunner.gnm1.ann1.12746V	1695.72	20.2822	6.38829	1.82666e-75	7.81079e-72	arahy.12746V	arahy.Tifrunner.gnm1.Arahy.14	138336625	138338878	-	1531	-	PF00201:UDP-glucoronosyl and UDP-glucosyl transferase	UDPGT
arahy.Tifrunner.gnm1.ann1.N8RR3Y	2306.24	88.1974	4.70434	8.13766e-74	3.16333e-70	arahy.N8RR3Y	arahy.Tifrunner.gnm1.Arahy.09	116877781	116881298	-	3078	-	PF13837:Myb/SANT-like DNA-binding domain	-
novel.3500	1069.03	5.30257	7.65177	2.09766e-72	7.47468e-69	-	arahy.Tifrunner.gnm1.Arahy.14	126751900	126762473	-	2843	-	-	-
arahy.Tifrunner.gnm1.ann1.Q9SDJ5	6.21192	731.316	-6.8859	3.77639e-71	1.24214e-67	arahy.Q9SDJ5	arahy.Tifrunner.gnm1.Arahy.09	10120902	10121907	+	483	-	PF00407:Pathogenesis-related protein Bet v I family	-
arahy.Tifrunner.gnm1.ann1.W4Q1VQ	713.025	49.798	3.84239	5.33331e-70	1.62895e-66	arahy.W4Q1VQ	arahy.Tifrunner.gnm1.Arahy.03	23893397	23902672	-	5023	-	PF13041:PPR repeat family	-
arahy.Tifrunner.gnm1.ann1.1K2NHD	20.268	772.612	-5.24786	5.5996e-68	1.59626e-64	arahy.1K2NHD	arahy.Tifrunner.gnm1.Arahy.08	26543065	26546237	-	2020	-	PF00010:Helix-loop-helix DNA-binding domain	HLH
novel.2639	1745.25	3.68466	8.81796	8.00938e-67	2.14051e-63	-	arahy.Tifrunner.gnm1.Arahy.11	90431312	90454205	-	5329	-	-	-
novel.2212	4.12213	1478.38	-8.51654	5.64529e-66	1.41996e-62	-	arahy.Tifrunner.gnm1.Arahy.10	15396848	15405241	+	5494	-	PF13963:Transposase-associated domain|PF13960:Domain of unknown function (DUF4218)|PF13952:Domain of unknown function (DUF4216)|PF03004:Plant transposase (Ptta/En/Spm family)	-
arahy.Tifrunner.gnm1.ann1.4EVV01	19.6753	550.883	-4.80341	4.66073e-63	1.10718e-59	arahy.4EVV01	arahy.Tifrunner.gnm1.Arahy.18	52846025	52848254	+	789	-	-	-
arahy.Tifrunner.gnm1.ann1.LQJ2G8	9.41662	492.261	-5.6907	1.70736e-59	3.84247e-56	arahy.LQJ2G8	arahy.Tifrunner.gnm1.Arahy.05	10471210	10480688	+	3027	-	PF03004:Plant transposase (Ptta/En/Spm family)	-
arahy.Tifrunner.gnm1.ann1.TD6B9U	675.003	4.54418	7.1967	1.27563e-55	2.72729e-52	arahy.TD6B9U	arahy.Tifrunner.gnm1.Arahy.14	137720580	137726610	-	3497	-	PF02149:Kinase associated domain 1|PF00627:UBA/TS-N domain|PF00069:Protein kinase domain	Pkinase
arahy.Tifrunner.gnm1.ann1.68E5M7	458.892	15.4131	4.90606	9.0769e-55	1.84823e-51	arahy.68E5M7	arahy.Tifrunner.gnm1.Arahy.14	102026769	102035361	-	3223	-	PF00795:Carbon-nitrogen hydrolase|PF02540:NAD synthase	CN_hydrolase
arahy.Tifrunner.gnm1.ann1.F5EPY8	24.2849	910.625	-5.24054	3.04387e-54	5.90519e-51	arahy.F5EPY8	arahy.Tifrunner.gnm1.Arahy.20	44807823	44812974	-	2322	-	-	-
arahy.Tifrunner.gnm1.ann1.M9SN56	10825	62.1285	7.44237	3.17632e-54	5.90519e-51	arahy.M9SN56	arahy.Tifrunner.gnm1.Arahy.14	139945573	139949094	-	2520	-	PF01619:Proline dehydrogenase	-
novel.1761	9648.04	0.988116	13.15	4.49846e-53	8.01475e-50	-	arahy.Tifrunner.gnm1.Arahy.08	16819003	16824222	+	4062	-	-	-
novel.918	581.785	33.8378	4.11406	6.41524e-52	1.09726e-48	-	arahy.Tifrunner.gnm1.Arahy.04	115425945	115430691	+	960	-	-	-
arahy.Tifrunner.gnm1.ann1.HUQR60	1296.28	2.54742	9.02508	2.88775e-51	4.74924e-48	arahy.HUQR60	arahy.Tifrunner.gnm1.Arahy.09	436545	439764	-	764	-	-	-
novel.5022	1043.39	162.786	2.68052	6.89471e-51	1.09192e-47	-	arahy.Tifrunner.gnm1.Arahy.20	52725481	52742185	+	5096	-	-	-
arahy.Tifrunner.gnm1.ann1.1BNP0N	933.207	10.3069	6.53008	9.6785e-49	1.47805e-45	arahy.1BNP0N	arahy.Tifrunner.gnm1.Arahy.14	139727570	139729009	-	369	-	-	-
arahy.Tifrunner.gnm1.ann1.3VMA9Y	0.965259	5706.43	-12.5863	3.16337e-48	4.66434e-45	arahy.3VMA9Y	arahy.Tifrunner.gnm1.Arahy.01	32449922	32452181	+	1728	-	PF01373:Glycosyl hydrolase family 14	-
arahy.Tifrunner.gnm1.ann1.N95E0M	1.52352	1883.22	-10.2538	7.87919e-48	1.12305e-44	arahy.N95E0M	arahy.Tifrunner.gnm1.Arahy.17	124776193	124779364	-	1863	-	PF03514:GRAS domain family	GRAS
arahy.Tifrunner.gnm1.ann1.KM01EC	6.21513	584.739	-6.56206	5.23737e-47	7.2242e-44	arahy.KM01EC	arahy.Tifrunner.gnm1.Arahy.12	63536083	63550263	-	1768	-	-	-
arahy.Tifrunner.gnm1.ann1.3WN25H	3.01256	692.1	-7.81401	7.36565e-47	9.84236e-44	arahy.3WN25H	arahy.Tifrunner.gnm1.Arahy.02	100178617	100183301	-	3543	-	PF00931:NB-ARC domain	NB-ARC
arahy.Tifrunner.gnm1.ann1.LRZU8J	2.78594	550.38	-7.62871	9.86844e-47	1.27871e-43	arahy.LRZU8J	arahy.Tifrunner.gnm1.Arahy.18	52848992	52851106	+	709	-	PF06325:Ribosomal protein L11 methyltransferase (PrmA)	-
arahy.Tifrunner.gnm1.ann1.WVAI17	596.251	52.7211	3.49428	1.6369e-46	2.05865e-43	arahy.WVAI17	arahy.Tifrunner.gnm1.Arahy.14	137340109	137341661	+	1316	-	PF00249:Myb-like DNA-binding domain	Myb_DNA-binding
arahy.Tifrunner.gnm1.ann1.2P82C9	1100.64	14.5848	6.25471	8.30566e-46	1.01471e-42	arahy.2P82C9	arahy.Tifrunner.gnm1.Arahy.14	140033413	140037294	+	1652	-	PF13839:GDSL/SGNH-like Acyl-Esterase family found in Pmr5 and Cas1p|PF14416:PMR5 N terminal Domain	-
arahy.Tifrunner.gnm1.ann1.YVZ5IL	0.927578	3996.29	-12.0744	8.8557e-46	1.05186e-42	arahy.YVZ5IL	arahy.Tifrunner.gnm1.Arahy.09	89763751	89768886	+	2387	-	-	-
arahy.Tifrunner.gnm1.ann1.7P1BGF	978.617	134.516	2.86533	1.25339e-45	1.44851e-42	arahy.7P1BGF	arahy.Tifrunner.gnm1.Arahy.12	31255726	31259974	+	597	-	PF00106:short chain dehydrogenase	adh_short
arahy.Tifrunner.gnm1.ann1.J5GSJM	420.096	21.4855	4.28445	5.024e-44	5.65332e-41	arahy.J5GSJM	arahy.Tifrunner.gnm1.Arahy.14	113792919	113801538	-	1785	-	PF00067:Cytochrome P450	p450
arahy.Tifrunner.gnm1.ann1.F2FLG1	4230.57	946.716	2.16028	2.64761e-43	2.90287e-40	arahy.F2FLG1	arahy.Tifrunner.gnm1.Arahy.09	112629349	112633328	+	1952	-	PF09174:Maf1 regulator	-
arahy.Tifrunner.gnm1.ann1.97MZ99	12.8637	837.404	-6.03414	1.84061e-42	1.96761e-39	arahy.97MZ99	arahy.Tifrunner.gnm1.Arahy.16	2115119	2116814	+	808	-	PF04927:Seed maturation protein	-
arahy.Tifrunner.gnm1.ann1.4AVB6E	403.066	5.14432	6.25302	2.20891e-42	2.30373e-39	arahy.4AVB6E	arahy.Tifrunner.gnm1.Arahy.20	14688052	14690551	-	1332	-	PF00790:VHS domain	-
arahy.Tifrunner.gnm1.ann1.M3PSJH	1.22795	1377.78	-10.1233	3.51853e-42	3.5822e-39	arahy.M3PSJH	arahy.Tifrunner.gnm1.Arahy.17	108940223	108943561	-	1100	-	PF17042:Putative nucleotide-binding of sugar-metabolising enzyme|PF07005:Putative sugar-binding N-terminal domain|PF02970:Tubulin binding cofactor A	-
arahy.Tifrunner.gnm1.ann1.LFDJ4V	64.7838	662.797	-3.35386	9.70522e-42	9.65105e-39	arahy.LFDJ4V	arahy.Tifrunner.gnm1.Arahy.03	143568386	143574268	-	2828	-	PF01925:Sulfite exporter TauE/SafE	-
arahy.Tifrunner.gnm1.ann1.Z1X8E4	68.3543	800.744	-3.54767	1.2743e-41	1.23839e-38	arahy.Z1X8E4	arahy.Tifrunner.gnm1.Arahy.20	19313914	19320318	-	2853	-	PF08242:Methyltransferase domain	Methyltransf_12
arahy.Tifrunner.gnm1.ann1.38UXAL	32.958	368.706	-3.48884	5.00637e-41	4.75717e-38	arahy.38UXAL	arahy.Tifrunner.gnm1.Arahy.15	3512694	3523192	-	6406	-	PF00497:Bacterial extracellular solute-binding proteins, family 3|PF00060:Ligand-gated ion channel|PF01094:Receptor family ligand binding region	ANF_receptor
novel.554	20.1745	691.004	-5.10116	5.22873e-41	4.86044e-38	-	arahy.Tifrunner.gnm1.Arahy.03	26789524	26795485	+	5286	-	-	-
arahy.Tifrunner.gnm1.ann1.VXJ50S	1.89444	844.247	-8.82819	7.5045e-41	6.8275e-38	arahy.VXJ50S	arahy.Tifrunner.gnm1.Arahy.15	158072242	158074679	+	1549	-	PF03171:2OG-Fe(II) oxygenase superfamily|PF14226:non-haem dioxygenase in morphine synthesis N-terminal	2OG-FeII_Oxy
arahy.Tifrunner.gnm1.ann1.F7JNQF	631.688	4.64382	7.09528	4.48223e-39	3.96757e-36	arahy.F7JNQF	arahy.Tifrunner.gnm1.Arahy.14	138571172	138574244	-	1904	-	PF16136:Putative nuclear localisation signal|PF16135:TPL-binding domain in jasmonate signalling|PF07897:Ethylene-responsive binding factor-associated repression	-
arahy.Tifrunner.gnm1.ann1.S0CDCC	589.648	53.5546	3.46073	4.54656e-39	3.96757e-36	arahy.S0CDCC	arahy.Tifrunner.gnm1.Arahy.16	152718303	152729367	+	10101	-	PF13639:Ring finger domain	-
arahy.Tifrunner.gnm1.ann1.8G77UE	726.609	1.78755	8.67867	8.29411e-38	7.09312e-35	arahy.8G77UE	arahy.Tifrunner.gnm1.Arahy.10	71718540	71726320	-	1323	-	PF00248:Aldo/keto reductase family	Aldo_ket_red
arahy.Tifrunner.gnm1.ann1.P86RCB	1210.62	268.707	2.1709	2.45769e-37	2.06061e-34	arahy.P86RCB	arahy.Tifrunner.gnm1.Arahy.09	112622013	112626862	-	2742	-	PF04777:Erv1 / Alr family|PF00085:Thioredoxin	Evr1_Alr
novel.3238	1.26243	899.187	-9.50634	3.76305e-37	3.09439e-34	-	arahy.Tifrunner.gnm1.Arahy.13	135555484	135565718	-	3629	-	-	-
arahy.Tifrunner.gnm1.ann1.FDTJ9Q	1040.54	1.41862	9.5192	7.72943e-37	6.17502e-34	arahy.FDTJ9Q	arahy.Tifrunner.gnm1.Arahy.14	139412225	139432283	+	15956	-	PF13764:E3 ubiquitin-protein ligase UBR4|PF00569:Zinc finger, ZZ type	ZZ
arahy.Tifrunner.gnm1.ann1.4JU6QM	399.02	2.93688	7.1312	7.7982e-37	6.17502e-34	arahy.4JU6QM	arahy.Tifrunner.gnm1.Arahy.17	66016487	66021094	+	2182	-	PF00257:Dehydrin	-
arahy.Tifrunner.gnm1.ann1.Y59G7X	1983	517.281	1.93775	8.32917e-37	6.47555e-34	arahy.Y59G7X	arahy.Tifrunner.gnm1.Arahy.19	157229999	157233504	+	2539	-	PF07899:Frigida-like protein	-
arahy.Tifrunner.gnm1.ann1.02Q6I5	413.659	4.83399	6.39048	1.00733e-36	7.69169e-34	arahy.02Q6I5	arahy.Tifrunner.gnm1.Arahy.02	17196745	17201732	-	3107	-	PF00860:Permease family	-
arahy.Tifrunner.gnm1.ann1.U482D3	3.3442	306.099	-6.49751	3.9277e-36	2.94647e-33	arahy.U482D3	arahy.Tifrunner.gnm1.Arahy.02	6179999	6184872	+	1682	-	PF12854:PPR repeat|PF13041:PPR repeat family	-
arahy.Tifrunner.gnm1.ann1.1ZE71I	210.368	1332.05	-2.66275	1.20499e-35	8.88367e-33	arahy.1ZE71I	arahy.Tifrunner.gnm1.Arahy.03	1699322	1702128	-	1615	-	PF00230:Major intrinsic protein	-
arahy.Tifrunner.gnm1.ann1.669CET	23240.3	1634.92	3.82965	1.36864e-35	9.91918e-33	arahy.669CET	arahy.Tifrunner.gnm1.Arahy.14	139785864	139788159	-	1702	-	PF06203:CCT motif|PF00643:B-box zinc finger	CCT
novel.5041	341.789	19.7521	4.10947	3.84942e-35	2.74336e-32	-	arahy.Tifrunner.gnm1.Arahy.20	93769528	93773661	+	2923	-	PF00115:Cytochrome C and Quinol oxidase polypeptide I	-
arahy.Tifrunner.gnm1.ann1.PNJ0EQ	756.345	4.33497	7.46438	4.15369e-35	2.89978e-32	arahy.PNJ0EQ	arahy.Tifrunner.gnm1.Arahy.14	139658798	139661461	+	1977	-	PF01747:ATP-sulfurylase|PF14306:PUA-like domain	-
arahy.Tifrunner.gnm1.ann1.S1KKCT	11.6475	379.502	-5.01959	4.20454e-35	2.89978e-32	arahy.S1KKCT	arahy.Tifrunner.gnm1.Arahy.02	16919850	16922872	+	1668	-	PF00318:Ribosomal protein S2	-
arahy.Tifrunner.gnm1.ann1.6SUI99	3.45403	301.911	-6.46968	1.40394e-34	9.52896e-32	arahy.6SUI99	arahy.Tifrunner.gnm1.Arahy.07	66556792	66563342	+	2655	-	PF03016:Exostosin family	-
arahy.Tifrunner.gnm1.ann1.NGDJ3K	5265.48	0	14.7126	2.08529e-34	1.39323e-31	arahy.NGDJ3K	arahy.Tifrunner.gnm1.Arahy.14	137820233	137824313	+	3679	-	PF03435:Saccharopine dehydrogenase NADP binding domain|PF02622:Uncharacterized ACR, COG1678	Saccharop_dh
arahy.Tifrunner.gnm1.ann1.8KB625	46.1389	396.672	-3.10881	2.47195e-34	1.62616e-31	arahy.8KB625	arahy.Tifrunner.gnm1.Arahy.07	655723	658799	+	507	-	-	-
arahy.Tifrunner.gnm1.ann1.HS5Z9Z	2.16034	399.994	-7.53142	2.53517e-34	1.64248e-31	arahy.HS5Z9Z	arahy.Tifrunner.gnm1.Arahy.09	20760818	20767966	+	4944	-	PF02518:Histidine kinase-, DNA gyrase B-, and HSP90-like ATPase|PF08446:PAS fold|PF01590:GAF domain|PF00989:PAS fold|PF00360:Phytochrome region	GAF
novel.2779	1.26403	720.261	-9.18548	5.9036e-34	3.76773e-31	-	arahy.Tifrunner.gnm1.Arahy.12	90328951	90333706	+	1494	-	-	-
novel.1861	1.19348	735.942	-9.22117	1.08706e-33	6.83566e-31	-	arahy.Tifrunner.gnm1.Arahy.08	26375671	26387371	-	2966	-	PF13087:AAA domain|PF03004:Plant transposase (Ptta/En/Spm family)	-
novel.862	16.5168	572.291	-5.10997	1.91172e-33	1.18471e-30	-	arahy.Tifrunner.gnm1.Arahy.04	30473938	30482137	+	5456	-	-	-
arahy.Tifrunner.gnm1.ann1.G80LMI	0	3807.52	-14.4454	3.28928e-33	2.00928e-30	arahy.G80LMI	arahy.Tifrunner.gnm1.Arahy.19	139197703	139201238	-	618	-	-	-
novel.59	542.565	94.7247	2.51658	4.09091e-33	2.46377e-30	-	arahy.Tifrunner.gnm1.Arahy.01	48516483	48534996	+	1298	-	-	-
novel.4392	0	3424.26	-14.2924	8.77947e-33	5.21403e-30	-	arahy.Tifrunner.gnm1.Arahy.17	116977905	116982990	-	4860	-	-	-
arahy.Tifrunner.gnm1.ann1.QW9XP1	686.134	1.33801	8.92268	9.60379e-32	5.62545e-29	arahy.QW9XP1	arahy.Tifrunner.gnm1.Arahy.17	65764563	65770834	-	1677	-	-	-
arahy.Tifrunner.gnm1.ann1.A0XYYU	1.22956	558.964	-8.8215	2.24523e-31	1.29738e-28	arahy.A0XYYU	arahy.Tifrunner.gnm1.Arahy.01	33749334	33753386	+	1917	-	PF01214:Casein kinase II regulatory subunit	-
arahy.Tifrunner.gnm1.ann1.6U4YNS	0	2889.07	-14.0472	2.79138e-31	1.59146e-28	arahy.6U4YNS	arahy.Tifrunner.gnm1.Arahy.10	91492946	91496898	-	1369	-	-	-
arahy.Tifrunner.gnm1.ann1.VJPP6V	1.22635	648.861	-9.03739	4.48422e-31	2.52297e-28	arahy.VJPP6V	arahy.Tifrunner.gnm1.Arahy.08	35587447	35590233	-	1321	-	PF00071:Ras family	Ras
arahy.Tifrunner.gnm1.ann1.22D8Q4	3050.81	0.69979	12.0713	4.6554e-31	2.58526e-28	arahy.22D8Q4	arahy.Tifrunner.gnm1.Arahy.10	103574581	103579041	+	3865	-	-	-
arahy.Tifrunner.gnm1.ann1.RYD0NS	276.053	5.19449	5.78104	5.4928e-31	3.01118e-28	arahy.RYD0NS	arahy.Tifrunner.gnm1.Arahy.20	94631840	94636028	-	890	-	PF00025:ADP-ribosylation factor family|PF00689:Cation transporting ATPase, C-terminus	Arf
arahy.Tifrunner.gnm1.ann1.985SC4	10.6566	1045.57	-6.60974	7.09653e-31	3.84111e-28	arahy.985SC4	arahy.Tifrunner.gnm1.Arahy.14	5055110	5061222	-	1414	-	PF03171:2OG-Fe(II) oxygenase superfamily|PF14226:non-haem dioxygenase in morphine synthesis N-terminal	2OG-FeII_Oxy
novel.1994	1.63014	550.684	-8.4684	9.01895e-31	4.82063e-28	-	arahy.Tifrunner.gnm1.Arahy.09	59333897	59340864	+	4910	-	-	-
arahy.Tifrunner.gnm1.ann1.CT5VFU	550.763	31.5755	4.12438	2.67033e-30	1.40967e-27	arahy.CT5VFU	arahy.Tifrunner.gnm1.Arahy.10	103306621	103315588	-	2844	-	PF01073:3-beta hydroxysteroid dehydrogenase/isomerase family|PF02453:Reticulon	-
arahy.Tifrunner.gnm1.ann1.8LD30U	2.08819	268.503	-6.96163	4.84811e-30	2.52811e-27	arahy.8LD30U	arahy.Tifrunner.gnm1.Arahy.01	95590944	95592650	+	1533	-	-	-
arahy.Tifrunner.gnm1.ann1.66GFWV	302.332	12.0017	4.65188	5.0468e-30	2.60001e-27	arahy.66GFWV	arahy.Tifrunner.gnm1.Arahy.14	139640784	139646287	-	2785	-	PF00498:FHA domain	FHA
arahy.Tifrunner.gnm1.ann1.H20E9K	344.811	2.21657	7.33506	8.82225e-30	4.49095e-27	arahy.H20E9K	arahy.Tifrunner.gnm1.Arahy.16	113334182	113337424	+	1132	-	-	-
novel.4218	2245.55	0	13.4832	1.94353e-29	9.77709e-27	-	arahy.Tifrunner.gnm1.Arahy.17	60099250	60104238	+	3274	-	-	-
arahy.Tifrunner.gnm1.ann1.V9ESQQ	2.55932	228.895	-6.52707	2.80219e-29	1.39328e-26	arahy.V9ESQQ	arahy.Tifrunner.gnm1.Arahy.20	111494373	111528205	-	654	-	-	-
novel.3201	0	1804.06	-13.3678	3.69371e-29	1.81544e-26	-	arahy.Tifrunner.gnm1.Arahy.13	91402277	91406625	-	2419	-	-	-
novel.5038	1980.2	0	13.3018	8.07003e-29	3.9213e-26	-	arahy.Tifrunner.gnm1.Arahy.20	83195659	83215310	+	16241	-	PF00078:Reverse transcriptase (RNA-dependent DNA polymerase)	RVT_1
novel.5170	1753.87	0	13.1266	3.00522e-28	1.44386e-25	-	arahy.Tifrunner.gnm1.Arahy.20	101087343	101089980	-	1925	-	PF02867:Ribonucleotide reductase, barrel domain	Ribonuc_red_lgC
arahy.Tifrunner.gnm1.ann1.TH8K2R	1500.47	300.754	2.31834	7.85605e-28	3.73249e-25	arahy.TH8K2R	arahy.Tifrunner.gnm1.Arahy.08	34843891	34849105	-	1690	-	PF13839:GDSL/SGNH-like Acyl-Esterase family found in Pmr5 and Cas1p|PF14416:PMR5 N terminal Domain	-
novel.3220	0	1605.61	-13.1997	8.98924e-28	4.22395e-25	-	arahy.Tifrunner.gnm1.Arahy.13	127991028	127997047	-	4837	-	PF00232:Glycosyl hydrolase family 1|PF08511:COQ9	Glyco_hydro_1
arahy.Tifrunner.gnm1.ann1.P1T2M1	1621.11	0	13.0131	9.54731e-28	4.39612e-25	arahy.P1T2M1	arahy.Tifrunner.gnm1.Arahy.17	65539173	65541265	-	819	-	PF00241:Cofilin/tropomyosin-type actin-binding protein	Cofilin_ADF
novel.4667	98.8888	709.194	-2.84	9.56125e-28	4.39612e-25	-	arahy.Tifrunner.gnm1.Arahy.18	127303227	127307215	-	3326	-	PF05699:hAT family C-terminal dimerisation region|PF14372:Domain of unknown function (DUF4413)	hATC
arahy.Tifrunner.gnm1.ann1.IS7D7R	6.24158	188.199	-4.9256	1.30244e-27	5.92472e-25	arahy.IS7D7R	arahy.Tifrunner.gnm1.Arahy.02	1869681	1883608	+	5881	-	PF00931:NB-ARC domain	NB-ARC
arahy.Tifrunner.gnm1.ann1.GDF15N	461.23	2.73759	7.35854	1.62401e-27	7.30976e-25	arahy.GDF15N	arahy.Tifrunner.gnm1.Arahy.19	156637620	156643741	-	5098	-	PF07714:Protein tyrosine kinase|PF01657:Salt stress response/antifungal	Pkinase_Tyr
arahy.Tifrunner.gnm1.ann1.NU762S	439.753	15.1402	4.84267	2.43274e-27	1.08358e-24	arahy.NU762S	arahy.Tifrunner.gnm1.Arahy.11	36956750	36968954	+	3179	-	PF12854:PPR repeat|PF13041:PPR repeat family|PF01357:Pollen allergen|PF03330:Rare lipoprotein A (RlpA)-like double-psi beta-barrel	-
arahy.Tifrunner.gnm1.ann1.FEJ64N	316.555	1.70843	7.48377	3.09157e-27	1.36284e-24	arahy.FEJ64N	arahy.Tifrunner.gnm1.Arahy.14	129278937	129282191	+	1270	-	PF14630:Origin recognition complex (ORC) subunit 5 C-terminus	-
arahy.Tifrunner.gnm1.ann1.WA3QT0	1493.53	0	12.8949	3.25733e-27	1.42126e-24	arahy.WA3QT0	arahy.Tifrunner.gnm1.Arahy.20	115275674	115276982	-	207	-	-	-
novel.52	594.524	1.66738	8.40525	3.8893e-27	1.67986e-24	-	arahy.Tifrunner.gnm1.Arahy.01	39916063	39922760	+	3844	-	-	-
arahy.Tifrunner.gnm1.ann1.D5YLID	0.930786	570.414	-9.2656	3.99702e-27	1.70912e-24	arahy.D5YLID	arahy.Tifrunner.gnm1.Arahy.01	31953289	31956457	-	2654	-	PF13920:Zinc finger, C3HC4 type (RING finger)	-
novel.3068	0	1260.74	-12.8506	5.1204e-27	2.1678e-24	-	arahy.Tifrunner.gnm1.Arahy.13	118682320	118708585	+	1420	-	-	-
novel.2243	1419.65	0	12.8216	5.48153e-27	2.29794e-24	-	arahy.Tifrunner.gnm1.Arahy.10	72091257	72095420	+	3229	-	PF03108:MuDR family transposase	MuDR
arahy.Tifrunner.gnm1.ann1.IB1TIP	267.763	2.05684	6.97999	5.74772e-27	2.38614e-24	arahy.IB1TIP	arahy.Tifrunner.gnm1.Arahy.15	126630064	126634228	-	1395	-	PF02230:Phospholipase/Carboxylesterase	Abhydrolase_2
novel.975	56.624	493.979	-3.12622	1.33321e-26	5.46562e-24	-	arahy.Tifrunner.gnm1.Arahy.04	19393940	19398779	-	4840	-	PF02536:mTERF	-
arahy.Tifrunner.gnm1.ann1.VL0MNS	2108.84	644.771	1.70891	1.34212e-26	5.46562e-24	arahy.VL0MNS	arahy.Tifrunner.gnm1.Arahy.07	6116857	6121329	-	3672	-	-	-
arahy.Tifrunner.gnm1.ann1.RY1B1X	396.115	49.7455	2.9982	1.38451e-26	5.58507e-24	arahy.RY1B1X	arahy.Tifrunner.gnm1.Arahy.02	82396876	82399502	-	1521	-	PF00687:Ribosomal protein L1p/L10e family	-
arahy.Tifrunner.gnm1.ann1.FI2WQ3	358.476	25.5878	3.80963	1.44249e-26	5.76455e-24	arahy.FI2WQ3	arahy.Tifrunner.gnm1.Arahy.10	107019754	107022161	+	1505	-	PF00004:ATPase family associated with various cellular activities (AAA)|PF14363:Domain associated at C-terminal with AAA	AAA
novel.864	379.752	1.68791	7.75081	1.64287e-26	6.50456e-24	-	arahy.Tifrunner.gnm1.Arahy.04	30932365	30941801	+	7291	-	-	-
arahy.Tifrunner.gnm1.ann1.7H636Z	0	1235.02	-12.8211	1.87041e-26	7.33751e-24	arahy.7H636Z	arahy.Tifrunner.gnm1.Arahy.12	108896141	108899493	-	756	-	-	-
arahy.Tifrunner.gnm1.ann1.2QVW8D	0	1128.49	-12.691	2.29204e-26	8.90978e-24	arahy.2QVW8D	arahy.Tifrunner.gnm1.Arahy.13	23551353	23554083	-	1563	-	-	-
arahy.Tifrunner.gnm1.ann1.9IJ4FV	0	1097.98	-12.6514	3.21596e-26	1.23887e-23	arahy.9IJ4FV	arahy.Tifrunner.gnm1.Arahy.06	40014994	40024894	+	1161	-	PF00063:Myosin head (motor domain)	Myosin_head
novel.4189	13.8824	620.1	-5.48073	3.27876e-26	1.25178e-23	-	arahy.Tifrunner.gnm1.Arahy.17	25554134	25575404	+	6740	-	-	-
arahy.Tifrunner.gnm1.ann1.WIVF2E	171.337	9.27009	4.21334	3.60759e-26	1.36514e-23	arahy.WIVF2E	arahy.Tifrunner.gnm1.Arahy.11	126886376	126892212	-	1244	-	PF00793:DAHP synthetase I family	-
novel.4636	0	1150.71	-12.7192	3.78353e-26	1.41915e-23	-	arahy.Tifrunner.gnm1.Arahy.18	105957750	105965676	-	7399	-	PF13456:Reverse transcriptase-like	-
novel.2529	1221.55	0	12.6048	4.22381e-26	1.57052e-23	-	arahy.Tifrunner.gnm1.Arahy.11	133618605	133622195	+	1761	-	-	-
arahy.Tifrunner.gnm1.ann1.LJ4E0Z	281.387	39.3449	2.83861	4.9838e-26	1.83713e-23	arahy.LJ4E0Z	arahy.Tifrunner.gnm1.Arahy.19	2592508	2594403	-	1896	-	PF13041:PPR repeat family	-
arahy.Tifrunner.gnm1.ann1.H7L4UV	1236.27	0	12.6222	6.81622e-26	2.49112e-23	arahy.H7L4UV	arahy.Tifrunner.gnm1.Arahy.09	28844584	28849143	-	1206	-	PF08519:Replication factor RFC1 C terminal domain|PF05703:Auxin canalisation	-
arahy.Tifrunner.gnm1.ann1.8UN484	194.861	7.75035	4.64521	6.9717e-26	2.52636e-23	arahy.8UN484	arahy.Tifrunner.gnm1.Arahy.05	9347842	9355401	+	4286	-	PF00067:Cytochrome P450	p450
arahy.Tifrunner.gnm1.ann1.39S8LV	528.568	5626.58	-3.41201	1.00076e-25	3.59601e-23	arahy.39S8LV	arahy.Tifrunner.gnm1.Arahy.03	19392128	19393833	+	1042	-	PF00355:Rieske [2Fe-2S] domain|PF08802:Cytochrome B6-F complex Fe-S subunit	-
novel.593	389.551	1.35853	8.10599	1.20718e-25	4.30158e-23	-	arahy.Tifrunner.gnm1.Arahy.03	84112805	84115586	+	1282	-	-	-
arahy.Tifrunner.gnm1.ann1.I4LFHL	229.272	18.6849	3.61258	1.25988e-25	4.45227e-23	arahy.I4LFHL	arahy.Tifrunner.gnm1.Arahy.14	137832211	137834894	+	1904	-	PF00076:RNA recognition motif. (a.k.a. RRM, RBD, or RNP domain)	RRM_1
arahy.Tifrunner.gnm1.ann1.QK2693	416.72	8.21049	5.70044	1.72757e-25	6.05498e-23	arahy.QK2693	arahy.Tifrunner.gnm1.Arahy.19	156522589	156523774	+	495	-	-	-
arahy.Tifrunner.gnm1.ann1.95XPH7	1401.32	4862.2	-1.79493	1.76978e-25	6.1525e-23	arahy.95XPH7	arahy.Tifrunner.gnm1.Arahy.02	99068879	99075825	-	2519	-	PF00232:Glycosyl hydrolase family 1	Glyco_hydro_1
arahy.Tifrunner.gnm1.ann1.DU8HJ0	1098.47	0	12.4517	1.95481e-25	6.74094e-23	arahy.DU8HJ0	arahy.Tifrunner.gnm1.Arahy.17	65536619	65538571	-	516	-	PF10539:Development and cell death domain	-
novel.1148	0	955.842	-12.4516	2.92728e-25	1.00136e-22	-	arahy.Tifrunner.gnm1.Arahy.05	99268860	99273796	+	3751	-	-	-
arahy.Tifrunner.gnm1.ann1.2FBG5I	1.59407	237.015	-7.25825	3.23049e-25	1.09631e-22	arahy.2FBG5I	arahy.Tifrunner.gnm1.Arahy.04	38596396	38599956	-	2450	-	PF03016:Exostosin family	-
arahy.Tifrunner.gnm1.ann1.6LA5S9	0	930.985	-12.4134	3.45134e-25	1.16204e-22	arahy.6LA5S9	arahy.Tifrunner.gnm1.Arahy.18	16737509	16747482	-	1796	-	-	-
arahy.Tifrunner.gnm1.ann1.1FY4ZR	2019.51	0.329372	12.3684	3.73624e-25	1.24814e-22	arahy.1FY4ZR	arahy.Tifrunner.gnm1.Arahy.12	107738079	107743128	-	1473	-	PF05996:Ferredoxin-dependent bilin reductase	-
arahy.Tifrunner.gnm1.ann1.W5PTGQ	1095.23	0	12.4471	3.92572e-25	1.30127e-22	arahy.W5PTGQ	arahy.Tifrunner.gnm1.Arahy.17	65357663	65359809	+	693	-	PF01593:Flavin containing amine oxidoreductase	Amino_oxidase
arahy.Tifrunner.gnm1.ann1.PDIL34	0	1332.29	-12.9306	4.89488e-25	1.61004e-22	arahy.PDIL34	arahy.Tifrunner.gnm1.Arahy.06	17151987	17156985	-	1923	-	PF02362:B3 DNA binding domain	B3
novel.2475	377.78	1.35853	8.06224	4.95453e-25	1.61722e-22	-	arahy.Tifrunner.gnm1.Arahy.11	42060493	42065826	+	3257	-	-	-
arahy.Tifrunner.gnm1.ann1.005C3Q	0	932.107	-12.4153	7.21126e-25	2.33601e-22	arahy.005C3Q	arahy.Tifrunner.gnm1.Arahy.19	23519204	23523118	+	2171	-	PF01966:HD domain	HD
arahy.Tifrunner.gnm1.ann1.YV8VHR	92.8321	1076.24	-3.53637	7.64115e-25	2.45666e-22	arahy.YV8VHR	arahy.Tifrunner.gnm1.Arahy.12	118876105	118885849	-	3960	-	PF13839:GDSL/SGNH-like Acyl-Esterase family found in Pmr5 and Cas1p|PF07766:LETM1-like protein	-
novel.1630	980.981	0	12.2883	7.82406e-25	2.49669e-22	-	arahy.Tifrunner.gnm1.Arahy.07	67817586	67822145	+	4560	-	-	-
novel.3377	211.3	6.48234	4.9905	8.06668e-25	2.55505e-22	-	arahy.Tifrunner.gnm1.Arahy.14	139760054	139763305	+	3007	-	-	-
arahy.Tifrunner.gnm1.ann1.J5699Y	272.303	1.78755	7.26204	8.86504e-25	2.78727e-22	arahy.J5699Y	arahy.Tifrunner.gnm1.Arahy.19	7828611	7832626	-	2677	-	-	-
arahy.Tifrunner.gnm1.ann1.K5TUWL	0	852.479	-12.2863	9.01916e-25	2.81503e-22	arahy.K5TUWL	arahy.Tifrunner.gnm1.Arahy.11	45343221	45347472	+	2916	-	PF00295:Glycosyl hydrolases family 28	-
novel.4780	2.78434	166.348	-5.90295	1.33142e-24	4.12548e-22	-	arahy.Tifrunner.gnm1.Arahy.19	125640757	125646922	+	2071	-	PF03004:Plant transposase (Ptta/En/Spm family)	-
arahy.Tifrunner.gnm1.ann1.VH54GQ	0.893105	442.813	-8.90285	1.44098e-24	4.43283e-22	arahy.VH54GQ	arahy.Tifrunner.gnm1.Arahy.18	134060360	134067874	-	2345	-	-	-
arahy.Tifrunner.gnm1.ann1.X035RS	36.7729	431.909	-3.55093	1.54796e-24	4.72791e-22	arahy.X035RS	arahy.Tifrunner.gnm1.Arahy.08	13521639	13524277	-	1697	-	PF14259:RNA recognition motif (a.k.a. RRM, RBD, or RNP domain)|PF00076:RNA recognition motif. (a.k.a. RRM, RBD, or RNP domain)	RRM_1
arahy.Tifrunner.gnm1.ann1.3295S8	517.827	1.08925	8.92594	1.59828e-24	4.84697e-22	arahy.3295S8	arahy.Tifrunner.gnm1.Arahy.10	71186589	71196788	-	3766	-	-	-
arahy.Tifrunner.gnm1.ann1.42QDDD	170.267	4.56619	5.20996	2.14052e-24	6.44569e-22	arahy.42QDDD	arahy.Tifrunner.gnm1.Arahy.10	1337572	1339442	+	1449	-	PF07498:Rho termination factor, N-terminal domain	-
arahy.Tifrunner.gnm1.ann1.GF06UQ	1324.08	359.599	1.88145	2.36578e-24	7.04942e-22	arahy.GF06UQ	arahy.Tifrunner.gnm1.Arahy.14	127517847	127522660	-	3089	-	PF03479:Domain of unknown function (DUF296)	-
arahy.Tifrunner.gnm1.ann1.6L0DKZ	931.385	0	12.2137	2.37399e-24	7.04942e-22	arahy.6L0DKZ	arahy.Tifrunner.gnm1.Arahy.02	17234610	17236015	-	897	-	PF00318:Ribosomal protein S2	-
novel.3606	1235.07	0.718828	10.7659	2.39568e-24	7.06479e-22	-	arahy.Tifrunner.gnm1.Arahy.15	61021456	61038574	+	8960	-	PF09349:OHCU decarboxylase|PF13952:Domain of unknown function (DUF4216)|PF03004:Plant transposase (Ptta/En/Spm family)|PF13960:Domain of unknown function (DUF4218)|PF02992:Transposase family tnp2|PF13963:Transposase-associated domain	Transposase_21
novel.5204	7.88135	282.612	-5.17897	2.72293e-24	7.97484e-22	-	arahy.Tifrunner.gnm1.Arahy.20	133420386	133425624	-	2901	-	PF03004:Plant transposase (Ptta/En/Spm family)	-
arahy.Tifrunner.gnm1.ann1.Q4J3I9	515.575	1489.2	-1.53074	2.79639e-24	8.13426e-22	arahy.Q4J3I9	arahy.Tifrunner.gnm1.Arahy.19	146863538	146868732	+	2564	-	PF01734:Patatin-like phospholipase	-
arahy.Tifrunner.gnm1.ann1.B3D4NA	1.52672	215.401	-7.12484	3.59705e-24	1.03925e-21	arahy.B3D4NA	arahy.Tifrunner.gnm1.Arahy.02	17223838	17225199	+	753	-	-	-
arahy.Tifrunner.gnm1.ann1.L13TYF	0	791.673	-12.1794	4.11087e-24	1.17974e-21	arahy.L13TYF	arahy.Tifrunner.gnm1.Arahy.01	32436094	32440318	+	1889	-	PF09412:Endoribonuclease XendoU	-
arahy.Tifrunner.gnm1.ann1.RAY848	0	747.323	-12.0963	4.46669e-24	1.2733e-21	arahy.RAY848	arahy.Tifrunner.gnm1.Arahy.17	17203493	17205997	-	1032	-	PF00636:Ribonuclease III domain	Ribonuclease_3
arahy.Tifrunner.gnm1.ann1.9S43MM	454.106	1.06872	8.73766	4.92115e-24	1.39356e-21	arahy.9S43MM	arahy.Tifrunner.gnm1.Arahy.14	137324886	137327668	+	653	-	-	-
novel.2284	0	765.559	-12.1314	5.38646e-24	1.5153e-21	-	arahy.Tifrunner.gnm1.Arahy.10	109448409	109451438	+	2874	-	-	-
arahy.Tifrunner.gnm1.ann1.0K0UZD	0	732.794	-12.068	6.34609e-24	1.77359e-21	arahy.0K0UZD	arahy.Tifrunner.gnm1.Arahy.01	16656477	16659982	+	1131	-	PF00063:Myosin head (motor domain)	Myosin_head
arahy.Tifrunner.gnm1.ann1.8K57QZ	826.068	0	12.0404	6.91484e-24	1.91999e-21	arahy.8K57QZ	arahy.Tifrunner.gnm1.Arahy.20	31039821	31045457	+	1236	-	PF01459:Eukaryotic porin|PF05623:Protein of unknown function (DUF789)	-
novel.3072	862.921	0	12.1035	7.80229e-24	2.15243e-21	-	arahy.Tifrunner.gnm1.Arahy.13	119798440	119803225	+	4665	-	PF03732:Retrotransposon gag protein|PF00078:Reverse transcriptase (RNA-dependent DNA polymerase)	RVT_1
arahy.Tifrunner.gnm1.ann1.H916D0	541.786	48.1145	3.49509	9.82743e-24	2.69372e-21	arahy.H916D0	arahy.Tifrunner.gnm1.Arahy.02	96695650	96705125	-	1804	-	PF01486:K-box region|PF00319:SRF-type transcription factor (DNA-binding and dimerisation domain)	K-box
arahy.Tifrunner.gnm1.ann1.PLL5KT	427.403	1.02916	8.65182	1.35258e-23	3.68385e-21	arahy.PLL5KT	arahy.Tifrunner.gnm1.Arahy.04	115431294	115438179	-	3138	-	PF02902:Ulp1 protease family, C-terminal catalytic domain	Peptidase_C48
arahy.Tifrunner.gnm1.ann1.AIN499	290.48	3.53554	6.35695	1.56999e-23	4.24892e-21	arahy.AIN499	arahy.Tifrunner.gnm1.Arahy.14	138116397	138122205	-	3699	-	PF02861:Clp amino terminal domain, pathogenicity island component|PF00004:ATPase family associated with various cellular activities (AAA)|PF10431:C-terminal, D2-small domain, of ClpB protein|PF07724:AAA domain (Cdc48 subfamily)	Clp_N
arahy.Tifrunner.gnm1.ann1.L5L68D	0	673.214	-11.9455	1.73257e-23	4.65942e-21	arahy.L5L68D	arahy.Tifrunner.gnm1.Arahy.08	17216041	17218312	+	527	-	-	-
novel.717	0.666488	1027.6	-10.6941	1.88467e-23	5.03678e-21	-	arahy.Tifrunner.gnm1.Arahy.03	33939243	33950134	-	2267	-	-	-
novel.4889	325.385	1.41862	7.8413	1.92259e-23	5.10622e-21	-	arahy.Tifrunner.gnm1.Arahy.19	57890086	57899907	-	1922	-	-	-
arahy.Tifrunner.gnm1.ann1.KT0UAR	0	673.3	-11.946	2.00567e-23	5.29398e-21	arahy.KT0UAR	arahy.Tifrunner.gnm1.Arahy.17	74082409	74089406	-	342	-	-	-
arahy.Tifrunner.gnm1.ann1.LEZ1PQ	1449.77	0.329372	11.8902	2.03536e-23	5.33938e-21	arahy.LEZ1PQ	arahy.Tifrunner.gnm1.Arahy.20	115275000	115275527	-	360	-	PF00069:Protein kinase domain	Pkinase
arahy.Tifrunner.gnm1.ann1.FS5X82	1.82068	180.377	-6.60719	2.20701e-23	5.75438e-21	arahy.FS5X82	arahy.Tifrunner.gnm1.Arahy.09	108566093	108569157	+	1747	-	PF12937:F-box-like	-
arahy.Tifrunner.gnm1.ann1.KU2JHS	797.381	0	11.9896	2.59729e-23	6.73092e-21	arahy.KU2JHS	arahy.Tifrunner.gnm1.Arahy.17	61883867	61888881	+	3457	-	-	-
arahy.Tifrunner.gnm1.ann1.4PMG8D	0	652.064	-11.8994	2.65164e-23	6.83036e-21	arahy.4PMG8D	arahy.Tifrunner.gnm1.Arahy.04	99591843	99592720	-	243	-	-	-
novel.5143	752.577	0	11.9061	2.87552e-23	7.36271e-21	-	arahy.Tifrunner.gnm1.Arahy.20	43461569	43465313	-	2810	-	PF01965:DJ-1/PfpI family	DJ-1_PfpI
arahy.Tifrunner.gnm1.ann1.TD4UZM	768.987	4861.48	-2.66024	2.89777e-23	7.37552e-21	arahy.TD4UZM	arahy.Tifrunner.gnm1.Arahy.01	6579208	6585975	-	2510	-	PF01490:Transmembrane amino acid transporter protein	Aa_trans
novel.2467	798.38	0	11.9914	3.16278e-23	8.00239e-21	-	arahy.Tifrunner.gnm1.Arahy.11	33222010	33232018	+	9783	-	-	-
arahy.Tifrunner.gnm1.ann1.WS32QH	1428.11	0.389456	11.8685	3.18396e-23	8.0086e-21	arahy.WS32QH	arahy.Tifrunner.gnm1.Arahy.16	141833781	141845971	-	3738	-	PF10551:MULE transposase domain|PF03101:FAR1 DNA-binding domain|PF01179:Copper amine oxidase, enzyme domain	FAR1
novel.3535	768.088	0	11.9356	3.2349e-23	8.08915e-21	-	arahy.Tifrunner.gnm1.Arahy.14	139556400	139560994	-	1826	-	PF00275:EPSP synthase (3-phosphoshikimate 1-carboxyvinyltransferase)|PF11347:Protein of unknown function (DUF3148)	EPSP_synthase
arahy.Tifrunner.gnm1.ann1.G8I87E	3.71352	244.026	-6.04084	4.22016e-23	1.04915e-20	arahy.G8I87E	arahy.Tifrunner.gnm1.Arahy.12	101405629	101420311	-	5874	-	PF01582:TIR domain|PF00931:NB-ARC domain	TIR
arahy.Tifrunner.gnm1.ann1.M37XHZ	0.929182	368.978	-8.63679	4.61644e-23	1.14103e-20	arahy.M37XHZ	arahy.Tifrunner.gnm1.Arahy.15	126350770	126363649	-	2785	-	PF00929:Exonuclease	Exonuc_X-T
novel.5198	724.185	0	11.8507	4.92663e-23	1.21071e-20	-	arahy.Tifrunner.gnm1.Arahy.20	130189063	130194617	-	5555	-	PF13966:zinc-binding in reverse transcriptase|PF00076:RNA recognition motif. (a.k.a. RRM, RBD, or RNP domain)|PF00078:Reverse transcriptase (RNA-dependent DNA polymerase)	RVT_1
arahy.Tifrunner.gnm1.ann1.7SV8ZX	357.772	11.1422	4.99445	5.48815e-23	1.34099e-20	arahy.7SV8ZX	arahy.Tifrunner.gnm1.Arahy.14	137523256	137525707	+	1894	-	PF01490:Transmembrane amino acid transporter protein	Aa_trans
arahy.Tifrunner.gnm1.ann1.GXU96K	0.965259	364.345	-8.6169	5.52623e-23	1.34262e-20	arahy.GXU96K	arahy.Tifrunner.gnm1.Arahy.03	19025811	19027281	-	600	-	-	-
arahy.Tifrunner.gnm1.ann1.4XN20A	737.745	0	11.8775	5.91242e-23	1.42833e-20	arahy.4XN20A	arahy.Tifrunner.gnm1.Arahy.17	59832987	59836754	-	642	-	-	-
arahy.Tifrunner.gnm1.ann1.Y133TV	376.94	77.1231	2.28806	6.52146e-23	1.56662e-20	arahy.Y133TV	arahy.Tifrunner.gnm1.Arahy.02	19160647	19167761	+	2759	-	PF01193:RNA polymerase Rpb3/Rpb11 dimerisation domain|PF01000:RNA polymerase Rpb3/RpoA insert domain	RNA_pol_L
arahy.Tifrunner.gnm1.ann1.SKNB9F	57.5628	510.697	-3.14486	6.71329e-23	1.59965e-20	arahy.SKNB9F	arahy.Tifrunner.gnm1.Arahy.20	7029327	7033963	-	2820	-	PF00561:alpha/beta hydrolase fold	Abhydrolase_1
arahy.Tifrunner.gnm1.ann1.AE7G3J	0	618.212	-11.823	6.73379e-23	1.59965e-20	arahy.AE7G3J	arahy.Tifrunner.gnm1.Arahy.19	117421696	117424252	+	1879	-	-	-
arahy.Tifrunner.gnm1.ann1.Y9YBLC	0	607.624	-11.7976	7.38965e-23	1.74575e-20	arahy.Y9YBLC	arahy.Tifrunner.gnm1.Arahy.01	32807448	32815243	+	2780	-	PF13353:4Fe-4S single cluster domain|PF04055:Radical SAM superfamily|PF06463:Molybdenum Cofactor Synthesis C	Radical_SAM
arahy.Tifrunner.gnm1.ann1.XM7FE2	690.318	0	11.7815	7.63216e-23	1.79314e-20	arahy.XM7FE2	arahy.Tifrunner.gnm1.Arahy.17	102763687	102768104	-	1369	-	-	-
novel.4462	0	595.35	-11.7681	8.25423e-23	1.92869e-20	-	arahy.Tifrunner.gnm1.Arahy.18	26565349	26571908	+	4252	-	PF10551:MULE transposase domain|PF03101:FAR1 DNA-binding domain	FAR1
arahy.Tifrunner.gnm1.ann1.F63DWU	0	689.125	-11.9797	8.31288e-23	1.93184e-20	arahy.F63DWU	arahy.Tifrunner.gnm1.Arahy.18	46295353	46298511	+	417	-	-	-
arahy.Tifrunner.gnm1.ann1.9KNA7D	711.325	0	11.8247	9.19467e-23	2.12521e-20	arahy.9KNA7D	arahy.Tifrunner.gnm1.Arahy.13	127961157	127961413	-	231	-	-	-
novel.270	877.928	0	12.1284	1.02328e-22	2.35245e-20	-	arahy.Tifrunner.gnm1.Arahy.02	9517328	9527031	+	9312	-	PF00078:Reverse transcriptase (RNA-dependent DNA polymerase)	RVT_1
arahy.Tifrunner.gnm1.ann1.YRI3HS	666.786	0	11.7314	1.05885e-22	2.4212e-20	arahy.YRI3HS	arahy.Tifrunner.gnm1.Arahy.08	33478239	33481079	-	664	-	-	-
arahy.Tifrunner.gnm1.ann1.HB635G	1376.52	0.349895	11.8155	1.37665e-22	3.13114e-20	arahy.HB635G	arahy.Tifrunner.gnm1.Arahy.14	139177196	139186922	+	2999	-	PF04833:COBRA-like protein	-
novel.3070	0	572.75	-11.7126	1.39861e-22	3.16426e-20	-	arahy.Tifrunner.gnm1.Arahy.13	119461167	119464863	+	1930	-	-	-
novel.3487	688.221	0	11.7769	1.41773e-22	3.19064e-20	-	arahy.Tifrunner.gnm1.Arahy.14	118591316	118593726	-	1134	-	-	-
arahy.Tifrunner.gnm1.ann1.1U5WXB	43.6382	366.943	-3.07497	1.48722e-22	3.32951e-20	arahy.1U5WXB	arahy.Tifrunner.gnm1.Arahy.05	94238909	94244214	-	1405	-	PF02386:Cation transport protein	-
arahy.Tifrunner.gnm1.ann1.REKD2E	919.81	2258.53	-1.29615	1.66117e-22	3.69956e-20	arahy.REKD2E	arahy.Tifrunner.gnm1.Arahy.04	125158577	125162538	+	3025	-	-	-
arahy.Tifrunner.gnm1.ann1.95DHJ9	171.441	11.5742	3.87937	1.86495e-22	4.13188e-20	arahy.95DHJ9	arahy.Tifrunner.gnm1.Arahy.20	92642859	92645590	+	2121	-	PF08879:WRC|PF08880:QLQ	-
novel.1083	0	563.335	-11.6887	2.0619e-22	4.54469e-20	-	arahy.Tifrunner.gnm1.Arahy.05	25230848	25235217	+	3161	-	-	-
novel.964	658.014	0	11.7123	2.09388e-22	4.5915e-20	-	arahy.Tifrunner.gnm1.Arahy.04	12525204	12529166	-	1435	-	-	-
arahy.Tifrunner.gnm1.ann1.T33VYK	637.083	0	11.6658	2.2738e-22	4.9606e-20	arahy.T33VYK	arahy.Tifrunner.gnm1.Arahy.03	87008397	87012419	+	1027	-	PF01301:Glycosyl hydrolases family 35	-
novel.4768	0	572.764	-11.7129	2.65057e-22	5.75321e-20	-	arahy.Tifrunner.gnm1.Arahy.19	98606188	98610198	+	3678	-	-	-
novel.4832	616.112	0	11.6173	2.70112e-22	5.83333e-20	-	arahy.Tifrunner.gnm1.Arahy.19	1207616	1211227	-	1626	-	-	-
novel.1645	630.827	0	11.6516	2.9089e-22	6.25048e-20	-	arahy.Tifrunner.gnm1.Arahy.07	75790701	75802288	+	8940	-	-	-
arahy.Tifrunner.gnm1.ann1.U7U33W	0	550.959	-11.6568	3.00381e-22	6.42214e-20	arahy.U7U33W	arahy.Tifrunner.gnm1.Arahy.01	3159799	3167280	+	1839	-	PF03004:Plant transposase (Ptta/En/Spm family)	-
arahy.Tifrunner.gnm1.ann1.IJP56S	614.095	0	11.6124	3.18442e-22	6.77442e-20	arahy.IJP56S	arahy.Tifrunner.gnm1.Arahy.14	139196141	139203674	-	6262	-	PF01535:PPR repeat|PF13041:PPR repeat family|PF12854:PPR repeat	PPR
novel.3364	606.016	0	11.5933	3.55523e-22	7.52582e-20	-	arahy.Tifrunner.gnm1.Arahy.14	135290176	135293560	+	1709	-	-	-
arahy.Tifrunner.gnm1.ann1.3T823C	29.9765	320.245	-3.41655	3.72303e-22	7.8422e-20	arahy.3T823C	arahy.Tifrunner.gnm1.Arahy.08	44407634	44410644	-	1989	-	-	-
novel.1787	0	745.892	-12.093	4.18376e-22	8.76949e-20	-	arahy.Tifrunner.gnm1.Arahy.08	33401425	33408189	+	885	-	-	-
arahy.Tifrunner.gnm1.ann1.5F2ED3	0	604.674	-11.791	4.42382e-22	9.22744e-20	arahy.5F2ED3	arahy.Tifrunner.gnm1.Arahy.19	47539364	47542786	-	1395	-	-	-
novel.3719	78.4155	350.465	-2.15966	5.01899e-22	1.04181e-19	-	arahy.Tifrunner.gnm1.Arahy.15	16164816	16178721	-	3806	-	-	-
arahy.Tifrunner.gnm1.ann1.3M6ZYM	782.737	0	11.9627	5.17587e-22	1.06918e-19	arahy.3M6ZYM	arahy.Tifrunner.gnm1.Arahy.14	138958059	138959897	+	14968	-	PF07714:Protein tyrosine kinase|PF00931:NB-ARC domain	NB-ARC
novel.3750	0.297167	1474.27	-12.1144	5.31391e-22	1.09242e-19	-	arahy.Tifrunner.gnm1.Arahy.15	60714194	60725506	-	7007	-	-	-
novel.326	592.608	0	11.561	5.75599e-22	1.17764e-19	-	arahy.Tifrunner.gnm1.Arahy.02	75638874	75642860	+	1305	-	-	-
novel.2815	614.864	0	11.6144	6.38182e-22	1.29946e-19	-	arahy.Tifrunner.gnm1.Arahy.12	108183524	108196800	+	5260	-	-	-
arahy.Tifrunner.gnm1.ann1.AZ81U3	8.32335	134.038	-4.00671	7.45692e-22	1.51117e-19	arahy.AZ81U3	arahy.Tifrunner.gnm1.Arahy.13	37553119	37556412	+	2759	-	PF07899:Frigida-like protein	-
arahy.Tifrunner.gnm1.ann1.RF3Z0U	570.81	0	11.507	9.39951e-22	1.89116e-19	arahy.RF3Z0U	arahy.Tifrunner.gnm1.Arahy.14	138192514	138196436	-	1767	-	PF13881:Ubiquitin-2 like Rad60 SUMO-like	-
novel.2502	1116.02	0.329372	11.5128	9.42044e-22	1.89116e-19	-	arahy.Tifrunner.gnm1.Arahy.11	113881666	113885574	+	3081	-	PF00464:Serine hydroxymethyltransferase	SHMT
arahy.Tifrunner.gnm1.ann1.5QB4T4	474.438	71.0392	2.74063	1.12621e-21	2.24653e-19	arahy.5QB4T4	arahy.Tifrunner.gnm1.Arahy.04	3475676	3479725	+	1926	-	PF00083:Sugar (and other) transporter	Sugar_tr
novel.1011	0	483.834	-11.4693	1.12957e-21	2.24653e-19	-	arahy.Tifrunner.gnm1.Arahy.04	82363151	82369719	-	3653	-	-	-
arahy.Tifrunner.gnm1.ann1.M466US	0	496.773	-11.5074	1.14459e-21	2.26587e-19	arahy.M466US	arahy.Tifrunner.gnm1.Arahy.15	21641097	21643794	-	816	-	-	-
arahy.Tifrunner.gnm1.ann1.5HRA6T	617.962	0	11.6219	1.23428e-21	2.43216e-19	arahy.5HRA6T	arahy.Tifrunner.gnm1.Arahy.15	35581859	35584844	-	2258	-	PF12398:Receptor serine/threonine kinase	-
arahy.Tifrunner.gnm1.ann1.KB1I4I	552.967	0	11.4615	1.4017e-21	2.74939e-19	arahy.KB1I4I	arahy.Tifrunner.gnm1.Arahy.15	39815636	39820954	-	1407	-	-	-
novel.261	0	490.294	-11.4884	1.63255e-21	3.18757e-19	-	arahy.Tifrunner.gnm1.Arahy.02	5038336	5041009	+	2490	-	PF14372:Domain of unknown function (DUF4413)|PF05699:hAT family C-terminal dimerisation region	hATC
arahy.Tifrunner.gnm1.ann1.X1BDZQ	1.33298	259.504	-7.70106	1.67593e-21	3.25741e-19	arahy.X1BDZQ	arahy.Tifrunner.gnm1.Arahy.04	21129421	21134269	+	2199	-	PF00067:Cytochrome P450	p450
novel.2930	686.971	0.718828	9.91979	2.06553e-21	3.99647e-19	-	arahy.Tifrunner.gnm1.Arahy.12	106631757	106636364	-	2630	-	-	-
novel.3375	520.718	0	11.3746	2.16664e-21	4.17323e-19	-	arahy.Tifrunner.gnm1.Arahy.14	138890190	138892085	+	1376	-	PF03634:TCP family transcription factor	TCP
novel.3626	547.56	0	11.4471	2.19502e-21	4.20893e-19	-	arahy.Tifrunner.gnm1.Arahy.15	110167596	110180150	+	3438	-	-	-
novel.4999	0.333244	1108.77	-11.7039	2.32131e-21	4.43122e-19	-	arahy.Tifrunner.gnm1.Arahy.20	16219112	16232130	+	7384	-	PF02992:Transposase family tnp2|PF13960:Domain of unknown function (DUF4218)|PF13952:Domain of unknown function (DUF4216)|PF03004:Plant transposase (Ptta/En/Spm family)|PF13963:Transposase-associated domain	Transposase_21
arahy.Tifrunner.gnm1.ann1.465ER6	0	458.397	-11.3911	2.40986e-21	4.57981e-19	arahy.465ER6	arahy.Tifrunner.gnm1.Arahy.01	88936231	88942612	-	1680	-	PF03004:Plant transposase (Ptta/En/Spm family)	-
arahy.Tifrunner.gnm1.ann1.9J0NPV	163.539	2.13745	6.26366	2.56715e-21	4.8364e-19	arahy.9J0NPV	arahy.Tifrunner.gnm1.Arahy.06	110129047	110129994	+	785	-	PF02298:Plastocyanin-like domain	Cu_bind_like
arahy.Tifrunner.gnm1.ann1.KI6YZ5	0	463.702	-11.4073	2.5675e-21	4.8364e-19	arahy.KI6YZ5	arahy.Tifrunner.gnm1.Arahy.03	7096640	7103374	+	2375	-	PF01485:IBR domain, a half RING-finger domain	IBR
arahy.Tifrunner.gnm1.ann1.K68I1Q	0	540.816	-11.6302	2.75788e-21	5.17223e-19	arahy.K68I1Q	arahy.Tifrunner.gnm1.Arahy.12	2901005	2904685	+	3681	-	PF00931:NB-ARC domain	NB-ARC
novel.262	0	473.488	-11.4373	2.89319e-21	5.4023e-19	-	arahy.Tifrunner.gnm1.Arahy.02	5116660	5122159	+	1920	-	-	-
novel.3023	0	564.002	-11.6907	2.96791e-21	5.51774e-19	-	arahy.Tifrunner.gnm1.Arahy.13	27213199	27218029	+	4613	-	PF01187:Macrophage migration inhibitory factor (MIF)	MIF
novel.1648	515.452	0	11.3602	3.02069e-21	5.58971e-19	-	arahy.Tifrunner.gnm1.Arahy.07	76840803	76844396	+	1568	-	-	-
arahy.Tifrunner.gnm1.ann1.W18R9N	537.136	0	11.4197	3.03277e-21	5.58971e-19	arahy.W18R9N	arahy.Tifrunner.gnm1.Arahy.03	117112085	117115780	-	672	-	-	-
novel.3533	511.489	0	11.3488	3.06809e-21	5.63053e-19	-	arahy.Tifrunner.gnm1.Arahy.14	138514647	138517867	-	3047	-	PF03081:Exo70 exocyst complex subunit	Exo70
arahy.Tifrunner.gnm1.ann1.QR0ETA	0	441.664	-11.3376	3.41942e-21	6.24847e-19	arahy.QR0ETA	arahy.Tifrunner.gnm1.Arahy.08	17219146	17220574	-	243	-	-	-
arahy.Tifrunner.gnm1.ann1.H5WQ1T	67.2309	1826.62	-4.76667	3.50751e-21	6.38218e-19	arahy.H5WQ1T	arahy.Tifrunner.gnm1.Arahy.19	11107444	11109021	-	1287	-	PF00450:Serine carboxypeptidase	Peptidase_S10
arahy.Tifrunner.gnm1.ann1.4T4TWE	0	487.635	-11.4806	3.63648e-21	6.58882e-19	arahy.4T4TWE	arahy.Tifrunner.gnm1.Arahy.17	35830911	35836748	+	2078	-	PF00291:Pyridoxal-phosphate dependent enzyme	PALP
arahy.Tifrunner.gnm1.ann1.PA2PNT	155.493	4.91608	4.97249	3.67173e-21	6.6246e-19	arahy.PA2PNT	arahy.Tifrunner.gnm1.Arahy.14	19145557	19149276	-	1375	-	-	-
novel.2775	516.972	0	11.3645	3.68951e-21	6.62871e-19	-	arahy.Tifrunner.gnm1.Arahy.12	75257767	75260754	+	1933	-	-	-
arahy.Tifrunner.gnm1.ann1.22F4HD	508.063	0	11.3394	4.27829e-21	7.65437e-19	arahy.22F4HD	arahy.Tifrunner.gnm1.Arahy.14	7029460	7033305	-	1598	-	PF01148:Cytidylyltransferase family	-
novel.4924	490.362	0	11.288	4.75596e-21	8.47354e-19	-	arahy.Tifrunner.gnm1.Arahy.19	124766696	124772997	-	5974	-	PF00078:Reverse transcriptase (RNA-dependent DNA polymerase)|PF13456:Reverse transcriptase-like|PF13966:zinc-binding in reverse transcriptase|PF14111:Domain of unknown function (DUF4283)	RVT_1
novel.4929	0	429.394	-11.2966	5.17919e-21	9.1893e-19	-	arahy.Tifrunner.gnm1.Arahy.19	131311530	131315688	-	2365	-	-	-
novel.5186	1.33298	216.626	-7.44421	5.23875e-21	9.25657e-19	-	arahy.Tifrunner.gnm1.Arahy.20	119882886	119885836	-	1074	-	-	-
arahy.Tifrunner.gnm1.ann1.CZ7R53	916.323	0.389456	11.2283	5.33634e-21	9.3902e-19	arahy.CZ7R53	arahy.Tifrunner.gnm1.Arahy.05	9368006	9373980	-	2228	-	PF03224:V-ATPase subunit H|PF11698:V-ATPase subunit H	V-ATPase_H
novel.3881	642.691	0	11.6782	5.43584e-21	9.52609e-19	-	arahy.Tifrunner.gnm1.Arahy.16	20745533	20751253	+	5522	-	PF00078:Reverse transcriptase (RNA-dependent DNA polymerase)|PF08284:Retroviral aspartyl protease|PF00665:Integrase core domain|PF00385:Chromo (CHRromatin Organisation MOdifier) domain	RVT_1
novel.4882	483.804	0	11.2684	5.71451e-21	9.97356e-19	-	arahy.Tifrunner.gnm1.Arahy.19	47455171	47461780	-	3619	-	-	-
arahy.Tifrunner.gnm1.ann1.AXRK8L	0	423.704	-11.2777	6.10185e-21	1.06063e-18	arahy.AXRK8L	arahy.Tifrunner.gnm1.Arahy.13	141814452	141817808	-	666	-	PF00069:Protein kinase domain	Pkinase
novel.3066	0	451.486	-11.3695	6.31038e-21	1.09244e-18	-	arahy.Tifrunner.gnm1.Arahy.13	116183422	116197629	+	5190	-	-	-
novel.3007	509.035	0	11.3418	6.36288e-21	1.09708e-18	-	arahy.Tifrunner.gnm1.Arahy.13	18544493	18554894	+	10058	-	-	-
arahy.Tifrunner.gnm1.ann1.IPVE35	0	418.171	-11.2585	6.77936e-21	1.1642e-18	arahy.IPVE35	arahy.Tifrunner.gnm1.Arahy.06	19789918	19793012	+	1172	-	-	-
arahy.Tifrunner.gnm1.ann1.P6AE1I	215.91	970.916	-2.16977	7.72364e-21	1.32105e-18	arahy.P6AE1I	arahy.Tifrunner.gnm1.Arahy.15	158162672	158165355	+	1574	-	PF03171:2OG-Fe(II) oxygenase superfamily|PF14226:non-haem dioxygenase in morphine synthesis N-terminal	2OG-FeII_Oxy
arahy.Tifrunner.gnm1.ann1.PD6YD2	494.934	1716.87	-1.79504	7.88554e-21	1.34337e-18	arahy.PD6YD2	arahy.Tifrunner.gnm1.Arahy.08	50427071	50433397	+	2173	-	PF00571:CBS domain|PF00564:PB1 domain	CBS
novel.1479	691.996	0.778911	9.92507	8.15382e-21	1.38356e-18	-	arahy.Tifrunner.gnm1.Arahy.06	38565053	38630045	-	4681	-	-	-
arahy.Tifrunner.gnm1.ann1.G91HIM	0.999732	311.913	-8.38707	8.28873e-21	1.40089e-18	arahy.G91HIM	arahy.Tifrunner.gnm1.Arahy.20	103935502	103938219	+	915	-	-	-
arahy.Tifrunner.gnm1.ann1.T7NAK5	0	417.659	-11.2573	8.40122e-21	1.41432e-18	arahy.T7NAK5	arahy.Tifrunner.gnm1.Arahy.04	99592750	99593424	-	255	-	-	-
arahy.Tifrunner.gnm1.ann1.K7VGHR	499.5	0	11.3149	8.66216e-21	1.45253e-18	arahy.K7VGHR	arahy.Tifrunner.gnm1.Arahy.13	127960070	127960683	-	339	-	-	-
arahy.Tifrunner.gnm1.ann1.X3WNCL	473.441	0	11.2375	8.71235e-21	1.45523e-18	arahy.X3WNCL	arahy.Tifrunner.gnm1.Arahy.19	148303006	148304608	+	981	-	PF02450:Lecithin:cholesterol acyltransferase	-
novel.4192	481.553	0	11.2619	9.39718e-21	1.56351e-18	-	arahy.Tifrunner.gnm1.Arahy.17	28713512	28717613	+	2399	-	PF13855:Leucine rich repeat	-
arahy.Tifrunner.gnm1.ann1.U8KCPE	0	413.942	-11.2437	9.55129e-21	1.57924e-18	arahy.U8KCPE	arahy.Tifrunner.gnm1.Arahy.19	126021468	126022672	-	751	-	-	-
novel.1833	462.703	0	11.2044	9.56557e-21	1.57924e-18	-	arahy.Tifrunner.gnm1.Arahy.08	1671198	1679609	-	4012	-	PF13456:Reverse transcriptase-like	-
arahy.Tifrunner.gnm1.ann1.UA18VR	461.691	0	11.2012	1.02835e-20	1.69125e-18	arahy.UA18VR	arahy.Tifrunner.gnm1.Arahy.01	61308438	61311813	-	666	-	-	-
arahy.Tifrunner.gnm1.ann1.STC0VE	0	409.276	-11.2274	1.06621e-20	1.74678e-18	arahy.STC0VE	arahy.Tifrunner.gnm1.Arahy.13	102061414	102063188	-	411	-	-	-
novel.3073	467.313	0	11.2183	1.0811e-20	1.76443e-18	-	arahy.Tifrunner.gnm1.Arahy.13	120418508	120437487	+	6616	-	-	-
novel.1016	0.333244	847.73	-11.3167	1.0993e-20	1.7873e-18	-	arahy.Tifrunner.gnm1.Arahy.04	92924450	92927558	-	2348	-	-	-
arahy.Tifrunner.gnm1.ann1.4IPC1A	0.999732	421.015	-8.81391	1.24044e-20	2.00913e-18	arahy.4IPC1A	arahy.Tifrunner.gnm1.Arahy.04	21225422	21229189	+	1615	-	PF03476:MOSC N-terminal beta barrel domain|PF03473:MOSC domain	MOSC_N
novel.575	465.337	0	11.2125	1.4724e-20	2.37584e-18	-	arahy.Tifrunner.gnm1.Arahy.03	45334650	45338196	+	1552	-	-	-
novel.415	5.68706	272.923	-5.56247	1.58573e-20	2.5491e-18	-	arahy.Tifrunner.gnm1.Arahy.02	14472457	14476286	-	2064	-	-	-
arahy.Tifrunner.gnm1.ann1.KJ6PEZ	495.934	0	11.3045	1.62742e-20	2.60631e-18	arahy.KJ6PEZ	arahy.Tifrunner.gnm1.Arahy.01	82824803	82829324	-	786	-	PF00085:Thioredoxin	-
arahy.Tifrunner.gnm1.ann1.638LQB	0	452.392	-11.3727	1.7407e-20	2.77733e-18	arahy.638LQB	arahy.Tifrunner.gnm1.Arahy.01	33205865	33209146	-	2203	-	PF00076:RNA recognition motif. (a.k.a. RRM, RBD, or RNP domain)	RRM_1
novel.3499	459.368	0	11.194	1.76092e-20	2.79379e-18	-	arahy.Tifrunner.gnm1.Arahy.14	126626257	126629155	-	2667	-	-	-
arahy.Tifrunner.gnm1.ann1.MU4MH9	438.956	0	11.1283	1.76408e-20	2.79379e-18	arahy.MU4MH9	arahy.Tifrunner.gnm1.Arahy.14	139354742	139358911	-	2784	-	PF12678:RING-H2 zinc finger	-
arahy.Tifrunner.gnm1.ann1.13067A	10.4147	412.676	-5.30366	1.78175e-20	2.81134e-18	arahy.13067A	arahy.Tifrunner.gnm1.Arahy.14	141296482	141300154	+	1961	-	PF01398:JAB1/Mov34/MPN/PAD-1 ubiquitin protease	Mov34
novel.3343	436.3	0	11.1194	1.84509e-20	2.9006e-18	-	arahy.Tifrunner.gnm1.Arahy.14	124244759	124248398	+	3381	-	PF10551:MULE transposase domain|PF03101:FAR1 DNA-binding domain	FAR1
novel.4735	437.672	0	11.1238	1.91008e-20	2.99176e-18	-	arahy.Tifrunner.gnm1.Arahy.19	40390951	40396049	+	2142	-	PF13966:zinc-binding in reverse transcriptase	-
arahy.Tifrunner.gnm1.ann1.Z9T13B	0	395.537	-11.1786	1.96949e-20	3.07356e-18	arahy.Z9T13B	arahy.Tifrunner.gnm1.Arahy.18	52610318	52614451	-	1050	-	-	-
novel.3473	464.154	0	11.2091	1.99921e-20	3.10859e-18	-	arahy.Tifrunner.gnm1.Arahy.14	102062328	102073155	-	4105	-	-	-
novel.5136	465.343	0	11.2121	2.07107e-20	3.20865e-18	-	arahy.Tifrunner.gnm1.Arahy.20	28700905	28705633	-	1857	-	-	-
arahy.Tifrunner.gnm1.ann1.9NZ7QY	462.968	3.10504	7.19849	2.12792e-20	3.28483e-18	arahy.9NZ7QY	arahy.Tifrunner.gnm1.Arahy.19	7430357	7438734	-	3703	-	PF01582:TIR domain|PF00931:NB-ARC domain	TIR
arahy.Tifrunner.gnm1.ann1.L71BIL	0.298771	742.778	-11.1259	2.17052e-20	3.33854e-18	arahy.L71BIL	arahy.Tifrunner.gnm1.Arahy.12	94506273	94509920	+	309	-	-	-
arahy.Tifrunner.gnm1.ann1.65Y6VJ	16.0083	223.425	-3.80104	2.23741e-20	3.42909e-18	arahy.65Y6VJ	arahy.Tifrunner.gnm1.Arahy.11	137354923	137355842	-	4178	-	PF04190:Protein of unknown function (DUF410)|PF12854:PPR repeat|PF13041:PPR repeat family	-
arahy.Tifrunner.gnm1.ann1.V3AFID	434.646	0	11.1138	2.56149e-20	3.91175e-18	arahy.V3AFID	arahy.Tifrunner.gnm1.Arahy.14	137782972	137787807	-	2349	-	PF03106:WRKY DNA -binding domain	WRKY
novel.3530	481.198	0	11.2611	2.68079e-20	4.07327e-18	-	arahy.Tifrunner.gnm1.Arahy.14	138222521	138226041	-	2523	-	PF00984:UDP-glucose/GDP-mannose dehydrogenase family, central domain|PF03721:UDP-glucose/GDP-mannose dehydrogenase family, NAD binding domain|PF03720:UDP-glucose/GDP-mannose dehydrogenase family, UDP binding domain	-
novel.2425	464.66	0	11.2101	2.6863e-20	4.07327e-18	-	arahy.Tifrunner.gnm1.Arahy.11	3248909	3253172	+	2111	-	-	-
arahy.Tifrunner.gnm1.ann1.8A3KH0	434.874	0	11.1151	2.85782e-20	4.31803e-18	arahy.8A3KH0	arahy.Tifrunner.gnm1.Arahy.11	120206915	120207777	+	489	-	PF02803:Thiolase, C-terminal domain	Thiolase_C
arahy.Tifrunner.gnm1.ann1.K8JSLF	123.535	3.59562	5.11916	2.98329e-20	4.49174e-18	arahy.K8JSLF	arahy.Tifrunner.gnm1.Arahy.04	65986294	65990235	+	1527	-	-	-
novel.4066	426.362	0	11.0862	3.06355e-20	4.5964e-18	-	arahy.Tifrunner.gnm1.Arahy.16	55767788	55781076	-	8107	-	-	-
novel.1639	450.414	0	11.1658	3.49586e-20	5.22668e-18	-	arahy.Tifrunner.gnm1.Arahy.07	73963626	73966863	+	3064	-	PF07534:TLD	-
novel.4709	420.385	0	11.0661	3.60805e-20	5.37562e-18	-	arahy.Tifrunner.gnm1.Arahy.19	18097721	18109261	+	1821	-	-	-
arahy.Tifrunner.gnm1.ann1.CJ5KJ7	0	384.164	-11.1365	3.83649e-20	5.69613e-18	arahy.CJ5KJ7	arahy.Tifrunner.gnm1.Arahy.12	114837190	114839037	-	1079	-	-	-
novel.2195	0	367.74	-11.0728	3.89625e-20	5.76483e-18	-	arahy.Tifrunner.gnm1.Arahy.10	5359692	5370313	+	2975	-	-	-
arahy.Tifrunner.gnm1.ann1.RH103U	407.869	0	11.0222	4.17902e-20	6.16189e-18	arahy.RH103U	arahy.Tifrunner.gnm1.Arahy.14	139710270	139718477	+	2757	-	PF02181:Formin Homology 2 Domain|PF03446:NAD binding domain of 6-phosphogluconate dehydrogenase|PF00393:6-phosphogluconate dehydrogenase, C-terminal domain	NAD_binding_2
arahy.Tifrunner.gnm1.ann1.60EZUA	0.298771	707.554	-11.056	4.22402e-20	6.20684e-18	arahy.60EZUA	arahy.Tifrunner.gnm1.Arahy.13	23133671	23143246	+	5023	-	-	-
arahy.Tifrunner.gnm1.ann1.I0PDCZ	122.354	3.53554	5.10972	4.71349e-20	6.90235e-18	arahy.I0PDCZ	arahy.Tifrunner.gnm1.Arahy.15	49913239	49916953	+	588	-	-	-
arahy.Tifrunner.gnm1.ann1.UFSI1J	0	356.646	-11.0288	4.77898e-20	6.97438e-18	arahy.UFSI1J	arahy.Tifrunner.gnm1.Arahy.15	94026690	94032715	-	1489	-	PF04258:Signal peptide peptidase	-
arahy.Tifrunner.gnm1.ann1.XZ6HV0	399.757	0	10.9931	5.4923e-20	7.96924e-18	arahy.XZ6HV0	arahy.Tifrunner.gnm1.Arahy.19	58723746	58737463	+	1810	-	PF00069:Protein kinase domain|PF13839:GDSL/SGNH-like Acyl-Esterase family found in Pmr5 and Cas1p	Pkinase
arahy.Tifrunner.gnm1.ann1.1I1C4M	428.869	0	11.0945	5.49796e-20	7.96924e-18	arahy.1I1C4M	arahy.Tifrunner.gnm1.Arahy.14	139647642	139651510	+	3459	-	PF13041:PPR repeat family	-
novel.1806	7.70417	199.771	-4.69591	5.75886e-20	8.31921e-18	-	arahy.Tifrunner.gnm1.Arahy.08	40915358	40920401	+	4948	-	-	-
novel.868	416.796	0	11.0539	5.95135e-20	8.56835e-18	-	arahy.Tifrunner.gnm1.Arahy.04	34191237	34194052	+	2439	-	PF00334:Nucleoside diphosphate kinase	NDK
novel.5105	196.553	1.80807	6.78939	6.03357e-20	8.65756e-18	-	arahy.Tifrunner.gnm1.Arahy.20	4530505	4535885	-	5381	-	PF14111:Domain of unknown function (DUF4283)|PF00078:Reverse transcriptase (RNA-dependent DNA polymerase)|PF13456:Reverse transcriptase-like|PF13966:zinc-binding in reverse transcriptase	RVT_1
arahy.Tifrunner.gnm1.ann1.CIMT38	405.23	0	11.0132	6.23995e-20	8.89549e-18	arahy.CIMT38	arahy.Tifrunner.gnm1.Arahy.14	139372891	139375542	-	1365	-	PF01248:Ribosomal protein L7Ae/L30e/S12e/Gadd45 family	-
novel.1020	441.369	0	11.1363	6.24099e-20	8.89549e-18	-	arahy.Tifrunner.gnm1.Arahy.04	99031037	99034112	-	3076	-	-	-
arahy.Tifrunner.gnm1.ann1.WE07RT	401.473	0	10.9997	6.78454e-20	9.6381e-18	arahy.WE07RT	arahy.Tifrunner.gnm1.Arahy.20	28434948	28437897	-	1035	-	PF04765:Protein of unknown function (DUF616)	-
arahy.Tifrunner.gnm1.ann1.AY33HF	0	349.332	-10.9987	6.82972e-20	9.67015e-18	arahy.AY33HF	arahy.Tifrunner.gnm1.Arahy.06	65689169	65692110	+	1212	-	PF02574:Homocysteine S-methyltransferase	-
novel.3532	393.548	0	10.9705	7.03543e-20	9.92854e-18	-	arahy.Tifrunner.gnm1.Arahy.14	138507748	138509981	-	862	-	-	-
novel.3371	405.233	0	11.0132	7.92828e-20	1.11517e-17	-	arahy.Tifrunner.gnm1.Arahy.14	137872967	137876123	+	1801	-	PF01208:Uroporphyrinogen decarboxylase (URO-D)	-
novel.166	0.666488	465.78	-9.55576	8.34268e-20	1.16962e-17	-	arahy.Tifrunner.gnm1.Arahy.01	17080092	17084062	-	3402	-	-	-
arahy.Tifrunner.gnm1.ann1.0034KJ	207.219	1.35853	7.19589	9.82784e-20	1.37333e-17	arahy.0034KJ	arahy.Tifrunner.gnm1.Arahy.14	139905910	139908377	-	1415	-	PF01536:Adenosylmethionine decarboxylase|PF08132:S-adenosyl-l-methionine decarboxylase leader peptide	SAM_decarbox
arahy.Tifrunner.gnm1.ann1.A8XWCU	148.335	2.17701	6.1191	9.97743e-20	1.38591e-17	arahy.A8XWCU	arahy.Tifrunner.gnm1.Arahy.14	139446781	139449247	+	1014	-	PF00010:Helix-loop-helix DNA-binding domain	HLH
arahy.Tifrunner.gnm1.ann1.FVI50U	0	342.109	-10.9689	9.98271e-20	1.38591e-17	arahy.FVI50U	arahy.Tifrunner.gnm1.Arahy.01	31878930	31881563	+	1610	-	-	-
arahy.Tifrunner.gnm1.ann1.7DD4C7	403.137	0	11.0058	1.01713e-19	1.40533e-17	arahy.7DD4C7	arahy.Tifrunner.gnm1.Arahy.12	83719128	83723415	+	1019	-	-	-
arahy.Tifrunner.gnm1.ann1.84PEGK	0	351.289	-11.0067	1.01883e-19	1.40533e-17	arahy.84PEGK	arahy.Tifrunner.gnm1.Arahy.07	11458498	11470226	+	1205	-	-	-
arahy.Tifrunner.gnm1.ann1.AFC50C	260.632	1.0482	7.93799	1.04064e-19	1.4308e-17	arahy.AFC50C	arahy.Tifrunner.gnm1.Arahy.14	138897977	138904968	-	5676	-	PF14309:Domain of unknown function (DUF4378)|PF10406:Transcription factor TFIID complex subunit 8 C-term	-
arahy.Tifrunner.gnm1.ann1.A2BAJG	0	341.949	-10.9682	1.06964e-19	1.46596e-17	arahy.A2BAJG	arahy.Tifrunner.gnm1.Arahy.01	105218535	105221565	-	1192	-	-	-
novel.2903	0.333244	636.439	-10.9032	1.23505e-19	1.68725e-17	-	arahy.Tifrunner.gnm1.Arahy.12	62867785	62871279	-	2573	-	PF04765:Protein of unknown function (DUF616)	-
novel.4105	0	342.728	-10.9722	1.35199e-19	1.84112e-17	-	arahy.Tifrunner.gnm1.Arahy.16	133028248	133050776	-	3580	-	-	-
novel.4821	370.707	0	10.8846	1.41455e-19	1.92019e-17	-	arahy.Tifrunner.gnm1.Arahy.19	154322175	154350949	+	9987	-	PF14111:Domain of unknown function (DUF4283)	-
novel.4923	381.555	0	10.9257	1.50928e-19	2.0423e-17	-	arahy.Tifrunner.gnm1.Arahy.19	123850578	123854422	-	3694	-	-	-
arahy.Tifrunner.gnm1.ann1.4D56PA	0	330.847	-10.9203	1.51651e-19	2.04561e-17	arahy.4D56PA	arahy.Tifrunner.gnm1.Arahy.15	60271219	60271743	-	1309	-	-	-
novel.848	0	367.358	-11.0709	1.5786e-19	2.12267e-17	-	arahy.Tifrunner.gnm1.Arahy.04	20036750	20038695	+	705	-	-	-
arahy.Tifrunner.gnm1.ann1.4QP1TN	368.789	0	10.877	1.63198e-19	2.18756e-17	arahy.4QP1TN	arahy.Tifrunner.gnm1.Arahy.13	127964040	127964404	-	243	-	-	-
novel.1082	0	327.291	-10.9046	1.65421e-19	2.21044e-17	-	arahy.Tifrunner.gnm1.Arahy.05	25092145	25094251	+	1733	-	-	-
novel.1000	0	344.81	-10.9811	1.7032e-19	2.26881e-17	-	arahy.Tifrunner.gnm1.Arahy.04	62279852	62284986	-	3925	-	-	-
novel.3163	688.727	0.329372	10.8165	1.75629e-19	2.33227e-17	-	arahy.Tifrunner.gnm1.Arahy.13	31963957	31967682	-	3025	-	-	-
arahy.Tifrunner.gnm1.ann1.2BY84C	168.024	4.74347	5.17439	1.77467e-19	2.34938e-17	arahy.2BY84C	arahy.Tifrunner.gnm1.Arahy.09	10144233	10145545	+	790	-	PF00407:Pathogenesis-related protein Bet v I family	-
novel.4268	370.621	0	10.884	1.80182e-19	2.37796e-17	-	arahy.Tifrunner.gnm1.Arahy.17	127213309	127215729	+	1135	-	-	-
novel.3745	364.443	0	10.8601	1.95915e-19	2.56998e-17	-	arahy.Tifrunner.gnm1.Arahy.15	52870849	52875030	-	2257	-	PF00069:Protein kinase domain|PF14576:Sieve element occlusion N-terminus|PF00171:Aldehyde dehydrogenase family	Aldedh
arahy.Tifrunner.gnm1.ann1.TNA3AF	82.4791	428.756	-2.37707	1.95934e-19	2.56998e-17	arahy.TNA3AF	arahy.Tifrunner.gnm1.Arahy.11	134538166	134542082	+	1404	-	-	-
novel.2919	361.66	0	10.8486	1.96845e-19	2.57404e-17	-	arahy.Tifrunner.gnm1.Arahy.12	97349377	97354568	-	4302	-	-	-
arahy.Tifrunner.gnm1.ann1.9QDW33	362.751	0	10.8534	2.05976e-19	2.68523e-17	arahy.9QDW33	arahy.Tifrunner.gnm1.Arahy.11	120208455	120213492	+	538	-	-	-
arahy.Tifrunner.gnm1.ann1.AE3ZZG	132.173	2.79767	5.54536	2.07965e-19	2.70291e-17	arahy.AE3ZZG	arahy.Tifrunner.gnm1.Arahy.07	9203415	9207607	-	458	-	PF08079:Ribosomal L30 N-terminal domain	-
arahy.Tifrunner.gnm1.ann1.CZ6CK7	0	324.126	-10.8915	2.14776e-19	2.78297e-17	arahy.CZ6CK7	arahy.Tifrunner.gnm1.Arahy.10	12784711	12789763	-	2767	-	PF00249:Myb-like DNA-binding domain	Myb_DNA-binding
arahy.Tifrunner.gnm1.ann1.TDU0QQ	0	349.024	-10.9984	2.1849e-19	2.82255e-17	arahy.TDU0QQ	arahy.Tifrunner.gnm1.Arahy.18	46669104	46677975	+	942	-	-	-
novel.1992	0	348.125	-10.9948	2.21035e-19	2.84682e-17	-	arahy.Tifrunner.gnm1.Arahy.09	54020315	54023431	+	2800	-	-	-
novel.2151	0	312.423	-10.8382	2.50723e-19	3.2195e-17	-	arahy.Tifrunner.gnm1.Arahy.09	101808378	101812010	-	1828	-	-	-
arahy.Tifrunner.gnm1.ann1.412TVH	1092.69	303.611	1.84621	2.69695e-19	3.45274e-17	arahy.412TVH	arahy.Tifrunner.gnm1.Arahy.03	15118183	15125412	+	6503	-	PF05699:hAT family C-terminal dimerisation region	hATC
arahy.Tifrunner.gnm1.ann1.IRCK44	0	348.866	-10.9966	2.81376e-19	3.59153e-17	arahy.IRCK44	arahy.Tifrunner.gnm1.Arahy.05	34311253	34317976	+	870	-	-	-
arahy.Tifrunner.gnm1.ann1.IRKT1A	358.391	41.3904	3.11724	2.90918e-19	3.70228e-17	arahy.IRKT1A	arahy.Tifrunner.gnm1.Arahy.12	108440669	108442143	+	715	-	PF00234:Protease inhibitor/seed storage/LTP family	-
novel.1570	0	338.271	-10.9528	3.05841e-19	3.88065e-17	-	arahy.Tifrunner.gnm1.Arahy.07	5548223	5555938	+	1935	-	-	-
novel.2314	0	304.853	-10.8029	3.11353e-19	3.9389e-17	-	arahy.Tifrunner.gnm1.Arahy.10	7288003	7293767	-	4451	-	-	-
novel.2738	377.848	0	10.9116	3.22678e-19	4.07012e-17	-	arahy.Tifrunner.gnm1.Arahy.12	14573763	14579572	+	5719	-	PF13456:Reverse transcriptase-like|PF00078:Reverse transcriptase (RNA-dependent DNA polymerase)|PF13966:zinc-binding in reverse transcriptase	RVT_1
arahy.Tifrunner.gnm1.ann1.QMZN3S	348.678	0	10.7961	3.27129e-19	4.11413e-17	arahy.QMZN3S	arahy.Tifrunner.gnm1.Arahy.09	108620025	108626080	-	2377	-	-	-
novel.3016	0	331.392	-10.9238	3.32609e-19	4.17078e-17	-	arahy.Tifrunner.gnm1.Arahy.13	23144928	23154290	+	4297	-	-	-
arahy.Tifrunner.gnm1.ann1.YZF1VD	343.441	0	10.7743	3.34287e-19	4.17956e-17	arahy.YZF1VD	arahy.Tifrunner.gnm1.Arahy.14	140194073	140199493	+	3658	-	PF07714:Protein tyrosine kinase	Pkinase_Tyr
novel.3634	377.443	0	10.9107	3.73239e-19	4.65297e-17	-	arahy.Tifrunner.gnm1.Arahy.15	121880067	121887081	+	3457	-	-	-
novel.1862	0	324.375	-10.8915	3.84849e-19	4.78376e-17	-	arahy.Tifrunner.gnm1.Arahy.08	26514998	26518265	-	1491	-	-	-
arahy.Tifrunner.gnm1.ann1.6Z3GTT	1.19027	218.986	-7.47756	4.03674e-19	5.00322e-17	arahy.6Z3GTT	arahy.Tifrunner.gnm1.Arahy.05	97618498	97621474	+	2897	-	PF00083:Sugar (and other) transporter	Sugar_tr
novel.4171	398.498	1391.61	-1.80455	4.22446e-19	5.22074e-17	-	arahy.Tifrunner.gnm1.Arahy.17	13002024	13005611	+	3372	-	-	-
novel.3495	370.849	0	10.8848	4.43151e-19	5.46084e-17	-	arahy.Tifrunner.gnm1.Arahy.14	124248869	124252009	-	2255	-	PF02902:Ulp1 protease family, C-terminal catalytic domain	Peptidase_C48
arahy.Tifrunner.gnm1.ann1.DCMH6Q	0.630411	398.551	-9.33302	4.80098e-19	5.89913e-17	arahy.DCMH6Q	arahy.Tifrunner.gnm1.Arahy.01	33632293	33636680	-	2910	-	PF13424:Tetratricopeptide repeat|PF13374:Tetratricopeptide repeat	-
novel.4909	329.443	0	10.714	5.41168e-19	6.63047e-17	-	arahy.Tifrunner.gnm1.Arahy.19	104714641	104719694	-	1332	-	-	-
novel.4250	33.2499	260.716	-2.97756	5.55457e-19	6.7861e-17	-	arahy.Tifrunner.gnm1.Arahy.17	115716417	115719376	+	937	-	-	-
arahy.Tifrunner.gnm1.ann1.A92A3Z	947.668	2531.78	-1.4173	5.61954e-19	6.84592e-17	arahy.A92A3Z	arahy.Tifrunner.gnm1.Arahy.19	11469084	11473687	-	1479	-	PF16884:N-terminal domain of oxidoreductase|PF00107:Zinc-binding dehydrogenase	ADH_zinc_N
novel.2477	608.552	0.329372	10.6377	5.98231e-19	7.26715e-17	-	arahy.Tifrunner.gnm1.Arahy.11	53493013	53495928	+	2077	-	-	-
arahy.Tifrunner.gnm1.ann1.1TI5B0	0.666488	395.63	-9.31973	6.09364e-19	7.38142e-17	arahy.1TI5B0	arahy.Tifrunner.gnm1.Arahy.16	1118168	1121475	+	1420	-	-	-
novel.4307	151.094	8.7575	4.09845	7.22231e-19	8.7239e-17	-	arahy.Tifrunner.gnm1.Arahy.17	14305975	14309209	-	2107	-	PF13833:EF-hand domain pair	-
arahy.Tifrunner.gnm1.ann1.78J1S2	0	290.987	-10.7359	8.32394e-19	1.00262e-16	arahy.78J1S2	arahy.Tifrunner.gnm1.Arahy.04	6749330	6751073	+	639	-	PF00512:His Kinase A (phospho-acceptor) domain	HisKA
arahy.Tifrunner.gnm1.ann1.CXU7YK	0	292.536	-10.7436	8.46669e-19	1.01695e-16	arahy.CXU7YK	arahy.Tifrunner.gnm1.Arahy.09	16557801	16564507	-	2071	-	PF03004:Plant transposase (Ptta/En/Spm family)	-
novel.4065	318.245	0	10.6643	8.7195e-19	1.04439e-16	-	arahy.Tifrunner.gnm1.Arahy.16	54373408	54377512	-	1239	-	-	-
novel.2902	316.411	0	10.656	8.81918e-19	1.05337e-16	-	arahy.Tifrunner.gnm1.Arahy.12	62012317	62022909	-	2979	-	-	-
novel.150	324.236	0	10.6915	9.36071e-19	1.11417e-16	-	arahy.Tifrunner.gnm1.Arahy.01	9160813	9165481	-	4472	-	PF13966:zinc-binding in reverse transcriptase|PF04059:RNA recognition motif 2	-
novel.2235	0	291.572	-10.7379	9.38031e-19	1.11417e-16	-	arahy.Tifrunner.gnm1.Arahy.10	43369656	43372305	+	1205	-	-	-
arahy.Tifrunner.gnm1.ann1.933S2N	316.075	0	10.6545	1.03878e-18	1.23042e-16	arahy.933S2N	arahy.Tifrunner.gnm1.Arahy.17	59825311	59832056	-	384	-	-	-
arahy.Tifrunner.gnm1.ann1.T191C4	310.473	0	10.6286	1.10811e-18	1.30892e-16	arahy.T191C4	arahy.Tifrunner.gnm1.Arahy.14	139651556	139655882	-	2911	-	PF13041:PPR repeat family	-
arahy.Tifrunner.gnm1.ann1.6WK0GY	1088.59	153.924	2.81913	1.11468e-18	1.31305e-16	arahy.6WK0GY	arahy.Tifrunner.gnm1.Arahy.12	108486641	108496254	-	6589	-	PF02362:B3 DNA binding domain|PF07496:CW-type Zinc Finger	B3
arahy.Tifrunner.gnm1.ann1.GN4RBX	324.413	0	10.6924	1.15008e-18	1.35102e-16	arahy.GN4RBX	arahy.Tifrunner.gnm1.Arahy.07	61843508	61862435	-	1022	-	-	-
novel.766	0	371.427	-11.0878	1.1641e-18	1.36375e-16	-	arahy.Tifrunner.gnm1.Arahy.03	108764432	108769361	-	4636	-	PF03849:Transcription factor Tfb2	-
arahy.Tifrunner.gnm1.ann1.GHU3Y0	779.17	177.28	2.13704	1.26872e-18	1.48225e-16	arahy.GHU3Y0	arahy.Tifrunner.gnm1.Arahy.06	18900304	18905943	+	3801	-	-	-
novel.1972	332.145	0	10.7263	1.28168e-18	1.49174e-16	-	arahy.Tifrunner.gnm1.Arahy.09	21391497	21395589	+	2722	-	PF05699:hAT family C-terminal dimerisation region|PF14372:Domain of unknown function (DUF4413)	hATC
novel.3727	307.206	0	10.6134	1.28382e-18	1.49174e-16	-	arahy.Tifrunner.gnm1.Arahy.15	23158946	23178013	-	4680	-	-	-
arahy.Tifrunner.gnm1.ann1.1SB5R1	0.632015	366.059	-9.20979	1.44225e-18	1.67129e-16	arahy.1SB5R1	arahy.Tifrunner.gnm1.Arahy.01	32728742	32736484	-	4332	-	PF00443:Ubiquitin carboxyl-terminal hydrolase|PF02148:Zn-finger in ubiquitin-hydrolases and other protein	UCH
arahy.Tifrunner.gnm1.ann1.VF9YKU	307.997	0	10.6168	1.47053e-18	1.69946e-16	arahy.VF9YKU	arahy.Tifrunner.gnm1.Arahy.17	29509853	29512631	-	492	-	-	-
arahy.Tifrunner.gnm1.ann1.ZRK7H3	0	380.665	-11.1229	1.5226e-18	1.75141e-16	arahy.ZRK7H3	arahy.Tifrunner.gnm1.Arahy.05	90664587	90668388	-	1131	-	PF04258:Signal peptide peptidase|PF00198:2-oxoacid dehydrogenases acyltransferase (catalytic domain)	-
arahy.Tifrunner.gnm1.ann1.FENI28	0	299.672	-10.7771	1.52368e-18	1.75141e-16	arahy.FENI28	arahy.Tifrunner.gnm1.Arahy.09	17324055	17327144	-	1223	-	-	-
novel.235	0	381.909	-11.1274	1.52777e-18	1.75141e-16	-	arahy.Tifrunner.gnm1.Arahy.01	107236582	107241606	-	3167	-	-	-
arahy.Tifrunner.gnm1.ann1.NR0HVE	301.589	0	10.5867	1.5346e-18	1.75453e-16	arahy.NR0HVE	arahy.Tifrunner.gnm1.scaffold_193	19326	23040	+	909	-	-	-
novel.3483	315.42	0	10.6518	1.539e-18	1.75487e-16	-	arahy.Tifrunner.gnm1.Arahy.14	115312508	115318585	-	3604	-	PF08276:PAN-like domain|PF00954:S-locus glycoprotein domain|PF01453:D-mannose binding lectin|PF03194:LUC7 N_terminus	B_lectin
arahy.Tifrunner.gnm1.ann1.74QZJ8	399.418	0	10.992	1.54789e-18	1.76032e-16	arahy.74QZJ8	arahy.Tifrunner.gnm1.Arahy.16	37627828	37632305	+	1581	-	PF13622:Thioesterase-like superfamily	-
arahy.Tifrunner.gnm1.ann1.MN2KLI	15.535	137.954	-3.15623	1.64892e-18	1.87024e-16	arahy.MN2KLI	arahy.Tifrunner.gnm1.Arahy.18	43573473	43576301	+	1163	-	-	-
arahy.Tifrunner.gnm1.ann1.QC6QX7	304.563	0	10.601	1.67527e-18	1.89509e-16	arahy.QC6QX7	arahy.Tifrunner.gnm1.Arahy.14	139450038	139454296	-	2404	-	PF10250:GDP-fucose protein O-fucosyltransferase	-
arahy.Tifrunner.gnm1.ann1.5MEJ54	0	268.741	-10.6209	1.72626e-18	1.94763e-16	arahy.5MEJ54	arahy.Tifrunner.gnm1.Arahy.08	38376766	38382760	-	2051	-	PF03004:Plant transposase (Ptta/En/Spm family)	-
arahy.Tifrunner.gnm1.ann1.4I1DT6	0	265.978	-10.6064	1.8338e-18	2.06351e-16	arahy.4I1DT6	arahy.Tifrunner.gnm1.Arahy.09	94609230	94609973	+	267	-	-	-
novel.826	0	266.346	-10.6079	1.86561e-18	2.09379e-16	-	arahy.Tifrunner.gnm1.Arahy.04	7689847	7698530	+	2097	-	-	-
arahy.Tifrunner.gnm1.ann1.5I1DLU	165.723	1.78755	6.54596	1.93835e-18	2.16974e-16	arahy.5I1DLU	arahy.Tifrunner.gnm1.Arahy.19	1227411	1234930	+	2274	-	PF03030:Inorganic H+ pyrophosphatase	-
arahy.Tifrunner.gnm1.ann1.1E2DFU	0	260.701	-10.5772	2.03844e-18	2.27581e-16	arahy.1E2DFU	arahy.Tifrunner.gnm1.Arahy.19	132714642	132717437	-	426	-	-	-
arahy.Tifrunner.gnm1.ann1.E19FPK	436.064	0.718828	9.26352	2.13812e-18	2.38089e-16	arahy.E19FPK	arahy.Tifrunner.gnm1.Arahy.14	138482457	138485680	-	2033	-	-	-
novel.3259	0.929182	192.709	-7.69968	2.24764e-18	2.49634e-16	-	arahy.Tifrunner.gnm1.Arahy.14	5100231	5102369	+	2139	-	-	-
novel.3478	298.744	0	10.5733	2.33237e-18	2.58374e-16	-	arahy.Tifrunner.gnm1.Arahy.14	109484144	109494109	-	7255	-	-	-
novel.1005	0.666488	384.271	-9.27587	2.38955e-18	2.64024e-16	-	arahy.Tifrunner.gnm1.Arahy.04	76408084	76410614	-	1766	-	PF00011:Hsp20/alpha crystallin family	-
arahy.Tifrunner.gnm1.ann1.V4QE5E	228.993	1.02916	7.75325	2.56063e-18	2.81597e-16	arahy.V4QE5E	arahy.Tifrunner.gnm1.Arahy.10	70681035	70684156	-	755	-	PF10961:Protein of unknown function (DUF2763)	-
arahy.Tifrunner.gnm1.ann1.HKQH2B	326.845	0	10.7032	2.56177e-18	2.81597e-16	arahy.HKQH2B	arahy.Tifrunner.gnm1.Arahy.15	159137614	159138566	-	306	-	-	-
novel.4754	0	264.96	-10.5998	2.57355e-18	2.82167e-16	-	arahy.Tifrunner.gnm1.Arahy.19	71284062	71291993	+	3410	-	-	-
novel.2459	557.435	0.329372	10.5114	2.8732e-18	3.14215e-16	-	arahy.Tifrunner.gnm1.Arahy.11	26839950	26843580	+	1552	-	PF00249:Myb-like DNA-binding domain	Myb_DNA-binding
arahy.Tifrunner.gnm1.ann1.7D08F5	68.0638	266.829	-1.96917	2.99121e-18	3.26166e-16	arahy.7D08F5	arahy.Tifrunner.gnm1.Arahy.13	23211661	23221902	+	5029	-	PF13041:PPR repeat family|PF02453:Reticulon	-
arahy.Tifrunner.gnm1.ann1.U4RKM8	286.396	0	10.5119	2.99912e-18	3.26166e-16	arahy.U4RKM8	arahy.Tifrunner.gnm1.Arahy.14	139954245	139956447	-	852	-	PF03657:Uncharacterised protein family (UPF0113)	-
arahy.Tifrunner.gnm1.ann1.4I5J7H	1.26243	145.365	-6.87653	3.00537e-18	3.26166e-16	arahy.4I5J7H	arahy.Tifrunner.gnm1.Arahy.19	92182339	92185486	-	1397	-	-	-
arahy.Tifrunner.gnm1.ann1.8P7S6I	896.138	95.8647	3.22164	3.07427e-18	3.328e-16	arahy.8P7S6I	arahy.Tifrunner.gnm1.Arahy.03	143663069	143664296	-	636	-	PF00241:Cofilin/tropomyosin-type actin-binding protein	Cofilin_ADF
novel.4386	0	256.638	-10.554	3.2575e-18	3.51744e-16	-	arahy.Tifrunner.gnm1.Arahy.17	111781027	111784965	-	1385	-	-	-
novel.2699	114.034	3.24573	5.15498	3.39677e-18	3.65859e-16	-	arahy.Tifrunner.gnm1.Arahy.11	146220804	146228508	-	4765	-	PF03101:FAR1 DNA-binding domain|PF10551:MULE transposase domain	FAR1
arahy.Tifrunner.gnm1.ann1.ZIY68Y	0	259.785	-10.5723	3.5462e-18	3.80994e-16	arahy.ZIY68Y	arahy.Tifrunner.gnm1.Arahy.17	74089925	74090518	-	306	-	-	-
novel.4994	284.031	0	10.5002	3.65568e-18	3.91772e-16	-	arahy.Tifrunner.gnm1.Arahy.20	13064548	13068839	+	4179	-	-	-
novel.490	0	399.09	-11.1917	3.96934e-18	4.24322e-16	-	arahy.Tifrunner.gnm1.Arahy.02	97751669	97756208	-	3868	-	-	-
novel.1958	283.161	0	10.496	4.27e-18	4.55325e-16	-	arahy.Tifrunner.gnm1.Arahy.09	15463805	15468242	+	2293	-	PF06552:Plant specific mitochondrial import receptor subunit TOM20|PF00654:Voltage gated chloride channel	Voltage_CLC
novel.3160	288.724	0	10.5242	4.29535e-18	4.56754e-16	-	arahy.Tifrunner.gnm1.Arahy.13	28695827	28698996	-	2949	-	-	-
arahy.Tifrunner.gnm1.ann1.ZVY5TW	291.796	0	10.5394	4.30477e-18	4.56754e-16	arahy.ZVY5TW	arahy.Tifrunner.gnm1.Arahy.15	91296783	91300968	+	1193	-	-	-
novel.2031	290.84	0	10.5348	4.39956e-18	4.65657e-16	-	arahy.Tifrunner.gnm1.Arahy.09	109964625	109967527	+	1989	-	PF13966:zinc-binding in reverse transcriptase	-
novel.2917	274.646	0	10.4518	4.4126e-18	4.65883e-16	-	arahy.Tifrunner.gnm1.Arahy.12	95007367	95017273	-	1529	-	-	-
novel.4384	513.224	0.389456	10.3918	4.59883e-18	4.84349e-16	-	arahy.Tifrunner.gnm1.Arahy.17	110639905	110652222	-	1500	-	-	-
arahy.Tifrunner.gnm1.ann1.1LT7X4	0	271.016	-10.6338	4.61467e-18	4.84824e-16	arahy.1LT7X4	arahy.Tifrunner.gnm1.Arahy.15	94019656	94020199	+	372	-	-	-
arahy.Tifrunner.gnm1.ann1.IT1CWJ	159.149	1.80807	6.48358	5.19617e-18	5.44121e-16	arahy.IT1CWJ	arahy.Tifrunner.gnm1.Arahy.04	27446825	27448834	-	1902	-	PF07714:Protein tyrosine kinase	Pkinase_Tyr
novel.1841	0.594334	349.283	-9.14456	5.20452e-18	5.44121e-16	-	arahy.Tifrunner.gnm1.Arahy.08	7992882	7997657	-	2688	-	PF07727:Reverse transcriptase (RNA-dependent DNA polymerase)	RVT_2
arahy.Tifrunner.gnm1.ann1.GJ5SQ4	0	239.234	-10.4532	5.39109e-18	5.62251e-16	arahy.GJ5SQ4	arahy.Tifrunner.gnm1.Arahy.14	113972057	114014005	+	1152	-	-	-
novel.3308	272.785	0	10.442	5.40865e-18	5.6271e-16	-	arahy.Tifrunner.gnm1.Arahy.14	50530553	50534521	+	863	-	-	-
novel.2491	1.33298	203.436	-7.3442	5.64512e-18	5.85886e-16	-	arahy.Tifrunner.gnm1.Arahy.11	92478406	92489196	+	1747	-	-	-
novel.3633	0	235.995	-10.4333	6.15158e-18	6.36904e-16	-	arahy.Tifrunner.gnm1.Arahy.15	119530376	119533579	+	1184	-	PF00004:ATPase family associated with various cellular activities (AAA)	AAA
novel.5024	268.813	0	10.421	6.48618e-18	6.69926e-16	-	arahy.Tifrunner.gnm1.Arahy.20	61152975	61157066	+	1268	-	-	-
arahy.Tifrunner.gnm1.ann1.S1MRJ3	0	431.026	-11.3028	6.53832e-18	6.73684e-16	arahy.S1MRJ3	arahy.Tifrunner.gnm1.Arahy.09	14238677	14239948	+	478	-	PF07714:Protein tyrosine kinase	Pkinase_Tyr
novel.4376	276.933	0	10.4634	6.65264e-18	6.83815e-16	-	arahy.Tifrunner.gnm1.Arahy.17	103072865	103074586	-	946	-	-	-
arahy.Tifrunner.gnm1.ann1.JPH3P1	42.8188	344.524	-3.01261	7.2062e-18	7.38938e-16	arahy.JPH3P1	arahy.Tifrunner.gnm1.Arahy.04	123371937	123372806	-	870	-	PF05078:Protein of unknown function (DUF679)	-
arahy.Tifrunner.gnm1.ann1.3YFD1D	491.374	0.329372	10.3294	7.36238e-18	7.53147e-16	arahy.3YFD1D	arahy.Tifrunner.gnm1.Arahy.12	110479489	110485651	-	1458	-	PF08696:DNA replication factor Dna2|PF00312:Ribosomal protein S15	-
arahy.Tifrunner.gnm1.ann1.Y28ALK	0	237.694	-10.4441	7.44903e-18	7.60192e-16	arahy.Y28ALK	arahy.Tifrunner.gnm1.Arahy.17	31770214	31772056	-	1988	-	PF12906:RING-variant domain	-
arahy.Tifrunner.gnm1.ann1.CWZH2K	134.862	593.182	-2.13755	7.67588e-18	7.81478e-16	arahy.CWZH2K	arahy.Tifrunner.gnm1.Arahy.10	9939838	9943371	-	1721	-	PF00338:Ribosomal protein S10p/S20e	Ribosomal_S10
arahy.Tifrunner.gnm1.ann1.L34ABA	0.597542	324.8	-9.03962	7.95767e-18	8.08242e-16	arahy.L34ABA	arahy.Tifrunner.gnm1.Arahy.14	122030041	122032406	+	869	-	PF07714:Protein tyrosine kinase	Pkinase_Tyr
novel.1260	0	259.068	-10.5669	8.10875e-18	8.21635e-16	-	arahy.Tifrunner.gnm1.Arahy.05	96414577	96415844	-	1268	-	-	-
arahy.Tifrunner.gnm1.ann1.UB8UIZ	0	293.638	-10.7494	9.26028e-18	9.36098e-16	arahy.UB8UIZ	arahy.Tifrunner.gnm1.Arahy.01	39749002	39772426	-	4040	-	-	-
novel.2742	0	249.823	-10.5147	9.46104e-18	9.54137e-16	-	arahy.Tifrunner.gnm1.Arahy.12	15638705	15656048	+	1787	-	-	-
novel.2183	257.396	0	10.3583	9.94037e-18	1.00012e-15	-	arahy.Tifrunner.gnm1.Arahy.09	119172033	119176232	-	2436	-	PF13414:TPR repeat	-
novel.2893	0	225.454	-10.3676	1.10829e-17	1.11245e-15	-	arahy.Tifrunner.gnm1.Arahy.12	39070520	39073283	-	2764	-	-	-
novel.2291	259.117	0	10.368	1.1401e-17	1.1417e-15	-	arahy.Tifrunner.gnm1.Arahy.10	111412343	111414790	+	1065	-	-	-
arahy.Tifrunner.gnm1.ann1.WIT8VU	0	226.002	-10.3704	1.15354e-17	1.15247e-15	arahy.WIT8VU	arahy.Tifrunner.gnm1.Arahy.20	2422269	2424886	-	639	-	-	-
novel.2198	0	233.52	-10.4189	1.16555e-17	1.16174e-15	-	arahy.Tifrunner.gnm1.Arahy.10	7384148	7388469	+	912	-	-	-
novel.149	0	239.824	-10.4572	1.1692e-17	1.16268e-15	-	arahy.Tifrunner.gnm1.Arahy.01	7036061	7039589	-	1217	-	-	-
novel.1771	259.331	0	10.3693	1.18162e-17	1.17229e-15	-	arahy.Tifrunner.gnm1.Arahy.08	25058072	25063755	+	4674	-	PF00078:Reverse transcriptase (RNA-dependent DNA polymerase)|PF03372:Endonuclease/Exonuclease/phosphatase family|PF13966:zinc-binding in reverse transcriptase|PF13456:Reverse transcriptase-like	RVT_1
novel.3215	0	264.228	-10.5955	1.20388e-17	1.19162e-15	-	arahy.Tifrunner.gnm1.Arahy.13	119782530	119784679	-	750	-	-	-
novel.3599	260.039	0	10.3726	1.23739e-17	1.22196e-15	-	arahy.Tifrunner.gnm1.Arahy.15	52973746	52978978	+	2360	-	-	-
novel.3501	0	223.973	-10.3583	1.27087e-17	1.25213e-15	-	arahy.Tifrunner.gnm1.Arahy.14	128092370	128102983	-	6113	-	-	-
arahy.Tifrunner.gnm1.ann1.2ZE46Y	0	257.014	-10.5573	1.3048e-17	1.2826e-15	arahy.2ZE46Y	arahy.Tifrunner.gnm1.Arahy.08	35729950	35736125	+	4685	-	PF00931:NB-ARC domain|PF01582:TIR domain	TIR
arahy.Tifrunner.gnm1.ann1.FSGN1A	0	328.268	-10.909	1.32049e-17	1.29505e-15	arahy.FSGN1A	arahy.Tifrunner.gnm1.Arahy.17	129406544	129408232	+	838	-	-	-
arahy.Tifrunner.gnm1.ann1.MY2MJV	1.19188	173.96	-7.14549	1.36939e-17	1.33993e-15	arahy.MY2MJV	arahy.Tifrunner.gnm1.Arahy.19	5185428	5191409	+	5048	-	PF00931:NB-ARC domain	NB-ARC
arahy.Tifrunner.gnm1.ann1.Y8KTYY	11737.2	589.984	4.31431	1.37407e-17	1.34144e-15	arahy.Y8KTYY	arahy.Tifrunner.gnm1.Arahy.11	4752815	4757542	+	2147	-	PF13537:Glutamine amidotransferase domain|PF00733:Asparagine synthase	-
novel.2510	254.44	0	10.3417	1.38363e-17	1.3477e-15	-	arahy.Tifrunner.gnm1.Arahy.11	116458747	116462868	+	4036	-	-	-
arahy.Tifrunner.gnm1.ann1.979X0J	1971.11	336.158	2.55214	1.38992e-17	1.35075e-15	arahy.979X0J	arahy.Tifrunner.gnm1.Arahy.17	132154409	132160506	-	2145	-	PF01293:Phosphoenolpyruvate carboxykinase	-
arahy.Tifrunner.gnm1.ann1.TZP9CN	480.102	0.349895	10.2958	1.42353e-17	1.38028e-15	arahy.TZP9CN	arahy.Tifrunner.gnm1.Arahy.10	84771408	84779832	-	2953	-	-	-
arahy.Tifrunner.gnm1.ann1.IS5L46	3987.41	1736.22	1.19957	1.45641e-17	1.40897e-15	arahy.IS5L46	arahy.Tifrunner.gnm1.Arahy.09	112557909	112562287	-	3659	-	PF00240:Ubiquitin family|PF01805:Surp module|PF12230:Pre-mRNA splicing factor PRP21 like protein	ubiquitin
arahy.Tifrunner.gnm1.ann1.EMYT0X	3859.96	8726.92	-1.17691	1.47083e-17	1.4197e-15	arahy.EMYT0X	arahy.Tifrunner.gnm1.Arahy.04	125988874	125995363	-	4980	-	-	-
arahy.Tifrunner.gnm1.ann1.GLDH4J	579.806	1888.21	-1.70365	1.59943e-17	1.54035e-15	arahy.GLDH4J	arahy.Tifrunner.gnm1.Arahy.01	94142288	94144335	+	846	-	-	-
arahy.Tifrunner.gnm1.ann1.J08WI4	353.559	0.679267	8.96366	1.60534e-17	1.54257e-15	arahy.J08WI4	arahy.Tifrunner.gnm1.Arahy.09	25791860	25802515	-	2952	-	PF10551:MULE transposase domain|PF03101:FAR1 DNA-binding domain	FAR1
novel.4914	249.737	0	10.3147	1.75491e-17	1.68251e-15	-	arahy.Tifrunner.gnm1.Arahy.19	113159940	113163880	-	3378	-	-	-
novel.1628	262.067	0	10.3837	1.77435e-17	1.69734e-15	-	arahy.Tifrunner.gnm1.Arahy.07	66697256	66701256	+	3557	-	-	-
arahy.Tifrunner.gnm1.ann1.XQ9TSC	932.652	1938.39	-1.05539	1.85249e-17	1.76813e-15	arahy.XQ9TSC	arahy.Tifrunner.gnm1.Arahy.08	47908960	47917648	+	3354	-	PF00415:Regulator of chromosome condensation (RCC1) repeat	-
arahy.Tifrunner.gnm1.ann1.XN0QSU	0	285.753	-10.71	1.87324e-17	1.78396e-15	arahy.XN0QSU	arahy.Tifrunner.gnm1.Arahy.09	15370124	15377910	+	354	-	-	-
arahy.Tifrunner.gnm1.ann1.9Z13IR	658.838	26.288	4.65117	1.89562e-17	1.80126e-15	arahy.9Z13IR	arahy.Tifrunner.gnm1.Arahy.03	28141526	28144177	-	1900	-	PF00106:short chain dehydrogenase	adh_short
arahy.Tifrunner.gnm1.ann1.518D86	0	254.606	-10.5425	1.90343e-17	1.80467e-15	arahy.518D86	arahy.Tifrunner.gnm1.Arahy.15	26376957	26378018	-	389	-	-	-
arahy.Tifrunner.gnm1.ann1.N7W281	0	222.614	-10.3496	1.93734e-17	1.83276e-15	arahy.N7W281	arahy.Tifrunner.gnm1.Arahy.13	22738334	22741028	+	901	-	-	-
arahy.Tifrunner.gnm1.ann1.2AZ3KM	241.68	0	10.2673	2.06045e-17	1.94492e-15	arahy.2AZ3KM	arahy.Tifrunner.gnm1.Arahy.13	127960706	127960976	-	183	-	-	-
arahy.Tifrunner.gnm1.ann1.VLQ3S7	0	222.124	-10.346	2.32493e-17	2.18974e-15	arahy.VLQ3S7	arahy.Tifrunner.gnm1.Arahy.19	86060513	86064314	-	1078	-	-	-
novel.3330	237.382	0	10.2415	2.49673e-17	2.34638e-15	-	arahy.Tifrunner.gnm1.Arahy.14	118493700	118497429	+	1575	-	-	-
novel.4350	243.378	0	10.2776	2.50819e-17	2.35198e-15	-	arahy.Tifrunner.gnm1.Arahy.17	33121723	33124933	-	2060	-	PF02878:Phosphoglucomutase/phosphomannomutase, alpha/beta/alpha domain I	-
arahy.Tifrunner.gnm1.ann1.0KJ3EB	0	247.766	-10.5044	2.5888e-17	2.42226e-15	arahy.0KJ3EB	arahy.Tifrunner.gnm1.Arahy.12	94504608	94504828	+	141	-	-	-
arahy.Tifrunner.gnm1.ann1.Z0VDVK	234.671	0	10.2248	2.68113e-17	2.50317e-15	arahy.Z0VDVK	arahy.Tifrunner.gnm1.Arahy.14	136079617	136082633	+	567	-	-	-
novel.4940	238.452	0	10.2475	2.71911e-17	2.5331e-15	-	arahy.Tifrunner.gnm1.Arahy.19	143176572	143180665	-	1409	-	-	-
novel.1746	234.268	0	10.2224	2.74826e-17	2.55468e-15	-	arahy.Tifrunner.gnm1.Arahy.08	3715442	3718255	+	1647	-	-	-
arahy.Tifrunner.gnm1.ann1.DTT4AE	433.161	0.329372	10.1473	2.77835e-17	2.57705e-15	arahy.DTT4AE	arahy.Tifrunner.gnm1.Arahy.14	139404603	139410328	+	1881	-	PF00448:SRP54-type protein, GTPase domain|PF02978:Signal peptide binding domain|PF02881:SRP54-type protein, helical bundle domain	-
novel.1967	252.13	0	10.3285	2.86702e-17	2.65355e-15	-	arahy.Tifrunner.gnm1.Arahy.09	19003205	19008211	+	1941	-	-	-
arahy.Tifrunner.gnm1.ann1.VP74QW	247.35	815.415	-1.72194	2.94028e-17	2.71547e-15	arahy.VP74QW	arahy.Tifrunner.gnm1.Arahy.04	9362311	9370508	-	3522	-	PF02045:CCAAT-binding transcription factor (CBF-B/NF-YA) subunit B|PF07797:Protein of unknown function (DUF1639)	CBFB_NFYA
novel.2125	0	214.326	-10.2942	3.08566e-17	2.8436e-15	-	arahy.Tifrunner.gnm1.Arahy.09	59520554	59523008	-	2455	-	-	-
novel.3390	238.944	0	10.2506	3.13303e-17	2.88104e-15	-	arahy.Tifrunner.gnm1.Arahy.14	3057161	3060280	-	1381	-	-	-
novel.1993	0	209.986	-10.2646	3.33532e-17	3.06048e-15	-	arahy.Tifrunner.gnm1.Arahy.09	57041262	57047273	+	3058	-	-	-
arahy.Tifrunner.gnm1.ann1.R4XPT2	245.6	974.443	-1.98818	3.43978e-17	3.14957e-15	arahy.R4XPT2	arahy.Tifrunner.gnm1.Arahy.20	25047528	25051032	-	1877	-	-	-
arahy.Tifrunner.gnm1.ann1.GZYG19	0	217.014	-10.3129	3.46899e-17	3.16953e-15	arahy.GZYG19	arahy.Tifrunner.gnm1.Arahy.19	52177177	52180968	+	477	-	-	-
novel.2300	3.11598	198.746	-6.00361	3.53085e-17	3.21917e-15	-	arahy.Tifrunner.gnm1.Arahy.10	517530	520694	-	2985	-	-	-
novel.172	233.116	0	10.2155	3.58149e-17	3.25839e-15	-	arahy.Tifrunner.gnm1.Arahy.01	21390705	21398667	-	2606	-	-	-
novel.4240	248.569	0	10.3081	3.60524e-17	3.27304e-15	-	arahy.Tifrunner.gnm1.Arahy.17	103078035	103080011	+	1200	-	-	-
novel.4359	0.297167	394.215	-10.2124	3.65097e-17	3.30753e-15	-	arahy.Tifrunner.gnm1.Arahy.17	61608863	61613319	-	4457	-	-	-
arahy.Tifrunner.gnm1.ann1.CK0I42	179.536	22.9803	2.96417	3.78601e-17	3.42262e-15	arahy.CK0I42	arahy.Tifrunner.gnm1.Arahy.03	13970739	13976032	+	3354	-	PF05699:hAT family C-terminal dimerisation region|PF04937:Protein of unknown function (DUF 659)	DUF659
novel.1531	0.999732	177.832	-7.57628	3.89757e-17	3.51604e-15	-	arahy.Tifrunner.gnm1.Arahy.06	101477422	101480476	-	2948	-	PF13456:Reverse transcriptase-like|PF13966:zinc-binding in reverse transcriptase	-
novel.1353	0	213.833	-10.2916	4.16504e-17	3.74941e-15	-	arahy.Tifrunner.gnm1.Arahy.06	42621947	42625106	+	1080	-	PF00676:Dehydrogenase E1 component	-
arahy.Tifrunner.gnm1.ann1.U1WPAQ	56.3882	516.95	-3.19949	4.20695e-17	3.77918e-15	arahy.U1WPAQ	arahy.Tifrunner.gnm1.Arahy.10	5132693	5133586	-	894	-	PF04674:Phosphate-induced protein 1 conserved region	-
arahy.Tifrunner.gnm1.ann1.F27BB1	0	227.313	-10.3802	4.38444e-17	3.93037e-15	arahy.F27BB1	arahy.Tifrunner.gnm1.Arahy.01	31876854	31878458	+	612	-	PF13911:AhpC/TSA antioxidant enzyme	-
novel.3594	0	201.164	-10.2024	4.74176e-17	4.24179e-15	-	arahy.Tifrunner.gnm1.Arahy.15	37980373	37985649	+	1439	-	-	-
arahy.Tifrunner.gnm1.ann1.HFSF7Z	294.976	0	10.5542	4.77383e-17	4.26156e-15	arahy.HFSF7Z	arahy.Tifrunner.gnm1.Arahy.15	153887335	153891846	-	3592	-	PF01582:TIR domain|PF00931:NB-ARC domain	TIR
novel.5208	197.46	1.16837	7.52627	4.87956e-17	4.34688e-15	-	arahy.Tifrunner.gnm1.Arahy.20	134335109	134338492	-	1314	-	-	-
arahy.Tifrunner.gnm1.ann1.CS76E6	225.43	0	10.1671	4.96374e-17	4.41267e-15	arahy.CS76E6	arahy.Tifrunner.gnm1.Arahy.18	18936619	18938053	+	932	-	-	-
arahy.Tifrunner.gnm1.ann1.MH4CM1	0.965259	167.181	-7.49113	5.35373e-17	4.7495e-15	arahy.MH4CM1	arahy.Tifrunner.gnm1.Arahy.04	21210514	21215926	+	1649	-	PF00856:SET domain|PF09273:Rubisco LSMT substrate-binding	SET
novel.187	0	202.551	-10.213	5.44669e-17	4.82195e-15	-	arahy.Tifrunner.gnm1.Arahy.01	52511390	52513334	-	812	-	-	-
arahy.Tifrunner.gnm1.ann1.A58C4F	0	235.393	-10.4301	5.63736e-17	4.98044e-15	arahy.A58C4F	arahy.Tifrunner.gnm1.Arahy.10	116793913	116796342	-	2430	-	PF00931:NB-ARC domain	NB-ARC
arahy.Tifrunner.gnm1.ann1.A30FPN	318.796	0	10.667	5.68787e-17	5.0147e-15	arahy.A30FPN	arahy.Tifrunner.gnm1.Arahy.02	1533211	1536774	+	3564	-	PF00931:NB-ARC domain	NB-ARC
novel.5029	0.333244	376.425	-10.1458	5.73013e-17	5.04157e-15	-	arahy.Tifrunner.gnm1.Arahy.20	69523394	69535176	+	7188	-	-	-
arahy.Tifrunner.gnm1.ann1.5Z4EMJ	4.80358	120.139	-4.61983	5.77222e-17	5.06818e-15	arahy.5Z4EMJ	arahy.Tifrunner.gnm1.Arahy.12	7424476	7429233	-	1550	-	PF10173:Mitochondrial K+-H+ exchange-related	-
arahy.Tifrunner.gnm1.ann1.56DXVT	4.08605	153.717	-5.24957	5.79629e-17	5.07357e-15	arahy.56DXVT	arahy.Tifrunner.gnm1.Arahy.19	108856223	108858817	+	1164	-	PF00004:ATPase family associated with various cellular activities (AAA)	AAA
arahy.Tifrunner.gnm1.ann1.8QX1D7	297.267	0	10.5659	5.80209e-17	5.07357e-15	arahy.8QX1D7	arahy.Tifrunner.gnm1.Arahy.10	71728109	71729975	-	1691	-	PF00046:Homeobox domain|PF02183:Homeobox associated leucine zipper	Homeobox
novel.4385	222.684	0	10.1494	5.81578e-17	5.07516e-15	-	arahy.Tifrunner.gnm1.Arahy.17	110665769	110676946	-	2055	-	-	-
arahy.Tifrunner.gnm1.ann1.BR0PZ0	334.969	0.778911	8.87866	5.83193e-17	5.07887e-15	arahy.BR0PZ0	arahy.Tifrunner.gnm1.Arahy.10	71716493	71718212	+	498	-	PF00240:Ubiquitin family|PF01020:Ribosomal L40e family	ubiquitin
arahy.Tifrunner.gnm1.ann1.5Q88N2	0.333244	375.418	-10.1419	5.84379e-17	5.07887e-15	arahy.5Q88N2	arahy.Tifrunner.gnm1.Arahy.09	4487077	4491395	-	1696	-	PF00010:Helix-loop-helix DNA-binding domain	HLH
novel.4280	0	208.087	-10.2518	6.27085e-17	5.43898e-15	-	arahy.Tifrunner.gnm1.Arahy.17	814978	817106	-	1798	-	-	-
arahy.Tifrunner.gnm1.ann1.U51SK2	83.2536	526.574	-2.65862	6.41531e-17	5.55301e-15	arahy.U51SK2	arahy.Tifrunner.gnm1.Arahy.03	42991273	42997167	+	1830	-	PF00067:Cytochrome P450	p450
arahy.Tifrunner.gnm1.ann1.JNCQ1V	220.018	0	10.1314	6.4625e-17	5.58256e-15	arahy.JNCQ1V	arahy.Tifrunner.gnm1.Arahy.14	139977877	139984871	+	3091	-	PF14559:Tetratricopeptide repeat|PF13414:TPR repeat|PF12895:Anaphase-promoting complex, cyclosome, subunit 3|PF00515:Tetratricopeptide repeat	TPR_1
arahy.Tifrunner.gnm1.ann1.03QWZ4	495.232	78.9872	2.65408	7.04774e-17	6.07583e-15	arahy.03QWZ4	arahy.Tifrunner.gnm1.Arahy.12	116191893	116193396	+	935	-	-	-
novel.1321	309.896	0.658744	8.77462	7.12595e-17	6.12864e-15	-	arahy.Tifrunner.gnm1.Arahy.06	8925242	8928174	+	2933	-	-	-
arahy.Tifrunner.gnm1.ann1.MXM7CG	733.439	72.5888	3.33948	7.13766e-17	6.12864e-15	arahy.MXM7CG	arahy.Tifrunner.gnm1.Arahy.09	4295543	4298069	-	1549	-	-	-
arahy.Tifrunner.gnm1.ann1.3S7K56	216.375	0	10.1079	7.19797e-17	6.16804e-15	arahy.3S7K56	arahy.Tifrunner.gnm1.Arahy.11	16730385	16732181	-	645	-	PF03094:Mlo family	-
novel.3534	219.478	0	10.128	7.39801e-17	6.32678e-15	-	arahy.Tifrunner.gnm1.Arahy.14	139500386	139503650	-	3133	-	PF00646:F-box domain	F-box
arahy.Tifrunner.gnm1.ann1.4L97J5	0	211.333	-10.2743	7.49081e-17	6.39335e-15	arahy.4L97J5	arahy.Tifrunner.gnm1.Arahy.09	18592469	18593344	-	360	-	PF00464:Serine hydroxymethyltransferase	SHMT
novel.998	216.665	0	10.1095	7.63352e-17	6.50217e-15	-	arahy.Tifrunner.gnm1.Arahy.04	60864492	60868424	-	1037	-	-	-
arahy.Tifrunner.gnm1.ann1.PPIL2T	162.754	606.424	-1.89709	7.66447e-17	6.51556e-15	arahy.PPIL2T	arahy.Tifrunner.gnm1.Arahy.09	118714776	118717292	-	1416	-	PF01734:Patatin-like phospholipase	-
novel.1287	0	207.592	-10.2492	7.71373e-17	6.54443e-15	-	arahy.Tifrunner.gnm1.Arahy.05	109816854	109820919	-	3985	-	PF14372:Domain of unknown function (DUF4413)	-
novel.4879	216.284	0	10.1072	8.17949e-17	6.92584e-15	-	arahy.Tifrunner.gnm1.Arahy.19	41944252	41948285	-	2045	-	PF03004:Plant transposase (Ptta/En/Spm family)	-
novel.2925	1.82389	121.647	-6.03919	8.69107e-17	7.34447e-15	-	arahy.Tifrunner.gnm1.Arahy.12	102616192	102620772	-	2019	-	-	-
novel.4758	390.861	0.389456	9.9991	8.71699e-17	7.35184e-15	-	arahy.Tifrunner.gnm1.Arahy.19	78218366	78228116	+	4901	-	-	-
novel.1035	1172.7	101.197	3.53125	9.71967e-17	8.18136e-15	-	arahy.Tifrunner.gnm1.Arahy.04	113742389	113747150	-	4620	-	PF00078:Reverse transcriptase (RNA-dependent DNA polymerase)|PF13456:Reverse transcriptase-like|PF13966:zinc-binding in reverse transcriptase	RVT_1
arahy.Tifrunner.gnm1.ann1.GLW41G	81.0531	340.333	-2.06963	1.11299e-16	9.34997e-15	arahy.GLW41G	arahy.Tifrunner.gnm1.Arahy.04	1193379	1204206	+	2132	-	PF00082:Subtilase family|PF02225:PA domain|PF05922:Peptidase inhibitor I9	Peptidase_S8
arahy.Tifrunner.gnm1.ann1.60NISA	5241.21	1497.43	1.80781	1.12924e-16	9.46791e-15	arahy.60NISA	arahy.Tifrunner.gnm1.Arahy.19	3418021	3430136	+	4249	-	PF12325:TATA element modulatory factor 1 TATA binding|PF14159:CAAD domains of cyanobacterial aminoacyl-tRNA synthetase|PF12329:TATA element modulatory factor 1 DNA binding	-
novel.629	207.574	0	10.0476	1.1783e-16	9.85992e-15	-	arahy.Tifrunner.gnm1.Arahy.03	128422020	128423935	+	659	-	PF05699:hAT family C-terminal dimerisation region	hATC
arahy.Tifrunner.gnm1.ann1.2RCZ08	210.901	0	10.0712	1.2014e-16	1.00335e-14	arahy.2RCZ08	arahy.Tifrunner.gnm1.Arahy.10	72100778	72104939	-	889	-	PF00069:Protein kinase domain	Pkinase
arahy.Tifrunner.gnm1.ann1.LD9T00	298.013	0	10.5693	1.22746e-16	1.02177e-14	arahy.LD9T00	arahy.Tifrunner.gnm1.Arahy.04	105442119	105443859	+	868	-	-	-
novel.4783	216.713	0	10.1103	1.22823e-16	1.02177e-14	-	arahy.Tifrunner.gnm1.Arahy.19	128971305	128975327	+	1419	-	-	-
novel.5050	239.114	0	10.252	1.25747e-16	1.04407e-14	-	arahy.Tifrunner.gnm1.Arahy.20	108722392	108725786	+	1465	-	-	-
novel.4785	0	203.741	-10.2204	1.28643e-16	1.06604e-14	-	arahy.Tifrunner.gnm1.Arahy.19	130579126	130582069	+	1263	-	-	-
novel.1814	31.9051	357.059	-3.49081	1.31766e-16	1.08981e-14	-	arahy.Tifrunner.gnm1.Arahy.08	44717288	44720399	+	2883	-	-	-
novel.3831	207.803	0	10.0489	1.37355e-16	1.13384e-14	-	arahy.Tifrunner.gnm1.Arahy.15	153906281	153914544	-	2749	-	-	-
arahy.Tifrunner.gnm1.ann1.Q98R2Z	391.272	60.0743	2.69882	1.39464e-16	1.14904e-14	arahy.Q98R2Z	arahy.Tifrunner.gnm1.Arahy.17	4782954	4788132	-	2263	-	PF00069:Protein kinase domain	Pkinase
novel.5013	202.823	0	10.0144	1.41631e-16	1.16464e-14	-	arahy.Tifrunner.gnm1.Arahy.20	28102293	28106390	+	2358	-	-	-
novel.3611	206.268	0	10.0384	1.42532e-16	1.1698e-14	-	arahy.Tifrunner.gnm1.Arahy.15	82998943	83010853	+	3129	-	-	-
novel.4213	0	189.495	-10.1169	1.47141e-16	1.20532e-14	-	arahy.Tifrunner.gnm1.Arahy.17	43788303	43792153	+	1296	-	-	-
arahy.Tifrunner.gnm1.ann1.QC7W61	207.882	0	10.0497	1.49414e-16	1.2216e-14	arahy.QC7W61	arahy.Tifrunner.gnm1.Arahy.14	115906587	115909608	+	737	-	-	-
arahy.Tifrunner.gnm1.ann1.9N9P3S	264.153	3.35529	6.25476	1.53757e-16	1.25471e-14	arahy.9N9P3S	arahy.Tifrunner.gnm1.Arahy.12	112639805	112642733	-	1861	-	PF00067:Cytochrome P450	p450
novel.3726	0	186.887	-10.0973	1.61361e-16	1.31425e-14	-	arahy.Tifrunner.gnm1.Arahy.15	21527752	21539982	-	2228	-	-	-
arahy.Tifrunner.gnm1.ann1.281UCZ	201.122	0	10.0022	1.6573e-16	1.34726e-14	arahy.281UCZ	arahy.Tifrunner.gnm1.Arahy.08	26894980	26896629	-	411	-	-	-
novel.3769	205.732	0	10.0353	1.69011e-16	1.37133e-14	-	arahy.Tifrunner.gnm1.Arahy.15	115672839	115677058	-	3293	-	-	-
arahy.Tifrunner.gnm1.ann1.L7J4LP	0	179.449	-10.0386	1.72782e-16	1.39927e-14	arahy.L7J4LP	arahy.Tifrunner.gnm1.Arahy.01	32493507	32497883	+	1238	-	PF00232:Glycosyl hydrolase family 1|PF08511:COQ9	Glyco_hydro_1
novel.2115	0	182.919	-10.0666	1.80999e-16	1.46305e-14	-	arahy.Tifrunner.gnm1.Arahy.09	41150257	41153970	-	3187	-	-	-
novel.4361	0	213.445	-10.2874	1.83297e-16	1.47801e-14	-	arahy.Tifrunner.gnm1.Arahy.17	63538331	63550184	-	2444	-	-	-
novel.4194	200.883	0	10.0008	1.83542e-16	1.47801e-14	-	arahy.Tifrunner.gnm1.Arahy.17	29420930	29425575	+	1595	-	-	-
arahy.Tifrunner.gnm1.ann1.BFPB6F	202.083	0	10.0095	1.83981e-16	1.47876e-14	arahy.BFPB6F	arahy.Tifrunner.gnm1.Arahy.03	116337971	116341145	+	1935	-	PF01529:DHHC palmitoyltransferase	-
arahy.Tifrunner.gnm1.ann1.5RXD5Y	283.156	82.9633	1.77068	1.89115e-16	1.51718e-14	arahy.5RXD5Y	arahy.Tifrunner.gnm1.Arahy.13	36307602	36316964	-	3068	-	PF00542:Ribosomal protein L7/L12 C-terminal domain|PF00106:short chain dehydrogenase|PF00191:Annexin	adh_short
arahy.Tifrunner.gnm1.ann1.U0A6F2	0.333244	651.48	-10.9366	1.9257e-16	1.542e-14	arahy.U0A6F2	arahy.Tifrunner.gnm1.Arahy.06	10233632	10240409	-	4509	-	-	-
novel.1283	130.571	4.39654	4.92252	1.98054e-16	1.58295e-14	-	arahy.Tifrunner.gnm1.Arahy.05	107463966	107471650	-	2511	-	PF14392:Zinc knuckle|PF14111:Domain of unknown function (DUF4283)|PF13966:zinc-binding in reverse transcriptase	-
novel.4733	197.069	0	9.97265	2.02417e-16	1.61481e-14	-	arahy.Tifrunner.gnm1.Arahy.19	36379179	36384597	+	2678	-	-	-
novel.3179	198.04	0	9.9799	2.0379e-16	1.62273e-14	-	arahy.Tifrunner.gnm1.Arahy.13	48393842	48404323	-	4039	-	-	-
arahy.Tifrunner.gnm1.ann1.PQG7YC	206.515	0	10.0398	2.05315e-16	1.63184e-14	arahy.PQG7YC	arahy.Tifrunner.gnm1.Arahy.01	99252374	99254301	-	1058	-	-	-
novel.1834	0	174.203	-9.99521	2.0863e-16	1.65511e-14	-	arahy.Tifrunner.gnm1.Arahy.08	3404920	3411679	-	4435	-	PF02892:BED zinc finger|PF05699:hAT family C-terminal dimerisation region|PF14372:Domain of unknown function (DUF4413)	hATC
arahy.Tifrunner.gnm1.ann1.8JJG56	0	198.089	-10.1815	2.15761e-16	1.70851e-14	arahy.8JJG56	arahy.Tifrunner.gnm1.Arahy.17	74090555	74091063	-	240	-	-	-
arahy.Tifrunner.gnm1.ann1.AHVV25	1195.8	350.055	1.77352	2.22525e-16	1.75881e-14	arahy.AHVV25	arahy.Tifrunner.gnm1.Arahy.06	29594355	29595797	+	1443	-	-	-
novel.3126	201.008	0	10.0014	2.24567e-16	1.77168e-14	-	arahy.Tifrunner.gnm1.Arahy.13	3240505	3247609	-	2212	-	-	-
novel.3032	199.12	0	9.98737	2.45974e-16	1.93699e-14	-	arahy.Tifrunner.gnm1.Arahy.13	36645683	36653310	+	3845	-	-	-
arahy.Tifrunner.gnm1.ann1.ETV3I7	0	174.382	-9.9961	2.56574e-16	2.01675e-14	arahy.ETV3I7	arahy.Tifrunner.gnm1.Arahy.16	1126756	1130488	-	1831	-	-	-
arahy.Tifrunner.gnm1.ann1.27TAQT	307.302	0.778911	8.7532	2.72964e-16	2.14164e-14	arahy.27TAQT	arahy.Tifrunner.gnm1.Arahy.14	139227575	139231241	-	2229	-	PF00067:Cytochrome P450	p450
novel.1981	195.812	0	9.96345	2.78673e-16	2.18243e-14	-	arahy.Tifrunner.gnm1.Arahy.09	30711053	30721508	+	5987	-	PF13650:Aspartyl protease|PF00665:Integrase core domain|PF00385:Chromo (CHRromatin Organisation MOdifier) domain|PF00078:Reverse transcriptase (RNA-dependent DNA polymerase)|PF03732:Retrotransposon gag protein	RVT_1
novel.4393	177.533	0.988116	7.39023	2.79414e-16	2.18423e-14	-	arahy.Tifrunner.gnm1.Arahy.17	117998771	118002704	-	1532	-	-	-
novel.4407	197.423	0	9.97495	2.81089e-16	2.19331e-14	-	arahy.Tifrunner.gnm1.Arahy.17	128980860	128986227	-	5368	-	-	-
novel.1006	215.911	0	10.1039	2.83023e-16	2.20438e-14	-	arahy.Tifrunner.gnm1.Arahy.04	77690161	77695330	-	5170	-	-	-
novel.1179	426.364	76.1752	2.48026	3.10108e-16	2.41095e-14	-	arahy.Tifrunner.gnm1.Arahy.05	114268778	114271074	+	1309	-	-	-
novel.5043	0.999732	151.743	-7.34657	3.13642e-16	2.434e-14	-	arahy.Tifrunner.gnm1.Arahy.20	95859800	95867083	+	1651	-	PF03004:Plant transposase (Ptta/En/Spm family)	-
arahy.Tifrunner.gnm1.ann1.I0G4U8	196.228	0	9.96676	3.24946e-16	2.51716e-14	arahy.I0G4U8	arahy.Tifrunner.gnm1.Arahy.14	140312386	140317013	-	777	-	-	-
novel.971	190.473	0	9.9236	3.26766e-16	2.52668e-14	-	arahy.Tifrunner.gnm1.Arahy.04	17120821	17125778	-	3317	-	PF00630:Filamin/ABP280 repeat	-
novel.4324	0	167.972	-9.94255	3.28941e-16	2.5389e-14	-	arahy.Tifrunner.gnm1.Arahy.17	20689250	20699238	-	1964	-	-	-
novel.3024	192.789	0	9.94081	3.30296e-16	2.54476e-14	-	arahy.Tifrunner.gnm1.Arahy.13	30709836	30713613	+	1200	-	-	-
arahy.Tifrunner.gnm1.ann1.U1J3BU	909.677	157.812	2.52598	3.3091e-16	2.54491e-14	arahy.U1J3BU	arahy.Tifrunner.gnm1.Arahy.09	112744150	112748509	+	1561	-	PF16669:Tetratricopeptide repeat protein 5 OB fold domain|PF13414:TPR repeat	-
arahy.Tifrunner.gnm1.ann1.PL7LDA	0.297167	307.163	-9.85115	3.54644e-16	2.72254e-14	arahy.PL7LDA	arahy.Tifrunner.gnm1.Arahy.02	95509308	95515531	+	1567	-	PF03004:Plant transposase (Ptta/En/Spm family)	-
arahy.Tifrunner.gnm1.ann1.UG1GNN	189.756	0	9.91822	3.61817e-16	2.767e-14	arahy.UG1GNN	arahy.Tifrunner.gnm1.Arahy.19	58708470	58708999	+	150	-	-	-
arahy.Tifrunner.gnm1.ann1.YMN7DI	0.666488	286.796	-8.85257	3.6228e-16	2.767e-14	arahy.YMN7DI	arahy.Tifrunner.gnm1.Arahy.20	72338264	72340402	-	1613	-	PF02714:Calcium-dependent channel, 7TM region, putative phosphate	-
arahy.Tifrunner.gnm1.ann1.XY3DS6	171.013	716.689	-2.06706	3.62376e-16	2.767e-14	arahy.XY3DS6	arahy.Tifrunner.gnm1.Arahy.08	28505237	28516028	+	6911	-	PF02140:Galactose binding lectin domain|PF01301:Glycosyl hydrolases family 35	-
arahy.Tifrunner.gnm1.ann1.XAZ91P	0	174.031	-9.99286	3.89228e-16	2.96673e-14	arahy.XAZ91P	arahy.Tifrunner.gnm1.Arahy.14	119242899	119244212	+	991	-	-	-
arahy.Tifrunner.gnm1.ann1.BD2M5U	186.432	0	9.89304	3.98384e-16	3.03112e-14	arahy.BD2M5U	arahy.Tifrunner.gnm1.Arahy.11	29222410	29226245	+	962	-	-	-
arahy.Tifrunner.gnm1.ann1.G4Y2Y5	482.992	128.456	1.90902	4.15043e-16	3.15092e-14	arahy.G4Y2Y5	arahy.Tifrunner.gnm1.Arahy.13	141664760	141665788	+	1029	-	PF08263:Leucine rich repeat N-terminal domain	LRRNT_2
arahy.Tifrunner.gnm1.ann1.C9KQAV	343.215	0.329372	9.81122	4.15603e-16	3.15092e-14	arahy.C9KQAV	arahy.Tifrunner.gnm1.Arahy.14	138202633	138208402	-	3067	-	PF01501:Glycosyl transferase family 8	Glyco_transf_8
arahy.Tifrunner.gnm1.ann1.783Z8G	305.769	0	10.6064	4.1904e-16	3.17135e-14	arahy.783Z8G	arahy.Tifrunner.gnm1.Arahy.14	140349643	140350806	+	841	-	-	-
arahy.Tifrunner.gnm1.ann1.PXWH2C	1350.54	319.313	2.08099	4.40378e-16	3.32695e-14	arahy.PXWH2C	arahy.Tifrunner.gnm1.Arahy.02	7725463	7734658	+	4138	-	PF01852:START domain|PF00046:Homeobox domain	START
novel.1636	95.074	2.85627	5.06578	4.42632e-16	3.33808e-14	-	arahy.Tifrunner.gnm1.Arahy.07	73396077	73398441	+	1573	-	-	-
novel.1583	187.75	0	9.90281	4.69141e-16	3.53177e-14	-	arahy.Tifrunner.gnm1.Arahy.07	14566898	14575791	+	3517	-	-	-
arahy.Tifrunner.gnm1.ann1.HYKS38	204.267	0	10.025	4.7214e-16	3.5481e-14	arahy.HYKS38	arahy.Tifrunner.gnm1.Arahy.03	23903799	23920378	-	3788	-	PF14381:Ethylene-responsive protein kinase Le-CTR1|PF07714:Protein tyrosine kinase	Pkinase_Tyr
arahy.Tifrunner.gnm1.ann1.7QDM7Z	0	179.555	-10.0399	4.74477e-16	3.55941e-14	arahy.7QDM7Z	arahy.Tifrunner.gnm1.Arahy.18	134053343	134058261	-	2562	-	PF13041:PPR repeat family|PF00155:Aminotransferase class I and II	Aminotran_1_2
novel.2071	0	180.856	-10.0499	4.92653e-16	3.68929e-14	-	arahy.Tifrunner.gnm1.Arahy.09	4186113	4187943	-	1831	-	-	-
novel.4175	0.298771	324.169	-9.92898	4.96986e-16	3.71523e-14	-	arahy.Tifrunner.gnm1.Arahy.17	15775817	15779173	+	3357	-	-	-
arahy.Tifrunner.gnm1.ann1.7RJ7GD	1189.34	494.659	1.26584	4.98802e-16	3.7223e-14	arahy.7RJ7GD	arahy.Tifrunner.gnm1.Arahy.09	112540056	112545718	+	3016	-	PF04676:Protein similar to CwfJ C-terminus 2|PF04677:Protein similar to CwfJ C-terminus 1	-
novel.4839	181.222	0	9.85195	5.02715e-16	3.74497e-14	-	arahy.Tifrunner.gnm1.Arahy.19	6777930	6780996	-	1350	-	-	-
arahy.Tifrunner.gnm1.ann1.JI8VIY	181.23	0	9.85201	5.10705e-16	3.79787e-14	arahy.JI8VIY	arahy.Tifrunner.gnm1.Arahy.03	140239647	140243385	-	978	-	-	-
novel.2429	0	169.638	-9.95757	5.18213e-16	3.84701e-14	-	arahy.Tifrunner.gnm1.Arahy.11	6070419	6073650	+	1485	-	-	-
novel.4551	191.536	0	9.93187	5.25429e-16	3.89296e-14	-	arahy.Tifrunner.gnm1.Arahy.18	133034360	133037902	+	1746	-	-	-
arahy.Tifrunner.gnm1.ann1.GI0KIA	0	173.081	-9.98514	5.26223e-16	3.89296e-14	arahy.GI0KIA	arahy.Tifrunner.gnm1.Arahy.19	148887507	148889182	+	958	-	-	-
arahy.Tifrunner.gnm1.ann1.RBK0JN	30.4527	207.788	-2.77821	5.27389e-16	3.89485e-14	arahy.RBK0JN	arahy.Tifrunner.gnm1.Arahy.18	20190825	20195047	+	2876	-	PF00954:S-locus glycoprotein domain|PF01453:D-mannose binding lectin|PF07714:Protein tyrosine kinase|PF08276:PAN-like domain	Pkinase_Tyr
arahy.Tifrunner.gnm1.ann1.G5WY8I	1149.57	3096.97	-1.4296	5.53813e-16	4.08294e-14	arahy.G5WY8I	arahy.Tifrunner.gnm1.Arahy.03	128984582	128991091	-	2474	-	PF00535:Glycosyl transferase family 2|PF01078:Magnesium chelatase, subunit ChlI	Glycos_transf_2
arahy.Tifrunner.gnm1.ann1.IK43K5	48.8621	489.866	-3.32986	5.60325e-16	4.12384e-14	arahy.IK43K5	arahy.Tifrunner.gnm1.Arahy.13	22760969	22769077	-	1996	-	PF06974:Protein of unknown function (DUF1298)|PF03007:Wax ester synthase-like Acyl-CoA acyltransferase domain	-
arahy.Tifrunner.gnm1.ann1.BLVJ4U	764.469	9127.98	-3.57813	5.80828e-16	4.26739e-14	arahy.BLVJ4U	arahy.Tifrunner.gnm1.Arahy.03	39788736	39791721	+	1730	-	PF00722:Glycosyl hydrolases family 16|PF06955:Xyloglucan endo-transglycosylase (XET) C-terminus	-
arahy.Tifrunner.gnm1.ann1.4X19VW	0	179.756	-10.0412	6.15535e-16	4.51462e-14	arahy.4X19VW	arahy.Tifrunner.gnm1.Arahy.15	22927765	22932383	-	1224	-	-	-
novel.5207	0.999732	170.598	-7.51156	6.2122e-16	4.54852e-14	-	arahy.Tifrunner.gnm1.Arahy.20	134251013	134256023	-	3343	-	PF10551:MULE transposase domain	-
arahy.Tifrunner.gnm1.ann1.MSLW3U	364.744	77.5504	2.23097	6.31163e-16	4.61342e-14	arahy.MSLW3U	arahy.Tifrunner.gnm1.Arahy.10	73424708	73427845	+	2707	-	PF08879:WRC|PF08880:QLQ	-
novel.2630	183.971	0	9.87416	6.37137e-16	4.64915e-14	-	arahy.Tifrunner.gnm1.Arahy.11	69887463	69891539	-	1145	-	-	-
arahy.Tifrunner.gnm1.ann1.22BZB2	178.208	0	9.8279	6.50092e-16	4.7356e-14	arahy.22BZB2	arahy.Tifrunner.gnm1.Arahy.19	94940939	94943950	+	1289	-	PF10447:Exosome component EXOSC1/CSL4|PF14382:Exosome complex exonuclease RRP4 N-terminal region	-
arahy.Tifrunner.gnm1.ann1.US6G5L	127.389	6.29217	4.32784	6.72537e-16	4.89076e-14	arahy.US6G5L	arahy.Tifrunner.gnm1.Arahy.14	8315475	8317326	-	635	-	-	-
arahy.Tifrunner.gnm1.ann1.TI45MV	918.292	207.375	2.14752	6.74298e-16	4.89524e-14	arahy.TI45MV	arahy.Tifrunner.gnm1.Arahy.07	52591143	52593644	+	1626	-	-	-
novel.4910	180.345	0	9.84439	7.0768e-16	5.12888e-14	-	arahy.Tifrunner.gnm1.Arahy.19	109543259	109553793	-	3640	-	-	-
novel.4988	0	185.18	-10.083	7.15497e-16	5.17676e-14	-	arahy.Tifrunner.gnm1.Arahy.20	8599918	8601451	+	1089	-	-	-
novel.3764	184.531	0	9.87823	7.20414e-16	5.20353e-14	-	arahy.Tifrunner.gnm1.Arahy.15	104157169	104158898	-	1454	-	-	-
arahy.Tifrunner.gnm1.ann1.QE9US8	0.333244	293.044	-9.78327	7.56169e-16	5.45257e-14	arahy.QE9US8	arahy.Tifrunner.gnm1.Arahy.04	38591774	38594952	+	1041	-	PF01230:HIT domain	HIT
novel.3177	176.662	5.00215	5.09465	7.74081e-16	5.57234e-14	-	arahy.Tifrunner.gnm1.Arahy.13	47708052	47713445	-	2088	-	-	-
arahy.Tifrunner.gnm1.ann1.Q4MAQ8	326.29	0.329372	9.73817	8.00607e-16	5.75361e-14	arahy.Q4MAQ8	arahy.Tifrunner.gnm1.Arahy.14	140443522	140448342	-	2804	-	PF01008:Initiation factor 2 subunit family	-
novel.4366	0	175.394	-10.0039	8.33498e-16	5.97993e-14	-	arahy.Tifrunner.gnm1.Arahy.17	81983227	81987617	-	1446	-	-	-
arahy.Tifrunner.gnm1.ann1.CFS3CL	4.87894	123.093	-4.6472	8.68737e-16	6.22231e-14	arahy.CFS3CL	arahy.Tifrunner.gnm1.Arahy.10	116790534	116792239	-	1178	-	PF00931:NB-ARC domain	NB-ARC
novel.3629	182.619	0	9.86249	8.99477e-16	6.43171e-14	-	arahy.Tifrunner.gnm1.Arahy.15	113944033	113947897	+	1213	-	-	-
arahy.Tifrunner.gnm1.ann1.5590XE	273.6	45.0211	2.60706	9.13589e-16	6.52171e-14	arahy.5590XE	arahy.Tifrunner.gnm1.Arahy.14	139992542	139998464	+	5279	-	-	-
novel.4779	0	217.483	-10.3155	9.24701e-16	6.59003e-14	-	arahy.Tifrunner.gnm1.Arahy.19	124742423	124747894	+	3664	-	-	-
novel.2225	0	177.475	-10.0232	9.52811e-16	6.77906e-14	-	arahy.Tifrunner.gnm1.Arahy.10	23117072	23122216	+	4135	-	-	-
novel.1008	0	183.527	-10.0715	9.70741e-16	6.89516e-14	-	arahy.Tifrunner.gnm1.Arahy.04	80165408	80170431	-	2344	-	-	-
arahy.Tifrunner.gnm1.ann1.94XYN2	191.134	0	9.92796	1.02241e-15	7.25015e-14	arahy.94XYN2	arahy.Tifrunner.gnm1.Arahy.01	98444492	98445579	-	794	-	-	-
arahy.Tifrunner.gnm1.ann1.IC78MS	416.391	1028.91	-1.30457	1.09651e-15	7.7627e-14	arahy.IC78MS	arahy.Tifrunner.gnm1.Arahy.19	27330514	27333139	-	1821	-	PF03171:2OG-Fe(II) oxygenase superfamily|PF14226:non-haem dioxygenase in morphine synthesis N-terminal	2OG-FeII_Oxy
arahy.Tifrunner.gnm1.ann1.HSE9PH	0	188.274	-10.1084	1.22453e-15	8.6547e-14	arahy.HSE9PH	arahy.Tifrunner.gnm1.Arahy.15	60270408	60274739	+	1854	-	PF02181:Formin Homology 2 Domain|PF01301:Glycosyl hydrolases family 35	FH2
arahy.Tifrunner.gnm1.ann1.XWYM96	0	160.918	-9.88147	1.28893e-15	9.09482e-14	arahy.XWYM96	arahy.Tifrunner.gnm1.Arahy.01	33618591	33622982	-	2163	-	PF09341:Transcription factor Pcc1	-
arahy.Tifrunner.gnm1.ann1.FX6SQK	977.394	118.456	3.04401	1.37321e-15	9.67355e-14	arahy.FX6SQK	arahy.Tifrunner.gnm1.Arahy.03	129436256	129437932	+	1909	-	-	-
arahy.Tifrunner.gnm1.ann1.88MUGQ	18.4225	206.045	-3.47988	1.42469e-15	1.00197e-13	arahy.88MUGQ	arahy.Tifrunner.gnm1.Arahy.18	30601552	30605938	+	933	-	-	-
arahy.Tifrunner.gnm1.ann1.4H9MWH	360.972	14.3528	4.64777	1.45286e-15	1.02011e-13	arahy.4H9MWH	arahy.Tifrunner.gnm1.Arahy.05	90643694	90651051	-	1920	-	PF00197:Trypsin and protease inhibitor	-
arahy.Tifrunner.gnm1.ann1.TKZD77	347.08	27.9389	3.6345	1.47944e-15	1.03706e-13	arahy.TKZD77	arahy.Tifrunner.gnm1.Arahy.02	100484165	100487870	-	3639	-	PF00931:NB-ARC domain	NB-ARC
arahy.Tifrunner.gnm1.ann1.U17G7A	255.579	0.73935	8.4913	1.54395e-15	1.08051e-13	arahy.U17G7A	arahy.Tifrunner.gnm1.Arahy.11	16161961	16165609	-	3311	-	PF03000:NPH3 family	-
arahy.Tifrunner.gnm1.ann1.RR7Y5I	163.158	0	9.70035	1.67695e-15	1.17167e-13	arahy.RR7Y5I	arahy.Tifrunner.gnm1.Arahy.15	159685451	159687164	+	1629	-	-	-
arahy.Tifrunner.gnm1.ann1.15WA1E	0	151.146	-9.79035	1.72193e-15	1.20113e-13	arahy.15WA1E	arahy.Tifrunner.gnm1.Arahy.08	2219844	2221808	+	999	-	PF01416:tRNA pseudouridine synthase	-
arahy.Tifrunner.gnm1.ann1.IMK8G3	142.463	18.8666	2.91942	1.74202e-15	1.21317e-13	arahy.IMK8G3	arahy.Tifrunner.gnm1.Arahy.15	26249593	26255600	+	2953	-	PF02705:K+ potassium transporter	K_trans
arahy.Tifrunner.gnm1.ann1.VHY4LV	1.99946	132.03	-6.12599	1.7609e-15	1.22433e-13	arahy.VHY4LV	arahy.Tifrunner.gnm1.Arahy.20	109704731	109708740	+	623	-	-	-
novel.4729	167.831	0	9.74162	1.7948e-15	1.24587e-13	-	arahy.Tifrunner.gnm1.Arahy.19	30291441	30293303	+	1533	-	-	-
arahy.Tifrunner.gnm1.ann1.HDS2MK	254.928	0	10.3441	1.80873e-15	1.25351e-13	arahy.HDS2MK	arahy.Tifrunner.gnm1.Arahy.20	24840827	24845223	+	1482	-	PF01566:Natural resistance-associated macrophage protein	-
arahy.Tifrunner.gnm1.ann1.DRZ38W	882.639	2095.06	-1.24737	1.81889e-15	1.25851e-13	arahy.DRZ38W	arahy.Tifrunner.gnm1.Arahy.04	123581433	123587448	-	3218	-	PF00627:UBA/TS-N domain|PF02149:Kinase associated domain 1|PF00069:Protein kinase domain	Pkinase
novel.3332	0.965259	150.21	-7.33356	1.86426e-15	1.28782e-13	-	arahy.Tifrunner.gnm1.Arahy.14	118969038	118970740	+	1703	-	-	-
arahy.Tifrunner.gnm1.ann1.8AEQ4X	183.269	0	9.86885	1.86853e-15	1.28868e-13	arahy.8AEQ4X	arahy.Tifrunner.gnm1.Arahy.14	139171828	139175809	-	2144	-	PF00153:Mitochondrial carrier protein	Mito_carr
novel.2263	161.621	0	9.68691	1.96456e-15	1.35273e-13	-	arahy.Tifrunner.gnm1.Arahy.10	94586108	94591148	+	3069	-	PF03367:ZPR1 zinc-finger domain	-
novel.3075	836.652	61.6425	3.76077	2.03798e-15	1.40103e-13	-	arahy.Tifrunner.gnm1.Arahy.13	121514048	121517626	+	3339	-	-	-
novel.1989	0	149.108	-9.7707	2.11299e-15	1.45027e-13	-	arahy.Tifrunner.gnm1.Arahy.09	42772132	42774627	+	793	-	-	-
novel.3605	0	152.162	-9.79982	2.12604e-15	1.45688e-13	-	arahy.Tifrunner.gnm1.Arahy.15	58144223	58148360	+	973	-	-	-
novel.1863	0	161.811	-9.88755	2.19506e-15	1.50177e-13	-	arahy.Tifrunner.gnm1.Arahy.08	26533891	26536998	-	1263	-	-	-
novel.3587	159.712	0	9.66958	2.21367e-15	1.51115e-13	-	arahy.Tifrunner.gnm1.Arahy.15	32306707	32309234	+	1693	-	-	-
arahy.Tifrunner.gnm1.ann1.FE4WD3	293.868	76.204	1.94708	2.21584e-15	1.51115e-13	arahy.FE4WD3	arahy.Tifrunner.gnm1.Arahy.09	112562834	112565985	-	1218	-	PF02485:Core-2/I-Branching enzyme	-
arahy.Tifrunner.gnm1.ann1.8BBS1S	0	152.504	-9.80363	2.23565e-15	1.52224e-13	arahy.8BBS1S	arahy.Tifrunner.gnm1.Arahy.12	3052808	3056047	-	1504	-	PF02548:Ketopantoate hydroxymethyltransferase	-
novel.2998	398.096	0.329372	10.0255	2.24704e-15	1.52756e-13	-	arahy.Tifrunner.gnm1.Arahy.13	13960650	13967336	+	6315	-	PF08284:Retroviral aspartyl protease|PF00078:Reverse transcriptase (RNA-dependent DNA polymerase)|PF00665:Integrase core domain|PF03732:Retrotransposon gag protein	RVT_1
arahy.Tifrunner.gnm1.ann1.F8BKZV	18.989	139.988	-2.88768	2.29782e-15	1.5596e-13	arahy.F8BKZV	arahy.Tifrunner.gnm1.Arahy.07	75298115	75301172	-	809	-	PF00891:O-methyltransferase	-
arahy.Tifrunner.gnm1.ann1.HP0LAG	1.33298	131.637	-6.71834	2.33743e-15	1.58397e-13	arahy.HP0LAG	arahy.Tifrunner.gnm1.Arahy.15	150928840	150931887	+	1614	-	PF13847:Methyltransferase domain	-
arahy.Tifrunner.gnm1.ann1.B0WXNV	1.55959	146.342	-6.56421	2.59699e-15	1.75708e-13	arahy.B0WXNV	arahy.Tifrunner.gnm1.Arahy.12	101436536	101437992	+	5320	-	-	-
novel.2123	159.523	0	9.6674	2.89575e-15	1.95311e-13	-	arahy.Tifrunner.gnm1.Arahy.09	57079624	57088399	-	4943	-	-	-
arahy.Tifrunner.gnm1.ann1.HH03R7	0	141.868	-9.69938	2.89587e-15	1.95311e-13	arahy.HH03R7	arahy.Tifrunner.gnm1.Arahy.13	74656986	74663402	-	753	-	PF02364:1,3-beta-glucan synthase component|PF01582:TIR domain	TIR
arahy.Tifrunner.gnm1.ann1.XFIF97	195.258	4.29393	5.51512	2.91887e-15	1.96553e-13	arahy.XFIF97	arahy.Tifrunner.gnm1.Arahy.03	121900	124226	-	2046	-	-	-
arahy.Tifrunner.gnm1.ann1.I3B116	159.975	0	9.67179	2.94992e-15	1.98331e-13	arahy.I3B116	arahy.Tifrunner.gnm1.Arahy.14	139950285	139954225	-	1350	-	PF03878:YIF1	-
arahy.Tifrunner.gnm1.ann1.90NIGC	134.004	2.09937	5.98014	3.24423e-15	2.17776e-13	arahy.90NIGC	arahy.Tifrunner.gnm1.Arahy.14	139211972	139217023	+	2537	-	PF02005:N2,N2-dimethylguanosine tRNA methyltransferase	TRM
arahy.Tifrunner.gnm1.ann1.GU6ASX	6.10048	108.866	-4.14614	3.39984e-15	2.27864e-13	arahy.GU6ASX	arahy.Tifrunner.gnm1.Arahy.20	47544834	47547148	+	1025	-	PF10602:26S proteasome subunit RPN7	-
novel.576	154.658	0	9.62282	3.43876e-15	2.30112e-13	-	arahy.Tifrunner.gnm1.Arahy.03	47351303	47353265	+	1060	-	-	-
arahy.Tifrunner.gnm1.ann1.4W3SCV	19.5505	125.816	-2.68878	3.47137e-15	2.31931e-13	arahy.4W3SCV	arahy.Tifrunner.gnm1.Arahy.17	120828333	120830240	+	699	-	PF09382:RQC domain	-
novel.3602	0	136.507	-9.64417	3.93065e-15	2.62207e-13	-	arahy.Tifrunner.gnm1.Arahy.15	57598123	57601298	+	1218	-	-	-
arahy.Tifrunner.gnm1.ann1.5M7VL0	0	151.501	-9.7926	4.09154e-15	2.72514e-13	arahy.5M7VL0	arahy.Tifrunner.gnm1.Arahy.15	137977388	137981382	-	675	-	-	-
novel.4506	237.468	0	10.2419	4.20192e-15	2.79431e-13	-	arahy.Tifrunner.gnm1.Arahy.18	109576341	109579264	+	2924	-	-	-
novel.2076	0	141.519	-9.69439	4.21459e-15	2.79838e-13	-	arahy.Tifrunner.gnm1.Arahy.09	5514536	5521266	-	3740	-	-	-
arahy.Tifrunner.gnm1.ann1.LN5JTA	311.196	4.47418	6.15209	4.41864e-15	2.92932e-13	arahy.LN5JTA	arahy.Tifrunner.gnm1.Arahy.11	182521	184341	-	363	-	PF12357:Phospholipase D C terminal	-
arahy.Tifrunner.gnm1.ann1.MDXN6U	4845.11	215.627	4.49124	4.60995e-15	3.05141e-13	arahy.MDXN6U	arahy.Tifrunner.gnm1.Arahy.13	29848714	29851370	-	1449	-	PF00106:short chain dehydrogenase	adh_short
arahy.Tifrunner.gnm1.ann1.7CW4TA	148.763	0	9.56699	4.6909e-15	3.1002e-13	arahy.7CW4TA	arahy.Tifrunner.gnm1.Arahy.03	5176866	5186411	+	821	-	-	-
novel.4686	6.97034	170.596	-4.60151	4.8086e-15	3.17309e-13	-	arahy.Tifrunner.gnm1.Arahy.19	3386246	3398504	+	1232	-	-	-
arahy.Tifrunner.gnm1.ann1.0FA8VF	98.0999	2.56646	5.2959	5.09987e-15	3.3601e-13	arahy.0FA8VF	arahy.Tifrunner.gnm1.Arahy.09	22014981	22018406	+	660	-	-	-
novel.4778	0	159.44	-9.86652	5.20014e-15	3.42089e-13	-	arahy.Tifrunner.gnm1.Arahy.19	124732631	124741982	+	1477	-	-	-
novel.277	0.333244	235.988	-9.47116	5.28917e-15	3.47412e-13	-	arahy.Tifrunner.gnm1.Arahy.02	14034416	14036037	+	1398	-	-	-
arahy.Tifrunner.gnm1.ann1.W819WZ	0	141.044	-9.69092	5.53128e-15	3.62757e-13	arahy.W819WZ	arahy.Tifrunner.gnm1.Arahy.03	143068223	143071031	+	426	-	-	-
arahy.Tifrunner.gnm1.ann1.ZUC4D4	397.333	54.1867	2.87212	5.7985e-15	3.797e-13	arahy.ZUC4D4	arahy.Tifrunner.gnm1.Arahy.07	14772020	14773809	-	1301	-	-	-
arahy.Tifrunner.gnm1.ann1.UI7C31	103.114	2.15797	5.59603	5.92736e-15	3.87544e-13	arahy.UI7C31	arahy.Tifrunner.gnm1.Arahy.17	48525159	48528266	+	1452	-	-	-
arahy.Tifrunner.gnm1.ann1.CKKZ4Q	162.687	0	9.69683	6.1096e-15	3.9885e-13	arahy.CKKZ4Q	arahy.Tifrunner.gnm1.Arahy.18	126503540	126504493	+	270	-	-	-
arahy.Tifrunner.gnm1.ann1.UT0AGA	148.363	0	9.56342	6.26625e-15	4.08453e-13	arahy.UT0AGA	arahy.Tifrunner.gnm1.Arahy.08	31352867	31353971	-	424	-	-	-
novel.3773	145.286	0	9.53268	6.45094e-15	4.19851e-13	-	arahy.Tifrunner.gnm1.Arahy.15	121298362	121303021	-	1893	-	-	-
novel.1647	165.287	0	9.71908	6.66258e-15	4.32966e-13	-	arahy.Tifrunner.gnm1.Arahy.07	76620944	76624420	+	1112	-	-	-
arahy.Tifrunner.gnm1.ann1.PW4F55	60.2971	291.616	-2.2738	6.70761e-15	4.35231e-13	arahy.PW4F55	arahy.Tifrunner.gnm1.Arahy.12	108279140	108286393	-	3035	-	PF00069:Protein kinase domain	Pkinase
novel.179	153.308	0	9.60977	6.82855e-15	4.42407e-13	-	arahy.Tifrunner.gnm1.Arahy.01	37039870	37042305	-	1319	-	-	-
arahy.Tifrunner.gnm1.ann1.FKJ1CZ	1.22635	96.9914	-6.29549	6.85642e-15	4.43541e-13	arahy.FKJ1CZ	arahy.Tifrunner.gnm1.Arahy.01	33102144	33105946	-	1554	-	PF00069:Protein kinase domain	Pkinase
novel.3636	0	153.086	-9.80805	6.93828e-15	4.48159e-13	-	arahy.Tifrunner.gnm1.Arahy.15	123996585	124000714	+	1454	-	-	-
arahy.Tifrunner.gnm1.ann1.6SV4GY	150.2	0	9.58117	7.05393e-15	4.54941e-13	arahy.6SV4GY	arahy.Tifrunner.gnm1.Arahy.15	156823856	156824850	-	582	-	PF00956:Nucleosome assembly protein (NAP)	-
arahy.Tifrunner.gnm1.ann1.RS9BE1	146.093	0	9.54102	7.30659e-15	4.70527e-13	arahy.RS9BE1	arahy.Tifrunner.gnm1.Arahy.14	118596989	118600910	+	1537	-	PF10173:Mitochondrial K+-H+ exchange-related	-
arahy.Tifrunner.gnm1.ann1.T6QICJ	151.372	0	9.59203	7.46342e-15	4.79904e-13	arahy.T6QICJ	arahy.Tifrunner.gnm1.Arahy.13	36562594	36569961	-	2511	-	PF07992:Pyridine nucleotide-disulphide oxidoreductase	Pyr_redox_2
arahy.Tifrunner.gnm1.ann1.7Y677Z	158.898	0	9.66304	7.66811e-15	4.92325e-13	arahy.7Y677Z	arahy.Tifrunner.gnm1.Arahy.14	138233444	138235121	-	877	-	PF01090:Ribosomal protein S19e	-
arahy.Tifrunner.gnm1.ann1.HFKS8W	39.0275	371.768	-3.2477	8.42299e-15	5.39271e-13	arahy.HFKS8W	arahy.Tifrunner.gnm1.Arahy.15	159485507	159487029	+	1096	-	PF02496:ABA/WDS induced protein	-
arahy.Tifrunner.gnm1.ann1.XE16ZF	250.592	766.043	-1.61159	8.42454e-15	5.39271e-13	arahy.XE16ZF	arahy.Tifrunner.gnm1.Arahy.07	838938	844148	+	2246	-	PF03552:Cellulose synthase	-
arahy.Tifrunner.gnm1.ann1.689K78	0	132.808	-9.60366	8.48813e-15	5.4253e-13	arahy.689K78	arahy.Tifrunner.gnm1.Arahy.20	13258257	13259203	-	631	-	-	-
arahy.Tifrunner.gnm1.ann1.09GK0V	8.21512	185.669	-4.49094	9.10156e-15	5.8087e-13	arahy.09GK0V	arahy.Tifrunner.gnm1.Arahy.02	22695902	22699814	-	2577	-	PF13041:PPR repeat family|PF12854:PPR repeat|PF14938:Soluble NSF attachment protein, SNAP	-
arahy.Tifrunner.gnm1.ann1.755JPD	0.333244	239.849	-9.49387	9.14492e-15	5.82767e-13	arahy.755JPD	arahy.Tifrunner.gnm1.Arahy.20	134697592	134702169	+	1071	-	PF03105:SPX domain	SPX
novel.1910	463.71	0.349895	10.2457	9.34004e-15	5.94315e-13	-	arahy.Tifrunner.gnm1.Arahy.08	48990518	48992065	-	1548	-	PF03732:Retrotransposon gag protein	Retrotrans_gag
novel.5011	141.811	0	9.49782	9.39598e-15	5.96987e-13	-	arahy.Tifrunner.gnm1.Arahy.20	27962886	27966836	+	1265	-	-	-
arahy.Tifrunner.gnm1.ann1.JE5MND	217.44	1109.4	-2.3514	9.47416e-15	6.01061e-13	arahy.JE5MND	arahy.Tifrunner.gnm1.Arahy.17	2528779	2536617	+	3542	-	PF00067:Cytochrome P450	p450
arahy.Tifrunner.gnm1.ann1.8R2FC7	138.655	0	9.46566	9.81682e-15	6.21878e-13	arahy.8R2FC7	arahy.Tifrunner.gnm1.Arahy.15	47718677	47722974	-	484	-	-	-
arahy.Tifrunner.gnm1.ann1.VZK86E	145.211	0	9.53204	9.89905e-15	6.26159e-13	arahy.VZK86E	arahy.Tifrunner.gnm1.Arahy.14	138422538	138429644	-	2873	-	PF00201:UDP-glucoronosyl and UDP-glucosyl transferase	UDPGT
arahy.Tifrunner.gnm1.ann1.16VBYQ	141.664	0	9.49669	9.95292e-15	6.28637e-13	arahy.16VBYQ	arahy.Tifrunner.gnm1.Arahy.17	26014321	26016494	-	551	-	-	-
arahy.Tifrunner.gnm1.ann1.76LV04	0.333244	220.279	-9.37199	1.00132e-14	6.31508e-13	arahy.76LV04	arahy.Tifrunner.gnm1.Arahy.14	115999270	116000145	+	610	-	PF03004:Plant transposase (Ptta/En/Spm family)	-
arahy.Tifrunner.gnm1.ann1.WF23H8	364.1	1124.94	-1.62796	1.0291e-14	6.48074e-13	arahy.WF23H8	arahy.Tifrunner.gnm1.Arahy.13	144464738	144467081	-	1718	-	-	-
arahy.Tifrunner.gnm1.ann1.NJE6AR	142.314	0	9.50374	1.03652e-14	6.5179e-13	arahy.NJE6AR	arahy.Tifrunner.gnm1.Arahy.14	139682747	139686349	-	1151	-	-	-
novel.5200	140.471	0	9.48396	1.05368e-14	6.61604e-13	-	arahy.Tifrunner.gnm1.Arahy.20	131395184	131398413	-	2202	-	-	-
arahy.Tifrunner.gnm1.ann1.913AL0	0	138.745	-9.66555	1.06808e-14	6.69665e-13	arahy.913AL0	arahy.Tifrunner.gnm1.Arahy.09	105022500	105023991	-	2679	-	-	-
novel.1881	0	130.484	-9.57721	1.07069e-14	6.70315e-13	-	arahy.Tifrunner.gnm1.Arahy.08	36201809	36203935	-	1700	-	-	-
arahy.Tifrunner.gnm1.ann1.M320U3	180.676	0	9.84807	1.07225e-14	6.70315e-13	arahy.M320U3	arahy.Tifrunner.gnm1.scaffold_115	1	3449	+	440	-	-	-
novel.1686	0	137.068	-9.6504	1.10521e-14	6.89911e-13	-	arahy.Tifrunner.gnm1.Arahy.07	18770581	18772407	-	1280	-	-	-
novel.1857	144.284	0	9.52364	1.12271e-14	6.99809e-13	-	arahy.Tifrunner.gnm1.Arahy.08	16825634	16828561	-	2693	-	-	-
novel.821	3.45243	85.9038	-4.65199	1.13694e-14	7.07648e-13	-	arahy.Tifrunner.gnm1.Arahy.04	2389499	2399316	+	1365	-	-	-
arahy.Tifrunner.gnm1.ann1.DV7T6I	485.529	138.705	1.80992	1.18236e-14	7.3485e-13	arahy.DV7T6I	arahy.Tifrunner.gnm1.Arahy.14	8035773	8040326	+	818	-	PF00403:Heavy-metal-associated domain	HMA
arahy.Tifrunner.gnm1.ann1.B5AZ9M	105.198	8.26989	3.64516	1.25103e-14	7.76399e-13	arahy.B5AZ9M	arahy.Tifrunner.gnm1.Arahy.20	14684377	14686035	+	783	-	PF08392:FAE1/Type III polyketide synthase-like protein	-
arahy.Tifrunner.gnm1.ann1.X53HIH	487.622	153.472	1.66614	1.26069e-14	7.81261e-13	arahy.X53HIH	arahy.Tifrunner.gnm1.Arahy.10	108306074	108308125	+	1380	-	PF00249:Myb-like DNA-binding domain	Myb_DNA-binding
arahy.Tifrunner.gnm1.ann1.N09E78	328.468	918.352	-1.48444	1.26937e-14	7.855e-13	arahy.N09E78	arahy.Tifrunner.gnm1.Arahy.16	101652650	101665851	-	2079	-	PF05577:Serine carboxypeptidase S28	Peptidase_S28
novel.1033	137.981	0	9.45892	1.30783e-14	8.08132e-13	-	arahy.Tifrunner.gnm1.Arahy.04	112794834	112797581	-	1055	-	-	-
novel.739	0	137.332	-9.6512	1.3125e-14	8.09851e-13	-	arahy.Tifrunner.gnm1.Arahy.03	61558667	61565817	-	773	-	-	-
arahy.Tifrunner.gnm1.ann1.VPW2G6	142.548	0	9.50484	1.31526e-14	8.10384e-13	arahy.VPW2G6	arahy.Tifrunner.gnm1.Arahy.05	9220860	9225133	-	1993	-	PF00067:Cytochrome P450	p450
novel.2600	0.666488	181.275	-8.19253	1.37567e-14	8.46384e-13	-	arahy.Tifrunner.gnm1.Arahy.11	19637756	19641339	-	1356	-	PF01907:Ribosomal protein L37e|PF00069:Protein kinase domain|PF02784:Pyridoxal-dependent decarboxylase, pyridoxal binding domain	Pkinase
arahy.Tifrunner.gnm1.ann1.UUQR92	249.403	0.349895	9.35056	1.42586e-14	8.76002e-13	arahy.UUQR92	arahy.Tifrunner.gnm1.Arahy.14	140246084	140249898	+	1965	-	PF03661:Uncharacterised protein family (UPF0121)	-
arahy.Tifrunner.gnm1.ann1.K9YU9F	176.045	0	9.81055	1.44609e-14	8.87159e-13	arahy.K9YU9F	arahy.Tifrunner.gnm1.Arahy.14	138334329	138336229	-	1544	-	PF00201:UDP-glucoronosyl and UDP-glucosyl transferase	UDPGT
arahy.Tifrunner.gnm1.ann1.M1EJI8	623.663	260.573	1.25803	1.49417e-14	9.15342e-13	arahy.M1EJI8	arahy.Tifrunner.gnm1.Arahy.13	166775	168280	-	1294	-	PF00085:Thioredoxin	-
arahy.Tifrunner.gnm1.ann1.9FM0BX	0.298771	213.463	-9.32688	1.50239e-14	9.19057e-13	arahy.9FM0BX	arahy.Tifrunner.gnm1.Arahy.19	126024452	126024772	-	258	-	-	-
novel.4358	135.641	0	9.43363	1.52751e-14	9.3309e-13	-	arahy.Tifrunner.gnm1.Arahy.17	56405842	56411634	-	3191	-	-	-
arahy.Tifrunner.gnm1.ann1.KKSD5Z	191.61	711.842	-1.89277	1.58143e-14	9.64649e-13	arahy.KKSD5Z	arahy.Tifrunner.gnm1.Arahy.04	7500183	7508199	-	5118	-	PF00759:Glycosyl hydrolase family 9|PF03094:Mlo family	-
novel.1452	134.506	0	9.42221	1.59619e-14	9.72268e-13	-	arahy.Tifrunner.gnm1.Arahy.06	10695407	10697871	-	793	-	-	-
arahy.Tifrunner.gnm1.ann1.T252JQ	0	144.737	-9.7266	1.60566e-14	9.75487e-13	arahy.T252JQ	arahy.Tifrunner.gnm1.Arahy.02	11683196	11685364	+	318	-	-	-
novel.2984	136.182	0	9.44019	1.60604e-14	9.75487e-13	-	arahy.Tifrunner.gnm1.Arahy.13	8895910	8902080	+	4244	-	-	-
novel.1697	169.725	0	9.75809	1.63339e-14	9.90689e-13	-	arahy.Tifrunner.gnm1.Arahy.07	28575247	28582345	-	4859	-	-	-
arahy.Tifrunner.gnm1.ann1.Z8UJG3	137.793	0	9.45706	1.79917e-14	1.08969e-12	arahy.Z8UJG3	arahy.Tifrunner.gnm1.Arahy.12	109249042	109251069	-	1546	-	-	-
novel.3187	134.122	0	9.41761	1.8794e-14	1.13668e-12	-	arahy.Tifrunner.gnm1.Arahy.13	63841136	63845728	-	1283	-	-	-
novel.3258	137.913	0	9.45843	1.97123e-14	1.19053e-12	-	arahy.Tifrunner.gnm1.Arahy.14	3589573	3592891	+	3319	-	-	-
arahy.Tifrunner.gnm1.ann1.KL9X3Y	151.034	28.6753	2.39676	2.01854e-14	1.21739e-12	arahy.KL9X3Y	arahy.Tifrunner.gnm1.Arahy.20	42862928	42883724	+	2183	-	PF16016:Domain of unknown function (DUF4782)|PF00168:C2 domain|PF05659:Arabidopsis broad-spectrum mildew resistance protein RPW8	C2
arahy.Tifrunner.gnm1.ann1.774XBT	125.359	2.17849	5.87191	2.02588e-14	1.22009e-12	arahy.774XBT	arahy.Tifrunner.gnm1.Arahy.14	139623164	139627403	+	1892	-	PF12695:Alpha/beta hydrolase family	-
arahy.Tifrunner.gnm1.ann1.S3IANQ	11511.5	36062.5	-1.64744	2.05264e-14	1.23447e-12	arahy.S3IANQ	arahy.Tifrunner.gnm1.Arahy.04	125410273	125412732	-	1699	-	PF06203:CCT motif|PF00643:B-box zinc finger	CCT
arahy.Tifrunner.gnm1.ann1.GZJ4T4	0.666488	200.484	-8.33389	2.11156e-14	1.26812e-12	arahy.GZJ4T4	arahy.Tifrunner.gnm1.Arahy.01	12644399	12652997	-	1453	-	PF03982:Diacylglycerol acyltransferase	-
arahy.Tifrunner.gnm1.ann1.ZD4V4J	176.208	0	9.81116	2.13785e-14	1.28211e-12	arahy.ZD4V4J	arahy.Tifrunner.gnm1.Arahy.13	85740404	85741573	-	561	-	PF13639:Ring finger domain	-
arahy.Tifrunner.gnm1.ann1.VDQ89P	1574.41	15432.1	-3.29323	2.14209e-14	1.28286e-12	arahy.VDQ89P	arahy.Tifrunner.gnm1.Arahy.13	41806176	41808848	+	1753	-	PF06955:Xyloglucan endo-transglycosylase (XET) C-terminus|PF00722:Glycosyl hydrolases family 16	-
arahy.Tifrunner.gnm1.ann1.MQNL5C	0	160.857	-9.88158	2.14907e-14	1.28524e-12	arahy.MQNL5C	arahy.Tifrunner.gnm1.Arahy.01	32319570	32323038	+	862	-	-	-
arahy.Tifrunner.gnm1.ann1.14BHD7	163.172	18.2764	3.15227	2.18388e-14	1.30423e-12	arahy.14BHD7	arahy.Tifrunner.gnm1.Arahy.08	32990111	32990428	+	318	-	PF12609:Wound-induced protein	-
novel.3721	0.333244	221.562	-9.37991	2.1998e-14	1.3119e-12	-	arahy.Tifrunner.gnm1.Arahy.15	16782926	16792387	-	3404	-	-	-
arahy.Tifrunner.gnm1.ann1.3BX83E	0	126.654	-9.53487	2.23767e-14	1.33263e-12	arahy.3BX83E	arahy.Tifrunner.gnm1.Arahy.01	31832728	31834546	+	1726	-	PF04570:zinc-finger of the FCS-type, C2-C2	-
arahy.Tifrunner.gnm1.ann1.2HNW91	210.594	0	10.0687	2.24262e-14	1.33372e-12	arahy.2HNW91	arahy.Tifrunner.gnm1.Arahy.14	138141083	138145763	-	2794	-	PF07724:AAA domain (Cdc48 subfamily)|PF10431:C-terminal, D2-small domain, of ClpB protein|PF01419:Jacalin-like lectin domain	-
novel.1691	0	119.043	-9.44501	2.52115e-14	1.49728e-12	-	arahy.Tifrunner.gnm1.Arahy.07	21811588	21816282	-	1569	-	-	-
novel.4203	0.666488	191.065	-8.2655	2.60396e-14	1.54432e-12	-	arahy.Tifrunner.gnm1.Arahy.17	35186937	35194065	+	3431	-	PF10551:MULE transposase domain|PF03101:FAR1 DNA-binding domain	FAR1
arahy.Tifrunner.gnm1.ann1.GRN8HF	275.677	73.4103	1.90781	2.61572e-14	1.54915e-12	arahy.GRN8HF	arahy.Tifrunner.gnm1.Arahy.11	123937002	123939985	-	1398	-	PF13855:Leucine rich repeat|PF00999:Sodium/hydrogen exchanger family	Na_H_Exchanger
arahy.Tifrunner.gnm1.ann1.040HS9	6100.06	1245.07	2.29257	2.6374e-14	1.55982e-12	arahy.040HS9	arahy.Tifrunner.gnm1.Arahy.11	2916228	2916509	+	282	-	-	-
arahy.Tifrunner.gnm1.ann1.AF8ALP	283.894	67.4194	2.07043	2.6766e-14	1.58082e-12	arahy.AF8ALP	arahy.Tifrunner.gnm1.Arahy.16	151246902	151252351	+	2722	-	PF08879:WRC|PF08880:QLQ	-
arahy.Tifrunner.gnm1.ann1.0FR3XP	151.469	0	9.59273	2.73884e-14	1.61535e-12	arahy.0FR3XP	arahy.Tifrunner.gnm1.Arahy.10	103316963	103320091	-	455	-	-	-
novel.4829	117.208	3.39633	5.06686	2.77461e-14	1.63419e-12	-	arahy.Tifrunner.gnm1.Arahy.19	158047549	158050695	+	2320	-	-	-
novel.842	0	122.936	-9.49108	2.9304e-14	1.72357e-12	-	arahy.Tifrunner.gnm1.Arahy.04	14431280	14442728	+	1523	-	-	-
novel.942	0	189.76	-10.1175	3.1148e-14	1.82715e-12	-	arahy.Tifrunner.gnm1.Arahy.04	125375291	125379800	+	1587	-	-	-
arahy.Tifrunner.gnm1.ann1.Y74X5L	126.806	0	9.33717	3.11505e-14	1.82715e-12	arahy.Y74X5L	arahy.Tifrunner.gnm1.Arahy.14	138636918	138639753	-	727	-	-	-
novel.5062	143.994	0	9.51996	3.15494e-14	1.84802e-12	-	arahy.Tifrunner.gnm1.Arahy.20	124802993	124806364	+	2022	-	-	-
arahy.Tifrunner.gnm1.ann1.8LN2Z6	0	118.775	-9.44337	3.19964e-14	1.87164e-12	arahy.8LN2Z6	arahy.Tifrunner.gnm1.Arahy.19	140747925	140751494	+	531	-	-	-
arahy.Tifrunner.gnm1.ann1.IMCH57	1960.62	4837.6	-1.30279	3.25226e-14	1.89982e-12	arahy.IMCH57	arahy.Tifrunner.gnm1.Arahy.17	1780218	1784293	-	2601	-	PF00483:Nucleotidyl transferase	-
arahy.Tifrunner.gnm1.ann1.N4A1C9	122.599	16.3792	2.90609	3.38968e-14	1.97695e-12	arahy.N4A1C9	arahy.Tifrunner.gnm1.Arahy.03	14791317	14793255	+	1160	-	PF00320:GATA zinc finger	GATA
arahy.Tifrunner.gnm1.ann1.5RH3SU	0	113.966	-9.38372	3.39356e-14	1.97695e-12	arahy.5RH3SU	arahy.Tifrunner.gnm1.Arahy.04	21167703	21168476	-	774	-	-	-
arahy.Tifrunner.gnm1.ann1.D1YG1E	127.621	0	9.34622	3.40112e-14	1.97867e-12	arahy.D1YG1E	arahy.Tifrunner.gnm1.Arahy.14	139969496	139973496	+	2103	-	PF01676:Metalloenzyme superfamily|PF10143:2,3-bisphosphoglycerate-independent phosphoglycerate mutase	-
arahy.Tifrunner.gnm1.ann1.3Q5F2Z	0	120.043	-9.45942	3.54498e-14	2.05956e-12	arahy.3Q5F2Z	arahy.Tifrunner.gnm1.Arahy.15	94025400	94027996	+	409	-	PF02265:S1/P1 Nuclease|PF00232:Glycosyl hydrolase family 1	Glyco_hydro_1
arahy.Tifrunner.gnm1.ann1.PGZW4I	150.459	1.04968	7.14623	3.72776e-14	2.16281e-12	arahy.PGZW4I	arahy.Tifrunner.gnm1.Arahy.05	113865555	113868616	+	1254	-	PF00201:UDP-glucoronosyl and UDP-glucosyl transferase	UDPGT
arahy.Tifrunner.gnm1.ann1.XA19PL	0	143.056	-9.70971	3.73472e-14	2.16391e-12	arahy.XA19PL	arahy.Tifrunner.gnm1.Arahy.17	9160730	9161496	-	327	-	-	-
novel.1421	123.286	0	9.2961	3.77249e-14	2.18284e-12	-	arahy.Tifrunner.gnm1.Arahy.06	105768303	105772357	+	1389	-	-	-
arahy.Tifrunner.gnm1.ann1.ZXSK0N	138.393	0	9.46289	3.81072e-14	2.20198e-12	arahy.ZXSK0N	arahy.Tifrunner.gnm1.Arahy.11	33749655	33754833	-	2577	-	-	-
arahy.Tifrunner.gnm1.ann1.8H6DGU	1019.63	284.093	1.84266	3.91755e-14	2.26065e-12	arahy.8H6DGU	arahy.Tifrunner.gnm1.Arahy.08	49091690	49112298	+	7046	-	PF00520:Ion transport protein	Ion_trans
novel.3331	158.733	0	9.66008	3.97041e-14	2.28807e-12	-	arahy.Tifrunner.gnm1.Arahy.14	118677440	118680284	+	2187	-	-	-
arahy.Tifrunner.gnm1.ann1.5U8RR1	220.847	0.329372	9.17511	4.12667e-14	2.37492e-12	arahy.5U8RR1	arahy.Tifrunner.gnm1.Arahy.10	84762111	84766567	+	2755	-	-	-
arahy.Tifrunner.gnm1.ann1.5HWL40	0	109.482	-9.32534	4.16378e-14	2.39305e-12	arahy.5HWL40	arahy.Tifrunner.gnm1.Arahy.08	49590798	49594441	+	996	-	PF02701:Dof domain, zinc finger	zf-Dof
novel.1574	0.298771	197.547	-9.21413	4.31641e-14	2.47744e-12	-	arahy.Tifrunner.gnm1.Arahy.07	8351922	8353785	+	1691	-	-	-
novel.3744	123.303	0	9.296	4.56068e-14	2.61396e-12	-	arahy.Tifrunner.gnm1.Arahy.15	47564633	47572349	-	1319	-	-	-
novel.2788	133.401	0	9.40896	4.56648e-14	2.61396e-12	-	arahy.Tifrunner.gnm1.Arahy.12	98358104	98363999	+	1991	-	-	-
arahy.Tifrunner.gnm1.ann1.76UAY3	0	157.147	-9.84552	4.82071e-14	2.7558e-12	arahy.76UAY3	arahy.Tifrunner.gnm1.Arahy.14	142425495	142428769	-	1575	-	-	-
arahy.Tifrunner.gnm1.ann1.DZ9UTX	0.333244	196.711	-9.2082	5.81884e-14	3.32194e-12	arahy.DZ9UTX	arahy.Tifrunner.gnm1.Arahy.08	26554539	26558527	+	2336	-	PF03101:FAR1 DNA-binding domain|PF04434:SWIM zinc finger	FAR1
arahy.Tifrunner.gnm1.ann1.CYJA9T	1.26082	157.563	-6.98647	5.90707e-14	3.36782e-12	arahy.CYJA9T	arahy.Tifrunner.gnm1.Arahy.03	12562485	12564350	+	1197	-	-	-
arahy.Tifrunner.gnm1.ann1.2C0WSA	571.249	14.7383	5.27998	5.94125e-14	3.38279e-12	arahy.2C0WSA	arahy.Tifrunner.gnm1.Arahy.17	8499923	8504425	-	2074	-	PF00657:GDSL-like Lipase/Acylhydrolase	Lipase_GDSL
arahy.Tifrunner.gnm1.ann1.3P0LP4	123.208	0	9.296	6.64863e-14	3.77675e-12	arahy.3P0LP4	arahy.Tifrunner.gnm1.Arahy.17	118870798	118873771	+	378	-	-	-
novel.3319	5.45723	248.121	-5.49718	6.65082e-14	3.77675e-12	-	arahy.Tifrunner.gnm1.Arahy.14	101726183	101738066	+	4347	-	PF03004:Plant transposase (Ptta/En/Spm family)	-
arahy.Tifrunner.gnm1.ann1.XD6XV6	0	111.815	-9.35511	6.83294e-14	3.87502e-12	arahy.XD6XV6	arahy.Tifrunner.gnm1.Arahy.03	21077856	21079380	-	1380	-	-	-
novel.5018	117.007	0	9.22078	6.84994e-14	3.87952e-12	-	arahy.Tifrunner.gnm1.Arahy.20	42208405	42212049	+	1559	-	-	-
novel.1242	0	111.99	-9.35658	6.88297e-14	3.89306e-12	-	arahy.Tifrunner.gnm1.Arahy.05	84530711	84535420	-	1791	-	-	-
arahy.Tifrunner.gnm1.ann1.KVPB15	0	104.758	-9.26186	6.94114e-14	3.92078e-12	arahy.KVPB15	arahy.Tifrunner.gnm1.Arahy.19	145134792	145138410	-	1657	-	PF00319:SRF-type transcription factor (DNA-binding and dimerisation domain)	SRF-TF
novel.2646	0	105.139	-9.2666	6.9667e-14	3.93003e-12	-	arahy.Tifrunner.gnm1.Arahy.11	103105229	103109424	-	1320	-	-	-
arahy.Tifrunner.gnm1.ann1.180H6H	0	120.734	-9.46716	6.98942e-14	3.93765e-12	arahy.180H6H	arahy.Tifrunner.gnm1.Arahy.03	141886843	141889348	+	2148	-	PF00067:Cytochrome P450	p450
arahy.Tifrunner.gnm1.ann1.M0S3BS	685.467	2012.65	-1.55384	7.16053e-14	4.02874e-12	arahy.M0S3BS	arahy.Tifrunner.gnm1.Arahy.16	141349134	141354463	-	2097	-	-	-
arahy.Tifrunner.gnm1.ann1.IJR7LR	374.213	49.4101	2.91426	7.20095e-14	4.04616e-12	arahy.IJR7LR	arahy.Tifrunner.gnm1.Arahy.14	139677932	139682383	-	3403	-	PF14432:DYW family of nucleic acid deaminases|PF13041:PPR repeat family	-
arahy.Tifrunner.gnm1.ann1.2C4F0F	149.264	0	9.5727	7.29437e-14	4.09327e-12	arahy.2C4F0F	arahy.Tifrunner.gnm1.Arahy.10	4915812	4922655	-	1240	-	PF01486:K-box region|PF00319:SRF-type transcription factor (DNA-binding and dimerisation domain)	SRF-TF
arahy.Tifrunner.gnm1.ann1.X7U9J7	0	106.313	-9.28378	7.33074e-14	4.10609e-12	arahy.X7U9J7	arahy.Tifrunner.gnm1.Arahy.17	31761670	31776141	+	3276	-	PF12906:RING-variant domain|PF13041:PPR repeat family	-
novel.3372	121.603	0	9.27561	7.33642e-14	4.10609e-12	-	arahy.Tifrunner.gnm1.Arahy.14	138092357	138095245	+	2053	-	PF13445:RING-type zinc-finger	-
arahy.Tifrunner.gnm1.ann1.S1VZZB	0	104.67	-9.26031	7.60264e-14	4.24953e-12	arahy.S1VZZB	arahy.Tifrunner.gnm1.Arahy.02	16927825	16930808	-	615	-	-	-
arahy.Tifrunner.gnm1.ann1.22KFMP	0	144.736	-9.72924	7.78568e-14	4.34616e-12	arahy.22KFMP	arahy.Tifrunner.gnm1.Arahy.02	2201739	2203053	+	1227	-	-	-
arahy.Tifrunner.gnm1.ann1.FT3874	0	114.233	-9.38528	8.17117e-14	4.5554e-12	arahy.FT3874	arahy.Tifrunner.gnm1.Arahy.04	99596201	99599013	+	657	-	PF08263:Leucine rich repeat N-terminal domain|PF02996:Prefoldin subunit	LRRNT_2
novel.3105	0	117.794	-9.4299	8.23094e-14	4.58275e-12	-	arahy.Tifrunner.gnm1.Arahy.13	137887689	137889813	+	1200	-	-	-
arahy.Tifrunner.gnm1.ann1.S9QWNL	117.973	0	9.23289	8.29823e-14	4.6142e-12	arahy.S9QWNL	arahy.Tifrunner.gnm1.Arahy.08	5384041	5384489	+	366	-	-	-
novel.4896	0	105.361	-9.26941	8.63863e-14	4.79724e-12	-	arahy.Tifrunner.gnm1.Arahy.19	82192626	82196111	-	1924	-	-	-
novel.5000	0	108.256	-9.31	8.81835e-14	4.89069e-12	-	arahy.Tifrunner.gnm1.Arahy.20	16235581	16239474	+	3444	-	-	-
arahy.Tifrunner.gnm1.ann1.QRUK19	116.446	0	9.21439	9.04707e-14	5.01104e-12	arahy.QRUK19	arahy.Tifrunner.gnm1.Arahy.14	139897033	139899377	-	2211	-	-	-
arahy.Tifrunner.gnm1.ann1.3VL916	117.3	0	9.22411	9.33885e-14	5.15973e-12	arahy.3VL916	arahy.Tifrunner.gnm1.Arahy.15	59934405	59935606	-	303	-	PF00676:Dehydrogenase E1 component	-
novel.583	213.98	0.389456	9.12917	9.33963e-14	5.15973e-12	-	arahy.Tifrunner.gnm1.Arahy.03	64734344	64739090	+	1616	-	-	-
arahy.Tifrunner.gnm1.ann1.SUCZ0Z	635.007	188.614	1.75294	9.65082e-14	5.32476e-12	arahy.SUCZ0Z	arahy.Tifrunner.gnm1.Arahy.05	10374409	10380750	+	3396	-	PF02910:Fumarate reductase flavoprotein C-term|PF00890:FAD binding domain	-
novel.2749	124.17	0	9.30645	9.86458e-14	5.43569e-12	-	arahy.Tifrunner.gnm1.Arahy.12	20625516	20630344	+	4829	-	-	-
novel.230	5.721	127.221	-4.49413	1.01429e-13	5.58184e-12	-	arahy.Tifrunner.gnm1.Arahy.01	105231946	105239774	-	1401	-	-	-
arahy.Tifrunner.gnm1.ann1.19P32S	206.18	5.05677	5.36099	1.04666e-13	5.75261e-12	arahy.19P32S	arahy.Tifrunner.gnm1.Arahy.07	62182296	62183015	-	720	-	PF00139:Legume lectin domain	-
novel.3362	112.259	0	9.16116	1.05024e-13	5.76488e-12	-	arahy.Tifrunner.gnm1.Arahy.14	134355574	134357568	+	1314	-	-	-
arahy.Tifrunner.gnm1.ann1.JT09XU	500.469	28.0698	4.14794	1.08156e-13	5.92918e-12	arahy.JT09XU	arahy.Tifrunner.gnm1.Arahy.04	30026672	30028582	-	462	-	-	-
arahy.Tifrunner.gnm1.ann1.SZ4JBM	199.32	0.329372	9.02786	1.0978e-13	6.01049e-12	arahy.SZ4JBM	arahy.Tifrunner.gnm1.Arahy.14	137811092	137817706	+	4340	-	PF13041:PPR repeat family|PF01535:PPR repeat	PPR
arahy.Tifrunner.gnm1.ann1.N0K0I2	146.221	3.99351	5.14347	1.12674e-13	6.16106e-12	arahy.N0K0I2	arahy.Tifrunner.gnm1.Arahy.20	130759648	130763175	-	2743	-	PF01582:TIR domain|PF00931:NB-ARC domain	NB-ARC
arahy.Tifrunner.gnm1.ann1.6286TX	144.297	23.0403	2.64706	1.13832e-13	6.21641e-12	arahy.6286TX	arahy.Tifrunner.gnm1.Arahy.11	131039600	131044771	+	2382	-	PF04371:Porphyromonas-type peptidyl-arginine deiminase	-
arahy.Tifrunner.gnm1.ann1.YZ7MCJ	4.60823	78.8773	-4.09191	1.1928e-13	6.50562e-12	arahy.YZ7MCJ	arahy.Tifrunner.gnm1.Arahy.19	149251778	149253090	+	1215	-	-	-
novel.1284	113.743	0	9.17922	1.22476e-13	6.67145e-12	-	arahy.Tifrunner.gnm1.Arahy.05	107958931	107964671	-	4150	-	PF10536:Plant mobile domain	-
novel.4704	13.4527	555.927	-5.36075	1.26057e-13	6.85776e-12	-	arahy.Tifrunner.gnm1.Arahy.19	15079133	15082350	+	1787	-	-	-
novel.3755	0	102.659	-9.23345	1.2705e-13	6.90299e-12	-	arahy.Tifrunner.gnm1.Arahy.15	74368654	74379163	-	2011	-	-	-
arahy.Tifrunner.gnm1.ann1.5KXZ1H	165.684	8.84654	4.20261	1.29227e-13	7.01239e-12	arahy.5KXZ1H	arahy.Tifrunner.gnm1.Arahy.16	152746027	152755354	+	2786	-	PF13041:PPR repeat family	-
arahy.Tifrunner.gnm1.ann1.S4R36H	2830.06	1330.8	1.08857	1.3291e-13	7.20306e-12	arahy.S4R36H	arahy.Tifrunner.gnm1.Arahy.04	75503930	75508763	+	2186	-	PF01399:PCI domain	-
novel.614	829.952	66.6136	3.63629	1.3712e-13	7.41312e-12	-	arahy.Tifrunner.gnm1.Arahy.03	118399730	118403431	+	3484	-	-	-
arahy.Tifrunner.gnm1.ann1.ASAK87	320.039	1039.86	-1.70042	1.37132e-13	7.41312e-12	arahy.ASAK87	arahy.Tifrunner.gnm1.Arahy.13	16941404	16955903	-	2666	-	PF13632:Glycosyl transferase family group 2|PF03552:Cellulose synthase	-
arahy.Tifrunner.gnm1.ann1.WVII05	138.132	0	9.45941	1.37317e-13	7.41372e-12	arahy.WVII05	arahy.Tifrunner.gnm1.Arahy.16	141195571	141197873	-	711	-	-	-
arahy.Tifrunner.gnm1.ann1.78QE3B	111.598	0	9.15234	1.40196e-13	7.55965e-12	arahy.78QE3B	arahy.Tifrunner.gnm1.Arahy.11	2825944	2832129	+	777	-	-	-
arahy.Tifrunner.gnm1.ann1.UR23D5	34.7576	167.636	-2.26654	1.44407e-13	7.77686e-12	arahy.UR23D5	arahy.Tifrunner.gnm1.Arahy.01	50824641	50825518	-	453	-	PF16910:Repeating coiled region of VPS13	-
novel.2173	3030.39	1040.85	1.54171	1.46044e-13	7.85517e-12	-	arahy.Tifrunner.gnm1.Arahy.09	112950248	112968797	-	7280	-	-	-
arahy.Tifrunner.gnm1.ann1.50LGPR	108.513	0	9.11224	1.48246e-13	7.96356e-12	arahy.50LGPR	arahy.Tifrunner.gnm1.Arahy.19	149700032	149702581	+	642	-	PF00854:POT family	-
novel.2763	117.164	0	9.22185	1.52781e-13	8.19687e-12	-	arahy.Tifrunner.gnm1.Arahy.12	55863425	55867544	+	1098	-	-	-
arahy.Tifrunner.gnm1.ann1.932KHQ	113.436	2.32613	5.54206	1.60814e-13	8.61707e-12	arahy.932KHQ	arahy.Tifrunner.gnm1.Arahy.19	151213459	151217332	+	2097	-	PF00013:KH domain|PF00642:Zinc finger C-x8-C-x5-C-x3-H type (and similar)	KH_1
novel.2907	108.71	0	9.11463	1.65358e-13	8.84944e-12	-	arahy.Tifrunner.gnm1.Arahy.12	71690576	71699093	-	3399	-	-	-
arahy.Tifrunner.gnm1.ann1.W3TQ7D	0	104.579	-9.26056	1.67688e-13	8.9629e-12	arahy.W3TQ7D	arahy.Tifrunner.gnm1.Arahy.09	94613785	94614797	+	663	-	PF01397:Terpene synthase, N-terminal domain	-
novel.2909	0	108.383	-9.30957	1.70709e-13	9.113e-12	-	arahy.Tifrunner.gnm1.Arahy.12	82742596	82746948	-	1477	-	-	-
arahy.Tifrunner.gnm1.ann1.L1SL6E	0	98.1704	-9.16697	1.71947e-13	9.16708e-12	arahy.L1SL6E	arahy.Tifrunner.gnm1.Arahy.07	44566553	44568815	+	425	-	-	-
novel.2074	0	101.508	-9.21595	1.72151e-13	9.16708e-12	-	arahy.Tifrunner.gnm1.Arahy.09	4990054	4993087	-	1123	-	-	-
novel.3582	106.352	0	9.08286	1.80873e-13	9.61955e-12	-	arahy.Tifrunner.gnm1.Arahy.15	28316464	28318679	+	811	-	-	-
arahy.Tifrunner.gnm1.ann1.ZSCD5Z	0	98.1675	-9.16882	1.83235e-13	9.73306e-12	arahy.ZSCD5Z	arahy.Tifrunner.gnm1.Arahy.01	32323287	32325191	+	1566	-	-	-
arahy.Tifrunner.gnm1.ann1.UH8YKH	79.14	4.95416	3.99502	1.85488e-13	9.84055e-12	arahy.UH8YKH	arahy.Tifrunner.gnm1.Arahy.20	14686063	14687509	+	571	-	-	-
arahy.Tifrunner.gnm1.ann1.RX2NL5	0	105.348	-9.27102	1.88316e-13	9.97816e-12	arahy.RX2NL5	arahy.Tifrunner.gnm1.Arahy.08	35612339	35616702	-	3357	-	PF01582:TIR domain|PF00931:NB-ARC domain	TIR
arahy.Tifrunner.gnm1.ann1.ZHL4EB	0.666488	152.169	-7.93927	1.90024e-13	1.00562e-11	arahy.ZHL4EB	arahy.Tifrunner.gnm1.Arahy.20	117683834	117690944	-	3139	-	PF10551:MULE transposase domain|PF03101:FAR1 DNA-binding domain	FAR1
arahy.Tifrunner.gnm1.ann1.EE1ZRN	109.769	0	9.12848	1.95135e-13	1.0314e-11	arahy.EE1ZRN	arahy.Tifrunner.gnm1.Arahy.14	138211354	138213359	-	1887	-	-	-
arahy.Tifrunner.gnm1.ann1.Y2TGKW	8.92089	110.779	-3.63187	1.9792e-13	1.04482e-11	arahy.Y2TGKW	arahy.Tifrunner.gnm1.Arahy.12	24022690	24031358	+	5314	-	PF08783:DWNN domain|PF13696:Zinc knuckle	-
novel.4569	111.418	0	9.14935	2.03958e-13	1.07537e-11	-	arahy.Tifrunner.gnm1.Arahy.18	9099481	9100996	-	852	-	-	-
arahy.Tifrunner.gnm1.ann1.6TF0DS	143.039	0	9.51043	2.0868e-13	1.09891e-11	arahy.6TF0DS	arahy.Tifrunner.gnm1.Arahy.03	867537	874571	-	1259	-	PF04535:Domain of unknown function (DUF588)	-
novel.2832	110.216	0	9.13363	2.13031e-13	1.12044e-11	-	arahy.Tifrunner.gnm1.Arahy.12	115459404	115461174	+	1300	-	-	-
arahy.Tifrunner.gnm1.ann1.TX634E	116.375	1.04968	6.77528	2.13393e-13	1.12097e-11	arahy.TX634E	arahy.Tifrunner.gnm1.Arahy.17	134488605	134489167	-	2289	-	PF00173:Cytochrome b5-like Heme/Steroid binding domain	-
arahy.Tifrunner.gnm1.ann1.WQX55W	166.167	0	9.72648	2.14981e-13	1.12792e-11	arahy.WQX55W	arahy.Tifrunner.gnm1.Arahy.11	31865007	31869100	-	1209	-	-	-
novel.4246	0	105.857	-9.27769	2.18163e-13	1.14322e-11	-	arahy.Tifrunner.gnm1.Arahy.17	110195815	110198253	+	2070	-	-	-
arahy.Tifrunner.gnm1.ann1.PXT4SR	2.15713	76.1037	-5.13981	2.33354e-13	1.2199e-11	arahy.PXT4SR	arahy.Tifrunner.gnm1.Arahy.12	116120946	116124840	-	3117	-	PF00931:NB-ARC domain	NB-ARC
novel.2877	0	101.766	-9.22083	2.33368e-13	1.2199e-11	-	arahy.Tifrunner.gnm1.Arahy.12	19000709	19005064	-	1555	-	-	-
novel.3825	149.912	0	9.57781	2.3595e-13	1.23189e-11	-	arahy.Tifrunner.gnm1.Arahy.15	150922132	150927072	-	4941	-	PF13456:Reverse transcriptase-like|PF00078:Reverse transcriptase (RNA-dependent DNA polymerase)|PF13966:zinc-binding in reverse transcriptase	RVT_1
novel.4299	105.916	0	9.07708	2.51904e-13	1.31359e-11	-	arahy.Tifrunner.gnm1.Arahy.17	10408563	10411096	-	2447	-	PF04195:Putative gypsy type transposon	Transposase_28
novel.4313	170.85	0.718828	7.91115	2.55925e-13	1.33293e-11	-	arahy.Tifrunner.gnm1.Arahy.17	15054187	15057989	-	3346	-	-	-
arahy.Tifrunner.gnm1.ann1.L0ZIY2	203.009	844.139	-2.05507	2.65921e-13	1.38331e-11	arahy.L0ZIY2	arahy.Tifrunner.gnm1.Arahy.04	124157980	124160582	-	1569	-	PF00201:UDP-glucoronosyl and UDP-glucosyl transferase	UDPGT
arahy.Tifrunner.gnm1.ann1.M6S7AL	189.294	0.389456	8.95298	2.68465e-13	1.39484e-11	arahy.M6S7AL	arahy.Tifrunner.gnm1.Arahy.14	139350646	139354038	+	1509	-	PF01323:DSBA-like thioredoxin domain	DSBA
arahy.Tifrunner.gnm1.ann1.0UCE1L	0	103.22	-9.24048	2.70035e-13	1.4013e-11	arahy.0UCE1L	arahy.Tifrunner.gnm1.Arahy.01	32440969	32441298	+	330	-	-	-
novel.617	0	94.1032	-9.1061	2.72242e-13	1.41104e-11	-	arahy.Tifrunner.gnm1.Arahy.03	120514694	120516659	+	1385	-	-	-
arahy.Tifrunner.gnm1.ann1.A828FH	0	94.5954	-9.11544	2.76008e-13	1.42882e-11	arahy.A828FH	arahy.Tifrunner.gnm1.Arahy.04	68381558	68382009	+	252	-	-	-
arahy.Tifrunner.gnm1.ann1.LL70HX	101.826	0	9.02037	2.86726e-13	1.48251e-11	arahy.LL70HX	arahy.Tifrunner.gnm1.Arahy.17	40307853	40312533	-	1222	-	-	-
novel.5124	280.517	1.06872	8.04075	2.92088e-13	1.50842e-11	-	arahy.Tifrunner.gnm1.Arahy.20	17199745	17201946	-	2202	-	-	-
arahy.Tifrunner.gnm1.ann1.PRAL1M	181.456	0.349895	8.8924	3.02359e-13	1.55957e-11	arahy.PRAL1M	arahy.Tifrunner.gnm1.Arahy.20	54339647	54343997	-	3147	-	-	-
arahy.Tifrunner.gnm1.ann1.3RLS73	0	97.6493	-9.1613	3.14138e-13	1.61838e-11	arahy.3RLS73	arahy.Tifrunner.gnm1.Arahy.08	35696268	35716110	+	7556	-	PF00931:NB-ARC domain|PF01582:TIR domain|PF13855:Leucine rich repeat	TIR
novel.2524	0	94.1341	-9.10663	3.17971e-13	1.63616e-11	-	arahy.Tifrunner.gnm1.Arahy.11	130989307	130994693	+	1374	-	-	-
arahy.Tifrunner.gnm1.ann1.CE15SM	0	104.812	-9.26064	3.2513e-13	1.67098e-11	arahy.CE15SM	arahy.Tifrunner.gnm1.Arahy.12	28333053	28334361	-	541	-	-	-
arahy.Tifrunner.gnm1.ann1.N4VW2L	9.80598	129.045	-3.71267	3.29884e-13	1.69338e-11	arahy.N4VW2L	arahy.Tifrunner.gnm1.Arahy.05	25606024	25610438	-	1461	-	PF01812:5-formyltetrahydrofolate cyclo-ligase family	-
arahy.Tifrunner.gnm1.ann1.4U9STT	105.516	0	9.07202	3.50298e-13	1.79601e-11	arahy.4U9STT	arahy.Tifrunner.gnm1.Arahy.19	7820977	7821177	+	201	-	-	-
novel.5155	1430.37	4780.03	-1.74059	3.55586e-13	1.82094e-11	-	arahy.Tifrunner.gnm1.Arahy.20	68178609	68184249	-	4346	-	-	-
novel.4375	0.297167	166.353	-8.9659	3.60752e-13	1.84519e-11	-	arahy.Tifrunner.gnm1.Arahy.17	98507023	98522533	-	1613	-	-	-
arahy.Tifrunner.gnm1.ann1.P0SNN7	112.078	0	9.15843	3.6898e-13	1.88502e-11	arahy.P0SNN7	arahy.Tifrunner.gnm1.Arahy.14	140310129	140311827	-	282	-	-	-
arahy.Tifrunner.gnm1.ann1.TKN2M5	126.393	0	9.33146	3.69724e-13	1.88656e-11	arahy.TKN2M5	arahy.Tifrunner.gnm1.Arahy.12	3074253	3079786	-	4146	-	PF00931:NB-ARC domain	NB-ARC
novel.56	404.88	98.376	2.0369	3.71643e-13	1.8941e-11	-	arahy.Tifrunner.gnm1.Arahy.01	47296338	47300481	+	2139	-	PF02602:Uroporphyrinogen-III synthase HemD	HEM4
novel.2109	0	91.0217	-9.05789	3.74868e-13	1.90826e-11	-	arahy.Tifrunner.gnm1.Arahy.09	34074958	34078926	-	1113	-	-	-
arahy.Tifrunner.gnm1.ann1.2GR8KM	645.248	67.9106	3.24874	3.77303e-13	1.91837e-11	arahy.2GR8KM	arahy.Tifrunner.gnm1.Arahy.18	18941644	18947527	-	5161	-	PF08276:PAN-like domain|PF00954:S-locus glycoprotein domain|PF07714:Protein tyrosine kinase|PF01453:D-mannose binding lectin	Pkinase_Tyr
arahy.Tifrunner.gnm1.ann1.SQZX99	0	90.271	-9.04763	3.78252e-13	1.92091e-11	arahy.SQZX99	arahy.Tifrunner.gnm1.Arahy.19	33306622	33309653	+	1165	-	-	-
novel.3528	151.885	0	9.59649	3.79342e-13	1.92416e-11	-	arahy.Tifrunner.gnm1.Arahy.14	138006840	138015144	-	6429	-	PF08263:Leucine rich repeat N-terminal domain|PF13855:Leucine rich repeat	LRRNT_2
arahy.Tifrunner.gnm1.ann1.Z7TJ7F	191.45	0.389456	8.96853	3.88707e-13	1.96932e-11	arahy.Z7TJ7F	arahy.Tifrunner.gnm1.Arahy.14	139472563	139473637	-	681	-	-	-
arahy.Tifrunner.gnm1.ann1.F551YR	103.924	1.43914	6.19157	3.89772e-13	1.97157e-11	arahy.F551YR	arahy.Tifrunner.gnm1.Arahy.14	114718133	114723502	+	3788	-	PF10033:Autophagy-related protein 13	-
arahy.Tifrunner.gnm1.ann1.69WEU8	44.2808	374.63	-3.07888	3.90073e-13	1.97157e-11	arahy.69WEU8	arahy.Tifrunner.gnm1.Arahy.03	5074552	5076306	+	1242	-	PF01582:TIR domain|PF00931:NB-ARC domain	TIR
arahy.Tifrunner.gnm1.ann1.T2T8RF	314.58	971.621	-1.62736	3.99602e-13	2.01735e-11	arahy.T2T8RF	arahy.Tifrunner.gnm1.Arahy.08	36792467	36793892	-	791	-	-	-
arahy.Tifrunner.gnm1.ann1.F2XVK1	177.498	0.329372	8.86054	4.14971e-13	2.09247e-11	arahy.F2XVK1	arahy.Tifrunner.gnm1.Arahy.05	9189619	9190774	-	900	-	PF00067:Cytochrome P450	p450
arahy.Tifrunner.gnm1.ann1.7813IZ	27.6863	192.893	-2.7992	4.23119e-13	2.13105e-11	arahy.7813IZ	arahy.Tifrunner.gnm1.Arahy.09	111949477	111953192	+	2686	-	PF00651:BTB/POZ domain|PF03000:NPH3 family	BTB
arahy.Tifrunner.gnm1.ann1.IYE9TT	131.05	12.9829	3.3474	4.2829e-13	2.15455e-11	arahy.IYE9TT	arahy.Tifrunner.gnm1.Arahy.09	119177525	119178352	+	828	-	PF00139:Legume lectin domain	-
arahy.Tifrunner.gnm1.ann1.1QTR5T	0	89.0759	-9.02696	4.44102e-13	2.23147e-11	arahy.1QTR5T	arahy.Tifrunner.gnm1.Arahy.03	58560425	58568125	-	1574	-	-	-
novel.2350	95.8377	1.37757	6.08572	4.56488e-13	2.29101e-11	-	arahy.Tifrunner.gnm1.Arahy.10	63322271	63328341	-	2942	-	-	-
novel.1892	0	108.972	-9.31675	4.62489e-13	2.31841e-11	-	arahy.Tifrunner.gnm1.Arahy.08	40563465	40565190	-	1726	-	-	-
arahy.Tifrunner.gnm1.ann1.A5TH1K	450.414	152.439	1.56322	4.64182e-13	2.32417e-11	arahy.A5TH1K	arahy.Tifrunner.gnm1.Arahy.13	145416455	145417580	-	2079	-	PF03097:BRO1-like domain	-
arahy.Tifrunner.gnm1.ann1.2BM1Y5	0.632015	146.859	-7.89031	4.7743e-13	2.38771e-11	arahy.2BM1Y5	arahy.Tifrunner.gnm1.Arahy.01	33478330	33482831	+	1455	-	PF01214:Casein kinase II regulatory subunit	-
arahy.Tifrunner.gnm1.ann1.7IDQ3T	62.1755	285.885	-2.20033	4.88211e-13	2.43877e-11	arahy.7IDQ3T	arahy.Tifrunner.gnm1.Arahy.19	9243832	9246609	-	978	-	PF00249:Myb-like DNA-binding domain|PF00538:linker histone H1 and H5 family	Myb_DNA-binding
novel.3059	150.609	0.658744	7.73552	5.41741e-13	2.70302e-11	-	arahy.Tifrunner.gnm1.Arahy.13	106036021	106038775	+	835	-	-	-
arahy.Tifrunner.gnm1.ann1.SS96TB	95.8618	0	8.93301	5.44217e-13	2.71221e-11	arahy.SS96TB	arahy.Tifrunner.gnm1.Arahy.14	138940951	138941408	+	276	-	-	-
arahy.Tifrunner.gnm1.ann1.X6QVVL	459.001	12.3781	5.21186	5.53286e-13	2.75419e-11	arahy.X6QVVL	arahy.Tifrunner.gnm1.Arahy.10	850256	853771	+	1617	-	PF00657:GDSL-like Lipase/Acylhydrolase	Lipase_GDSL
arahy.Tifrunner.gnm1.ann1.P9CWB3	4553.16	21082	-2.21108	5.66768e-13	2.81731e-11	arahy.P9CWB3	arahy.Tifrunner.gnm1.Arahy.04	124061513	124065957	-	3094	-	PF00201:UDP-glucoronosyl and UDP-glucosyl transferase	UDPGT
novel.2304	0	97.9259	-9.16484	5.67284e-13	2.81731e-11	-	arahy.Tifrunner.gnm1.Arahy.10	3824886	3827355	-	957	-	-	-
arahy.Tifrunner.gnm1.ann1.1N8WRQ	1663.95	107.353	3.9543	5.86829e-13	2.911e-11	arahy.1N8WRQ	arahy.Tifrunner.gnm1.Arahy.07	16827578	16830192	+	1454	-	PF01357:Pollen allergen|PF03330:Rare lipoprotein A (RlpA)-like double-psi beta-barrel	-
novel.4421	95.241	0	8.92364	6.16852e-13	3.05638e-11	-	arahy.Tifrunner.gnm1.Arahy.17	134913895	134917865	-	1693	-	PF00109:Beta-ketoacyl synthase, N-terminal domain|PF01740:STAS domain	ketoacyl-synt
arahy.Tifrunner.gnm1.ann1.4TV0N2	3.41956	132.566	-5.28202	6.38061e-13	3.15752e-11	arahy.4TV0N2	arahy.Tifrunner.gnm1.Arahy.02	86951462	86955590	+	789	-	PF00450:Serine carboxypeptidase	Peptidase_S10
arahy.Tifrunner.gnm1.ann1.P458TM	101.821	0	9.02086	6.38741e-13	3.15752e-11	arahy.P458TM	arahy.Tifrunner.gnm1.Arahy.01	37034249	37036479	-	851	-	PF02874:ATP synthase alpha/beta family, beta-barrel domain	ATP-synt_ab_N
arahy.Tifrunner.gnm1.ann1.NNH8AZ	0	97.0675	-9.15306	6.42846e-13	3.17414e-11	arahy.NNH8AZ	arahy.Tifrunner.gnm1.Arahy.13	21321930	21334448	-	3982	-	PF08264:Anticodon-binding domain of tRNA|PF00133:tRNA synthetases class I (I, L, M and V)	-
arahy.Tifrunner.gnm1.ann1.Q5TIJ1	0	87.0077	-8.99464	6.49269e-13	3.20216e-11	arahy.Q5TIJ1	arahy.Tifrunner.gnm1.Arahy.19	11654709	11658897	-	605	-	-	-
arahy.Tifrunner.gnm1.ann1.0N86HX	73.8468	4.97468	3.89314	6.92368e-13	3.41079e-11	arahy.0N86HX	arahy.Tifrunner.gnm1.Arahy.19	7842894	7848899	-	1784	-	PF12706:Beta-lactamase superfamily domain	-
arahy.Tifrunner.gnm1.ann1.U2NANJ	250.386	42.1965	2.5663	7.13036e-13	3.50856e-11	arahy.U2NANJ	arahy.Tifrunner.gnm1.Arahy.11	481609	484995	-	3387	-	PF00931:NB-ARC domain	NB-ARC
arahy.Tifrunner.gnm1.ann1.T6I3L8	94.3661	0	8.91068	7.17313e-13	3.52555e-11	arahy.T6I3L8	arahy.Tifrunner.gnm1.Arahy.14	139366766	139374482	+	4435	-	PF14817:HAUS augmin-like complex subunit 5	-
novel.829	92.9644	0	8.88889	7.53446e-13	3.69889e-11	-	arahy.Tifrunner.gnm1.Arahy.04	8878815	8881993	+	2006	-	PF00441:Acyl-CoA dehydrogenase, C-terminal domain	-
arahy.Tifrunner.gnm1.ann1.3679BT	165.92	0.349895	8.76338	7.5548e-13	3.70462e-11	arahy.3679BT	arahy.Tifrunner.gnm1.Arahy.15	126048432	126049818	-	306	-	-	-
arahy.Tifrunner.gnm1.ann1.Y7DSHF	342.979	919.904	-1.42382	7.96893e-13	3.90322e-11	arahy.Y7DSHF	arahy.Tifrunner.gnm1.Arahy.04	123623774	123628574	-	2359	-	PF03106:WRKY DNA -binding domain	WRKY
novel.4947	119.507	0	9.25007	8.10209e-13	3.96391e-11	-	arahy.Tifrunner.gnm1.Arahy.19	144979052	144981012	-	1330	-	-	-
arahy.Tifrunner.gnm1.ann1.AK8VQX	108.014	0	9.10433	8.27266e-13	4.04273e-11	arahy.AK8VQX	arahy.Tifrunner.gnm1.Arahy.13	27845934	27852934	+	691	-	-	-
novel.4852	8.79904	353.04	-5.31968	8.51378e-13	4.15134e-11	-	arahy.Tifrunner.gnm1.Arahy.19	17714310	17718380	-	1114	-	PF13962:Domain of unknown function	-
arahy.Tifrunner.gnm1.ann1.3CY5UQ	0	102.005	-9.22398	8.51432e-13	4.15134e-11	arahy.3CY5UQ	arahy.Tifrunner.gnm1.Arahy.01	40133651	40137664	+	886	-	PF03634:TCP family transcription factor	TCP
novel.4658	1078.99	432.211	1.31971	8.88685e-13	4.32804e-11	-	arahy.Tifrunner.gnm1.Arahy.18	123970522	123973060	-	1172	-	-	-
arahy.Tifrunner.gnm1.ann1.DT0NNH	2087.7	422.16	2.30617	9.14772e-13	4.45002e-11	arahy.DT0NNH	arahy.Tifrunner.gnm1.Arahy.08	15634763	15641347	+	2549	-	PF01293:Phosphoenolpyruvate carboxykinase	-
novel.990	0	86.365	-8.98171	9.30811e-13	4.5229e-11	-	arahy.Tifrunner.gnm1.Arahy.04	36908956	36919602	-	1766	-	-	-
novel.4943	0	87.3571	-8.99881	9.45269e-13	4.58793e-11	-	arahy.Tifrunner.gnm1.Arahy.19	144146110	144149288	-	1240	-	-	-
arahy.Tifrunner.gnm1.ann1.AI1DXZ	0.333244	142.753	-8.74572	9.50675e-13	4.60894e-11	arahy.AI1DXZ	arahy.Tifrunner.gnm1.Arahy.11	32423030	32426870	-	1857	-	PF00282:Pyridoxal-dependent decarboxylase conserved domain	-
novel.4333	0	84.6444	-8.95304	1.00136e-12	4.84919e-11	-	arahy.Tifrunner.gnm1.Arahy.17	24096887	24108347	-	3776	-	-	-
novel.5131	215.598	0	10.1024	1.01816e-12	4.92492e-11	-	arahy.Tifrunner.gnm1.Arahy.20	24197644	24210023	-	2416	-	PF14244:gag-polypeptide of LTR copia-type	-
arahy.Tifrunner.gnm1.ann1.F8YVUF	0	85.8919	-8.97396	1.08124e-12	5.22414e-11	arahy.F8YVUF	arahy.Tifrunner.gnm1.Arahy.12	15157100	15158589	-	498	-	-	-
novel.3765	0	92.2362	-9.0793	1.10057e-12	5.31157e-11	-	arahy.Tifrunner.gnm1.Arahy.15	106223300	106225556	-	2131	-	PF00141:Peroxidase	-
arahy.Tifrunner.gnm1.ann1.VWX4NY	151.225	0	9.59103	1.12562e-12	5.42635e-11	arahy.VWX4NY	arahy.Tifrunner.gnm1.Arahy.14	140379239	140383682	+	3015	-	PF00931:NB-ARC domain|PF13855:Leucine rich repeat	NB-ARC
arahy.Tifrunner.gnm1.ann1.AM5T3N	228.63	1127.92	-2.3033	1.15185e-12	5.54651e-11	arahy.AM5T3N	arahy.Tifrunner.gnm1.Arahy.13	1470120	1470377	+	258	-	-	-
arahy.Tifrunner.gnm1.ann1.20VKS9	125.081	357.561	-1.51657	1.18103e-12	5.68062e-11	arahy.20VKS9	arahy.Tifrunner.gnm1.Arahy.05	103341503	103349510	-	1754	-	PF04722:Ssu72-like protein	-
arahy.Tifrunner.gnm1.ann1.V31KAL	317.999	6.48234	5.59898	1.19493e-12	5.74102e-11	arahy.V31KAL	arahy.Tifrunner.gnm1.Arahy.07	6536928	6541316	-	2072	-	PF00657:GDSL-like Lipase/Acylhydrolase	Lipase_GDSL
arahy.Tifrunner.gnm1.ann1.UA0Z8F	98.2394	0	8.96821	1.23231e-12	5.91399e-11	arahy.UA0Z8F	arahy.Tifrunner.gnm1.Arahy.15	156827461	156828855	-	564	-	-	-
arahy.Tifrunner.gnm1.ann1.2VM69K	0	80.3619	-8.87867	1.24396e-12	5.96322e-11	arahy.2VM69K	arahy.Tifrunner.gnm1.Arahy.18	134039926	134041465	-	1065	-	PF00782:Dual specificity phosphatase, catalytic domain	DSPc
arahy.Tifrunner.gnm1.ann1.SQC659	390.851	47.3008	3.04219	1.25397e-12	6.00445e-11	arahy.SQC659	arahy.Tifrunner.gnm1.Arahy.17	18710615	18712562	-	1299	-	-	-
novel.45	0	81.7259	-8.90365	1.26079e-12	6.03035e-11	-	arahy.Tifrunner.gnm1.Arahy.01	32251459	32255162	+	1275	-	-	-
novel.2571	93.4794	0	8.89591	1.30572e-12	6.2318e-11	-	arahy.Tifrunner.gnm1.Arahy.11	6633136	6634750	-	1454	-	PF00368:Hydroxymethylglutaryl-coenzyme A reductase	-
arahy.Tifrunner.gnm1.ann1.0LGZ52	0.666488	131.362	-7.72594	1.30582e-12	6.2318e-11	arahy.0LGZ52	arahy.Tifrunner.gnm1.Arahy.17	11282272	11284842	-	907	-	PF05910:Plant protein of unknown function (DUF868)	-
novel.3199	89.6133	0	8.83543	1.31003e-12	6.24493e-11	-	arahy.Tifrunner.gnm1.Arahy.13	89589828	89591515	-	846	-	-	-
novel.37	155.56	0.329372	8.67011	1.33689e-12	6.36587e-11	-	arahy.Tifrunner.gnm1.Arahy.01	24034292	24038213	+	1357	-	-	-
novel.507	0.298771	153.781	-8.85252	1.36161e-12	6.47636e-11	-	arahy.Tifrunner.gnm1.Arahy.03	90553	95800	+	1530	-	-	-
novel.2152	0	87.0988	-8.99364	1.36325e-12	6.47695e-11	-	arahy.Tifrunner.gnm1.Arahy.09	102968604	102971233	-	591	-	-	-
novel.4059	412.33	11.8245	5.1177	1.38369e-12	6.56675e-11	-	arahy.Tifrunner.gnm1.Arahy.16	42464851	42467979	-	1740	-	-	-
novel.713	7.50561	83.4767	-3.48627	1.39341e-12	6.60556e-11	-	arahy.Tifrunner.gnm1.Arahy.03	32646398	32669733	-	2530	-	-	-
novel.798	94.4302	0	8.91056	1.43367e-12	6.78891e-11	-	arahy.Tifrunner.gnm1.Arahy.03	129022959	129025450	-	991	-	-	-
novel.5147	95.9155	0	8.93289	1.45647e-12	6.88921e-11	-	arahy.Tifrunner.gnm1.Arahy.20	45751064	45757072	-	706	-	-	-
novel.1001	95.7706	0	8.93146	1.51671e-12	7.16624e-11	-	arahy.Tifrunner.gnm1.Arahy.04	62668713	62672706	-	934	-	-	-
novel.2807	114.666	17.3293	2.72437	1.575e-12	7.43343e-11	-	arahy.Tifrunner.gnm1.Arahy.12	106883006	106885929	+	1633	-	-	-
arahy.Tifrunner.gnm1.ann1.30LJXS	0	98.7941	-9.17527	1.58888e-12	7.49069e-11	arahy.30LJXS	arahy.Tifrunner.gnm1.Arahy.15	20861262	20864282	+	792	-	-	-
novel.2854	0	81.5995	-8.89994	1.60326e-12	7.55018e-11	-	arahy.Tifrunner.gnm1.Arahy.12	4223251	4226278	-	1430	-	-	-
novel.3076	0	87.5397	-9.00421	1.60721e-12	7.56042e-11	-	arahy.Tifrunner.gnm1.Arahy.13	121658503	121661833	+	2494	-	-	-
novel.4234	87.6531	0	8.80366	1.64295e-12	7.72005e-11	-	arahy.Tifrunner.gnm1.Arahy.17	96300025	96304613	+	1077	-	-	-
novel.5144	87.1921	0	8.79673	1.66058e-12	7.79434e-11	-	arahy.Tifrunner.gnm1.Arahy.20	44034642	44037050	-	1174	-	-	-
arahy.Tifrunner.gnm1.ann1.UW980V	129.467	13.5959	3.24159	1.77006e-12	8.29909e-11	arahy.UW980V	arahy.Tifrunner.gnm1.Arahy.17	8547181	8550603	-	831	-	PF00657:GDSL-like Lipase/Acylhydrolase	Lipase_GDSL
novel.877	346.466	120.378	1.52348	1.78875e-12	8.37752e-11	-	arahy.Tifrunner.gnm1.Arahy.04	67343597	67355029	+	3663	-	-	-
novel.1346	192.314	9.8398	4.3021	1.84143e-12	8.61485e-11	-	arahy.Tifrunner.gnm1.Arahy.06	21190384	21193560	+	1581	-	PF13912:C2H2-type zinc finger	-
novel.1685	3.52779	178.537	-5.6854	1.89018e-12	8.83324e-11	-	arahy.Tifrunner.gnm1.Arahy.07	18514993	18518464	-	2065	-	-	-
novel.4746	85.8524	0	8.77362	1.92413e-12	8.98206e-11	-	arahy.Tifrunner.gnm1.Arahy.19	52026023	52029299	+	1427	-	-	-
arahy.Tifrunner.gnm1.ann1.LC97RS	100.118	0	8.99511	2.1875e-12	1.02004e-10	arahy.LC97RS	arahy.Tifrunner.gnm1.Arahy.14	139755616	139759395	-	2218	-	PF04427:Brix domain	-
arahy.Tifrunner.gnm1.ann1.0T4V2C	326.612	58.1885	2.49108	2.20886e-12	1.02888e-10	arahy.0T4V2C	arahy.Tifrunner.gnm1.Arahy.05	115390802	115396077	-	4723	-	PF13855:Leucine rich repeat|PF08263:Leucine rich repeat N-terminal domain|PF00150:Cellulase (glycosyl hydrolase family 5)	LRRNT_2
novel.4546	0.333244	140.849	-8.72584	2.30816e-12	1.07396e-10	-	arahy.Tifrunner.gnm1.Arahy.18	131470007	131472158	+	1358	-	-	-
arahy.Tifrunner.gnm1.ann1.NL2WBX	674.141	1685.05	-1.32156	2.34157e-12	1.08832e-10	arahy.NL2WBX	arahy.Tifrunner.gnm1.Arahy.20	143866726	143872052	-	2995	-	PF03999:Microtubule associated protein (MAP65/ASE1 family)	-
arahy.Tifrunner.gnm1.ann1.GYR572	0	76.1494	-8.80226	2.46686e-12	1.14531e-10	arahy.GYR572	arahy.Tifrunner.gnm1.Arahy.12	114222564	114239039	-	3519	-	PF14226:non-haem dioxygenase in morphine synthesis N-terminal|PF03171:2OG-Fe(II) oxygenase superfamily	2OG-FeII_Oxy
arahy.Tifrunner.gnm1.ann1.HEL0IP	530.857	77.0581	2.78553	2.50507e-12	1.16179e-10	arahy.HEL0IP	arahy.Tifrunner.gnm1.Arahy.19	5454188	5456725	-	1257	-	-	-
arahy.Tifrunner.gnm1.ann1.1KZ6XA	339.901	33.0695	3.36827	2.55809e-12	1.18509e-10	arahy.1KZ6XA	arahy.Tifrunner.gnm1.Arahy.09	112607941	112611764	+	2407	-	-	-
novel.3370	94.1691	0	8.90833	2.57792e-12	1.19299e-10	-	arahy.Tifrunner.gnm1.Arahy.14	137513988	137516185	+	2132	-	-	-
novel.1290	110.2	0	9.13383	2.59611e-12	1.19898e-10	-	arahy.Tifrunner.gnm1.Arahy.05	110418855	110421214	-	1977	-	-	-
arahy.Tifrunner.gnm1.ann1.D1ZLL8	89.6181	0	8.83663	2.59649e-12	1.19898e-10	arahy.D1ZLL8	arahy.Tifrunner.gnm1.Arahy.10	15910834	15912099	+	447	-	PF00416:Ribosomal protein S13/S18	-
arahy.Tifrunner.gnm1.ann1.L95KH7	148.183	0.329372	8.59998	2.62438e-12	1.20977e-10	arahy.L95KH7	arahy.Tifrunner.gnm1.Arahy.20	22066052	22067388	-	690	-	PF12580:Tripeptidyl peptidase II	-
arahy.Tifrunner.gnm1.ann1.M26Z43	229.725	508.91	-1.14761	2.62552e-12	1.20977e-10	arahy.M26Z43	arahy.Tifrunner.gnm1.Arahy.04	125626886	125633839	+	3059	-	PF12895:Anaphase-promoting complex, cyclosome, subunit 3|PF13414:TPR repeat|PF14559:Tetratricopeptide repeat|PF00515:Tetratricopeptide repeat	TPR_1
arahy.Tifrunner.gnm1.ann1.CAL6M2	103.608	4.37453	4.5904	2.66537e-12	1.22681e-10	arahy.CAL6M2	arahy.Tifrunner.gnm1.Arahy.17	110420738	110432578	+	3069	-	PF00759:Glycosyl hydrolase family 9	-
arahy.Tifrunner.gnm1.ann1.IE55HN	26.9759	124.429	-2.20854	2.70457e-12	1.24352e-10	arahy.IE55HN	arahy.Tifrunner.gnm1.Arahy.18	2514900	2517833	+	1472	-	PF14953:Domain of unknown function (DUF4504)	-
novel.3945	104.687	0	9.05987	2.7522e-12	1.26406e-10	-	arahy.Tifrunner.gnm1.Arahy.16	120299877	120304160	+	2540	-	PF03101:FAR1 DNA-binding domain|PF10551:MULE transposase domain	FAR1
novel.2863	128.393	0.679267	7.50298	2.80472e-12	1.2868e-10	-	arahy.Tifrunner.gnm1.Arahy.12	11919134	11929554	-	2918	-	-	-
novel.5179	0	77.7853	-8.83193	2.95507e-12	1.35433e-10	-	arahy.Tifrunner.gnm1.Arahy.20	114060373	114061471	-	711	-	-	-
arahy.Tifrunner.gnm1.ann1.2P5CMY	0.963655	84.4415	-6.50427	2.95856e-12	1.35448e-10	arahy.2P5CMY	arahy.Tifrunner.gnm1.Arahy.14	132677227	132679265	-	1794	-	PF00646:F-box domain|PF07734:F-box associated	F-box
arahy.Tifrunner.gnm1.ann1.A4E3FF	93.3885	0	8.89424	3.07267e-12	1.40521e-10	arahy.A4E3FF	arahy.Tifrunner.gnm1.Arahy.14	139473710	139474191	-	336	-	-	-
arahy.Tifrunner.gnm1.ann1.B1N53D	463.125	33.7342	3.78403	3.09363e-12	1.41329e-10	arahy.B1N53D	arahy.Tifrunner.gnm1.Arahy.13	30766186	30769508	-	1964	-	PF00067:Cytochrome P450	p450
novel.4893	83.916	0	8.74129	3.19106e-12	1.45624e-10	-	arahy.Tifrunner.gnm1.Arahy.19	67162338	67163764	-	910	-	-	-
novel.4891	83.935	0	8.74072	3.27133e-12	1.49128e-10	-	arahy.Tifrunner.gnm1.Arahy.19	61385549	61395412	-	2093	-	-	-
arahy.Tifrunner.gnm1.ann1.1JEP19	106.7	4.786	4.50868	3.3691e-12	1.53421e-10	arahy.1JEP19	arahy.Tifrunner.gnm1.Arahy.06	15601777	15605583	-	1052	-	-	-
arahy.Tifrunner.gnm1.ann1.VZ45Z4	80.66	0	8.68399	3.37905e-12	1.53711e-10	arahy.VZ45Z4	arahy.Tifrunner.gnm1.Arahy.07	9208709	9209921	-	339	-	PF00416:Ribosomal protein S13/S18	-
novel.845	80.8289	0	8.68723	3.57192e-12	1.62312e-10	-	arahy.Tifrunner.gnm1.Arahy.04	18623209	18624570	+	1001	-	-	-
novel.511	0	72.4738	-8.72976	3.6257e-12	1.64581e-10	-	arahy.Tifrunner.gnm1.Arahy.03	1406151	1408045	+	1802	-	-	-
arahy.Tifrunner.gnm1.ann1.W4S514	141.121	833.252	-2.56128	3.73898e-12	1.69543e-10	arahy.W4S514	arahy.Tifrunner.gnm1.Arahy.15	158618068	158620768	-	1185	-	PF04116:Fatty acid hydroxylase superfamily	-
arahy.Tifrunner.gnm1.ann1.45X8ED	319.298	730.35	-1.19375	3.93131e-12	1.78075e-10	arahy.45X8ED	arahy.Tifrunner.gnm1.Arahy.09	114853774	114856251	+	3104	-	PF12854:PPR repeat|PF01535:PPR repeat|PF13041:PPR repeat family	PPR
novel.3517	1.96339	92.0888	-5.61034	4.04192e-12	1.82892e-10	-	arahy.Tifrunner.gnm1.Arahy.14	134719663	134721596	-	1899	-	-	-
arahy.Tifrunner.gnm1.ann1.5D2PRQ	150.894	570.839	-1.92108	4.12885e-12	1.86628e-10	arahy.5D2PRQ	arahy.Tifrunner.gnm1.Arahy.08	46712874	46716627	-	2920	-	PF03735:ENT domain|PF05641:Agenet domain	Agenet
arahy.Tifrunner.gnm1.ann1.7FY2A8	0	75.6026	-8.79026	4.19232e-12	1.89296e-10	arahy.7FY2A8	arahy.Tifrunner.gnm1.Arahy.20	24780139	24782051	-	490	-	-	-
novel.5108	83.3295	0	8.7303	4.38939e-12	1.97985e-10	-	arahy.Tifrunner.gnm1.Arahy.20	5822127	5826624	-	1754	-	-	-
arahy.Tifrunner.gnm1.ann1.D1YXCG	332.274	724.824	-1.12466	4.43372e-12	1.99774e-10	arahy.D1YXCG	arahy.Tifrunner.gnm1.Arahy.12	79845	90713	+	3756	-	PF00009:Elongation factor Tu GTP binding domain	GTP_EFTU
arahy.Tifrunner.gnm1.ann1.60VMKJ	930.486	3183.24	-1.77461	4.53953e-12	2.04327e-10	arahy.60VMKJ	arahy.Tifrunner.gnm1.Arahy.01	14436578	14442569	-	2243	-	PF01764:Lipase (class 3)	Lipase_3
arahy.Tifrunner.gnm1.ann1.KH9QH8	206.073	40.3605	2.34807	4.58632e-12	2.06216e-10	arahy.KH9QH8	arahy.Tifrunner.gnm1.Arahy.08	34458094	34462760	+	4517	-	PF08263:Leucine rich repeat N-terminal domain|PF00069:Protein kinase domain|PF13855:Leucine rich repeat	Pkinase
arahy.Tifrunner.gnm1.ann1.XASR8W	0	74.6229	-8.77188	4.60241e-12	2.06722e-10	arahy.XASR8W	arahy.Tifrunner.gnm1.Arahy.17	110198843	110201235	-	1075	-	PF01323:DSBA-like thioredoxin domain	DSBA
novel.2621	80.524	2.67602	4.85097	4.70501e-12	2.11108e-10	-	arahy.Tifrunner.gnm1.Arahy.11	44524722	44526281	-	1560	-	-	-
novel.1995	80.0964	0	8.67332	4.83301e-12	2.16624e-10	-	arahy.Tifrunner.gnm1.Arahy.09	63767201	63771269	+	972	-	-	-
arahy.Tifrunner.gnm1.ann1.JV155Z	76.0652	244.659	-1.68337	4.9497e-12	2.21622e-10	arahy.JV155Z	arahy.Tifrunner.gnm1.Arahy.15	13990794	13996475	-	2722	-	PF12214:Cell cycle regulated microtubule associated protein	-
novel.3691	77.9612	0	8.63528	5.02813e-12	2.24898e-10	-	arahy.Tifrunner.gnm1.Arahy.15	159293813	159299726	+	1702	-	PF13456:Reverse transcriptase-like|PF00078:Reverse transcriptase (RNA-dependent DNA polymerase)	RVT_1
arahy.Tifrunner.gnm1.ann1.SMM6ZV	0	71.4986	-8.71079	5.06733e-12	2.26415e-10	arahy.SMM6ZV	arahy.Tifrunner.gnm1.Arahy.08	26439611	26442689	-	2559	-	-	-
novel.3752	80.6635	0	8.6836	5.14338e-12	2.29573e-10	-	arahy.Tifrunner.gnm1.Arahy.15	67286484	67291009	-	1427	-	-	-
novel.404	77.7284	1.39809	5.77896	5.34443e-12	2.38298e-10	-	arahy.Tifrunner.gnm1.Arahy.02	8023127	8025795	-	1245	-	-	-
arahy.Tifrunner.gnm1.ann1.EQY875	52.6499	193.183	-1.87406	5.49675e-12	2.44835e-10	arahy.EQY875	arahy.Tifrunner.gnm1.Arahy.12	7170738	7175297	-	2288	-	PF04427:Brix domain	-
novel.3840	77.9364	0	8.63485	5.58192e-12	2.48369e-10	-	arahy.Tifrunner.gnm1.Arahy.15	158429607	158430949	-	1343	-	-	-
arahy.Tifrunner.gnm1.ann1.TD0XJJ	0	78.123	-8.83679	5.6415e-12	2.50759e-10	arahy.TD0XJJ	arahy.Tifrunner.gnm1.Arahy.15	20859458	20861232	+	1146	-	-	-
arahy.Tifrunner.gnm1.ann1.48UY8P	0.333244	122.904	-8.52903	5.65665e-12	2.51172e-10	arahy.48UY8P	arahy.Tifrunner.gnm1.Arahy.09	10963682	10967001	+	933	-	-	-
arahy.Tifrunner.gnm1.ann1.I442D3	1248.34	62.3171	4.3271	5.68704e-12	2.52259e-10	arahy.I442D3	arahy.Tifrunner.gnm1.Arahy.12	6628487	6632659	+	2249	-	PF00010:Helix-loop-helix DNA-binding domain	HLH
arahy.Tifrunner.gnm1.ann1.7RJD9X	163.859	447.944	-1.45088	6.10624e-12	2.70573e-10	arahy.7RJD9X	arahy.Tifrunner.gnm1.Arahy.05	101231577	101238616	-	2694	-	PF00232:Glycosyl hydrolase family 1	Glyco_hydro_1
arahy.Tifrunner.gnm1.ann1.ZFYB8G	2.71539	80.8445	-4.87592	6.11554e-12	2.70705e-10	arahy.ZFYB8G	arahy.Tifrunner.gnm1.Arahy.16	151840756	151847171	+	3214	-	PF04484:Family of unknown function (DUF566)	-
arahy.Tifrunner.gnm1.ann1.9K340E	205.63	497.075	-1.27497	6.21434e-12	2.74793e-10	arahy.9K340E	arahy.Tifrunner.gnm1.Arahy.05	115845178	115849886	+	1454	-	PF12697:Alpha/beta hydrolase family	-
arahy.Tifrunner.gnm1.ann1.EKRS97	0	81.34	-8.89802	6.27581e-12	2.77225e-10	arahy.EKRS97	arahy.Tifrunner.gnm1.Arahy.13	24263003	24267691	-	2311	-	PF03169:OPT oligopeptide transporter protein	OPT
arahy.Tifrunner.gnm1.ann1.7M6VZ4	0	71.924	-8.72044	6.54915e-12	2.89001e-10	arahy.7M6VZ4	arahy.Tifrunner.gnm1.Arahy.19	145153111	145154119	-	576	-	PF05056:Protein of unknown function (DUF674)	-
novel.615	0.594334	117.958	-7.58235	6.58938e-12	2.90476e-10	-	arahy.Tifrunner.gnm1.Arahy.03	118947167	118952525	+	2932	-	-	-
arahy.Tifrunner.gnm1.ann1.N5BDHI	2504.17	1011.2	1.30783	6.85473e-12	3.01862e-10	arahy.N5BDHI	arahy.Tifrunner.gnm1.Arahy.04	73858143	73876155	+	7473	-	PF02207:Putative zinc finger in N-recognin (UBR box)	zf-UBR1
arahy.Tifrunner.gnm1.ann1.BWT45P	432.817	1173.93	-1.43998	7.39295e-12	3.25229e-10	arahy.BWT45P	arahy.Tifrunner.gnm1.Arahy.04	123951340	123955326	-	1813	-	PF13881:Ubiquitin-2 like Rad60 SUMO-like	-
arahy.Tifrunner.gnm1.ann1.113P23	738.684	323.955	1.18845	7.48e-12	3.2872e-10	arahy.113P23	arahy.Tifrunner.gnm1.Arahy.04	77968490	77970715	+	2226	-	PF03514:GRAS domain family	GRAS
arahy.Tifrunner.gnm1.ann1.9KUV83	82.0791	269.058	-1.71029	7.50602e-12	3.29525e-10	arahy.9KUV83	arahy.Tifrunner.gnm1.Arahy.12	14020169	14025660	+	2017	-	-	-
novel.7	87.8043	1.04968	6.36851	7.87927e-12	3.45557e-10	-	arahy.Tifrunner.gnm1.Arahy.01	4102879	4105457	+	1049	-	-	-
arahy.Tifrunner.gnm1.ann1.UF24CP	693.22	1483.3	-1.09768	7.99926e-12	3.50459e-10	arahy.UF24CP	arahy.Tifrunner.gnm1.Arahy.05	115878071	115884540	+	2556	-	PF03467:Smg-4/UPF3 family	-
arahy.Tifrunner.gnm1.ann1.I2BVW6	129.151	0.349895	8.40081	8.41235e-12	3.6818e-10	arahy.I2BVW6	arahy.Tifrunner.gnm1.Arahy.14	137697221	137700878	+	1815	-	PF01053:Cys/Met metabolism PLP-dependent enzyme	Cys_Met_Meta_PP
novel.2791	0	83.6812	-8.93549	8.42202e-12	3.68227e-10	-	arahy.Tifrunner.gnm1.Arahy.12	100456251	100458311	+	1058	-	-	-
arahy.Tifrunner.gnm1.ann1.VNJF7M	0.894709	79.3404	-6.42434	9.07419e-12	3.95931e-10	arahy.VNJF7M	arahy.Tifrunner.gnm1.Arahy.05	87786372	87789333	-	1139	-	PF04654:Protein of unknown function, DUF599	-
arahy.Tifrunner.gnm1.ann1.0X82MA	692.431	2585.86	-1.90093	9.5802e-12	4.17283e-10	arahy.0X82MA	arahy.Tifrunner.gnm1.Arahy.12	114162001	114163914	+	839	-	PF13639:Ring finger domain	-
arahy.Tifrunner.gnm1.ann1.8J0WZK	10.2295	124.497	-3.5907	9.59922e-12	4.17283e-10	arahy.8J0WZK	arahy.Tifrunner.gnm1.Arahy.17	21862874	21867743	+	1094	-	-	-
arahy.Tifrunner.gnm1.ann1.17Q9T0	21.4217	138.613	-2.69612	9.59925e-12	4.17283e-10	arahy.17Q9T0	arahy.Tifrunner.gnm1.Arahy.09	13642776	13648708	+	2762	-	PF00069:Protein kinase domain	Pkinase
arahy.Tifrunner.gnm1.ann1.NA6443	2024.18	22.1133	6.5154	9.60257e-12	4.17283e-10	arahy.NA6443	arahy.Tifrunner.gnm1.Arahy.11	142222905	142223953	-	474	-	PF00407:Pathogenesis-related protein Bet v I family	-
novel.2345	132.257	0.329372	8.43586	9.79861e-12	4.25369e-10	-	arahy.Tifrunner.gnm1.Arahy.10	40939283	40943180	-	3701	-	-	-
arahy.Tifrunner.gnm1.ann1.5609Z6	111.663	15.7	2.83582	1.00577e-11	4.36172e-10	arahy.5609Z6	arahy.Tifrunner.gnm1.Arahy.02	100381553	100385577	-	1024	-	-	-
arahy.Tifrunner.gnm1.ann1.9JVG50	1909.77	4490.16	-1.23357	1.03912e-11	4.50178e-10	arahy.9JVG50	arahy.Tifrunner.gnm1.Arahy.19	149445254	149451063	-	1869	-	PF00246:Zinc carboxypeptidase	-
arahy.Tifrunner.gnm1.ann1.QD1ITD	0	67.6147	-8.6302	1.07254e-11	4.64188e-10	arahy.QD1ITD	arahy.Tifrunner.gnm1.Arahy.07	9323989	9326062	-	501	-	PF02362:B3 DNA binding domain	B3
arahy.Tifrunner.gnm1.ann1.6ZP1HE	0	66.5484	-8.60799	1.088e-11	4.70401e-10	arahy.6ZP1HE	arahy.Tifrunner.gnm1.Arahy.20	117679566	117682849	+	1773	-	-	-
arahy.Tifrunner.gnm1.ann1.LIG7UX	590.112	1354.56	-1.19929	1.09102e-11	4.71234e-10	arahy.LIG7UX	arahy.Tifrunner.gnm1.Arahy.08	6205191	6209468	+	1970	-	PF05705:Eukaryotic protein of unknown function (DUF829)	-
arahy.Tifrunner.gnm1.ann1.ENP7F5	535.294	1963.98	-1.87608	1.10515e-11	4.76854e-10	arahy.ENP7F5	arahy.Tifrunner.gnm1.Arahy.04	123884213	123890081	-	3755	-	PF02861:Clp amino terminal domain, pathogenicity island component|PF00004:ATPase family associated with various cellular activities (AAA)|PF07724:AAA domain (Cdc48 subfamily)|PF10431:C-terminal, D2-small domain, of ClpB protein	Clp_N
arahy.Tifrunner.gnm1.ann1.93HJVC	118.199	0	9.23547	1.15884e-11	4.99515e-10	arahy.93HJVC	arahy.Tifrunner.gnm1.Arahy.14	137492598	137496773	-	1436	-	PF00230:Major intrinsic protein	-
novel.1213	124.446	0.349895	8.34817	1.17934e-11	5.07588e-10	-	arahy.Tifrunner.gnm1.Arahy.05	37827140	37829509	-	802	-	-	-
novel.1023	79.5579	0	8.66511	1.17994e-11	5.07588e-10	-	arahy.Tifrunner.gnm1.Arahy.04	105579511	105586094	-	1147	-	-	-
arahy.Tifrunner.gnm1.ann1.GVD99J	523.686	154.539	1.75793	1.24821e-11	5.36418e-10	arahy.GVD99J	arahy.Tifrunner.gnm1.Arahy.11	140915505	140920266	+	2792	-	PF01535:PPR repeat|PF04535:Domain of unknown function (DUF588)	PPR
arahy.Tifrunner.gnm1.ann1.TMS86M	120.546	16.3177	2.88675	1.25367e-11	5.38224e-10	arahy.TMS86M	arahy.Tifrunner.gnm1.Arahy.14	141342754	141360255	-	3352	-	PF08100:Dimerisation domain|PF00891:O-methyltransferase	-
arahy.Tifrunner.gnm1.ann1.4568JG	469.189	19.9032	4.55945	1.27885e-11	5.48482e-10	arahy.4568JG	arahy.Tifrunner.gnm1.Arahy.19	120100773	120104797	+	2829	-	PF14577:Sieve element occlusion C-terminus|PF14576:Sieve element occlusion N-terminus	-
arahy.Tifrunner.gnm1.ann1.UC6RI2	0.333244	158.473	-8.898	1.29844e-11	5.55914e-10	arahy.UC6RI2	arahy.Tifrunner.gnm1.Arahy.09	14237974	14238291	+	159	-	-	-
novel.4292	0	76.8322	-8.81237	1.29878e-11	5.55914e-10	-	arahy.Tifrunner.gnm1.Arahy.17	5889358	5890787	-	785	-	-	-
arahy.Tifrunner.gnm1.ann1.7GC7Z1	583.616	33.744	4.10774	1.33137e-11	5.69296e-10	arahy.7GC7Z1	arahy.Tifrunner.gnm1.Arahy.03	29613284	29620389	-	1504	-	-	-
arahy.Tifrunner.gnm1.ann1.DUB5PM	0	70.5203	-8.68901	1.35684e-11	5.79604e-10	arahy.DUB5PM	arahy.Tifrunner.gnm1.Arahy.06	111465976	111467293	-	827	-	-	-
arahy.Tifrunner.gnm1.ann1.8W4I3Q	76.8607	0	8.61328	1.37932e-11	5.8862e-10	arahy.8W4I3Q	arahy.Tifrunner.gnm1.Arahy.03	77062700	77063875	-	567	-	PF13639:Ring finger domain	-
arahy.Tifrunner.gnm1.ann1.Q75YW2	645.93	1.74947	8.51871	1.38601e-11	5.90884e-10	arahy.Q75YW2	arahy.Tifrunner.gnm1.Arahy.05	9619508	9620080	-	573	-	PF13499:EF-hand domain pair|PF13833:EF-hand domain pair	-
arahy.Tifrunner.gnm1.ann1.TA8DPM	0	68.2362	-8.64153	1.40395e-11	5.97936e-10	arahy.TA8DPM	arahy.Tifrunner.gnm1.Arahy.15	59527723	59531032	-	1165	-	-	-
novel.924	0	66.2289	-8.59874	1.4472e-11	6.15742e-10	-	arahy.Tifrunner.gnm1.Arahy.04	118365354	118367761	+	867	-	-	-
arahy.Tifrunner.gnm1.ann1.PJ98Y2	147.256	14.5932	3.33583	1.44886e-11	6.15837e-10	arahy.PJ98Y2	arahy.Tifrunner.gnm1.Arahy.20	120639118	120641943	-	2361	-	PF00067:Cytochrome P450	p450
arahy.Tifrunner.gnm1.ann1.AIUA8N	1761.89	3763.1	-1.09494	1.48066e-11	6.28727e-10	arahy.AIUA8N	arahy.Tifrunner.gnm1.Arahy.08	45563757	45567451	+	2267	-	PF13639:Ring finger domain	-
arahy.Tifrunner.gnm1.ann1.47MQLD	35.702	225.875	-2.65956	1.51035e-11	6.40701e-10	arahy.47MQLD	arahy.Tifrunner.gnm1.Arahy.07	19887504	19893000	-	5249	-	PF03081:Exo70 exocyst complex subunit|PF03106:WRKY DNA -binding domain	Exo70
novel.4178	0.333244	107.135	-8.33251	1.58438e-11	6.7122e-10	-	arahy.Tifrunner.gnm1.Arahy.17	19075455	19077146	+	662	-	-	-
arahy.Tifrunner.gnm1.ann1.10QJ8K	216.335	699.8	-1.69255	1.58544e-11	6.7122e-10	arahy.10QJ8K	arahy.Tifrunner.gnm1.Arahy.12	248897	254570	-	1751	-	-	-
arahy.Tifrunner.gnm1.ann1.Q011TY	72.3565	1.33801	5.68525	1.61389e-11	6.82592e-10	arahy.Q011TY	arahy.Tifrunner.gnm1.Arahy.15	130035664	130038630	-	2789	-	PF10551:MULE transposase domain|PF03101:FAR1 DNA-binding domain	FAR1
arahy.Tifrunner.gnm1.ann1.C1UGV9	0	63.9797	-8.54982	1.62517e-11	6.86682e-10	arahy.C1UGV9	arahy.Tifrunner.gnm1.Arahy.16	129008724	129011401	-	799	-	-	-
novel.2934	0	63.7515	-8.54438	1.63101e-11	6.88468e-10	-	arahy.Tifrunner.gnm1.Arahy.12	108857698	108862343	-	1220	-	-	-
novel.4355	69.3672	0	8.46671	1.69246e-11	7.13704e-10	-	arahy.Tifrunner.gnm1.Arahy.17	43022418	43031076	-	711	-	PF03004:Plant transposase (Ptta/En/Spm family)	-
novel.4170	72.9404	0	8.5379	1.77762e-11	7.48878e-10	-	arahy.Tifrunner.gnm1.Arahy.17	12728816	12730621	+	1715	-	-	-
arahy.Tifrunner.gnm1.ann1.MW3SQS	238.475	33.7108	2.81651	1.80152e-11	7.582e-10	arahy.MW3SQS	arahy.Tifrunner.gnm1.Arahy.18	133990948	133996716	-	2135	-	PF00010:Helix-loop-helix DNA-binding domain	HLH
arahy.Tifrunner.gnm1.ann1.BG5GX2	203.721	0.349895	9.05917	1.81688e-11	7.6391e-10	arahy.BG5GX2	arahy.Tifrunner.gnm1.Arahy.14	140399306	140408278	+	3869	-	PF00931:NB-ARC domain|PF13855:Leucine rich repeat	NB-ARC
novel.4391	70.8728	0	8.49825	1.87414e-11	7.87211e-10	-	arahy.Tifrunner.gnm1.Arahy.17	116243936	116249015	-	1576	-	-	-
arahy.Tifrunner.gnm1.ann1.JBS4N0	51.3418	304.642	-2.57223	1.88507e-11	7.91028e-10	arahy.JBS4N0	arahy.Tifrunner.gnm1.Arahy.13	130435844	130440253	-	3209	-	PF00179:Ubiquitin-conjugating enzyme	UQ_con
novel.2818	70.6365	0	8.49332	1.92524e-11	8.07089e-10	-	arahy.Tifrunner.gnm1.Arahy.12	109222571	109223785	+	852	-	-	-
novel.1183	0	72.7558	-8.73656	1.99596e-11	8.35916e-10	-	arahy.Tifrunner.gnm1.Arahy.05	115488716	115494276	+	631	-	-	-
arahy.Tifrunner.gnm1.ann1.HPB1RW	113.06	7.52359	3.91683	2.01351e-11	8.41985e-10	arahy.HPB1RW	arahy.Tifrunner.gnm1.Arahy.03	1086349	1089963	+	2293	-	PF00403:Heavy-metal-associated domain	HMA
arahy.Tifrunner.gnm1.ann1.XAYS0A	78.9329	1.02916	6.21818	2.01438e-11	8.41985e-10	arahy.XAYS0A	arahy.Tifrunner.gnm1.Arahy.04	101762576	101766906	+	2426	-	PF00013:KH domain	KH_1
novel.1170	69.9487	0	8.47879	2.02645e-11	8.462e-10	-	arahy.Tifrunner.gnm1.Arahy.05	112451125	112452354	+	665	-	-	-
arahy.Tifrunner.gnm1.ann1.PYI0SL	0	70.7503	-8.69349	2.04385e-11	8.52633e-10	arahy.PYI0SL	arahy.Tifrunner.gnm1.Arahy.19	145450412	145451517	+	444	-	-	-
arahy.Tifrunner.gnm1.ann1.I16N60	402.562	22.8667	4.14337	2.09124e-11	8.71102e-10	arahy.I16N60	arahy.Tifrunner.gnm1.Arahy.08	37390004	37397332	-	4743	-	PF01453:D-mannose binding lectin|PF11883:Domain of unknown function (DUF3403)|PF00954:S-locus glycoprotein domain|PF08276:PAN-like domain|PF07714:Protein tyrosine kinase	Pkinase_Tyr
novel.2460	73.1299	0	8.54367	2.09219e-11	8.71102e-10	-	arahy.Tifrunner.gnm1.Arahy.11	26844935	26852003	+	1190	-	-	-
arahy.Tifrunner.gnm1.ann1.ST54C5	117.798	0.349895	8.26854	2.18863e-11	9.10369e-10	arahy.ST54C5	arahy.Tifrunner.gnm1.Arahy.01	4994767	4995111	+	345	-	-	-
novel.4524	69.2619	0	8.46357	2.19909e-11	9.1383e-10	-	arahy.Tifrunner.gnm1.Arahy.18	119417307	119427470	+	1684	-	PF09349:OHCU decarboxylase	-
arahy.Tifrunner.gnm1.ann1.422IFH	90.6434	1.16837	6.39371	2.30244e-11	9.5585e-10	arahy.422IFH	arahy.Tifrunner.gnm1.scaffold_193	1396	3141	-	267	-	-	-
arahy.Tifrunner.gnm1.ann1.BZV88W	849.595	239.002	1.83179	2.31536e-11	9.60279e-10	arahy.BZV88W	arahy.Tifrunner.gnm1.Arahy.06	108907795	108916824	-	2680	-	PF01112:Asparaginase	Asparaginase_2
arahy.Tifrunner.gnm1.ann1.RG0P7S	422.814	148.089	1.51304	2.3408e-11	9.69889e-10	arahy.RG0P7S	arahy.Tifrunner.gnm1.Arahy.01	103257500	103259428	+	711	-	PF12481:Aluminium induced protein	-
arahy.Tifrunner.gnm1.ann1.EL0VSN	141.71	10.5099	3.74697	2.34379e-11	9.70189e-10	arahy.EL0VSN	arahy.Tifrunner.gnm1.Arahy.07	3471687	3476883	+	1511	-	PF00295:Glycosyl hydrolases family 28	-
arahy.Tifrunner.gnm1.ann1.BWH72M	67.4495	0	8.42639	2.4559e-11	1.01561e-09	arahy.BWH72M	arahy.Tifrunner.gnm1.Arahy.17	112953798	112954808	+	477	-	PF01965:DJ-1/PfpI family	DJ-1_PfpI
novel.2083	69.675	0	8.47255	2.51542e-11	1.03922e-09	-	arahy.Tifrunner.gnm1.Arahy.09	13174678	13176179	-	1103	-	-	-
arahy.Tifrunner.gnm1.ann1.IHTC2G	68.8116	0	8.45443	2.55303e-11	1.05374e-09	arahy.IHTC2G	arahy.Tifrunner.gnm1.Arahy.05	110266845	110267897	-	453	-	-	-
novel.4500	0	62.9575	-8.52724	2.71775e-11	1.12065e-09	-	arahy.Tifrunner.gnm1.Arahy.18	96234333	96235914	+	1217	-	-	-
arahy.Tifrunner.gnm1.ann1.9J7JQ6	0.666488	97.1208	-7.28996	2.77925e-11	1.1449e-09	arahy.9J7JQ6	arahy.Tifrunner.gnm1.Arahy.11	137443928	137444357	-	210	-	-	-
novel.189	0	64.0616	-8.55235	2.81822e-11	1.15984e-09	-	arahy.Tifrunner.gnm1.Arahy.01	55367616	55370276	-	1355	-	-	-
arahy.Tifrunner.gnm1.ann1.820ML4	250.558	83.9148	1.57728	2.82127e-11	1.15998e-09	arahy.820ML4	arahy.Tifrunner.gnm1.Arahy.10	19489253	19496060	-	2301	-	PF07244:Surface antigen variable number repeat|PF01103:Surface antigen	-
arahy.Tifrunner.gnm1.ann1.69PAS2	75.1699	0	8.58332	2.98746e-11	1.22713e-09	arahy.69PAS2	arahy.Tifrunner.gnm1.Arahy.14	140306032	140309905	-	2139	-	PF01204:Trehalase	-
arahy.Tifrunner.gnm1.ann1.XJ8JS0	431.816	1187.55	-1.45936	3.01754e-11	1.23829e-09	arahy.XJ8JS0	arahy.Tifrunner.gnm1.Arahy.06	77117213	77129009	-	2132	-	PF05577:Serine carboxypeptidase S28	Peptidase_S28
arahy.Tifrunner.gnm1.ann1.TWA65T	197.553	40.6829	2.2799	3.06509e-11	1.2566e-09	arahy.TWA65T	arahy.Tifrunner.gnm1.Arahy.20	133028613	133043782	+	1927	-	PF01263:Aldose 1-epimerase	Aldose_epim
novel.4593	68.876	0	8.4552	3.32825e-11	1.36318e-09	-	arahy.Tifrunner.gnm1.Arahy.18	21640241	21642405	-	2165	-	-	-
novel.4255	40.787	149.596	-1.87465	3.38606e-11	1.38553e-09	-	arahy.Tifrunner.gnm1.Arahy.17	121354474	121356924	+	750	-	-	-
novel.2769	0.297167	102.017	-8.26213	3.46585e-11	1.41682e-09	-	arahy.Tifrunner.gnm1.Arahy.12	65223745	65227356	+	1877	-	-	-
novel.1925	261.702	536.93	-1.03675	3.47885e-11	1.42078e-09	-	arahy.Tifrunner.gnm1.Arahy.09	673317	675930	+	985	-	-	-
novel.4866	0	66.0412	-8.59517	3.54122e-11	1.44487e-09	-	arahy.Tifrunner.gnm1.Arahy.19	23739594	23743531	-	1235	-	-	-
novel.1791	803.121	259.829	1.62661	3.57454e-11	1.45708e-09	-	arahy.Tifrunner.gnm1.Arahy.08	34857059	34861533	+	4475	-	-	-
arahy.Tifrunner.gnm1.ann1.BTHT4S	531.273	81.2615	2.71059	3.58448e-11	1.45974e-09	arahy.BTHT4S	arahy.Tifrunner.gnm1.Arahy.19	44542378	44544781	-	2251	-	PF00403:Heavy-metal-associated domain	HMA
novel.2290	0	64.8759	-8.57209	3.68133e-11	1.49775e-09	-	arahy.Tifrunner.gnm1.Arahy.10	111289328	111293640	+	4193	-	PF00319:SRF-type transcription factor (DNA-binding and dimerisation domain)	SRF-TF
arahy.Tifrunner.gnm1.ann1.R0WKHG	0.666488	106.284	-7.41661	3.75869e-11	1.52777e-09	arahy.R0WKHG	arahy.Tifrunner.gnm1.Arahy.02	17207484	17209987	+	894	-	PF00956:Nucleosome assembly protein (NAP)	-
arahy.Tifrunner.gnm1.ann1.XFVS70	130.431	11.0082	3.58577	3.76392e-11	1.52845e-09	arahy.XFVS70	arahy.Tifrunner.gnm1.Arahy.06	102096020	102098168	+	1276	-	-	-
arahy.Tifrunner.gnm1.ann1.NTRM8G	689.963	209.896	1.7163	3.79084e-11	1.53699e-09	arahy.NTRM8G	arahy.Tifrunner.gnm1.Arahy.10	114314286	114328971	+	3466	-	PF00933:Glycosyl hydrolase family 3 N terminal domain|PF01915:Glycosyl hydrolase family 3 C-terminal domain	Glyco_hydro_3_C
arahy.Tifrunner.gnm1.ann1.7K0XBP	349.036	23.1199	3.92065	3.79215e-11	1.53699e-09	arahy.7K0XBP	arahy.Tifrunner.gnm1.Arahy.17	1694771	1701246	-	4903	-	PF00931:NB-ARC domain	NB-ARC
arahy.Tifrunner.gnm1.ann1.T63ME6	0	58.8597	-8.43077	3.81815e-11	1.54606e-09	arahy.T63ME6	arahy.Tifrunner.gnm1.Arahy.13	74643189	74656725	-	267	-	-	-
arahy.Tifrunner.gnm1.ann1.ZJD8NP	67.6959	0	8.43222	3.97477e-11	1.60796e-09	arahy.ZJD8NP	arahy.Tifrunner.gnm1.Arahy.18	101357274	101365430	+	2818	-	PF14736:Protein N-terminal asparagine amidohydrolase	-
arahy.Tifrunner.gnm1.ann1.F3ECJ7	65.9585	0	8.39287	3.99339e-11	1.61396e-09	arahy.F3ECJ7	arahy.Tifrunner.gnm1.Arahy.14	137525933	137531976	-	3177	-	PF00004:ATPase family associated with various cellular activities (AAA)|PF01535:PPR repeat|PF01434:Peptidase family M41	AAA
novel.1062	0.333244	110.672	-8.37732	4.00773e-11	1.61823e-09	-	arahy.Tifrunner.gnm1.Arahy.04	125487145	125490646	-	942	-	PF08022:FAD-binding domain	FAD_binding_8
arahy.Tifrunner.gnm1.ann1.D4XZDE	146.113	368.606	-1.33634	4.17499e-11	1.68417e-09	arahy.D4XZDE	arahy.Tifrunner.gnm1.Arahy.12	3172567	3176892	-	2531	-	PF04535:Domain of unknown function (DUF588)|PF10184:Uncharacterized conserved protein (DUF2358)	-
arahy.Tifrunner.gnm1.ann1.41FN4N	144.6	7.20116	4.30932	4.19444e-11	1.69043e-09	arahy.41FN4N	arahy.Tifrunner.gnm1.Arahy.03	30771644	30775858	+	2221	-	PF00069:Protein kinase domain|PF07714:Protein tyrosine kinase	Pkinase
arahy.Tifrunner.gnm1.ann1.54MYG6	111.147	0.329372	8.18485	4.36225e-11	1.7564e-09	arahy.54MYG6	arahy.Tifrunner.gnm1.Arahy.14	137828368	137832016	+	1756	-	PF00588:SpoU rRNA Methylase family	SpoU_methylase
arahy.Tifrunner.gnm1.ann1.Z0195M	0	59.7429	-8.45091	4.37264e-11	1.75893e-09	arahy.Z0195M	arahy.Tifrunner.gnm1.Arahy.06	12921719	12924459	-	1374	-	PF00076:RNA recognition motif. (a.k.a. RRM, RBD, or RNP domain)	RRM_1
novel.2306	0	59.803	-8.45223	4.4004e-11	1.76843e-09	-	arahy.Tifrunner.gnm1.Arahy.10	4056382	4066115	-	1620	-	-	-
arahy.Tifrunner.gnm1.ann1.3TKR16	64.6229	0	8.36411	4.43861e-11	1.78211e-09	arahy.3TKR16	arahy.Tifrunner.gnm1.Arahy.18	106946652	106947912	+	486	-	PF00004:ATPase family associated with various cellular activities (AAA)	AAA
arahy.Tifrunner.gnm1.ann1.ZV83LZ	514.174	1739.42	-1.75837	4.45466e-11	1.78688e-09	arahy.ZV83LZ	arahy.Tifrunner.gnm1.Arahy.04	124222110	124226319	-	659	-	PF00076:RNA recognition motif. (a.k.a. RRM, RBD, or RNP domain)	RRM_1
arahy.Tifrunner.gnm1.ann1.SRPF4R	0	66.7804	-8.61393	4.58645e-11	1.83802e-09	arahy.SRPF4R	arahy.Tifrunner.gnm1.Arahy.09	57413112	57415680	+	849	-	PF00136:DNA polymerase family B	DNA_pol_B
arahy.Tifrunner.gnm1.ann1.6GSA8E	3.15847	72.9725	-4.54859	4.64807e-11	1.86097e-09	arahy.6GSA8E	arahy.Tifrunner.gnm1.Arahy.03	12558749	12561995	+	3118	-	PF01693:Caulimovirus viroplasmin	-
novel.3020	102.304	0	9.02675	4.68863e-11	1.87545e-09	-	arahy.Tifrunner.gnm1.Arahy.13	26087542	26089161	+	1485	-	-	-
novel.3339	0	57.0797	-8.38557	4.69749e-11	1.87724e-09	-	arahy.Tifrunner.gnm1.Arahy.14	123693866	123695160	+	1295	-	-	-
arahy.Tifrunner.gnm1.ann1.JM56EB	0	58.9662	-8.43385	4.93079e-11	1.96863e-09	arahy.JM56EB	arahy.Tifrunner.gnm1.Arahy.13	131794384	131796023	+	1040	-	-	-
arahy.Tifrunner.gnm1.ann1.TC1G7F	190.617	812.603	-2.09275	5.03277e-11	2.00747e-09	arahy.TC1G7F	arahy.Tifrunner.gnm1.Arahy.13	1480824	1481105	+	282	-	-	-
arahy.Tifrunner.gnm1.ann1.WZV2A9	71.6774	0	8.51255	5.09727e-11	2.03131e-09	arahy.WZV2A9	arahy.Tifrunner.gnm1.Arahy.12	94003059	94006905	+	1475	-	-	-
novel.4141	68.241	2.9574	4.57033	5.12458e-11	2.04029e-09	-	arahy.Tifrunner.gnm1.Arahy.16	150113685	150116616	-	2932	-	-	-
novel.3482	65.8891	0	8.39259	5.65347e-11	2.24877e-09	-	arahy.Tifrunner.gnm1.Arahy.14	113001192	113012280	-	1663	-	-	-
arahy.Tifrunner.gnm1.ann1.VBG6VY	91.9312	0	8.87312	5.70758e-11	2.26818e-09	arahy.VBG6VY	arahy.Tifrunner.gnm1.Arahy.14	138321531	138324284	-	1771	-	PF00201:UDP-glucoronosyl and UDP-glucosyl transferase	UDPGT
novel.430	63.8014	0	8.34486	5.75559e-11	2.28513e-09	-	arahy.Tifrunner.gnm1.Arahy.02	25826525	25829410	-	1217	-	-	-
arahy.Tifrunner.gnm1.ann1.4BI446	436.343	70.2875	2.63277	6.37767e-11	2.52977e-09	arahy.4BI446	arahy.Tifrunner.gnm1.Arahy.03	133968630	133971075	+	1397	-	PF00226:DnaJ domain|PF01556:DnaJ C terminal domain	DnaJ_C
arahy.Tifrunner.gnm1.ann1.HS80UB	298.766	32.8503	3.18134	6.40115e-11	2.53673e-09	arahy.HS80UB	arahy.Tifrunner.gnm1.Arahy.13	146291961	146294208	+	1516	-	PF00230:Major intrinsic protein	-
arahy.Tifrunner.gnm1.ann1.24R365	0	69.3598	-8.66471	6.53763e-11	2.58842e-09	arahy.24R365	arahy.Tifrunner.gnm1.Arahy.01	32453214	32453513	-	183	-	-	-
novel.4900	61.6344	0	8.29558	6.6399e-11	2.62648e-09	-	arahy.Tifrunner.gnm1.Arahy.19	84935008	84939765	-	3224	-	-	-
arahy.Tifrunner.gnm1.ann1.EQF4J0	336.181	1095.01	-1.70419	6.86437e-11	2.71276e-09	arahy.EQF4J0	arahy.Tifrunner.gnm1.Arahy.02	99003038	99009927	-	1808	-	PF00232:Glycosyl hydrolase family 1	Glyco_hydro_1
arahy.Tifrunner.gnm1.ann1.F717DE	103.374	0.329372	8.0796	7.02648e-11	2.77426e-09	arahy.F717DE	arahy.Tifrunner.gnm1.Arahy.01	99251780	99251998	+	219	-	-	-
arahy.Tifrunner.gnm1.ann1.6Y5TPT	0	60.6061	-8.47007	7.23804e-11	2.85515e-09	arahy.6Y5TPT	arahy.Tifrunner.gnm1.Arahy.09	102286432	102288146	+	696	-	-	-
arahy.Tifrunner.gnm1.ann1.61MS4Z	101.469	0.329372	8.05356	7.67026e-11	3.02286e-09	arahy.61MS4Z	arahy.Tifrunner.gnm1.Arahy.14	139345423	139350173	-	2128	-	PF00415:Regulator of chromosome condensation (RCC1) repeat	-
arahy.Tifrunner.gnm1.ann1.FYEI4K	0.297167	143.622	-8.75357	7.70613e-11	3.0342e-09	arahy.FYEI4K	arahy.Tifrunner.gnm1.Arahy.17	32303945	32306679	-	1278	-	PF00270:DEAD/DEAH box helicase|PF00271:Helicase conserved C-terminal domain	DEAD
arahy.Tifrunner.gnm1.ann1.D04KR2	402.213	103.074	1.9608	7.83004e-11	3.08015e-09	arahy.D04KR2	arahy.Tifrunner.gnm1.Arahy.16	14936694	14941603	+	4287	-	PF02518:Histidine kinase-, DNA gyrase B-, and HSP90-like ATPase|PF01590:GAF domain|PF00989:PAS fold|PF08446:PAS fold|PF00360:Phytochrome region	GAF
arahy.Tifrunner.gnm1.ann1.WX8JWL	354.611	95.3429	1.89561	8.0011e-11	3.14455e-09	arahy.WX8JWL	arahy.Tifrunner.gnm1.Arahy.04	6578003	6582367	+	1087	-	PF00403:Heavy-metal-associated domain	HMA
novel.4976	59.5187	0	8.24577	8.09609e-11	3.17896e-09	-	arahy.Tifrunner.gnm1.Arahy.19	158516039	158518203	-	1729	-	PF01762:Galactosyltransferase	Galactosyl_T
arahy.Tifrunner.gnm1.ann1.87D0WY	71.6109	1.02916	6.07802	8.96584e-11	3.51724e-09	arahy.87D0WY	arahy.Tifrunner.gnm1.Arahy.04	4854587	4858424	+	531	-	PF13456:Reverse transcriptase-like	-
novel.582	59.1542	0	8.23703	9.06774e-11	3.55396e-09	-	arahy.Tifrunner.gnm1.Arahy.03	58527836	58531821	+	1003	-	-	-
arahy.Tifrunner.gnm1.ann1.BAN7R7	35.9305	192.525	-2.42222	9.17941e-11	3.59443e-09	arahy.BAN7R7	arahy.Tifrunner.gnm1.Arahy.09	10099569	10101460	+	965	-	-	-
novel.481	62.1168	0	8.30655	9.20538e-11	3.6013e-09	-	arahy.Tifrunner.gnm1.Arahy.02	95855915	95861665	-	1486	-	PF14111:Domain of unknown function (DUF4283)	-
novel.689	0.333244	87.7448	-8.04382	9.22709e-11	3.60649e-09	-	arahy.Tifrunner.gnm1.Arahy.03	17927761	17933406	-	1445	-	PF03924:CHASE domain	-
arahy.Tifrunner.gnm1.ann1.GCZ0RK	0.999732	73.2164	-6.28661	9.24533e-11	3.61032e-09	arahy.GCZ0RK	arahy.Tifrunner.gnm1.Arahy.20	131357074	131361092	+	591	-	PF07992:Pyridine nucleotide-disulphide oxidoreductase	Pyr_redox_2
novel.3449	63.3562	0	8.33457	9.4463e-11	3.68544e-09	-	arahy.Tifrunner.gnm1.Arahy.14	54839084	54843409	-	1336	-	-	-
novel.5214	101.532	0	9.01569	9.64554e-11	3.75974e-09	-	arahy.Tifrunner.gnm1.Arahy.20	136922839	136924526	-	1093	-	-	-
arahy.Tifrunner.gnm1.ann1.U8F0YD	65.0705	0	8.37295	1.00024e-10	3.8953e-09	arahy.U8F0YD	arahy.Tifrunner.gnm1.Arahy.14	139474329	139474547	-	219	-	-	-
novel.1716	98.9078	0.349895	8.01679	1.00895e-10	3.92561e-09	-	arahy.Tifrunner.gnm1.Arahy.07	61659648	61664437	-	1408	-	-	-
arahy.Tifrunner.gnm1.ann1.Q70MCY	0.298771	93.1208	-8.12969	1.03141e-10	4.00935e-09	arahy.Q70MCY	arahy.Tifrunner.gnm1.Arahy.17	60443986	60445920	-	1669	-	PF03181:BURP domain	-
arahy.Tifrunner.gnm1.ann1.QC4JPF	278.808	1473.46	-2.40264	1.11814e-10	4.34256e-09	arahy.QC4JPF	arahy.Tifrunner.gnm1.Arahy.03	43192666	43192923	-	258	-	-	-
arahy.Tifrunner.gnm1.ann1.SCR8HV	0	56.6661	-8.37671	1.14865e-10	4.45701e-09	arahy.SCR8HV	arahy.Tifrunner.gnm1.Arahy.01	32479635	32483433	-	1783	-	PF07714:Protein tyrosine kinase	Pkinase_Tyr
novel.2171	382.706	82.5972	2.21555	1.16375e-10	4.51151e-09	-	arahy.Tifrunner.gnm1.Arahy.09	112585758	112590657	-	4900	-	PF06026:Ribose 5-phosphate isomerase A (phosphoriboisomerase A)	Rib_5-P_isom_A
arahy.Tifrunner.gnm1.ann1.82ML82	1.19188	66.538	-5.76174	1.16825e-10	4.52484e-09	arahy.82ML82	arahy.Tifrunner.gnm1.Arahy.18	1624447	1626491	+	1050	-	PF01485:IBR domain, a half RING-finger domain	IBR
arahy.Tifrunner.gnm1.ann1.IMTK78	282.979	52.899	2.42225	1.18987e-10	4.60441e-09	arahy.IMTK78	arahy.Tifrunner.gnm1.Arahy.05	90006239	90009505	-	1710	-	PF08676:MutL C terminal dimerisation domain|PF13041:PPR repeat family	-
arahy.Tifrunner.gnm1.ann1.UQN5NZ	98.5347	0.679267	7.12399	1.20472e-10	4.65767e-09	arahy.UQN5NZ	arahy.Tifrunner.gnm1.Arahy.03	21176726	21178642	+	1224	-	PF04535:Domain of unknown function (DUF588)	-
arahy.Tifrunner.gnm1.ann1.J57UZB	67.5379	0	8.4288	1.22519e-10	4.73252e-09	arahy.J57UZB	arahy.Tifrunner.gnm1.Arahy.14	138524057	138534306	-	2049	-	PF00450:Serine carboxypeptidase	Peptidase_S10
novel.1721	0	52.7349	-8.27059	1.23039e-10	4.74833e-09	-	arahy.Tifrunner.gnm1.Arahy.07	65797667	65803928	-	1038	-	-	-
arahy.Tifrunner.gnm1.ann1.TK66KG	0	53.1236	-8.28306	1.25302e-10	4.83129e-09	arahy.TK66KG	arahy.Tifrunner.gnm1.Arahy.01	32569939	32575583	-	1414	-	-	-
arahy.Tifrunner.gnm1.ann1.TX2FLU	79.3268	10.7063	2.89532	1.25594e-10	4.83818e-09	arahy.TX2FLU	arahy.Tifrunner.gnm1.Arahy.05	115306819	115310558	+	4621	-	PF00069:Protein kinase domain|PF13855:Leucine rich repeat	Pkinase
arahy.Tifrunner.gnm1.ann1.K54NA5	792.166	272.012	1.54376	1.27881e-10	4.92188e-09	arahy.K54NA5	arahy.Tifrunner.gnm1.Arahy.04	115649878	115654479	-	3091	-	PF03479:Domain of unknown function (DUF296)	-
arahy.Tifrunner.gnm1.ann1.RG5BSU	709.15	307.601	1.20385	1.29807e-10	4.9915e-09	arahy.RG5BSU	arahy.Tifrunner.gnm1.Arahy.14	122436374	122445919	+	6264	-	PF09324:Domain of unknown function (DUF1981)|PF16206:C-terminal region of Mon2 protein|PF12783:Guanine nucleotide exchange factor in Golgi transport N-terminal|PF16213:Dimerisation and cyclophilin-binding domain of Mon2|PF01369:Sec7 domain	Sec7
arahy.Tifrunner.gnm1.ann1.0K456L	106.557	0	9.08568	1.3785e-10	5.29601e-09	arahy.0K456L	arahy.Tifrunner.gnm1.Arahy.05	9582332	9584207	+	1666	-	PF00067:Cytochrome P450	p450
novel.4917	65.8369	0	8.39145	1.40532e-10	5.3901e-09	-	arahy.Tifrunner.gnm1.Arahy.19	116635473	116649015	-	2652	-	-	-
arahy.Tifrunner.gnm1.ann1.B5R5MF	221.139	67.2603	1.71687	1.40551e-10	5.3901e-09	arahy.B5R5MF	arahy.Tifrunner.gnm1.Arahy.10	115179122	115182490	-	2149	-	PF05007:Mannosyltransferase (PIG-M)	-
arahy.Tifrunner.gnm1.ann1.R3KIKB	954.244	387.837	1.29768	1.48535e-10	5.69117e-09	arahy.R3KIKB	arahy.Tifrunner.gnm1.Arahy.03	106819998	106822141	+	1724	-	PF00155:Aminotransferase class I and II	Aminotran_1_2
arahy.Tifrunner.gnm1.ann1.3DLK77	256.531	620.167	-1.275	1.53788e-10	5.88717e-09	arahy.3DLK77	arahy.Tifrunner.gnm1.Arahy.04	125246934	125252522	-	2783	-	PF00498:FHA domain	FHA
novel.3853	63.2151	4.99372	3.6665	1.58426e-10	6.05932e-09	-	arahy.Tifrunner.gnm1.Arahy.16	4613908	4617701	+	1494	-	-	-
novel.5078	2.45591	70.114	-4.82736	1.6623e-10	6.35209e-09	-	arahy.Tifrunner.gnm1.Arahy.20	134380721	134390426	+	2596	-	-	-
novel.3746	0.333244	85.0824	-7.99858	1.70401e-10	6.50568e-09	-	arahy.Tifrunner.gnm1.Arahy.15	55031789	55042269	-	1515	-	-	-
arahy.Tifrunner.gnm1.ann1.DP8G4M	605.941	1472.94	-1.28161	1.71813e-10	6.55373e-09	arahy.DP8G4M	arahy.Tifrunner.gnm1.Arahy.04	123430249	123432505	-	324	-	-	-
arahy.Tifrunner.gnm1.ann1.39K2E5	58.0307	0	8.20847	1.74523e-10	6.65115e-09	arahy.39K2E5	arahy.Tifrunner.gnm1.Arahy.17	103070150	103072820	+	699	-	PF00883:Cytosol aminopeptidase family, catalytic domain	-
novel.1909	119.318	0	9.24949	1.85157e-10	7.05016e-09	-	arahy.Tifrunner.gnm1.Arahy.08	48916041	48917932	-	1892	-	PF03106:WRKY DNA -binding domain	WRKY
arahy.Tifrunner.gnm1.ann1.L9LT8B	672.525	204.204	1.71888	1.85428e-10	7.05419e-09	arahy.L9LT8B	arahy.Tifrunner.gnm1.Arahy.07	4271513	4276200	+	4429	-	PF03168:Late embryogenesis abundant protein|PF00999:Sodium/hydrogen exchanger family	Na_H_Exchanger
arahy.Tifrunner.gnm1.ann1.N36MJA	59.7033	0	8.25095	1.94048e-10	7.37555e-09	arahy.N36MJA	arahy.Tifrunner.gnm1.Arahy.13	93972951	93974271	+	516	-	-	-
arahy.Tifrunner.gnm1.ann1.LV381L	62.5289	2.91636	4.45096	2.07554e-10	7.88189e-09	arahy.LV381L	arahy.Tifrunner.gnm1.Arahy.10	112366389	112369217	+	1056	-	PF00643:B-box zinc finger|PF06203:CCT motif	CCT
arahy.Tifrunner.gnm1.ann1.W9TR1A	2359.29	767.392	1.62058	2.08725e-10	7.91932e-09	arahy.W9TR1A	arahy.Tifrunner.gnm1.Arahy.12	106898416	106904142	-	4072	-	-	-
arahy.Tifrunner.gnm1.ann1.NPL2R3	840.563	153.038	2.45645	2.10154e-10	7.96648e-09	arahy.NPL2R3	arahy.Tifrunner.gnm1.Arahy.10	3007097	3007555	-	459	-	-	-
novel.3018	0	49.6031	-8.18317	2.23426e-10	8.46207e-09	-	arahy.Tifrunner.gnm1.Arahy.13	23757275	23759104	+	1564	-	-	-
arahy.Tifrunner.gnm1.ann1.7WY41H	181.998	468.413	-1.36417	2.26877e-10	8.5852e-09	arahy.7WY41H	arahy.Tifrunner.gnm1.Arahy.04	125078648	125081116	+	1026	-	PF00010:Helix-loop-helix DNA-binding domain	HLH
arahy.Tifrunner.gnm1.ann1.J7VJ5I	7015.83	17057.6	-1.28172	2.30934e-10	8.73097e-09	arahy.J7VJ5I	arahy.Tifrunner.gnm1.Arahy.12	6913004	6920027	+	4145	-	PF00249:Myb-like DNA-binding domain	Myb_DNA-binding
arahy.Tifrunner.gnm1.ann1.3BME1Z	469.234	1185.58	-1.33731	2.46311e-10	9.3041e-09	arahy.3BME1Z	arahy.Tifrunner.gnm1.Arahy.04	124230482	124236450	-	2803	-	PF03081:Exo70 exocyst complex subunit	Exo70
novel.1987	87.663	2.01728	5.38982	2.47895e-10	9.35569e-09	-	arahy.Tifrunner.gnm1.Arahy.09	40533561	40537907	+	1884	-	-	-
arahy.Tifrunner.gnm1.ann1.JH251T	769.146	172.868	2.15484	2.55957e-10	9.65144e-09	arahy.JH251T	arahy.Tifrunner.gnm1.Arahy.08	114456	120708	-	3547	-	PF00412:LIM domain|PF07287:Protein of unknown function (DUF1446)	LIM
arahy.Tifrunner.gnm1.ann1.F4LE79	429.532	1083.21	-1.33404	2.6579e-10	1.00134e-08	arahy.F4LE79	arahy.Tifrunner.gnm1.Arahy.04	125610930	125611493	-	564	-	PF03657:Uncharacterised protein family (UPF0113)	-
arahy.Tifrunner.gnm1.ann1.WWF9U9	431.773	122.399	1.82134	2.75797e-10	1.03812e-08	arahy.WWF9U9	arahy.Tifrunner.gnm1.Arahy.17	120799315	120802538	-	1657	-	PF00581:Rhodanese-like domain	Rhodanese
novel.4478	440.629	1153.48	-1.38847	2.77716e-10	1.04443e-08	-	arahy.Tifrunner.gnm1.Arahy.18	37196860	37198956	+	2011	-	-	-
arahy.Tifrunner.gnm1.ann1.W40KSR	200.43	24.1081	3.06068	2.84641e-10	1.06953e-08	arahy.W40KSR	arahy.Tifrunner.gnm1.Arahy.11	3323139	3326462	-	703	-	-	-
arahy.Tifrunner.gnm1.ann1.GT0Q5X	55.5711	0	8.14725	2.87617e-10	1.07976e-08	arahy.GT0Q5X	arahy.Tifrunner.gnm1.Arahy.03	8846953	8849583	+	2631	-	PF00931:NB-ARC domain	NB-ARC
arahy.Tifrunner.gnm1.ann1.H1181I	291.09	14.9856	4.28139	3.05523e-10	1.14598e-08	arahy.H1181I	arahy.Tifrunner.gnm1.Arahy.13	33331982	33341288	-	2889	-	PF04116:Fatty acid hydroxylase superfamily|PF12076:WAX2 C-terminal domain	-
arahy.Tifrunner.gnm1.ann1.XEJ3YL	385.077	829.114	-1.10607	3.06499e-10	1.14863e-08	arahy.XEJ3YL	arahy.Tifrunner.gnm1.Arahy.12	294970	304091	-	6749	-	PF03764:Elongation factor G, domain IV|PF00009:Elongation factor Tu GTP binding domain	GTP_EFTU
arahy.Tifrunner.gnm1.ann1.Z62C6M	2525.94	919.836	1.45756	3.17171e-10	1.18759e-08	arahy.Z62C6M	arahy.Tifrunner.gnm1.Arahy.05	7152505	7155115	+	2496	-	PF03195:Protein of unknown function DUF260	-
novel.3374	88.2485	0.349895	7.85253	3.17497e-10	1.18777e-08	-	arahy.Tifrunner.gnm1.Arahy.14	138680535	138683328	+	1028	-	PF00069:Protein kinase domain|PF00171:Aldehyde dehydrogenase family	Aldedh
novel.830	97.9239	0	8.96348	3.21841e-10	1.20296e-08	-	arahy.Tifrunner.gnm1.Arahy.04	9795614	9797148	+	769	-	PF03004:Plant transposase (Ptta/En/Spm family)	-
arahy.Tifrunner.gnm1.ann1.08UNPH	89.6592	1.04968	6.39893	3.35741e-10	1.25382e-08	arahy.08UNPH	arahy.Tifrunner.gnm1.Arahy.15	159136073	159137440	-	684	-	PF03029:Conserved hypothetical ATP binding protein	-
arahy.Tifrunner.gnm1.ann1.3U1GZ3	68.4171	234.1	-1.77389	3.40688e-10	1.27047e-08	arahy.3U1GZ3	arahy.Tifrunner.gnm1.Arahy.07	79680758	79682241	-	1528	-	PF10780:39S ribosomal protein L53/MRP-L53	-
arahy.Tifrunner.gnm1.ann1.JB9PK4	323.687	864.946	-1.41898	3.40792e-10	1.27047e-08	arahy.JB9PK4	arahy.Tifrunner.gnm1.Arahy.18	58337766	58344128	-	1387	-	PF02365:No apical meristem (NAM) protein	NAM
arahy.Tifrunner.gnm1.ann1.H4B4B0	390.419	116.057	1.74758	3.64622e-10	1.35812e-08	arahy.H4B4B0	arahy.Tifrunner.gnm1.Arahy.13	9656003	9667290	-	5184	-	PF02622:Uncharacterized ACR, COG1678	-
novel.3922	171.491	591.316	-1.78631	3.70629e-10	1.37906e-08	-	arahy.Tifrunner.gnm1.Arahy.16	69324699	69339448	+	7371	-	PF00125:Core histone H2A/H2B/H3/H4	Histone
arahy.Tifrunner.gnm1.ann1.2E8V1Z	0	48.4783	-8.15121	3.70887e-10	1.37906e-08	arahy.2E8V1Z	arahy.Tifrunner.gnm1.Arahy.15	74346347	74347041	-	399	-	-	-
arahy.Tifrunner.gnm1.ann1.K9DW3M	0.298771	78.2953	-7.88107	3.75555e-10	1.3952e-08	arahy.K9DW3M	arahy.Tifrunner.gnm1.Arahy.17	10965922	10968487	+	960	-	-	-
arahy.Tifrunner.gnm1.ann1.Z6BFU6	63.0152	6.62154	3.23542	3.77325e-10	1.40056e-08	arahy.Z6BFU6	arahy.Tifrunner.gnm1.Arahy.20	3631606	3636585	-	1024	-	PF04852:Protein of unknown function (DUF640)	-
arahy.Tifrunner.gnm1.ann1.4IR4XJ	157.933	35.4049	2.15237	3.77916e-10	1.40153e-08	arahy.4IR4XJ	arahy.Tifrunner.gnm1.Arahy.11	137681847	137685637	+	3272	-	PF03106:WRKY DNA -binding domain	WRKY
arahy.Tifrunner.gnm1.ann1.15MU7G	1177.77	190.929	2.62546	3.84801e-10	1.42583e-08	arahy.15MU7G	arahy.Tifrunner.gnm1.Arahy.01	4373933	4380118	+	1883	-	PF00485:Phosphoribulokinase / Uridine kinase family|PF14681:Uracil phosphoribosyltransferase	-
arahy.Tifrunner.gnm1.ann1.YS5TEC	256.64	78.8299	1.701	3.94336e-10	1.4599e-08	arahy.YS5TEC	arahy.Tifrunner.gnm1.Arahy.01	105374559	105377870	-	2303	-	PF00854:POT family	-
arahy.Tifrunner.gnm1.ann1.4MA6RL	52.5823	0	8.06585	3.96142e-10	1.46532e-08	arahy.4MA6RL	arahy.Tifrunner.gnm1.Arahy.19	146158210	146159365	-	1097	-	PF00139:Legume lectin domain	-
arahy.Tifrunner.gnm1.ann1.T9JFZE	0	51.2107	-8.22861	4.16558e-10	1.53817e-08	arahy.T9JFZE	arahy.Tifrunner.gnm1.Arahy.13	35890741	35895975	-	1536	-	-	-
arahy.Tifrunner.gnm1.ann1.UY9JWG	72.26	0	8.52447	4.32365e-10	1.59516e-08	arahy.UY9JWG	arahy.Tifrunner.gnm1.Arahy.14	139056562	139067560	+	3918	-	PF07714:Protein tyrosine kinase	Pkinase_Tyr
novel.1819	50.3335	0	8.00376	4.40465e-10	1.62364e-08	-	arahy.Tifrunner.gnm1.Arahy.08	46986947	46989062	+	2116	-	-	-
arahy.Tifrunner.gnm1.ann1.I8B9P0	0	46.1863	-8.07977	4.42325e-10	1.6291e-08	arahy.I8B9P0	arahy.Tifrunner.gnm1.Arahy.16	1134768	1135244	-	477	-	PF00170:bZIP transcription factor	bZIP_1
arahy.Tifrunner.gnm1.ann1.0J0NIM	0	48.0811	-8.13643	4.63593e-10	1.70408e-08	arahy.0J0NIM	arahy.Tifrunner.gnm1.Arahy.14	116102018	116104581	+	608	-	-	-
arahy.Tifrunner.gnm1.ann1.G33D6N	7252.18	2199.52	1.72124	4.63881e-10	1.70408e-08	arahy.G33D6N	arahy.Tifrunner.gnm1.Arahy.08	48952221	48955182	-	1758	-	PF10604:Polyketide cyclase / dehydrase and lipid transport	-
arahy.Tifrunner.gnm1.ann1.7YZ5GE	410.924	16.9779	4.59695	4.67317e-10	1.71523e-08	arahy.7YZ5GE	arahy.Tifrunner.gnm1.Arahy.06	19629123	19631006	+	1512	-	PF00107:Zinc-binding dehydrogenase|PF08240:Alcohol dehydrogenase GroES-like domain	ADH_N
arahy.Tifrunner.gnm1.ann1.G8A5P6	141.117	13.6971	3.36056	4.79857e-10	1.75975e-08	arahy.G8A5P6	arahy.Tifrunner.gnm1.Arahy.19	7478519	7484550	+	1208	-	PF01704:UTP--glucose-1-phosphate uridylyltransferase	-
arahy.Tifrunner.gnm1.ann1.24WTBT	84.0125	0.389456	7.78055	4.88289e-10	1.78914e-08	arahy.24WTBT	arahy.Tifrunner.gnm1.Arahy.14	138245074	138245829	-	756	-	PF12937:F-box-like	-
arahy.Tifrunner.gnm1.ann1.ID9NSH	0	47.354	-8.11759	5.15747e-10	1.88788e-08	arahy.ID9NSH	arahy.Tifrunner.gnm1.Arahy.15	154721464	154727820	-	4924	-	PF01582:TIR domain|PF00931:NB-ARC domain	TIR
arahy.Tifrunner.gnm1.ann1.6PF3XA	984.222	2406.28	-1.29014	5.16122e-10	1.88788e-08	arahy.6PF3XA	arahy.Tifrunner.gnm1.Arahy.01	94359672	94362483	+	2649	-	PF00291:Pyridoxal-phosphate dependent enzyme	PALP
novel.1070	53.4922	0	8.0927	5.34179e-10	1.9518e-08	-	arahy.Tifrunner.gnm1.Arahy.05	7661644	7663405	+	617	-	-	-
arahy.Tifrunner.gnm1.ann1.04D7UL	23.6147	480.896	-4.34653	5.34509e-10	1.9518e-08	arahy.04D7UL	arahy.Tifrunner.gnm1.Arahy.20	126215458	126219359	-	909	-	PF03181:BURP domain	-
novel.4727	0	50.488	-8.21063	5.41041e-10	1.97393e-08	-	arahy.Tifrunner.gnm1.Arahy.19	28091942	28097098	+	1620	-	PF00385:Chromo (CHRromatin Organisation MOdifier) domain	Chromo
arahy.Tifrunner.gnm1.ann1.LC98AP	1202.25	543.73	1.14417	5.41493e-10	1.97393e-08	arahy.LC98AP	arahy.Tifrunner.gnm1.Arahy.01	93589045	93594257	+	3709	-	PF00862:Sucrose synthase|PF00534:Glycosyl transferases group 1	Glycos_transf_1
arahy.Tifrunner.gnm1.ann1.P0I32D	87.6616	0.329372	7.84135	5.44166e-10	1.98199e-08	arahy.P0I32D	arahy.Tifrunner.gnm1.Arahy.15	128146841	128151568	-	825	-	PF00069:Protein kinase domain	Pkinase
arahy.Tifrunner.gnm1.ann1.D8E7V4	378.562	108.453	1.8045	5.52824e-10	2.01181e-08	arahy.D8E7V4	arahy.Tifrunner.gnm1.Arahy.02	100499986	100504414	-	3318	-	PF00931:NB-ARC domain	NB-ARC
novel.426	0.333244	85.117	-8.00032	5.71035e-10	2.07631e-08	-	arahy.Tifrunner.gnm1.Arahy.02	22684472	22689135	-	1772	-	PF03004:Plant transposase (Ptta/En/Spm family)	-
arahy.Tifrunner.gnm1.ann1.QL2KDB	7.61758	77.9406	-3.34534	5.78617e-10	2.1021e-08	arahy.QL2KDB	arahy.Tifrunner.gnm1.Arahy.16	29538184	29540274	+	1162	-	-	-
arahy.Tifrunner.gnm1.ann1.860WY5	186.845	33.8035	2.46455	5.91612e-10	2.14748e-08	arahy.860WY5	arahy.Tifrunner.gnm1.Arahy.20	97359023	97367525	+	2299	-	PF14226:non-haem dioxygenase in morphine synthesis N-terminal|PF03171:2OG-Fe(II) oxygenase superfamily	2OG-FeII_Oxy
arahy.Tifrunner.gnm1.ann1.UAU06L	133.142	27.7312	2.26513	6.04694e-10	2.19311e-08	arahy.UAU06L	arahy.Tifrunner.gnm1.Arahy.05	39700901	39706451	+	5094	-	PF13041:PPR repeat family|PF01535:PPR repeat	PPR
arahy.Tifrunner.gnm1.ann1.IBJJ46	1094.63	3545.09	-1.69549	6.07898e-10	2.20286e-08	arahy.IBJJ46	arahy.Tifrunner.gnm1.Arahy.03	13942249	13948273	+	1956	-	PF01554:MatE	MatE
arahy.Tifrunner.gnm1.ann1.X61GPQ	0	44.9534	-8.04125	6.2173e-10	2.25107e-08	arahy.X61GPQ	arahy.Tifrunner.gnm1.Arahy.19	145152423	145152754	-	252	-	-	-
arahy.Tifrunner.gnm1.ann1.Y1VXK6	703.071	126.939	2.46878	6.26293e-10	2.26567e-08	arahy.Y1VXK6	arahy.Tifrunner.gnm1.Arahy.10	77342145	77350731	+	1603	-	PF03171:2OG-Fe(II) oxygenase superfamily|PF14226:non-haem dioxygenase in morphine synthesis N-terminal	2OG-FeII_Oxy
arahy.Tifrunner.gnm1.ann1.RJMS64	979.736	2289.48	-1.225	6.73569e-10	2.43464e-08	arahy.RJMS64	arahy.Tifrunner.gnm1.Arahy.11	2488751	2491106	+	1936	-	PF00651:BTB/POZ domain|PF03000:NPH3 family	BTB
arahy.Tifrunner.gnm1.ann1.85LIYI	0.999732	69.47	-6.20915	6.80063e-10	2.45604e-08	arahy.85LIYI	arahy.Tifrunner.gnm1.Arahy.03	21139124	21141893	-	1473	-	PF00677:Lumazine binding domain	-
arahy.Tifrunner.gnm1.ann1.4I93G7	43086.1	18882.6	1.19014	6.98482e-10	2.52043e-08	arahy.4I93G7	arahy.Tifrunner.gnm1.Arahy.16	146068930	146074647	-	3476	-	PF14599:Zinc-ribbon|PF05495:CHY zinc finger|PF13639:Ring finger domain	zf-CHY
novel.680	461.378	24.5317	4.22823	7.52963e-10	2.71473e-08	-	arahy.Tifrunner.gnm1.Arahy.03	13504321	13506236	-	1916	-	-	-
arahy.Tifrunner.gnm1.ann1.X5LH2W	151.918	614.673	-2.0165	7.55946e-10	2.72319e-08	arahy.X5LH2W	arahy.Tifrunner.gnm1.Arahy.17	15139084	15143324	-	1705	-	PF00514:Armadillo/beta-catenin-like repeat	Arm
arahy.Tifrunner.gnm1.ann1.8HSJ02	0	44.0649	-8.01185	7.64224e-10	2.75069e-08	arahy.8HSJ02	arahy.Tifrunner.gnm1.Arahy.09	2148494	2150548	-	582	-	-	-
novel.3850	6.6288	5623.56	-9.73615	7.92207e-10	2.84901e-08	-	arahy.Tifrunner.gnm1.Arahy.16	2117043	2132839	+	10518	-	PF03004:Plant transposase (Ptta/En/Spm family)|PF00332:Glycosyl hydrolases family 17|PF13960:Domain of unknown function (DUF4218)|PF13952:Domain of unknown function (DUF4216)|PF13963:Transposase-associated domain|PF02992:Transposase family tnp2	Transposase_21
arahy.Tifrunner.gnm1.ann1.EWQ4Q7	51.2207	0	8.02972	7.99625e-10	2.87327e-08	arahy.EWQ4Q7	arahy.Tifrunner.gnm1.Arahy.10	15913327	15913731	+	267	-	-	-
arahy.Tifrunner.gnm1.ann1.13YW1E	430.044	29.1337	3.88398	8.07587e-10	2.89945e-08	arahy.13YW1E	arahy.Tifrunner.gnm1.Arahy.03	31397808	31406709	-	2874	-	PF04116:Fatty acid hydroxylase superfamily|PF12076:WAX2 C-terminal domain	-
arahy.Tifrunner.gnm1.ann1.U3L3I1	67.2124	411.844	-2.61934	8.28554e-10	2.97223e-08	arahy.U3L3I1	arahy.Tifrunner.gnm1.Arahy.03	127944707	127949126	-	3211	-	PF00179:Ubiquitin-conjugating enzyme	UQ_con
arahy.Tifrunner.gnm1.ann1.7WNE5R	81.9174	0.658744	6.86	8.57126e-10	3.07215e-08	arahy.7WNE5R	arahy.Tifrunner.gnm1.Arahy.11	73067754	73069451	-	947	-	-	-
arahy.Tifrunner.gnm1.ann1.5DH5NX	0	54.9824	-8.33322	8.60083e-10	3.08016e-08	arahy.5DH5NX	arahy.Tifrunner.gnm1.Arahy.10	116796464	116796934	-	471	-	-	-
novel.375	1.22956	62.9783	-5.67355	8.87081e-10	3.17419e-08	-	arahy.Tifrunner.gnm1.Arahy.02	95504320	95506290	+	1727	-	-	-
arahy.Tifrunner.gnm1.ann1.B9BAGZ	55.9653	0	8.15713	8.91613e-10	3.18774e-08	arahy.B9BAGZ	arahy.Tifrunner.gnm1.Arahy.07	1198278	1201023	-	1445	-	-	-
novel.3490	49.8578	0	7.98971	9.15045e-10	3.26878e-08	-	arahy.Tifrunner.gnm1.Arahy.14	119434230	119437538	-	3159	-	-	-
arahy.Tifrunner.gnm1.ann1.71NB6R	206.58	38.2593	2.43909	9.16265e-10	3.27041e-08	arahy.71NB6R	arahy.Tifrunner.gnm1.Arahy.19	3398867	3415263	-	2325	-	PF00046:Homeobox domain|PF01852:START domain	START
arahy.Tifrunner.gnm1.ann1.24IXRB	5645.99	12257.2	-1.11839	9.21309e-10	3.28567e-08	arahy.24IXRB	arahy.Tifrunner.gnm1.Arahy.07	76860908	76867184	-	2016	-	PF14416:PMR5 N terminal Domain|PF13839:GDSL/SGNH-like Acyl-Esterase family found in Pmr5 and Cas1p	-
arahy.Tifrunner.gnm1.ann1.SLB9HH	1463.83	230.135	2.66884	9.25376e-10	3.29742e-08	arahy.SLB9HH	arahy.Tifrunner.gnm1.Arahy.20	2787193	2790757	+	1830	-	PF00657:GDSL-like Lipase/Acylhydrolase	Lipase_GDSL
arahy.Tifrunner.gnm1.ann1.5L0PCQ	53.9938	291.622	-2.43486	1.04424e-09	3.71788e-08	arahy.5L0PCQ	arahy.Tifrunner.gnm1.Arahy.01	5055415	5060628	+	1348	-	PF02341:RbcX protein	-
arahy.Tifrunner.gnm1.ann1.GCF5QH	8.08337	143.711	-4.17244	1.05307e-09	3.74618e-08	arahy.GCF5QH	arahy.Tifrunner.gnm1.Arahy.01	109620834	109622882	-	1960	-	PF00067:Cytochrome P450	p450
arahy.Tifrunner.gnm1.ann1.USIX8K	91.9407	1.76703	5.69813	1.05684e-09	3.75648e-08	arahy.USIX8K	arahy.Tifrunner.gnm1.Arahy.18	122129844	122134661	+	2199	-	PF01979:Amidohydrolase family	Amidohydro_1
arahy.Tifrunner.gnm1.ann1.QE55Y8	88.2573	254.666	-1.52672	1.10863e-09	3.93728e-08	arahy.QE55Y8	arahy.Tifrunner.gnm1.Arahy.12	107009594	107020192	+	594	-	PF04535:Domain of unknown function (DUF588)	-
arahy.Tifrunner.gnm1.ann1.DM14FR	370.414	755.508	-1.0276	1.17829e-09	4.18122e-08	arahy.DM14FR	arahy.Tifrunner.gnm1.Arahy.04	124524997	124532198	-	5588	-	PF14309:Domain of unknown function (DUF4378)|PF10406:Transcription factor TFIID complex subunit 8 C-term	-
arahy.Tifrunner.gnm1.ann1.5X61ZK	79.7477	0.73935	6.80889	1.19066e-09	4.22161e-08	arahy.5X61ZK	arahy.Tifrunner.gnm1.Arahy.14	139439853	139441960	-	612	-	-	-
arahy.Tifrunner.gnm1.ann1.B45LBU	78.7696	0	8.64895	1.23021e-09	4.35821e-08	arahy.B45LBU	arahy.Tifrunner.gnm1.Arahy.02	59723417	59725103	+	312	-	PF00046:Homeobox domain	Homeobox
arahy.Tifrunner.gnm1.ann1.Z2GU4A	839.997	68.5723	3.61496	1.24736e-09	4.41533e-08	arahy.Z2GU4A	arahy.Tifrunner.gnm1.Arahy.10	4446420	4453592	-	3087	-	PF02254:TrkA-N domain|PF00999:Sodium/hydrogen exchanger family	Na_H_Exchanger
arahy.Tifrunner.gnm1.ann1.AUKV6I	49.1699	0	7.97125	1.2766e-09	4.51508e-08	arahy.AUKV6I	arahy.Tifrunner.gnm1.Arahy.08	46215181	46218845	+	3166	-	PF05699:hAT family C-terminal dimerisation region|PF04937:Protein of unknown function (DUF 659)	DUF659
novel.4055	81.8295	0	8.70405	1.35221e-09	4.77855e-08	-	arahy.Tifrunner.gnm1.Arahy.16	35124905	35131125	-	5512	-	PF02902:Ulp1 protease family, C-terminal catalytic domain|PF03101:FAR1 DNA-binding domain|PF10551:MULE transposase domain	Peptidase_C48
arahy.Tifrunner.gnm1.ann1.GN5EPC	156.24	650.457	-2.05951	1.3556e-09	4.78657e-08	arahy.GN5EPC	arahy.Tifrunner.gnm1.Arahy.06	25212395	25214063	-	795	-	PF13911:AhpC/TSA antioxidant enzyme	-
novel.2013	252.84	5.96725	5.40023	1.36335e-09	4.80996e-08	-	arahy.Tifrunner.gnm1.Arahy.09	94095731	94097396	+	1666	-	-	-
arahy.Tifrunner.gnm1.ann1.0XM443	570.443	246.322	1.21305	1.42252e-09	5.01457e-08	arahy.0XM443	arahy.Tifrunner.gnm1.Arahy.15	142919684	142926607	+	2011	-	PF00232:Glycosyl hydrolase family 1	Glyco_hydro_1
arahy.Tifrunner.gnm1.ann1.ZKR6CY	30.3423	213.318	-2.81187	1.43117e-09	5.04091e-08	arahy.ZKR6CY	arahy.Tifrunner.gnm1.Arahy.02	2041262	2044900	-	3618	-	PF00931:NB-ARC domain	NB-ARC
novel.4162	84.0547	0.69979	6.89154	1.44145e-09	5.07075e-08	-	arahy.Tifrunner.gnm1.Arahy.17	7354969	7362247	+	979	-	-	-
arahy.Tifrunner.gnm1.ann1.5E2VRE	0	44.5834	-8.02844	1.44201e-09	5.07075e-08	arahy.5E2VRE	arahy.Tifrunner.gnm1.Arahy.12	65216946	65223743	-	468	-	-	-
arahy.Tifrunner.gnm1.ann1.D5R23C	914.799	415.38	1.13891	1.45436e-09	5.10999e-08	arahy.D5R23C	arahy.Tifrunner.gnm1.Arahy.13	3430327	3436840	-	3649	-	PF01852:START domain|PF08670:MEKHLA domain|PF00046:Homeobox domain	START
arahy.Tifrunner.gnm1.ann1.3J87F1	221.068	451.4	-1.03057	1.48883e-09	5.2268e-08	arahy.3J87F1	arahy.Tifrunner.gnm1.Arahy.16	150242079	150247565	+	1834	-	PF00850:Histone deacetylase domain	Hist_deacetyl
novel.1847	46.2918	0	7.88222	1.52018e-09	5.33249e-08	-	arahy.Tifrunner.gnm1.Arahy.08	12380910	12386491	-	957	-	PF00385:Chromo (CHRromatin Organisation MOdifier) domain	Chromo
arahy.Tifrunner.gnm1.ann1.YA44CT	1.82389	66.1914	-5.16812	1.52931e-09	5.36011e-08	arahy.YA44CT	arahy.Tifrunner.gnm1.Arahy.02	86949608	86950041	+	319	-	-	-
arahy.Tifrunner.gnm1.ann1.S2IIK5	0.298771	69.5623	-7.71086	1.53483e-09	5.37506e-08	arahy.S2IIK5	arahy.Tifrunner.gnm1.Arahy.03	21052733	21055056	+	1187	-	-	-
novel.3189	47.2146	0	7.91077	1.64606e-09	5.75985e-08	-	arahy.Tifrunner.gnm1.Arahy.13	71340403	71345300	-	1329	-	-	-
novel.139	78.9685	0	8.65381	1.67826e-09	5.86773e-08	-	arahy.Tifrunner.gnm1.Arahy.01	2891225	2892443	-	1219	-	-	-
arahy.Tifrunner.gnm1.ann1.TQJ2IB	0	52.6097	-8.2667	1.72699e-09	6.03317e-08	arahy.TQJ2IB	arahy.Tifrunner.gnm1.Arahy.01	49922045	49924634	+	594	-	-	-
arahy.Tifrunner.gnm1.ann1.R15MBK	0	42.066	-7.94679	1.81126e-09	6.32241e-08	arahy.R15MBK	arahy.Tifrunner.gnm1.scaffold_498	9720	10360	-	273	-	-	-
novel.20	0.297167	71.6906	-7.75458	1.81538e-09	6.33029e-08	-	arahy.Tifrunner.gnm1.Arahy.01	10352924	10355275	+	2261	-	-	-
novel.1276	0	41.516	-7.92609	1.81648e-09	6.33029e-08	-	arahy.Tifrunner.gnm1.Arahy.05	103332939	103340254	-	1636	-	-	-
arahy.Tifrunner.gnm1.ann1.SFYR1S	0	52.212	-8.25463	1.85729e-09	6.46724e-08	arahy.SFYR1S	arahy.Tifrunner.gnm1.Arahy.17	112394764	112398833	+	1783	-	PF00892:EamA-like transporter family	DUF6
novel.1751	6.95269	96.8837	-3.78927	1.98e-09	6.88892e-08	-	arahy.Tifrunner.gnm1.Arahy.08	8548893	8555836	+	1632	-	PF07765:KIP1-like protein	-
arahy.Tifrunner.gnm1.ann1.BB34IZ	198.244	18.1456	3.43851	2.05945e-09	7.15952e-08	arahy.BB34IZ	arahy.Tifrunner.gnm1.Arahy.09	5972118	5978741	-	3642	-	PF00931:NB-ARC domain|PF01582:TIR domain	TIR
arahy.Tifrunner.gnm1.ann1.UUMW46	43.2285	0	7.78423	2.07352e-09	7.20257e-08	arahy.UUMW46	arahy.Tifrunner.gnm1.Arahy.08	43778059	43780385	+	438	-	-	-
novel.4512	0.8915	60.9981	-6.05151	2.08431e-09	7.23417e-08	-	arahy.Tifrunner.gnm1.Arahy.18	113576469	113580971	+	2310	-	PF02892:BED zinc finger|PF05699:hAT family C-terminal dimerisation region|PF14372:Domain of unknown function (DUF4413)	hATC
arahy.Tifrunner.gnm1.ann1.AQRZ09	44.4794	0	7.82624	2.09943e-09	7.27524e-08	arahy.AQRZ09	arahy.Tifrunner.gnm1.Arahy.17	129681300	129682601	-	492	-	PF00888:Cullin family	Cullin
arahy.Tifrunner.gnm1.ann1.YST6Y9	80.8848	0.389456	7.72663	2.09954e-09	7.27524e-08	arahy.YST6Y9	arahy.Tifrunner.gnm1.Arahy.15	153920263	153924668	+	4009	-	PF00931:NB-ARC domain|PF01582:TIR domain	TIR
arahy.Tifrunner.gnm1.ann1.R6HD8X	44.1427	0	7.81353	2.11484e-09	7.32233e-08	arahy.R6HD8X	arahy.Tifrunner.gnm1.Arahy.14	140343549	140348152	+	2139	-	-	-
arahy.Tifrunner.gnm1.ann1.XA63TZ	2152.46	432.698	2.31491	2.16772e-09	7.49931e-08	arahy.XA63TZ	arahy.Tifrunner.gnm1.Arahy.09	112572418	112579357	+	2628	-	PF01061:ABC-2 type transporter|PF00005:ABC transporter	ABC2_membrane
arahy.Tifrunner.gnm1.ann1.WU9C10	0.333244	71.2641	-7.74249	2.17397e-09	7.50961e-08	arahy.WU9C10	arahy.Tifrunner.gnm1.Arahy.09	10959522	10961423	-	297	-	-	-
arahy.Tifrunner.gnm1.ann1.5JI0ZF	83.6047	281.774	-1.7523	2.17421e-09	7.50961e-08	arahy.5JI0ZF	arahy.Tifrunner.gnm1.Arahy.15	8024799	8026169	-	1371	-	PF02458:Transferase family	-
arahy.Tifrunner.gnm1.ann1.Y0PJVS	313.813	785.658	-1.32463	2.25937e-09	7.79746e-08	arahy.Y0PJVS	arahy.Tifrunner.gnm1.Arahy.11	31825683	31831020	-	1967	-	PF01583:Adenylylsulphate kinase	-
novel.872	0.595938	68.9261	-6.80486	2.28167e-09	7.86807e-08	-	arahy.Tifrunner.gnm1.Arahy.04	39133690	39135823	+	683	-	-	-
arahy.Tifrunner.gnm1.ann1.GUVP28	321.866	759.859	-1.24009	2.34252e-09	8.0714e-08	arahy.GUVP28	arahy.Tifrunner.gnm1.Arahy.04	125997278	126002583	-	3359	-	PF01008:Initiation factor 2 subunit family	-
novel.4847	0	39.8645	-7.86849	2.37168e-09	8.16532e-08	-	arahy.Tifrunner.gnm1.Arahy.19	13159568	13169377	-	1222	-	-	-
novel.810	8.54836	81.5168	-3.24833	2.37768e-09	8.17938e-08	-	arahy.Tifrunner.gnm1.Arahy.03	140507320	140510923	-	2341	-	PF03004:Plant transposase (Ptta/En/Spm family)	-
arahy.Tifrunner.gnm1.ann1.JS2UUQ	4147.42	1948.5	1.08997	2.38242e-09	8.18908e-08	arahy.JS2UUQ	arahy.Tifrunner.gnm1.Arahy.09	111764499	111767970	-	2669	-	PF00091:Tubulin/FtsZ family, GTPase domain|PF03953:Tubulin C-terminal domain	Tubulin
arahy.Tifrunner.gnm1.ann1.ULYV8E	185.942	501.485	-1.43164	2.45164e-09	8.41363e-08	arahy.ULYV8E	arahy.Tifrunner.gnm1.Arahy.14	141015920	141031728	-	5200	-	PF00536:SAM domain (Sterile alpha motif)	SAM_1
arahy.Tifrunner.gnm1.ann1.70E6DW	56.8648	2.5269	4.50889	2.45168e-09	8.41363e-08	arahy.70E6DW	arahy.Tifrunner.gnm1.Arahy.19	157884281	157888977	-	1088	-	PF01486:K-box region|PF00319:SRF-type transcription factor (DNA-binding and dimerisation domain)	SRF-TF
arahy.Tifrunner.gnm1.ann1.63GLR8	48.8602	0	7.96135	2.4603e-09	8.43645e-08	arahy.63GLR8	arahy.Tifrunner.gnm1.Arahy.09	113194107	113203520	-	5590	-	PF14380:Wall-associated receptor kinase C-terminal|PF14291:Domain of unknown function (DUF4371)|PF00069:Protein kinase domain|PF13947:Wall-associated receptor kinase galacturonan-binding	Pkinase
arahy.Tifrunner.gnm1.ann1.BLKC3Q	137.447	22.6029	2.6099	2.47988e-09	8.49675e-08	arahy.BLKC3Q	arahy.Tifrunner.gnm1.Arahy.03	137890760	137896267	-	2263	-	PF01061:ABC-2 type transporter|PF00005:ABC transporter	ABC2_membrane
novel.4777	623.709	54.1014	3.52535	2.53583e-09	8.68151e-08	-	arahy.Tifrunner.gnm1.Arahy.19	123919784	123921393	+	1610	-	-	-
arahy.Tifrunner.gnm1.ann1.WRR8T5	85.9342	10.0384	3.08288	2.66755e-09	9.12517e-08	arahy.WRR8T5	arahy.Tifrunner.gnm1.Arahy.05	114496518	114502025	+	4541	-	PF01582:TIR domain|PF00931:NB-ARC domain	TIR
arahy.Tifrunner.gnm1.ann1.GHRN5T	1637.28	114.296	3.84164	2.69063e-09	9.19674e-08	arahy.GHRN5T	arahy.Tifrunner.gnm1.Arahy.17	17217899	17224536	+	2852	-	PF03571:Peptidase family M49|PF00293:NUDIX domain	NUDIX
arahy.Tifrunner.gnm1.ann1.N95DZF	957.072	4375.27	-2.19295	2.69479e-09	9.20359e-08	arahy.N95DZF	arahy.Tifrunner.gnm1.Arahy.03	37986201	37990092	-	2765	-	PF04043:Plant invertase/pectin methylesterase inhibitor|PF01095:Pectinesterase	-
arahy.Tifrunner.gnm1.ann1.A04R95	196.301	19.8827	3.30411	2.74191e-09	9.35707e-08	arahy.A04R95	arahy.Tifrunner.gnm1.Arahy.19	6680915	6687119	+	1647	-	PF05879:Root hair defective 3 GTP-binding protein (RHD3)	-
novel.250	71.6729	0	8.51293	2.75763e-09	9.40323e-08	-	arahy.Tifrunner.gnm1.Arahy.01	112000829	112003911	-	3083	-	PF14111:Domain of unknown function (DUF4283)|PF14392:Zinc knuckle|PF03372:Endonuclease/Exonuclease/phosphatase family	Exo_endo_phos
arahy.Tifrunner.gnm1.ann1.CG85IA	1627.36	690.488	1.23668	2.76116e-09	9.40776e-08	arahy.CG85IA	arahy.Tifrunner.gnm1.Arahy.19	29904223	29914610	-	591	-	PF04398:Protein of unknown function, DUF538	-
novel.4296	45.3276	0	7.85123	2.76736e-09	9.42135e-08	-	arahy.Tifrunner.gnm1.Arahy.17	7442336	7445380	-	465	-	-	-
arahy.Tifrunner.gnm1.ann1.0CM7KK	161.426	40.8185	1.97612	2.77464e-09	9.43864e-08	arahy.0CM7KK	arahy.Tifrunner.gnm1.Arahy.06	8900901	8901209	-	309	-	PF00462:Glutaredoxin	-
novel.2017	0	39.7405	-7.86179	2.87853e-09	9.78425e-08	-	arahy.Tifrunner.gnm1.Arahy.09	102257438	102259052	+	978	-	-	-
novel.4786	53.4198	325.622	-2.61005	2.9844e-09	1.01361e-07	-	arahy.Tifrunner.gnm1.Arahy.19	131284375	131288121	+	3595	-	PF00564:PB1 domain	-
arahy.Tifrunner.gnm1.ann1.VC2YE4	70.3792	0.718828	6.63112	3.11652e-09	1.05764e-07	arahy.VC2YE4	arahy.Tifrunner.gnm1.Arahy.04	120999101	121004856	+	2731	-	PF00082:Subtilase family|PF05922:Peptidase inhibitor I9	Peptidase_S8
arahy.Tifrunner.gnm1.ann1.SGCE5I	323.919	64.6297	2.33049	3.12457e-09	1.05953e-07	arahy.SGCE5I	arahy.Tifrunner.gnm1.Arahy.14	139797321	139801758	-	3078	-	PF00069:Protein kinase domain|PF12799:Leucine Rich repeats (2 copies)|PF08263:Leucine rich repeat N-terminal domain	Pkinase
arahy.Tifrunner.gnm1.ann1.EH4SXH	0	87.8144	-9.00845	3.19767e-09	1.08346e-07	arahy.EH4SXH	arahy.Tifrunner.gnm1.Arahy.08	35593427	35598349	+	4401	-	PF00931:NB-ARC domain|PF01582:TIR domain	TIR
arahy.Tifrunner.gnm1.ann1.XHXR87	6.54035	56.8728	-3.12887	3.24668e-09	1.09919e-07	arahy.XHXR87	arahy.Tifrunner.gnm1.Arahy.10	110225054	110228564	+	2095	-	PF02458:Transferase family	-
novel.1326	0	44.7144	-8.03076	3.4052e-09	1.15104e-07	-	arahy.Tifrunner.gnm1.Arahy.06	10181747	10184879	+	858	-	-	-
novel.3361	41.7985	0	7.73633	3.41464e-09	1.15332e-07	-	arahy.Tifrunner.gnm1.Arahy.14	133507205	133517483	+	3204	-	-	-
arahy.Tifrunner.gnm1.ann1.5H31LD	646.878	113.12	2.51647	3.42261e-09	1.1551e-07	arahy.5H31LD	arahy.Tifrunner.gnm1.Arahy.09	116691146	116692324	-	960	-	-	-
arahy.Tifrunner.gnm1.ann1.P7B6WW	117.562	349.439	-1.57249	3.44148e-09	1.16055e-07	arahy.P7B6WW	arahy.Tifrunner.gnm1.Arahy.17	125977532	125996927	-	6383	-	PF07496:CW-type Zinc Finger	zf-CW
arahy.Tifrunner.gnm1.ann1.858S2J	148.366	24.1385	2.6201	3.48427e-09	1.17405e-07	arahy.858S2J	arahy.Tifrunner.gnm1.Arahy.08	17611378	17614512	+	2884	-	PF08880:QLQ|PF08879:WRC	-
novel.1292	138.188	397.355	-1.52365	3.59359e-09	1.20994e-07	-	arahy.Tifrunner.gnm1.Arahy.05	111361158	111362036	-	741	-	-	-
arahy.Tifrunner.gnm1.ann1.P30B2B	146.278	650.907	-2.15406	3.66992e-09	1.23466e-07	arahy.P30B2B	arahy.Tifrunner.gnm1.Arahy.16	183839	189126	-	2936	-	PF00004:ATPase family associated with various cellular activities (AAA)|PF01434:Peptidase family M41	AAA
arahy.Tifrunner.gnm1.ann1.KG9X9B	131.327	675.675	-2.36189	3.69066e-09	1.24067e-07	arahy.KG9X9B	arahy.Tifrunner.gnm1.Arahy.08	39026726	39031953	+	3956	-	-	-
arahy.Tifrunner.gnm1.ann1.6DA5XH	41.2763	0	7.71789	3.76586e-09	1.26495e-07	arahy.6DA5XH	arahy.Tifrunner.gnm1.Arahy.14	137883412	137887637	-	3192	-	PF08263:Leucine rich repeat N-terminal domain|PF13855:Leucine rich repeat	LRRNT_2
arahy.Tifrunner.gnm1.ann1.AY1CAG	72.5093	0.658744	6.68552	3.80342e-09	1.27656e-07	arahy.AY1CAG	arahy.Tifrunner.gnm1.Arahy.20	14692177	14693690	-	339	-	PF04842:Plant protein of unknown function (DUF639)	-
arahy.Tifrunner.gnm1.ann1.JQ5BKF	126.553	36.0658	1.81511	3.9613e-09	1.32793e-07	arahy.JQ5BKF	arahy.Tifrunner.gnm1.Arahy.18	17107588	17112269	+	3207	-	-	-
arahy.Tifrunner.gnm1.ann1.43YBTN	98.6055	3.63667	4.77928	3.96266e-09	1.32793e-07	arahy.43YBTN	arahy.Tifrunner.gnm1.Arahy.09	55428052	55435535	+	2586	-	PF02458:Transferase family	-
arahy.Tifrunner.gnm1.ann1.LE699N	382.154	100.293	1.93126	4.05184e-09	1.35675e-07	arahy.LE699N	arahy.Tifrunner.gnm1.Arahy.17	4248832	4251640	+	2027	-	PF00067:Cytochrome P450	p450
arahy.Tifrunner.gnm1.ann1.P71609	83.6285	481.851	-2.52873	4.07147e-09	1.36226e-07	arahy.P71609	arahy.Tifrunner.gnm1.Arahy.07	58381012	58385472	+	2278	-	PF12697:Alpha/beta hydrolase family	-
arahy.Tifrunner.gnm1.ann1.ZDQ9N1	1097.45	3573.37	-1.70321	4.09423e-09	1.3688e-07	arahy.ZDQ9N1	arahy.Tifrunner.gnm1.Arahy.01	94423991	94426407	+	1115	-	PF00903:Glyoxalase/Bleomycin resistance protein/Dioxygenase superfamily	Glyoxalase
arahy.Tifrunner.gnm1.ann1.BXAK4K	81.1461	8.22338	3.30775	4.16662e-09	1.39191e-07	arahy.BXAK4K	arahy.Tifrunner.gnm1.Arahy.08	44424126	44427140	-	1993	-	-	-
arahy.Tifrunner.gnm1.ann1.ZDY7G4	68.6595	0.778911	6.58376	4.33709e-09	1.44773e-07	arahy.ZDY7G4	arahy.Tifrunner.gnm1.Arahy.15	116803431	116804878	+	294	-	-	-
novel.2958	0	47.0459	-8.10886	4.36504e-09	1.45592e-07	-	arahy.Tifrunner.gnm1.Arahy.12	118070030	118071316	-	1287	-	-	-
arahy.Tifrunner.gnm1.ann1.7473D5	836.297	74.1627	3.49613	4.3883e-09	1.46254e-07	arahy.7473D5	arahy.Tifrunner.gnm1.Arahy.17	21464088	21466794	+	1453	-	PF01357:Pollen allergen|PF03330:Rare lipoprotein A (RlpA)-like double-psi beta-barrel	-
novel.1668	42.818	0	7.77158	4.51524e-09	1.50367e-07	-	arahy.Tifrunner.gnm1.Arahy.07	8320522	8328523	-	546	-	-	-
arahy.Tifrunner.gnm1.ann1.A49LR8	70.3757	7.32133	3.25256	4.53945e-09	1.51056e-07	arahy.A49LR8	arahy.Tifrunner.gnm1.Arahy.06	5808965	5811832	-	2228	-	PF00394:Multicopper oxidase|PF07731:Multicopper oxidase|PF07732:Multicopper oxidase	-
novel.3056	0	43.8669	-8.00687	4.5854e-09	1.52466e-07	-	arahy.Tifrunner.gnm1.Arahy.13	88774698	88786087	+	3436	-	PF03004:Plant transposase (Ptta/En/Spm family)	-
arahy.Tifrunner.gnm1.ann1.SZ2WTH	203.468	15.4945	3.7059	4.61845e-09	1.53446e-07	arahy.SZ2WTH	arahy.Tifrunner.gnm1.Arahy.07	6590263	6596127	-	1428	-	PF00657:GDSL-like Lipase/Acylhydrolase	Lipase_GDSL
novel.4397	0	41.2078	-7.91323	4.62205e-09	1.53446e-07	-	arahy.Tifrunner.gnm1.Arahy.17	121571915	121573802	-	572	-	-	-
arahy.Tifrunner.gnm1.ann1.9VD333	39.7792	0	7.66445	4.67614e-09	1.55122e-07	arahy.9VD333	arahy.Tifrunner.gnm1.Arahy.03	21263327	21263811	+	252	-	-	-
arahy.Tifrunner.gnm1.ann1.LX50IY	4.83805	64.639	-3.72597	4.70704e-09	1.56025e-07	arahy.LX50IY	arahy.Tifrunner.gnm1.Arahy.12	117442385	117450867	-	3897	-	PF00931:NB-ARC domain	NB-ARC
arahy.Tifrunner.gnm1.ann1.85VPHV	689.445	1732.07	-1.32853	4.75081e-09	1.57354e-07	arahy.85VPHV	arahy.Tifrunner.gnm1.Arahy.03	125125172	125129515	-	1929	-	PF02045:CCAAT-binding transcription factor (CBF-B/NF-YA) subunit B	CBFB_NFYA
arahy.Tifrunner.gnm1.ann1.XAI7HT	419.252	160.503	1.38566	4.81974e-09	1.59514e-07	arahy.XAI7HT	arahy.Tifrunner.gnm1.Arahy.17	13886082	13893442	-	3956	-	PF00806:Pumilio-family RNA binding repeat|PF07990:Nucleic acid binding protein NABP	PUF
arahy.Tifrunner.gnm1.ann1.YZWE7C	273.894	75.0731	1.87074	4.87202e-09	1.6112e-07	arahy.YZWE7C	arahy.Tifrunner.gnm1.Arahy.05	111268333	111271112	-	2293	-	PF03321:GH3 auxin-responsive promoter	-
arahy.Tifrunner.gnm1.ann1.9CR681	43.7646	0	7.80144	4.90768e-09	1.62173e-07	arahy.9CR681	arahy.Tifrunner.gnm1.Arahy.02	17203065	17204161	-	522	-	PF00378:Enoyl-CoA hydratase/isomerase	ECH
arahy.Tifrunner.gnm1.ann1.XJAC58	127.6	30.4317	2.062	4.99828e-09	1.6504e-07	arahy.XJAC58	arahy.Tifrunner.gnm1.Arahy.01	11256116	11261739	-	3073	-	PF03169:OPT oligopeptide transporter protein	OPT
arahy.Tifrunner.gnm1.ann1.9N5J50	1008.88	2668.21	-1.40317	5.07558e-09	1.67463e-07	arahy.9N5J50	arahy.Tifrunner.gnm1.Arahy.11	148975549	148978169	-	1178	-	PF00903:Glyoxalase/Bleomycin resistance protein/Dioxygenase superfamily	Glyoxalase
arahy.Tifrunner.gnm1.ann1.M8LM57	87.9644	232.506	-1.40181	5.12195e-09	1.68862e-07	arahy.M8LM57	arahy.Tifrunner.gnm1.Arahy.07	62155830	62168351	+	1795	-	PF03959:Serine hydrolase (FSH1)	-
arahy.Tifrunner.gnm1.ann1.DA1J6X	10939.7	2990.76	1.87099	5.13356e-09	1.69115e-07	arahy.DA1J6X	arahy.Tifrunner.gnm1.Arahy.07	53793190	53795451	-	2118	-	PF00257:Dehydrin	-
arahy.Tifrunner.gnm1.ann1.I1CICT	224.217	752.985	-1.74837	5.18317e-09	1.70618e-07	arahy.I1CICT	arahy.Tifrunner.gnm1.Arahy.11	37826401	37829468	-	2820	-	PF13920:Zinc finger, C3HC4 type (RING finger)	-
arahy.Tifrunner.gnm1.ann1.2UD4HH	8.76804	74.4705	-3.09236	5.41859e-09	1.7823e-07	arahy.2UD4HH	arahy.Tifrunner.gnm1.Arahy.04	3975847	3981986	-	2191	-	PF01595:Domain of unknown function DUF21	-
arahy.Tifrunner.gnm1.ann1.3ZRX2Z	0	36.7184	-7.74978	5.43281e-09	1.7856e-07	arahy.3ZRX2Z	arahy.Tifrunner.gnm1.Arahy.13	117464199	117464641	+	352	-	-	-
arahy.Tifrunner.gnm1.ann1.P7YJ1Q	1553.56	3968.31	-1.35322	5.47653e-09	1.79859e-07	arahy.P7YJ1Q	arahy.Tifrunner.gnm1.Arahy.08	28802673	28810268	-	3512	-	PF00169:PH domain|PF07059:Protein of unknown function (DUF1336)|PF01852:START domain	START
arahy.Tifrunner.gnm1.ann1.19WSGG	71.7284	0	8.51578	5.56076e-09	1.82485e-07	arahy.19WSGG	arahy.Tifrunner.gnm1.Arahy.11	194500	200360	-	2502	-	PF00614:Phospholipase D Active site motif|PF12357:Phospholipase D C terminal	-
novel.1904	39.3934	0	7.64957	5.58915e-09	1.83276e-07	-	arahy.Tifrunner.gnm1.Arahy.08	46811734	46812919	-	579	-	-	-
arahy.Tifrunner.gnm1.ann1.GP7DSL	362.467	83.3843	2.11556	5.67355e-09	1.85901e-07	arahy.GP7DSL	arahy.Tifrunner.gnm1.Arahy.02	2225685	2229368	+	3684	-	PF00931:NB-ARC domain	NB-ARC
novel.5187	1.99946	508.844	-8.02391	5.74215e-09	1.88005e-07	-	arahy.Tifrunner.gnm1.Arahy.20	120575294	120580339	-	2552	-	-	-
arahy.Tifrunner.gnm1.ann1.5EG1XI	1306.44	326.57	1.99916	5.87679e-09	1.92266e-07	arahy.5EG1XI	arahy.Tifrunner.gnm1.Arahy.08	49929949	49937376	-	3300	-	PF07748:Glycosyl hydrolases family 38 C-terminal domain|PF09261:Alpha mannosidase, middle domain|PF01074:Glycosyl hydrolases family 38 N-terminal domain	-
arahy.Tifrunner.gnm1.ann1.E401ME	117.067	0.329372	8.25939	5.91917e-09	1.93504e-07	arahy.E401ME	arahy.Tifrunner.gnm1.Arahy.04	9790117	9791924	+	646	-	-	-
arahy.Tifrunner.gnm1.ann1.YA5RRX	8633.18	18966.4	-1.13551	5.92754e-09	1.9363e-07	arahy.YA5RRX	arahy.Tifrunner.gnm1.Arahy.04	123801402	123807909	-	2871	-	PF00520:Ion transport protein	Ion_trans
arahy.Tifrunner.gnm1.ann1.Y43KYV	41.5462	0	7.72735	5.96836e-09	1.94815e-07	arahy.Y43KYV	arahy.Tifrunner.gnm1.Arahy.11	53075487	53079063	+	2550	-	-	-
arahy.Tifrunner.gnm1.ann1.V1SQAY	579.038	112.481	2.36481	6.14326e-09	2.00371e-07	arahy.V1SQAY	arahy.Tifrunner.gnm1.Arahy.06	32131529	32137537	+	3287	-	PF00221:Aromatic amino acid lyase	-
arahy.Tifrunner.gnm1.ann1.K0DIZR	39.8036	0	7.66422	6.17608e-09	2.01287e-07	arahy.K0DIZR	arahy.Tifrunner.gnm1.Arahy.07	1218259	1224643	+	4976	-	PF00005:ABC transporter|PF00664:ABC transporter transmembrane region	ABC_membrane
arahy.Tifrunner.gnm1.ann1.I2M58K	245.769	31.492	2.96431	6.334e-09	2.06277e-07	arahy.I2M58K	arahy.Tifrunner.gnm1.Arahy.02	100436954	100440640	-	3687	-	PF00931:NB-ARC domain	NB-ARC
arahy.Tifrunner.gnm1.ann1.5UX7QI	59.6507	0	8.24974	6.50727e-09	2.11759e-07	arahy.5UX7QI	arahy.Tifrunner.gnm1.Arahy.04	124627358	124630015	+	2580	-	PF07714:Protein tyrosine kinase|PF12819:Carbohydrate-binding protein of the ER	Pkinase_Tyr
arahy.Tifrunner.gnm1.ann1.X06H87	273.373	117.281	1.2218	6.63896e-09	2.1588e-07	arahy.X06H87	arahy.Tifrunner.gnm1.Arahy.03	117084966	117088017	+	1999	-	PF03016:Exostosin family	-
arahy.Tifrunner.gnm1.ann1.CBKZ0V	481.663	971.016	-1.01211	6.77481e-09	2.2013e-07	arahy.CBKZ0V	arahy.Tifrunner.gnm1.Arahy.13	50147528	50156213	+	3044	-	PF03133:Tubulin-tyrosine ligase family	TTL
arahy.Tifrunner.gnm1.ann1.U9K5V5	0	47.5237	-8.1194	6.79857e-09	2.20734e-07	arahy.U9K5V5	arahy.Tifrunner.gnm1.Arahy.18	124905413	124906686	+	737	-	-	-
arahy.Tifrunner.gnm1.ann1.UV9SWK	129.202	476.296	-1.8835	6.96472e-09	2.25957e-07	arahy.UV9SWK	arahy.Tifrunner.gnm1.Arahy.18	361927	365328	-	1806	-	PF00448:SRP54-type protein, GTPase domain|PF02978:Signal peptide binding domain|PF02881:SRP54-type protein, helical bundle domain	-
novel.2318	116.949	326.881	-1.48197	6.97247e-09	2.26037e-07	-	arahy.Tifrunner.gnm1.Arahy.10	10303161	10315127	-	5857	-	-	-
arahy.Tifrunner.gnm1.ann1.RZN3R4	38.7699	0	7.62765	7.26533e-09	2.35175e-07	arahy.RZN3R4	arahy.Tifrunner.gnm1.Arahy.07	9202489	9203722	+	466	-	-	-
arahy.Tifrunner.gnm1.ann1.SX68AT	222.767	0.679267	8.31442	7.42994e-09	2.40321e-07	arahy.SX68AT	arahy.Tifrunner.gnm1.Arahy.16	104609396	104611842	-	387	-	-	-
arahy.Tifrunner.gnm1.ann1.F096Y2	308.003	107.648	1.51368	7.82401e-09	2.52876e-07	arahy.F096Y2	arahy.Tifrunner.gnm1.Arahy.01	98070841	98075694	+	2186	-	PF03790:KNOX1 domain|PF05920:Homeobox KN domain|PF03791:KNOX2 domain|PF03789:ELK domain	KNOX2
arahy.Tifrunner.gnm1.ann1.CT3EY6	0	52.6175	-8.26953	7.87045e-09	2.54185e-07	arahy.CT3EY6	arahy.Tifrunner.gnm1.Arahy.20	2589628	2590750	+	288	-	-	-
novel.281	0.333244	54.3726	-7.35434	7.95855e-09	2.56836e-07	-	arahy.Tifrunner.gnm1.Arahy.02	16083778	16090586	+	1326	-	-	-
arahy.Tifrunner.gnm1.ann1.H02ZFL	44.0727	294.493	-2.74339	8.05423e-09	2.59728e-07	arahy.H02ZFL	arahy.Tifrunner.gnm1.Arahy.06	98337606	98345735	-	2510	-	-	-
arahy.Tifrunner.gnm1.ann1.SY690W	108.383	293.396	-1.43745	8.26366e-09	2.6628e-07	arahy.SY690W	arahy.Tifrunner.gnm1.Arahy.09	16953260	16959191	+	2164	-	PF09459:Ethylbenzene dehydrogenase	-
arahy.Tifrunner.gnm1.ann1.W3XXRI	37.7336	0	7.58787	8.36575e-09	2.69367e-07	arahy.W3XXRI	arahy.Tifrunner.gnm1.Arahy.18	17090134	17094916	+	504	-	-	-
arahy.Tifrunner.gnm1.ann1.JZ1BNU	7.24612	68.4742	-3.2533	8.40932e-09	2.70566e-07	arahy.JZ1BNU	arahy.Tifrunner.gnm1.Arahy.19	15091284	15097771	-	1029	-	PF06955:Xyloglucan endo-transglycosylase (XET) C-terminus|PF00722:Glycosyl hydrolases family 16	-
novel.3525	1079.39	131.117	3.0403	8.49714e-09	2.73186e-07	-	arahy.Tifrunner.gnm1.Arahy.14	136844995	136848284	-	3290	-	-	-
arahy.Tifrunner.gnm1.ann1.QW86C3	338.685	69.0862	2.29343	8.58272e-09	2.7573e-07	arahy.QW86C3	arahy.Tifrunner.gnm1.Arahy.09	100673290	100677224	+	2764	-	PF03552:Cellulose synthase	-
arahy.Tifrunner.gnm1.ann1.ZBU6CW	281.577	1.06872	8.04504	8.68417e-09	2.7878e-07	arahy.ZBU6CW	arahy.Tifrunner.gnm1.Arahy.06	63299314	63318491	-	666	-	-	-
arahy.Tifrunner.gnm1.ann1.GM1YIR	80.8033	11.6563	2.78956	8.94401e-09	2.86906e-07	arahy.GM1YIR	arahy.Tifrunner.gnm1.Arahy.14	137124509	137129181	-	1550	-	PF03007:Wax ester synthase-like Acyl-CoA acyltransferase domain|PF06974:Protein of unknown function (DUF1298)	-
novel.4645	45.4963	0	7.85779	8.98578e-09	2.8803e-07	-	arahy.Tifrunner.gnm1.Arahy.18	113720712	113722359	-	1258	-	-	-
arahy.Tifrunner.gnm1.ann1.8S7SHD	37.5171	0	7.58036	9.08817e-09	2.91094e-07	arahy.8S7SHD	arahy.Tifrunner.gnm1.Arahy.14	138214302	138216191	-	1329	-	PF12874:Zinc-finger of C2H2 type	-
arahy.Tifrunner.gnm1.ann1.LMI616	6.96071	73.2969	-3.38533	9.12774e-09	2.92142e-07	arahy.LMI616	arahy.Tifrunner.gnm1.Arahy.05	39484876	39487418	-	728	-	PF01202:Shikimate kinase	SKI
arahy.Tifrunner.gnm1.ann1.74GVQ2	37.8078	0	7.59155	9.14052e-09	2.92332e-07	arahy.74GVQ2	arahy.Tifrunner.gnm1.Arahy.15	53508946	53509933	-	480	-	PF10237:Probable N6-adenine methyltransferase	-
novel.1474	680.252	292.089	1.21944	9.19731e-09	2.93929e-07	-	arahy.Tifrunner.gnm1.Arahy.06	29732587	29737733	-	5012	-	-	-
arahy.Tifrunner.gnm1.ann1.5C0RMJ	1636.83	250.788	2.70654	9.24665e-09	2.95285e-07	arahy.5C0RMJ	arahy.Tifrunner.gnm1.Arahy.11	7366521	7372465	-	1878	-	PF00485:Phosphoribulokinase / Uridine kinase family|PF14681:Uracil phosphoribosyltransferase	-
novel.4133	0.630411	58.1072	-6.55352	9.27976e-09	2.96121e-07	-	arahy.Tifrunner.gnm1.Arahy.16	148272401	148274965	-	906	-	-	-
arahy.Tifrunner.gnm1.ann1.K5EEF8	88.3546	3.4579	4.65629	9.31493e-09	2.97022e-07	arahy.K5EEF8	arahy.Tifrunner.gnm1.Arahy.02	6523657	6532684	+	1617	-	PF00657:GDSL-like Lipase/Acylhydrolase	Lipase_GDSL
arahy.Tifrunner.gnm1.ann1.AB233E	319.337	64.5348	2.30844	9.39163e-09	2.99245e-07	arahy.AB233E	arahy.Tifrunner.gnm1.Arahy.18	10215429	10219041	+	2206	-	PF05623:Protein of unknown function (DUF789)	-
arahy.Tifrunner.gnm1.ann1.HSU2LT	611.674	220.436	1.47335	9.4249e-09	3.00081e-07	arahy.HSU2LT	arahy.Tifrunner.gnm1.Arahy.16	125291132	125297649	+	1875	-	PF02812:Glu/Leu/Phe/Val dehydrogenase, dimerisation domain|PF00208:Glutamate/Leucine/Phenylalanine/Valine dehydrogenase	-
arahy.Tifrunner.gnm1.ann1.WJ05J6	83.8947	283.884	-1.76209	9.59456e-09	3.05242e-07	arahy.WJ05J6	arahy.Tifrunner.gnm1.Arahy.04	114255313	114260519	-	2795	-	PF03141:Putative S-adenosyl-L-methionine-dependent methyltransferase	-
arahy.Tifrunner.gnm1.ann1.30RAY8	58.2672	2.25761	4.74795	9.60128e-09	3.05242e-07	arahy.30RAY8	arahy.Tifrunner.gnm1.Arahy.05	106305249	106308555	+	1456	-	PF03098:Animal haem peroxidase	An_peroxidase
arahy.Tifrunner.gnm1.ann1.29MT7J	166.027	436.595	-1.39452	9.63943e-09	3.06227e-07	arahy.29MT7J	arahy.Tifrunner.gnm1.Arahy.18	127339042	127345881	+	2188	-	PF02544:3-oxo-5-alpha-steroid 4-dehydrogenase	-
arahy.Tifrunner.gnm1.ann1.YL670A	301.804	139.636	1.11155	9.76617e-09	3.10023e-07	arahy.YL670A	arahy.Tifrunner.gnm1.Arahy.11	11928693	11932548	-	1929	-	PF00085:Thioredoxin|PF13848:Thioredoxin-like domain	-
arahy.Tifrunner.gnm1.ann1.VAQ7MX	632.635	96.2735	2.71322	9.95783e-09	3.15873e-07	arahy.VAQ7MX	arahy.Tifrunner.gnm1.Arahy.15	148772673	148777595	-	558	-	-	-
novel.2879	38.0345	0	7.60042	9.97226e-09	3.16096e-07	-	arahy.Tifrunner.gnm1.Arahy.12	19748064	19749687	-	1190	-	PF01762:Galactosyltransferase	Galactosyl_T
novel.3645	36.7963	0	7.55161	1.00494e-08	3.18304e-07	-	arahy.Tifrunner.gnm1.Arahy.15	132989181	132997491	+	1001	-	-	-
arahy.Tifrunner.gnm1.ann1.ZK641K	97.3837	16.7306	2.54441	1.01024e-08	3.19747e-07	arahy.ZK641K	arahy.Tifrunner.gnm1.Arahy.07	77353347	77381059	-	9943	-	PF11721:Di-glucose binding within endoplasmic reticulum|PF07714:Protein tyrosine kinase	Pkinase_Tyr
arahy.Tifrunner.gnm1.ann1.C70Y3X	587.19	43.4599	3.75462	1.01139e-08	3.19876e-07	arahy.C70Y3X	arahy.Tifrunner.gnm1.Arahy.14	117997188	117999348	+	894	-	PF00141:Peroxidase	-
arahy.Tifrunner.gnm1.ann1.FXBI2X	39.4292	0	7.65179	1.01673e-08	3.21326e-07	arahy.FXBI2X	arahy.Tifrunner.gnm1.Arahy.14	138981659	138984650	+	2581	-	PF07714:Protein tyrosine kinase	Pkinase_Tyr
novel.4233	37.7039	0	7.58685	1.01992e-08	3.22097e-07	-	arahy.Tifrunner.gnm1.Arahy.17	95013621	95014739	+	414	-	PF01965:DJ-1/PfpI family	DJ-1_PfpI
arahy.Tifrunner.gnm1.ann1.P4K14L	18.9874	82.3906	-2.12283	1.02926e-08	3.24806e-07	arahy.P4K14L	arahy.Tifrunner.gnm1.Arahy.15	1640626	1641105	-	450	-	PF00722:Glycosyl hydrolases family 16	-
arahy.Tifrunner.gnm1.ann1.R48FJM	0	33.8097	-7.62944	1.03262e-08	3.25625e-07	arahy.R48FJM	arahy.Tifrunner.gnm1.Arahy.03	24816216	24816515	+	300	-	-	-
arahy.Tifrunner.gnm1.ann1.VI1AA3	71.6379	1.39958	5.66395	1.03417e-08	3.25873e-07	arahy.VI1AA3	arahy.Tifrunner.gnm1.Arahy.18	34221588	34224625	+	647	-	PF11721:Di-glucose binding within endoplasmic reticulum	-
novel.4321	45.3239	0	7.85092	1.04562e-08	3.29238e-07	-	arahy.Tifrunner.gnm1.Arahy.17	19391643	19392842	-	984	-	-	-
arahy.Tifrunner.gnm1.ann1.34LCL9	1673.05	418.904	1.99735	1.07485e-08	3.38193e-07	arahy.34LCL9	arahy.Tifrunner.gnm1.Arahy.10	2655071	2657232	+	1738	-	PF12481:Aluminium induced protein	-
novel.2856	39.9471	0	7.67172	1.13615e-08	3.57219e-07	-	arahy.Tifrunner.gnm1.Arahy.12	5935449	5937241	-	870	-	-	-
novel.2085	0	33.5298	-7.61876	1.14107e-08	3.58502e-07	-	arahy.Tifrunner.gnm1.Arahy.09	13577767	13579795	-	666	-	PF05699:hAT family C-terminal dimerisation region	hATC
arahy.Tifrunner.gnm1.ann1.595FFX	0	39.6446	-7.85709	1.15216e-08	3.61721e-07	arahy.595FFX	arahy.Tifrunner.gnm1.Arahy.07	7205109	7208085	-	507	-	-	-
arahy.Tifrunner.gnm1.ann1.0E9YFP	1145.59	339.938	1.75216	1.17408e-08	3.68332e-07	arahy.0E9YFP	arahy.Tifrunner.gnm1.Arahy.13	144120385	144126294	-	2234	-	PF00083:Sugar (and other) transporter	Sugar_tr
arahy.Tifrunner.gnm1.ann1.MNZ0X1	18.0895	101.672	-2.49733	1.18173e-08	3.7046e-07	arahy.MNZ0X1	arahy.Tifrunner.gnm1.Arahy.12	5221663	5223445	+	939	-	PF02701:Dof domain, zinc finger	zf-Dof
arahy.Tifrunner.gnm1.ann1.L6V9CD	837.602	1783.11	-1.08989	1.18572e-08	3.71439e-07	arahy.L6V9CD	arahy.Tifrunner.gnm1.Arahy.16	143257702	143264918	-	3226	-	PF03109:ABC1 family	ABC1
novel.1710	255.147	45.8607	2.47356	1.19502e-08	3.74078e-07	-	arahy.Tifrunner.gnm1.Arahy.07	56400341	56404244	-	3795	-	PF00847:AP2 domain	AP2
novel.1976	0	37.663	-7.7856	1.19711e-08	3.74458e-07	-	arahy.Tifrunner.gnm1.Arahy.09	26330486	26331888	+	1308	-	-	-
arahy.Tifrunner.gnm1.ann1.F7AUT2	350.216	84.7652	2.04528	1.19848e-08	3.74612e-07	arahy.F7AUT2	arahy.Tifrunner.gnm1.Arahy.09	109934487	109936817	+	2042	-	PF03171:2OG-Fe(II) oxygenase superfamily|PF14226:non-haem dioxygenase in morphine synthesis N-terminal	2OG-FeII_Oxy
arahy.Tifrunner.gnm1.ann1.H2ULGX	4.04516	59.8482	-3.89296	1.21786e-08	3.80393e-07	arahy.H2ULGX	arahy.Tifrunner.gnm1.Arahy.12	116716001	116720887	-	3775	-	PF00931:NB-ARC domain	NB-ARC
novel.1573	53.4989	0	8.09293	1.22084e-08	3.81045e-07	-	arahy.Tifrunner.gnm1.Arahy.07	7442604	7445348	+	2450	-	PF07727:Reverse transcriptase (RNA-dependent DNA polymerase)	RVT_2
arahy.Tifrunner.gnm1.ann1.U2VVDT	215.364	464.207	-1.10931	1.23172e-08	3.8416e-07	arahy.U2VVDT	arahy.Tifrunner.gnm1.Arahy.01	12035690	12039196	+	4688	-	PF00069:Protein kinase domain|PF13855:Leucine rich repeat	Pkinase
arahy.Tifrunner.gnm1.ann1.UPU6LY	1529.12	160.408	3.25416	1.27546e-08	3.97512e-07	arahy.UPU6LY	arahy.Tifrunner.gnm1.Arahy.02	5276891	5281015	+	2243	-	PF00010:Helix-loop-helix DNA-binding domain	HLH
arahy.Tifrunner.gnm1.ann1.W35MPH	859.82	2559.83	-1.57405	1.28205e-08	3.99275e-07	arahy.W35MPH	arahy.Tifrunner.gnm1.Arahy.13	1474587	1474862	+	276	-	-	-
arahy.Tifrunner.gnm1.ann1.7CRM85	84.4054	8.90116	3.24575	1.30004e-08	4.04583e-07	arahy.7CRM85	arahy.Tifrunner.gnm1.Arahy.20	143248011	143251740	+	3492	-	PF08263:Leucine rich repeat N-terminal domain|PF13855:Leucine rich repeat	LRRNT_2
novel.4251	0	37.5386	-7.77993	1.31144e-08	4.07833e-07	-	arahy.Tifrunner.gnm1.Arahy.17	116101367	116102868	+	841	-	-	-
arahy.Tifrunner.gnm1.ann1.75XT4J	91.4152	18.9176	2.26551	1.3137e-08	4.08241e-07	arahy.75XT4J	arahy.Tifrunner.gnm1.Arahy.15	146416582	146427094	-	1919	-	PF00067:Cytochrome P450	p450
novel.2753	37.2146	0	7.56756	1.32696e-08	4.12061e-07	-	arahy.Tifrunner.gnm1.Arahy.12	25026242	25028858	+	1641	-	-	-
arahy.Tifrunner.gnm1.ann1.FB4L04	230.995	1015.19	-2.13577	1.33045e-08	4.12845e-07	arahy.FB4L04	arahy.Tifrunner.gnm1.Arahy.18	23186365	23191758	+	4178	-	-	-
arahy.Tifrunner.gnm1.ann1.8I6L3A	140.624	483.85	-1.78175	1.33875e-08	4.1512e-07	arahy.8I6L3A	arahy.Tifrunner.gnm1.Arahy.04	125223501	125227765	+	1907	-	PF12695:Alpha/beta hydrolase family	-
arahy.Tifrunner.gnm1.ann1.3Q2PIU	94.2781	1.4787	6.0323	1.35927e-08	4.21178e-07	arahy.3Q2PIU	arahy.Tifrunner.gnm1.Arahy.04	123903754	123908058	+	2618	-	PF07724:AAA domain (Cdc48 subfamily)|PF01419:Jacalin-like lectin domain|PF00004:ATPase family associated with various cellular activities (AAA)	AAA
novel.3135	36.7453	0	7.5487	1.3988e-08	4.32798e-07	-	arahy.Tifrunner.gnm1.Arahy.13	9270456	9275089	-	2127	-	PF13966:zinc-binding in reverse transcriptase|PF13456:Reverse transcriptase-like	-
novel.2482	37.2328	0	7.56926	1.42719e-08	4.41262e-07	-	arahy.Tifrunner.gnm1.Arahy.11	64502117	64503412	+	1117	-	-	-
arahy.Tifrunner.gnm1.ann1.LJ25B0	904.065	87.6372	3.36483	1.45186e-08	4.48565e-07	arahy.LJ25B0	arahy.Tifrunner.gnm1.Arahy.13	17411298	17412529	-	1080	-	-	-
novel.3466	110.228	9.79727	3.50431	1.4672e-08	4.52977e-07	-	arahy.Tifrunner.gnm1.Arahy.14	97491403	97493987	-	2585	-	PF00069:Protein kinase domain|PF00139:Legume lectin domain	Pkinase
arahy.Tifrunner.gnm1.ann1.VLBL5D	493.342	37.9451	3.69947	1.52491e-08	4.70455e-07	arahy.VLBL5D	arahy.Tifrunner.gnm1.Arahy.08	43452644	43454164	-	1284	-	PF02458:Transferase family	-
arahy.Tifrunner.gnm1.ann1.XF2TBK	99.8663	325.444	-1.70225	1.53062e-08	4.71877e-07	arahy.XF2TBK	arahy.Tifrunner.gnm1.Arahy.07	12491021	12496121	-	1707	-	PF00514:Armadillo/beta-catenin-like repeat	Arm
arahy.Tifrunner.gnm1.ann1.07RNNT	512.179	132.304	1.95251	1.55173e-08	4.78039e-07	arahy.07RNNT	arahy.Tifrunner.gnm1.Arahy.10	261372	265696	-	2025	-	PF04862:Protein of unknown function (DUF642)	-
novel.832	1153.01	181.709	2.66547	1.57656e-08	4.85341e-07	-	arahy.Tifrunner.gnm1.Arahy.04	10016521	10018904	+	2169	-	-	-
arahy.Tifrunner.gnm1.ann1.HR6FN8	118.012	9.17193	3.68344	1.57972e-08	4.85964e-07	arahy.HR6FN8	arahy.Tifrunner.gnm1.Arahy.20	133378626	133381074	-	1080	-	-	-
arahy.Tifrunner.gnm1.ann1.X89W2W	36.9356	0	7.55766	1.60384e-08	4.93028e-07	arahy.X89W2W	arahy.Tifrunner.gnm1.Arahy.14	137897878	137901526	-	3230	-	PF08263:Leucine rich repeat N-terminal domain|PF13855:Leucine rich repeat	LRRNT_2
arahy.Tifrunner.gnm1.ann1.EWV5Y4	15.7074	88.3007	-2.5006	1.61116e-08	4.94921e-07	arahy.EWV5Y4	arahy.Tifrunner.gnm1.Arahy.12	5005072	5007130	+	1074	-	-	-
arahy.Tifrunner.gnm1.ann1.B3JAGQ	0	37.0812	-7.76489	1.62385e-08	4.98463e-07	arahy.B3JAGQ	arahy.Tifrunner.gnm1.Arahy.12	3284353	3288468	+	4116	-	PF00931:NB-ARC domain	NB-ARC
arahy.Tifrunner.gnm1.ann1.MX795F	275.143	36.0891	2.93028	1.63911e-08	5.02786e-07	arahy.MX795F	arahy.Tifrunner.gnm1.Arahy.03	121898578	121904786	+	2584	-	PF00107:Zinc-binding dehydrogenase|PF08787:Alginate lyase|PF08240:Alcohol dehydrogenase GroES-like domain|PF05617:Prolamin-like	ADH_N
novel.4897	0	35.3339	-7.69291	1.67031e-08	5.1199e-07	-	arahy.Tifrunner.gnm1.Arahy.19	82365652	82367566	-	1238	-	-	-
novel.1694	236.987	477.202	-1.00958	1.68525e-08	5.16198e-07	-	arahy.Tifrunner.gnm1.Arahy.07	23888151	23899554	-	2800	-	-	-
arahy.Tifrunner.gnm1.ann1.AM9K84	445.345	920.113	-1.04732	1.76239e-08	5.3944e-07	arahy.AM9K84	arahy.Tifrunner.gnm1.Arahy.06	12005391	12008279	-	1247	-	PF03763:Remorin, C-terminal region	-
arahy.Tifrunner.gnm1.ann1.L0YNNV	310.761	108.116	1.52595	1.78963e-08	5.46994e-07	arahy.L0YNNV	arahy.Tifrunner.gnm1.Arahy.04	75777821	75782993	+	2385	-	PF13419:Haloacid dehalogenase-like hydrolase	-
arahy.Tifrunner.gnm1.ann1.JGYC2J	932.288	254.621	1.87163	1.79805e-08	5.49176e-07	arahy.JGYC2J	arahy.Tifrunner.gnm1.Arahy.06	100797305	100800802	-	2158	-	PF03009:Glycerophosphoryl diester phosphodiesterase family	-
arahy.Tifrunner.gnm1.ann1.31L8TN	127.946	541.526	-2.0801	1.79999e-08	5.49376e-07	arahy.31L8TN	arahy.Tifrunner.gnm1.Arahy.19	31165748	31170076	-	2444	-	PF01344:Kelch motif|PF13415:Galactose oxidase, central domain	Kelch_1
arahy.Tifrunner.gnm1.ann1.24L57E	2.33271	871.412	-8.56888	1.80218e-08	5.49653e-07	arahy.24L57E	arahy.Tifrunner.gnm1.Arahy.04	32772063	32773537	-	480	-	-	-
arahy.Tifrunner.gnm1.ann1.R8YQMP	418.344	854.298	-1.02939	1.86248e-08	5.67235e-07	arahy.R8YQMP	arahy.Tifrunner.gnm1.Arahy.19	152879315	152880599	-	1189	-	PF13410:Glutathione S-transferase, C-terminal domain|PF13417:Glutathione S-transferase, N-terminal domain	-
novel.1022	0	33.3883	-7.61016	1.8927e-08	5.76026e-07	-	arahy.Tifrunner.gnm1.Arahy.04	100245878	100247695	-	1818	-	-	-
arahy.Tifrunner.gnm1.ann1.5G37N1	35.0398	0	7.48066	1.90186e-08	5.78404e-07	arahy.5G37N1	arahy.Tifrunner.gnm1.Arahy.04	86373276	86373772	+	241	-	-	-
novel.4036	0	33.0963	-7.6002	1.9219e-08	5.84083e-07	-	arahy.Tifrunner.gnm1.Arahy.16	23694095	23695100	-	1006	-	-	-
arahy.Tifrunner.gnm1.ann1.D20K5B	213.321	51.6023	2.0526	1.97916e-08	6.01058e-07	arahy.D20K5B	arahy.Tifrunner.gnm1.Arahy.18	1475092	1476919	+	1617	-	PF02668:Taurine catabolism dioxygenase TauD, TfdA family	-
arahy.Tifrunner.gnm1.ann1.AU90AL	6.61411	62.8996	-3.2615	2.02636e-08	6.14954e-07	arahy.AU90AL	arahy.Tifrunner.gnm1.Arahy.03	137954722	137956741	-	1947	-	PF00201:UDP-glucoronosyl and UDP-glucosyl transferase	UDPGT
arahy.Tifrunner.gnm1.ann1.8Y4PDX	319.561	16.3814	4.29644	2.07859e-08	6.3036e-07	arahy.8Y4PDX	arahy.Tifrunner.gnm1.Arahy.07	51632813	51645310	+	2032	-	PF00232:Glycosyl hydrolase family 1	Glyco_hydro_1
arahy.Tifrunner.gnm1.ann1.K33DAI	1420.51	646.845	1.13446	2.09711e-08	6.35523e-07	arahy.K33DAI	arahy.Tifrunner.gnm1.Arahy.15	152068399	152075303	-	4728	-	PF12710:haloacid dehalogenase-like hydrolase|PF16209:Phospholipid-translocating ATPase N-terminal|PF00122:E1-E2 ATPase|PF16212:Phospholipid-translocating P-type ATPase C-terminal	E1-E2_ATPase
arahy.Tifrunner.gnm1.ann1.QQMN09	663.949	2113.37	-1.67065	2.10492e-08	6.37439e-07	arahy.QQMN09	arahy.Tifrunner.gnm1.Arahy.12	115864875	115870205	-	1763	-	PF00232:Glycosyl hydrolase family 1	Glyco_hydro_1
arahy.Tifrunner.gnm1.ann1.JMF5N7	98.1466	6.12401	4.01125	2.14847e-08	6.50167e-07	arahy.JMF5N7	arahy.Tifrunner.gnm1.Arahy.14	142324120	142332822	+	4111	-	-	-
arahy.Tifrunner.gnm1.ann1.J9L7AQ	0	48.4975	-8.15279	2.16435e-08	6.54509e-07	arahy.J9L7AQ	arahy.Tifrunner.gnm1.Arahy.10	113029634	113031356	-	829	-	-	-
arahy.Tifrunner.gnm1.ann1.NJJ8BU	9256.6	35089.6	-1.9225	2.2657e-08	6.84673e-07	arahy.NJJ8BU	arahy.Tifrunner.gnm1.Arahy.09	10242013	10254853	+	4451	-	PF02670:1-deoxy-D-xylulose 5-phosphate reductoisomerase|PF08436:1-deoxy-D-xylulose 5-phosphate reductoisomerase C-terminal|PF13288:DXP reductoisomerase C-terminal domain|PF01227:GTP cyclohydrolase I	GTP_cyclohydroI
arahy.Tifrunner.gnm1.ann1.9WX8G8	1148.91	292.941	1.97083	2.27625e-08	6.87377e-07	arahy.9WX8G8	arahy.Tifrunner.gnm1.Arahy.01	98080485	98090461	-	7456	-	PF07714:Protein tyrosine kinase|PF00564:PB1 domain	Pkinase_Tyr
novel.3115	0.297167	81.5814	-7.94001	2.3563e-08	7.11046e-07	-	arahy.Tifrunner.gnm1.Arahy.13	143668352	143671079	+	2535	-	-	-
arahy.Tifrunner.gnm1.ann1.US1IIK	36.6721	0	7.54714	2.37759e-08	7.16966e-07	arahy.US1IIK	arahy.Tifrunner.gnm1.Arahy.20	44668877	44672862	+	1450	-	PF14226:non-haem dioxygenase in morphine synthesis N-terminal|PF03171:2OG-Fe(II) oxygenase superfamily	2OG-FeII_Oxy
arahy.Tifrunner.gnm1.ann1.J8Y94D	74.232	787.112	-3.40659	2.41033e-08	7.26054e-07	arahy.J8Y94D	arahy.Tifrunner.gnm1.Arahy.02	4496601	4499569	-	2383	-	PF00067:Cytochrome P450	p450
arahy.Tifrunner.gnm1.ann1.M6FCCP	308.998	144.264	1.09867	2.41112e-08	7.26054e-07	arahy.M6FCCP	arahy.Tifrunner.gnm1.Arahy.07	11446541	11453952	-	4044	-	PF07990:Nucleic acid binding protein NABP|PF00806:Pumilio-family RNA binding repeat	PUF
novel.4915	35.8364	0	7.51464	2.41994e-08	7.28196e-07	-	arahy.Tifrunner.gnm1.Arahy.19	113176924	113182969	-	1697	-	-	-
arahy.Tifrunner.gnm1.ann1.404K6R	400.088	965.806	-1.27105	2.46175e-08	7.40257e-07	arahy.404K6R	arahy.Tifrunner.gnm1.Arahy.03	130489296	130490856	+	498	-	PF00168:C2 domain	C2
novel.2786	84.8594	0	8.75646	2.49512e-08	7.49765e-07	-	arahy.Tifrunner.gnm1.Arahy.12	95211755	95214100	+	847	-	-	-
arahy.Tifrunner.gnm1.ann1.M8Q52W	229.017	25.2408	3.18219	2.51695e-08	7.55793e-07	arahy.M8Q52W	arahy.Tifrunner.gnm1.Arahy.06	19774164	19781715	+	7144	-	PF13499:EF-hand domain pair|PF13833:EF-hand domain pair|PF00069:Protein kinase domain|PF00202:Aminotransferase class-III	Pkinase
novel.432	3.71673	49.8147	-3.74403	2.59417e-08	7.77957e-07	-	arahy.Tifrunner.gnm1.Arahy.02	29955687	29957162	-	1351	-	-	-
arahy.Tifrunner.gnm1.ann1.IFCS5G	38.4837	0	7.61758	2.5944e-08	7.77957e-07	arahy.IFCS5G	arahy.Tifrunner.gnm1.Arahy.02	88238549	88239033	-	267	-	-	-
arahy.Tifrunner.gnm1.ann1.H82QG0	2525.19	548.035	2.20397	2.64682e-08	7.9312e-07	arahy.H82QG0	arahy.Tifrunner.gnm1.Arahy.12	5542486	5545484	-	2409	-	PF00067:Cytochrome P450	p450
arahy.Tifrunner.gnm1.ann1.750QUI	63.3388	358.114	-2.49993	2.66383e-08	7.97657e-07	arahy.750QUI	arahy.Tifrunner.gnm1.Arahy.06	102318465	102322183	-	1966	-	PF00141:Peroxidase	-
arahy.Tifrunner.gnm1.ann1.3C7WBJ	33.2734	0	7.40694	2.69022e-08	8.04997e-07	arahy.3C7WBJ	arahy.Tifrunner.gnm1.Arahy.09	5668187	5669565	-	582	-	-	-
arahy.Tifrunner.gnm1.ann1.IQ39GT	676.684	2050.08	-1.59937	2.711e-08	8.10647e-07	arahy.IQ39GT	arahy.Tifrunner.gnm1.Arahy.09	110508388	110511033	-	974	-	PF13639:Ring finger domain	-
arahy.Tifrunner.gnm1.ann1.6KSP6K	1035.02	97.0781	3.41344	2.71574e-08	8.11496e-07	arahy.6KSP6K	arahy.Tifrunner.gnm1.Arahy.09	90674720	90678835	+	2806	-	PF14577:Sieve element occlusion C-terminus|PF14576:Sieve element occlusion N-terminus	-
arahy.Tifrunner.gnm1.ann1.QBCT0C	0	36.078	-7.7261	2.74776e-08	8.20489e-07	arahy.QBCT0C	arahy.Tifrunner.gnm1.Arahy.14	112224391	112228338	-	975	-	PF05368:NmrA-like family	NmrA
novel.1550	189.381	12.9998	3.8534	2.7497e-08	8.20497e-07	-	arahy.Tifrunner.gnm1.Arahy.06	109419457	109424019	-	4563	-	PF00122:E1-E2 ATPase|PF00690:Cation transporter/ATPase, N-terminus	E1-E2_ATPase
arahy.Tifrunner.gnm1.ann1.Z8IVUX	0	31.5886	-7.53179	2.81812e-08	8.40229e-07	arahy.Z8IVUX	arahy.Tifrunner.gnm1.Arahy.04	38610446	38614538	-	1318	-	PF12507:Human Cytomegalovirus UL139 protein	-
novel.2722	36.9316	0	7.55744	2.81976e-08	8.40229e-07	-	arahy.Tifrunner.gnm1.Arahy.12	6766159	6774047	+	1468	-	-	-
arahy.Tifrunner.gnm1.ann1.KBYC2D	225.65	452.592	-1.00469	2.82568e-08	8.41408e-07	arahy.KBYC2D	arahy.Tifrunner.gnm1.Arahy.04	125637823	125642409	+	1875	-	-	-
arahy.Tifrunner.gnm1.ann1.QGSF8R	68.8148	194.771	-1.50151	2.8992e-08	8.62697e-07	arahy.QGSF8R	arahy.Tifrunner.gnm1.Arahy.19	153403658	153404796	-	751	-	-	-
arahy.Tifrunner.gnm1.ann1.AT5BZQ	70.3156	413.677	-2.55739	2.92398e-08	8.69466e-07	arahy.AT5BZQ	arahy.Tifrunner.gnm1.Arahy.17	127473205	127478066	-	2056	-	PF00892:EamA-like transporter family	DUF6
arahy.Tifrunner.gnm1.ann1.MV8DP6	1329.01	2996.8	-1.17303	3.00678e-08	8.93468e-07	arahy.MV8DP6	arahy.Tifrunner.gnm1.Arahy.05	115817064	115823685	-	3503	-	PF04548:AIG1 family	-
arahy.Tifrunner.gnm1.ann1.J64WZK	297.639	119.438	1.31868	3.01349e-08	8.94839e-07	arahy.J64WZK	arahy.Tifrunner.gnm1.Arahy.03	137202946	137207002	+	2227	-	PF00415:Regulator of chromosome condensation (RCC1) repeat	-
arahy.Tifrunner.gnm1.ann1.D508T1	229.906	65.6725	1.80973	3.03801e-08	9.01495e-07	arahy.D508T1	arahy.Tifrunner.gnm1.Arahy.03	132806609	132811974	-	3873	-	PF00069:Protein kinase domain|PF08263:Leucine rich repeat N-terminal domain|PF13855:Leucine rich repeat	Pkinase
novel.4513	213.006	0.718828	8.22421	3.28692e-08	9.74679e-07	-	arahy.Tifrunner.gnm1.Arahy.18	113647827	113652562	+	4650	-	-	-
novel.5099	3.74799	49.3363	-3.72856	3.32552e-08	9.85144e-07	-	arahy.Tifrunner.gnm1.Arahy.20	1550842	1560369	-	2776	-	PF00098:Zinc knuckle|PF03732:Retrotransposon gag protein	Retrotrans_gag
arahy.Tifrunner.gnm1.ann1.KRT6BL	34.0248	0	7.43862	3.32682e-08	9.85144e-07	arahy.KRT6BL	arahy.Tifrunner.gnm1.Arahy.01	98453363	98454967	+	279	-	-	-
arahy.Tifrunner.gnm1.ann1.648X0I	31.5508	160.238	-2.3479	3.36009e-08	9.94309e-07	arahy.648X0I	arahy.Tifrunner.gnm1.Arahy.03	13933750	13935087	+	324	-	-	-
arahy.Tifrunner.gnm1.ann1.W35K7D	39.0692	0	7.63718	3.52642e-08	1.04281e-06	arahy.W35K7D	arahy.Tifrunner.gnm1.Arahy.14	137825606	137827646	-	1949	-	PF13041:PPR repeat family	-
arahy.Tifrunner.gnm1.ann1.K4A6U8	4.31587	50.0929	-3.53278	3.55215e-08	1.04969e-06	arahy.K4A6U8	arahy.Tifrunner.gnm1.Arahy.19	37240093	37253488	-	942	-	-	-
arahy.Tifrunner.gnm1.ann1.SC2UA1	492.127	44.7828	3.46409	3.76663e-08	1.1123e-06	arahy.SC2UA1	arahy.Tifrunner.gnm1.Arahy.02	92854250	92856072	-	960	-	PF00234:Protease inhibitor/seed storage/LTP family	-
novel.1063	46.0745	216.445	-2.23148	3.77032e-08	1.11262e-06	-	arahy.Tifrunner.gnm1.Arahy.04	125668169	125669252	-	725	-	-	-
arahy.Tifrunner.gnm1.ann1.08YRK9	4045.49	8476.57	-1.06715	3.86624e-08	1.14014e-06	arahy.08YRK9	arahy.Tifrunner.gnm1.Arahy.09	118522493	118525107	-	2531	-	PF03143:Elongation factor Tu C-terminal domain|PF00009:Elongation factor Tu GTP binding domain|PF03144:Elongation factor Tu domain 2	GTP_EFTU
novel.3082	393.773	111.748	1.81801	3.88119e-08	1.14376e-06	-	arahy.Tifrunner.gnm1.Arahy.13	125889903	125894943	+	4622	-	PF00069:Protein kinase domain|PF13855:Leucine rich repeat|PF08263:Leucine rich repeat N-terminal domain	Pkinase
arahy.Tifrunner.gnm1.ann1.ZINR5T	68.7309	2.07885	5.02714	3.98316e-08	1.173e-06	arahy.ZINR5T	arahy.Tifrunner.gnm1.Arahy.16	152953462	152956533	+	1327	-	PF00128:Alpha amylase, catalytic domain|PF07821:Alpha-amylase C-terminal beta-sheet domain	-
arahy.Tifrunner.gnm1.ann1.E6SYR7	11.1486	77.9726	-2.80457	4.0244e-08	1.18433e-06	arahy.E6SYR7	arahy.Tifrunner.gnm1.Arahy.14	109311798	109312982	+	1079	-	-	-
arahy.Tifrunner.gnm1.ann1.NKM1DI	0	31.0919	-7.51119	4.08249e-08	1.2006e-06	arahy.NKM1DI	arahy.Tifrunner.gnm1.Arahy.08	35736346	35739329	+	1908	-	PF00931:NB-ARC domain|PF01582:TIR domain	TIR
arahy.Tifrunner.gnm1.ann1.DCC0MI	1369.21	505.254	1.4382	4.09266e-08	1.20276e-06	arahy.DCC0MI	arahy.Tifrunner.gnm1.Arahy.18	1829200	1834907	+	3489	-	PF02140:Galactose binding lectin domain|PF01301:Glycosyl hydrolases family 35	-
arahy.Tifrunner.gnm1.ann1.EN6SL9	63.1603	255.363	-2.0164	4.15366e-08	1.21985e-06	arahy.EN6SL9	arahy.Tifrunner.gnm1.Arahy.20	261337	268103	-	2754	-	PF03759:PRONE (Plant-specific Rop nucleotide exchanger)	DUF315
arahy.Tifrunner.gnm1.ann1.4E7PXM	609.857	1401.23	-1.20064	4.16651e-08	1.22279e-06	arahy.4E7PXM	arahy.Tifrunner.gnm1.Arahy.18	17469746	17471195	-	788	-	-	-
novel.1202	0	36.9049	-7.75902	4.18219e-08	1.22655e-06	-	arahy.Tifrunner.gnm1.Arahy.05	25095054	25096601	-	1548	-	-	-
novel.3772	32.5427	0	7.37536	4.18508e-08	1.22655e-06	-	arahy.Tifrunner.gnm1.Arahy.15	120797365	120804597	-	1113	-	-	-
novel.2702	68.45	0	8.44692	4.21839e-08	1.23547e-06	-	arahy.Tifrunner.gnm1.Arahy.11	148386888	148387627	-	632	-	-	-
arahy.Tifrunner.gnm1.ann1.K6DY9R	0	29.6535	-7.43962	4.38459e-08	1.28327e-06	arahy.K6DY9R	arahy.Tifrunner.gnm1.Arahy.20	73614427	73617986	+	264	-	-	-
arahy.Tifrunner.gnm1.ann1.Z4KSH3	194.387	68.5459	1.50533	4.42163e-08	1.29322e-06	arahy.Z4KSH3	arahy.Tifrunner.gnm1.Arahy.19	17049817	17052530	+	1476	-	-	-
arahy.Tifrunner.gnm1.ann1.47ZJQ3	1080.46	249.169	2.11674	4.42484e-08	1.29328e-06	arahy.47ZJQ3	arahy.Tifrunner.gnm1.Arahy.17	120849868	120854113	+	2104	-	PF05631:Sugar-tranasporters, 12 TM	-
arahy.Tifrunner.gnm1.ann1.3GW1KG	31.9717	0	7.34965	4.42979e-08	1.29384e-06	arahy.3GW1KG	arahy.Tifrunner.gnm1.Arahy.14	139763872	139765496	-	483	-	-	-
arahy.Tifrunner.gnm1.ann1.XWK03B	227.645	553.788	-1.28226	4.44366e-08	1.297e-06	arahy.XWK03B	arahy.Tifrunner.gnm1.Arahy.13	120155272	120161506	+	4097	-	PF08797:HIRAN domain|PF06087:Tyrosyl-DNA phosphodiesterase|PF00498:FHA domain	Tyr-DNA_phospho
novel.1204	0	30.5694	-7.48589	4.47574e-08	1.30548e-06	-	arahy.Tifrunner.gnm1.Arahy.05	25841780	25843080	-	932	-	-	-
arahy.Tifrunner.gnm1.ann1.NDED0F	0.297167	44.7351	-7.07326	4.53751e-08	1.32259e-06	arahy.NDED0F	arahy.Tifrunner.gnm1.Arahy.12	10312875	10313971	-	345	-	-	-
arahy.Tifrunner.gnm1.ann1.UE6XF8	129.187	25.7065	2.33156	4.59804e-08	1.33932e-06	arahy.UE6XF8	arahy.Tifrunner.gnm1.Arahy.16	19624971	19629518	+	1719	-	PF00967:Barwin family	-
arahy.Tifrunner.gnm1.ann1.XEX8KQ	95.3223	3.92648	4.60613	4.68497e-08	1.36371e-06	arahy.XEX8KQ	arahy.Tifrunner.gnm1.Arahy.07	13303182	13309678	+	2494	-	PF00293:NUDIX domain|PF03571:Peptidase family M49	NUDIX
arahy.Tifrunner.gnm1.ann1.0V66HY	25.6339	261.765	-3.34947	4.68823e-08	1.36373e-06	arahy.0V66HY	arahy.Tifrunner.gnm1.Arahy.18	16954779	16960106	+	1737	-	PF03936:Terpene synthase family, metal binding domain|PF01397:Terpene synthase, N-terminal domain	-
novel.4228	0.929182	305.258	-8.3618	4.71826e-08	1.37153e-06	-	arahy.Tifrunner.gnm1.Arahy.17	87324988	87330111	+	2653	-	-	-
arahy.Tifrunner.gnm1.ann1.6RT4IF	51.3364	5.51326	3.1949	4.78151e-08	1.38898e-06	arahy.6RT4IF	arahy.Tifrunner.gnm1.Arahy.13	140742152	140747681	-	2637	-	PF01061:ABC-2 type transporter|PF00005:ABC transporter	ABC2_membrane
arahy.Tifrunner.gnm1.ann1.EHT0BW	147.467	6.87328	4.41005	4.85193e-08	1.40769e-06	arahy.EHT0BW	arahy.Tifrunner.gnm1.Arahy.13	13985446	13988979	+	3534	-	PF00931:NB-ARC domain	NB-ARC
novel.1257	0	29.1743	-7.41861	5.10921e-08	1.48115e-06	-	arahy.Tifrunner.gnm1.Arahy.05	95482059	95482770	-	606	-	-	-
arahy.Tifrunner.gnm1.ann1.LKT9PL	57.5777	0.349895	7.23618	5.18523e-08	1.50217e-06	arahy.LKT9PL	arahy.Tifrunner.gnm1.Arahy.14	138950363	138952908	+	2532	-	PF07714:Protein tyrosine kinase|PF12819:Carbohydrate-binding protein of the ER	Pkinase_Tyr
arahy.Tifrunner.gnm1.ann1.6SU9IG	6683.89	1898.02	1.81625	5.21419e-08	1.50954e-06	arahy.6SU9IG	arahy.Tifrunner.gnm1.Arahy.03	7285310	7287292	-	1803	-	PF01190:Pollen proteins Ole e I like	-
arahy.Tifrunner.gnm1.ann1.Z7PGHH	8341.68	3108.01	1.42444	5.21841e-08	1.50974e-06	arahy.Z7PGHH	arahy.Tifrunner.gnm1.Arahy.19	157110442	157112944	-	1815	-	PF13419:Haloacid dehalogenase-like hydrolase	-
arahy.Tifrunner.gnm1.ann1.S5BZSG	75.4016	212.251	-1.49609	5.27662e-08	1.52555e-06	arahy.S5BZSG	arahy.Tifrunner.gnm1.Arahy.05	105378739	105384999	-	2042	-	-	-
arahy.Tifrunner.gnm1.ann1.1LVB1A	2.82362	39.6805	-3.82603	5.31491e-08	1.53558e-06	arahy.1LVB1A	arahy.Tifrunner.gnm1.Arahy.04	16660769	16663918	-	1465	-	PF00481:Protein phosphatase 2C	PP2C
arahy.Tifrunner.gnm1.ann1.UEB6DQ	1142.75	106.592	3.42194	5.35417e-08	1.54537e-06	arahy.UEB6DQ	arahy.Tifrunner.gnm1.Arahy.04	125863427	125864241	+	727	-	-	-
arahy.Tifrunner.gnm1.ann1.MUUL4Z	2385.88	1151	1.05161	5.35602e-08	1.54537e-06	arahy.MUUL4Z	arahy.Tifrunner.gnm1.Arahy.04	123469044	123477189	+	2560	-	PF00013:KH domain	KH_1
arahy.Tifrunner.gnm1.ann1.43GLKP	1803.79	640.204	1.49456	5.3637e-08	1.54654e-06	arahy.43GLKP	arahy.Tifrunner.gnm1.Arahy.12	10604528	10613994	-	4140	-	PF00046:Homeobox domain|PF01852:START domain	START
arahy.Tifrunner.gnm1.ann1.D9FX9P	17.9123	295.681	-4.04568	5.37974e-08	1.55012e-06	arahy.D9FX9P	arahy.Tifrunner.gnm1.Arahy.12	120013608	120014587	-	650	-	PF12171:Zinc-finger double-stranded RNA-binding	-
arahy.Tifrunner.gnm1.ann1.L3EDXB	467.4	54.792	3.09307	5.53774e-08	1.59457e-06	arahy.L3EDXB	arahy.Tifrunner.gnm1.Arahy.17	10070474	10074936	+	2139	-	PF03644:Glycosyl hydrolase family 85	-
arahy.Tifrunner.gnm1.ann1.GR2U56	411.929	58.4388	2.81832	5.54355e-08	1.59517e-06	arahy.GR2U56	arahy.Tifrunner.gnm1.Arahy.05	30524365	30526496	+	1004	-	PF00407:Pathogenesis-related protein Bet v I family	-
novel.3101	1825.2	878.007	1.05519	5.59969e-08	1.61024e-06	-	arahy.Tifrunner.gnm1.Arahy.13	132231886	132235873	+	3988	-	PF03479:Domain of unknown function (DUF296)	-
arahy.Tifrunner.gnm1.ann1.AT6RDF	36.3803	0	7.53392	5.71215e-08	1.64148e-06	arahy.AT6RDF	arahy.Tifrunner.gnm1.Arahy.14	139665966	139670051	+	2373	-	-	-
arahy.Tifrunner.gnm1.ann1.QP4M0U	9754.41	3178.21	1.61783	5.83684e-08	1.67618e-06	arahy.QP4M0U	arahy.Tifrunner.gnm1.Arahy.17	66724843	66727276	+	2291	-	PF00257:Dehydrin	-
novel.4297	30.5548	0	7.28371	5.9612e-08	1.71074e-06	-	arahy.Tifrunner.gnm1.Arahy.17	7787283	7792132	-	495	-	-	-
arahy.Tifrunner.gnm1.ann1.8W2N5I	84.5104	229.777	-1.44233	6.0353e-08	1.73085e-06	arahy.8W2N5I	arahy.Tifrunner.gnm1.Arahy.04	13320656	13324309	-	1197	-	-	-
arahy.Tifrunner.gnm1.ann1.N54HYV	30.6317	0	7.28699	6.09357e-08	1.74524e-06	arahy.N54HYV	arahy.Tifrunner.gnm1.Arahy.20	63855621	63856871	-	1251	-	PF13359:DDE superfamily endonuclease	-
arahy.Tifrunner.gnm1.ann1.18ULRA	12.1545	1122.62	-6.53557	6.09366e-08	1.74524e-06	arahy.18ULRA	arahy.Tifrunner.gnm1.Arahy.10	116393826	116397655	+	3746	-	PF08263:Leucine rich repeat N-terminal domain|PF13855:Leucine rich repeat	LRRNT_2
arahy.Tifrunner.gnm1.ann1.YFBV2Q	252.253	533.631	-1.08154	6.11261e-08	1.7495e-06	arahy.YFBV2Q	arahy.Tifrunner.gnm1.Arahy.04	123696692	123703323	+	2649	-	PF00588:SpoU rRNA Methylase family|PF00076:RNA recognition motif. (a.k.a. RRM, RBD, or RNP domain)	SpoU_methylase
arahy.Tifrunner.gnm1.ann1.HE8J5U	453.003	198.985	1.18722	6.21305e-08	1.77686e-06	arahy.HE8J5U	arahy.Tifrunner.gnm1.Arahy.11	673566	679235	+	1602	-	PF14226:non-haem dioxygenase in morphine synthesis N-terminal|PF03171:2OG-Fe(II) oxygenase superfamily	2OG-FeII_Oxy
arahy.Tifrunner.gnm1.ann1.BY16ED	662.09	210.504	1.65219	6.22249e-08	1.77738e-06	arahy.BY16ED	arahy.Tifrunner.gnm1.Arahy.16	8358533	8369044	+	4092	-	PF12515:Ca2+-ATPase N terminal autoinhibitory domain|PF00690:Cation transporter/ATPase, N-terminus|PF00689:Cation transporting ATPase, C-terminus|PF00122:E1-E2 ATPase|PF12710:haloacid dehalogenase-like hydrolase	E1-E2_ATPase
arahy.Tifrunner.gnm1.ann1.HIWA31	584.061	1470.95	-1.33232	6.2294e-08	1.77817e-06	arahy.HIWA31	arahy.Tifrunner.gnm1.Arahy.01	105918751	105925307	+	3017	-	PF00069:Protein kinase domain|PF03822:NAF domain	Pkinase
arahy.Tifrunner.gnm1.ann1.02FJ5F	1.99946	339.601	-7.44063	6.31668e-08	1.80188e-06	arahy.02FJ5F	arahy.Tifrunner.gnm1.Arahy.20	10688612	10689352	+	492	-	PF07732:Multicopper oxidase	-
arahy.Tifrunner.gnm1.ann1.FJ5394	440.997	914.23	-1.05196	6.32225e-08	1.80226e-06	arahy.FJ5394	arahy.Tifrunner.gnm1.Arahy.14	37272914	37274424	-	336	-	PF02195:ParB-like nuclease domain	ParBc
arahy.Tifrunner.gnm1.ann1.1RAI3Q	475.328	121.916	1.96257	6.7243e-08	1.9156e-06	arahy.1RAI3Q	arahy.Tifrunner.gnm1.Arahy.20	5250772	5251215	-	444	-	-	-
arahy.Tifrunner.gnm1.ann1.CX8U58	1246.05	3783.33	-1.60214	6.84504e-08	1.9487e-06	arahy.CX8U58	arahy.Tifrunner.gnm1.Arahy.04	125346711	125349362	-	1404	-	-	-
arahy.Tifrunner.gnm1.ann1.JXHY47	0	28.9126	-7.40327	6.91907e-08	1.96846e-06	arahy.JXHY47	arahy.Tifrunner.gnm1.Arahy.05	103212932	103216028	+	999	-	-	-
arahy.Tifrunner.gnm1.ann1.7739GT	256.641	6.62599	5.26994	6.96798e-08	1.98106e-06	arahy.7739GT	arahy.Tifrunner.gnm1.Arahy.14	555783	562660	+	2702	-	PF13249:Squalene-hopene cyclase N-terminal domain|PF13243:Squalene-hopene cyclase C-terminal domain	-
arahy.Tifrunner.gnm1.ann1.EWF75K	252.914	657.871	-1.37983	7.01962e-08	1.99441e-06	arahy.EWF75K	arahy.Tifrunner.gnm1.Arahy.16	139232219	139235007	-	654	-	PF04755:PAP_fibrillin	-
arahy.Tifrunner.gnm1.ann1.XUD8XD	2.79075	153.896	-5.78774	7.05274e-08	2.00249e-06	arahy.XUD8XD	arahy.Tifrunner.gnm1.Arahy.07	80535743	80541186	+	4985	-	PF00364:Biotin-requiring enzyme|PF00642:Zinc finger C-x8-C-x5-C-x3-H type (and similar)|PF01177:Asp/Glu/Hydantoin racemase	Asp_Glu_race
arahy.Tifrunner.gnm1.ann1.7RM2L3	226.338	19.8841	3.50921	7.27414e-08	2.06398e-06	arahy.7RM2L3	arahy.Tifrunner.gnm1.Arahy.05	26548396	26552828	-	2896	-	PF13646:HEAT repeats	-
novel.4868	0	28.2964	-7.37169	7.30535e-08	2.07146e-06	-	arahy.Tifrunner.gnm1.Arahy.19	24514515	24515731	-	1118	-	-	-
arahy.Tifrunner.gnm1.ann1.9FP97J	113.019	19.4979	2.54382	7.31582e-08	2.07306e-06	arahy.9FP97J	arahy.Tifrunner.gnm1.Arahy.13	2964117	2965232	-	876	-	PF00403:Heavy-metal-associated domain	HMA
arahy.Tifrunner.gnm1.ann1.LF97TK	0	34.8456	-7.67531	7.33914e-08	2.07829e-06	arahy.LF97TK	arahy.Tifrunner.gnm1.Arahy.08	35627981	35631156	-	2757	-	PF00931:NB-ARC domain|PF01582:TIR domain	TIR
novel.5020	2.33271	672.591	-8.19525	7.35124e-08	2.08034e-06	-	arahy.Tifrunner.gnm1.Arahy.20	44781665	44785317	+	2152	-	-	-
arahy.Tifrunner.gnm1.ann1.01RJGJ	167.547	48.3047	1.79589	7.51801e-08	2.12613e-06	arahy.01RJGJ	arahy.Tifrunner.gnm1.Arahy.04	74194209	74198937	+	2252	-	PF12836:Helix-hairpin-helix motif|PF00225:Kinesin motor domain	Kinesin
arahy.Tifrunner.gnm1.ann1.C3UMJG	306.247	62.8755	2.27985	7.58245e-08	2.14293e-06	arahy.C3UMJG	arahy.Tifrunner.gnm1.Arahy.18	132397131	132408464	+	6932	-	PF01582:TIR domain|PF00931:NB-ARC domain	TIR
arahy.Tifrunner.gnm1.ann1.IA27LB	107.005	351.214	-1.71601	7.58837e-08	2.14319e-06	arahy.IA27LB	arahy.Tifrunner.gnm1.Arahy.09	59096102	59108832	+	5254	-	PF01843:DIL domain|PF00063:Myosin head (motor domain)|PF02736:Myosin N-terminal SH3-like domain	Myosin_head
arahy.Tifrunner.gnm1.ann1.BG7X3L	1342.09	3029.86	-1.17479	7.6454e-08	2.15645e-06	arahy.BG7X3L	arahy.Tifrunner.gnm1.Arahy.03	510829	519736	+	3906	-	PF00642:Zinc finger C-x8-C-x5-C-x3-H type (and similar)|PF13893:RNA recognition motif. (a.k.a. RRM, RBD, or RNP domain)	zf-CCCH
arahy.Tifrunner.gnm1.ann1.WGCZ1A	199.975	536.029	-1.42119	7.83956e-08	2.2083e-06	arahy.WGCZ1A	arahy.Tifrunner.gnm1.Arahy.13	16264866	16266562	+	465	-	-	-
arahy.Tifrunner.gnm1.ann1.I0I8XZ	44.795	145.62	-1.69707	7.85175e-08	2.21028e-06	arahy.I0I8XZ	arahy.Tifrunner.gnm1.Arahy.18	15937783	15938585	-	369	-	PF00085:Thioredoxin	-
arahy.Tifrunner.gnm1.ann1.4BDB70	801.9	284.398	1.49604	7.88564e-08	2.21835e-06	arahy.4BDB70	arahy.Tifrunner.gnm1.Arahy.13	5045343	5047941	+	3187	-	PF00999:Sodium/hydrogen exchanger family	Na_H_Exchanger
arahy.Tifrunner.gnm1.ann1.4YT5E3	0.8915	44.3228	-5.59005	7.94173e-08	2.23266e-06	arahy.4YT5E3	arahy.Tifrunner.gnm1.Arahy.15	106870358	106887505	-	494	-	-	-
arahy.Tifrunner.gnm1.ann1.DTC7Y5	123.869	26.6404	2.21857	8.02833e-08	2.25553e-06	arahy.DTC7Y5	arahy.Tifrunner.gnm1.Arahy.18	33818897	33823168	+	1398	-	-	-
arahy.Tifrunner.gnm1.ann1.56XWA4	56.2632	0	8.16275	8.07086e-08	2.26599e-06	arahy.56XWA4	arahy.Tifrunner.gnm1.Arahy.14	138113303	138115124	+	858	-	-	-
arahy.Tifrunner.gnm1.ann1.KD5B4I	1.8255	43.4875	-4.55677	8.30882e-08	2.33127e-06	arahy.KD5B4I	arahy.Tifrunner.gnm1.Arahy.17	17739900	17742125	+	1907	-	PF00249:Myb-like DNA-binding domain	Myb_DNA-binding
arahy.Tifrunner.gnm1.ann1.GHD56K	60.7298	9.88928	2.61587	8.33784e-08	2.33787e-06	arahy.GHD56K	arahy.Tifrunner.gnm1.Arahy.04	120942176	120947968	-	2712	-	PF00082:Subtilase family|PF05922:Peptidase inhibitor I9	Peptidase_S8
arahy.Tifrunner.gnm1.ann1.HAU1U1	127.856	32.4276	1.98159	8.50874e-08	2.38423e-06	arahy.HAU1U1	arahy.Tifrunner.gnm1.Arahy.17	10322582	10331107	-	1132	-	-	-
arahy.Tifrunner.gnm1.ann1.HN1IYU	97.26	16.0217	2.59424	8.56493e-08	2.39841e-06	arahy.HN1IYU	arahy.Tifrunner.gnm1.Arahy.13	6228989	6233349	-	3859	-	PF00069:Protein kinase domain	Pkinase
arahy.Tifrunner.gnm1.ann1.W5QVW0	1619.64	3586.95	-1.14736	8.72581e-08	2.44186e-06	arahy.W5QVW0	arahy.Tifrunner.gnm1.Arahy.18	4517483	4525091	-	3515	-	PF00169:PH domain|PF07059:Protein of unknown function (DUF1336)|PF01852:START domain	START
arahy.Tifrunner.gnm1.ann1.99IIFJ	70.8757	723.173	-3.35068	8.87089e-08	2.47921e-06	arahy.99IIFJ	arahy.Tifrunner.gnm1.scaffold_36	141724	143172	+	1449	-	PF00016:Ribulose bisphosphate carboxylase large chain, catalytic domain|PF02788:Ribulose bisphosphate carboxylase large chain, N-terminal domain	RuBisCO_large
arahy.Tifrunner.gnm1.ann1.0J1699	29.7747	0	7.24573	8.87777e-08	2.47951e-06	arahy.0J1699	arahy.Tifrunner.gnm1.Arahy.14	139392307	139400049	+	2594	-	PF13041:PPR repeat family|PF01535:PPR repeat|PF14432:DYW family of nucleic acid deaminases	PPR
arahy.Tifrunner.gnm1.ann1.0W708Z	51.1368	579.146	-3.50076	8.97181e-08	2.50347e-06	arahy.0W708Z	arahy.Tifrunner.gnm1.scaffold_36	73419	74945	-	1527	-	PF00421:Photosystem II protein	-
arahy.Tifrunner.gnm1.ann1.0J6LH7	6389.88	13835.6	-1.11445	8.97525e-08	2.50347e-06	arahy.0J6LH7	arahy.Tifrunner.gnm1.Arahy.04	123672575	123682961	+	2955	-	PF02622:Uncharacterized ACR, COG1678|PF03435:Saccharopine dehydrogenase NADP binding domain	Saccharop_dh
novel.3861	127.956	8.58934	3.90168	9.01281e-08	2.51231e-06	-	arahy.Tifrunner.gnm1.Arahy.16	11376231	11380558	+	3091	-	PF03073:TspO/MBR family	-
arahy.Tifrunner.gnm1.ann1.6C48SL	9.52004	122.044	-3.67605	9.31077e-08	2.59367e-06	arahy.6C48SL	arahy.Tifrunner.gnm1.scaffold_92	33203	35107	-	1767	-	PF00124:Photosynthetic reaction centre protein|PF00421:Photosystem II protein	Photo_RC
arahy.Tifrunner.gnm1.ann1.C2ZAQ4	62.5625	11.7545	2.41608	9.34639e-08	2.6019e-06	arahy.C2ZAQ4	arahy.Tifrunner.gnm1.Arahy.01	98335172	98339158	+	3419	-	PF00564:PB1 domain|PF13414:TPR repeat	-
arahy.Tifrunner.gnm1.ann1.9F81FQ	47.4286	476.15	-3.33011	9.38892e-08	2.61204e-06	arahy.9F81FQ	arahy.Tifrunner.gnm1.Arahy.08	11020073	11024051	-	1988	-	PF00892:EamA-like transporter family	DUF6
novel.607	430.908	1147.05	-1.41273	9.39508e-08	2.61205e-06	-	arahy.Tifrunner.gnm1.Arahy.03	110882600	110888179	+	2105	-	PF13966:zinc-binding in reverse transcriptase|PF13419:Haloacid dehalogenase-like hydrolase	-
novel.4629	921.887	0	12.1986	9.53336e-08	2.64877e-06	-	arahy.Tifrunner.gnm1.Arahy.18	95562218	95566235	-	1127	-	-	-
arahy.Tifrunner.gnm1.ann1.97EUYU	1012.14	404.505	1.32219	9.55444e-08	2.65291e-06	arahy.97EUYU	arahy.Tifrunner.gnm1.Arahy.04	74398578	74405163	-	5058	-	PF13041:PPR repeat family|PF12854:PPR repeat	-
arahy.Tifrunner.gnm1.ann1.3E45N9	34.4185	0	7.45416	9.68882e-08	2.68848e-06	arahy.3E45N9	arahy.Tifrunner.gnm1.Arahy.14	138824662	138826122	+	1461	-	PF02458:Transferase family	-
arahy.Tifrunner.gnm1.ann1.EH45H3	1.59727	48.683	-4.95997	9.80521e-08	2.71901e-06	arahy.EH45H3	arahy.Tifrunner.gnm1.Arahy.19	14094588	14095904	+	1048	-	PF00407:Pathogenesis-related protein Bet v I family	-
arahy.Tifrunner.gnm1.ann1.UI155H	52.7135	2.05832	4.64838	1.00228e-07	2.77575e-06	arahy.UI155H	arahy.Tifrunner.gnm1.Arahy.19	7444484	7448718	-	1614	-	PF00931:NB-ARC domain	NB-ARC
arahy.Tifrunner.gnm1.ann1.YL0Q9N	1160.48	3354.53	-1.53139	1.0217e-07	2.8277e-06	arahy.YL0Q9N	arahy.Tifrunner.gnm1.Arahy.17	114725112	114731711	-	3079	-	PF05761:5' nucleotidase family	-
arahy.Tifrunner.gnm1.ann1.Y8SUHG	12.6376	61.2451	-2.27439	1.03067e-07	2.85069e-06	arahy.Y8SUHG	arahy.Tifrunner.gnm1.Arahy.14	118226053	118228783	+	2347	-	PF05701:Weak chloroplast movement under blue light	-
arahy.Tifrunner.gnm1.ann1.IFFV7U	101.008	7.34334	3.77489	1.04318e-07	2.8834e-06	arahy.IFFV7U	arahy.Tifrunner.gnm1.Arahy.03	68774230	68778774	-	2017	-	PF04043:Plant invertase/pectin methylesterase inhibitor|PF01095:Pectinesterase	-
arahy.Tifrunner.gnm1.ann1.ZFC78D	944.793	105.78	3.15763	1.04546e-07	2.88785e-06	arahy.ZFC78D	arahy.Tifrunner.gnm1.Arahy.14	11360143	11361804	+	1662	-	PF01565:FAD binding domain|PF08031:Berberine and berberine like	FAD_binding_4
arahy.Tifrunner.gnm1.ann1.NNAX19	328.666	31.9234	3.36969	1.04648e-07	2.88879e-06	arahy.NNAX19	arahy.Tifrunner.gnm1.Arahy.10	131964	132272	+	309	-	PF00462:Glutaredoxin	-
arahy.Tifrunner.gnm1.ann1.AE7BGD	0.8915	45.0401	-5.614	1.06034e-07	2.92517e-06	arahy.AE7BGD	arahy.Tifrunner.gnm1.Arahy.01	33375976	33381031	+	1415	-	PF13499:EF-hand domain pair	-
arahy.Tifrunner.gnm1.ann1.YRM394	2.42143	40.1139	-4.02946	1.06422e-07	2.93398e-06	arahy.YRM394	arahy.Tifrunner.gnm1.Arahy.14	110994655	110998129	+	1278	-	PF13041:PPR repeat family|PF01535:PPR repeat|PF14227:gag-polypeptide of LTR copia-type	PPR
novel.2767	103.666	16.1298	2.66921	1.07504e-07	2.96189e-06	-	arahy.Tifrunner.gnm1.Arahy.12	64103045	64112534	+	1335	-	PF03004:Plant transposase (Ptta/En/Spm family)	-
arahy.Tifrunner.gnm1.ann1.VDS9WG	395.085	34.689	3.5083	1.08514e-07	2.9878e-06	arahy.VDS9WG	arahy.Tifrunner.gnm1.Arahy.18	36524762	36530922	+	1127	-	PF03936:Terpene synthase family, metal binding domain|PF01397:Terpene synthase, N-terminal domain	-
novel.4843	851.078	224.683	1.921	1.09134e-07	3.00295e-06	-	arahy.Tifrunner.gnm1.Arahy.19	11081939	11083356	-	1327	-	PF00450:Serine carboxypeptidase	Peptidase_S10
arahy.Tifrunner.gnm1.ann1.K90Y16	3.85783	50.8597	-3.74975	1.09348e-07	3.00688e-06	arahy.K90Y16	arahy.Tifrunner.gnm1.Arahy.16	15881999	15883109	-	774	-	-	-
arahy.Tifrunner.gnm1.ann1.943YTE	162.583	7.0802	4.54022	1.11585e-07	3.06643e-06	arahy.943YTE	arahy.Tifrunner.gnm1.Arahy.12	107974569	107976260	-	685	-	PF00234:Protease inhibitor/seed storage/LTP family	-
arahy.Tifrunner.gnm1.ann1.WEZ503	1877.26	5083.39	-1.43717	1.11802e-07	3.07043e-06	arahy.WEZ503	arahy.Tifrunner.gnm1.Arahy.15	145869160	145871614	-	1933	-	PF06203:CCT motif	CCT
arahy.Tifrunner.gnm1.ann1.AM9K54	232.586	103.541	1.16729	1.12369e-07	3.08402e-06	arahy.AM9K54	arahy.Tifrunner.gnm1.Arahy.10	98204244	98206588	-	1948	-	PF00067:Cytochrome P450	p450
arahy.Tifrunner.gnm1.ann1.91HE6A	4638.16	1448.49	1.67885	1.13663e-07	3.11553e-06	arahy.91HE6A	arahy.Tifrunner.gnm1.Arahy.03	9180026	9183007	+	1184	-	PF00107:Zinc-binding dehydrogenase|PF08240:Alcohol dehydrogenase GroES-like domain	ADH_N
arahy.Tifrunner.gnm1.ann1.RS5FH0	557.816	176.881	1.65524	1.14691e-07	3.14169e-06	arahy.RS5FH0	arahy.Tifrunner.gnm1.Arahy.14	108372495	108374979	+	1671	-	PF13837:Myb/SANT-like DNA-binding domain	-
arahy.Tifrunner.gnm1.ann1.AC20WW	196.648	16.2826	3.59418	1.18442e-07	3.24237e-06	arahy.AC20WW	arahy.Tifrunner.gnm1.Arahy.15	158689675	158690830	+	411	-	PF00403:Heavy-metal-associated domain	HMA
arahy.Tifrunner.gnm1.ann1.Q3RSRR	365.518	1061.42	-1.53774	1.18848e-07	3.2514e-06	arahy.Q3RSRR	arahy.Tifrunner.gnm1.Arahy.14	126404175	126411419	+	2724	-	PF07690:Major Facilitator Superfamily|PF03105:SPX domain	MFS_1
arahy.Tifrunner.gnm1.ann1.438NR4	55.8733	215.482	-1.94628	1.2015e-07	3.28491e-06	arahy.438NR4	arahy.Tifrunner.gnm1.Arahy.14	129681982	129685060	-	1548	-	-	-
arahy.Tifrunner.gnm1.ann1.NK6UX8	794.166	77.756	3.35141	1.22588e-07	3.34942e-06	arahy.NK6UX8	arahy.Tifrunner.gnm1.Arahy.03	5827192	5830981	-	3199	-	PF06813:Nodulin-like	-
arahy.Tifrunner.gnm1.ann1.H4YX61	47.4019	0	7.91793	1.25408e-07	3.42429e-06	arahy.H4YX61	arahy.Tifrunner.gnm1.Arahy.14	138236562	138239934	+	1334	-	PF00364:Biotin-requiring enzyme	Biotin_lipoyl
arahy.Tifrunner.gnm1.ann1.S0EQTE	29.2742	0	7.22075	1.2565e-07	3.4287e-06	arahy.S0EQTE	arahy.Tifrunner.gnm1.Arahy.10	72104720	72109985	+	399	-	-	-
arahy.Tifrunner.gnm1.ann1.U487DX	1847.43	832.566	1.1496	1.31671e-07	3.59071e-06	arahy.U487DX	arahy.Tifrunner.gnm1.Arahy.10	2874656	2876604	+	1549	-	PF02365:No apical meristem (NAM) protein	NAM
arahy.Tifrunner.gnm1.ann1.X1RNA0	287.611	33.71	3.09318	1.33892e-07	3.64897e-06	arahy.X1RNA0	arahy.Tifrunner.gnm1.Arahy.03	141373219	141376515	+	2509	-	PF03763:Remorin, C-terminal region	-
arahy.Tifrunner.gnm1.ann1.V9UCIZ	3213.79	405.585	2.98689	1.34391e-07	3.66022e-06	arahy.V9UCIZ	arahy.Tifrunner.gnm1.Arahy.09	13927778	13935008	+	3405	-	PF01477:PLAT/LH2 domain|PF00305:Lipoxygenase	Lipoxygenase
arahy.Tifrunner.gnm1.ann1.XMEA9A	725.804	199.125	1.86435	1.36199e-07	3.70592e-06	arahy.XMEA9A	arahy.Tifrunner.gnm1.Arahy.13	9773379	9784549	-	8139	-	PF01582:TIR domain|PF00931:NB-ARC domain	TIR
arahy.Tifrunner.gnm1.ann1.G4YNMN	32.0858	0	7.35327	1.36242e-07	3.70592e-06	arahy.G4YNMN	arahy.Tifrunner.gnm1.Arahy.14	140210868	140211902	+	1035	-	PF08263:Leucine rich repeat N-terminal domain	LRRNT_2
arahy.Tifrunner.gnm1.ann1.55ECQ6	63.9118	166.503	-1.38288	1.38917e-07	3.77627e-06	arahy.55ECQ6	arahy.Tifrunner.gnm1.Arahy.01	15299758	15304403	-	2321	-	-	-
arahy.Tifrunner.gnm1.ann1.G25BYR	38.7127	146.258	-1.91232	1.40671e-07	3.82152e-06	arahy.G25BYR	arahy.Tifrunner.gnm1.Arahy.09	705589	708841	+	1281	-	PF01566:Natural resistance-associated macrophage protein	-
novel.528	56.6881	0.658744	6.33816	1.41697e-07	3.84695e-06	-	arahy.Tifrunner.gnm1.Arahy.03	10516092	10519451	+	605	-	-	-
arahy.Tifrunner.gnm1.ann1.L5GP6Q	221.812	25.8448	3.09499	1.42935e-07	3.8781e-06	arahy.L5GP6Q	arahy.Tifrunner.gnm1.Arahy.03	143399751	143405151	+	2820	-	PF00230:Major intrinsic protein|PF06775:Putative adipose-regulatory protein (Seipin)	-
novel.1388	13876.3	4614	1.5886	1.4399e-07	3.90427e-06	-	arahy.Tifrunner.gnm1.Arahy.06	92216779	92222386	+	4944	-	-	-
arahy.Tifrunner.gnm1.ann1.75WWIB	188.418	31.9927	2.55917	1.44265e-07	3.90925e-06	arahy.75WWIB	arahy.Tifrunner.gnm1.Arahy.04	62048852	62054397	-	1571	-	-	-
arahy.Tifrunner.gnm1.ann1.K19J6A	27.7704	0	7.1459	1.44661e-07	3.91747e-06	arahy.K19J6A	arahy.Tifrunner.gnm1.Arahy.04	86371575	86371999	+	305	-	-	-
arahy.Tifrunner.gnm1.ann1.G5X8S7	180.669	368.162	-1.02656	1.45038e-07	3.9252e-06	arahy.G5X8S7	arahy.Tifrunner.gnm1.Arahy.17	111488364	111494083	+	1345	-	-	-
arahy.Tifrunner.gnm1.ann1.Q6JUAH	291.744	123.064	1.24647	1.46291e-07	3.95526e-06	arahy.Q6JUAH	arahy.Tifrunner.gnm1.Arahy.07	76028841	76031737	+	1641	-	PF00643:B-box zinc finger	zf-B_box
arahy.Tifrunner.gnm1.ann1.UJ2C0C	2149.93	464.133	2.2117	1.46334e-07	3.95526e-06	arahy.UJ2C0C	arahy.Tifrunner.gnm1.Arahy.14	4873073	4878979	+	2861	-	PF01156:Inosine-uridine preferring nucleoside hydrolase	-
arahy.Tifrunner.gnm1.ann1.4A5SH7	33.2691	139.222	-2.06091	1.46743e-07	3.96382e-06	arahy.4A5SH7	arahy.Tifrunner.gnm1.scaffold_66	9105	17251	+	3223	-	PF00271:Helicase conserved C-terminal domain|PF04408:Helicase associated domain (HA2)	Helicase_C
arahy.Tifrunner.gnm1.ann1.AYL6ZU	101.6	3.14905	5.00273	1.48418e-07	4.00655e-06	arahy.AYL6ZU	arahy.Tifrunner.gnm1.Arahy.15	112591624	112601068	-	1524	-	PF13207:AAA domain|PF00189:Ribosomal protein S3, C-terminal domain	-
arahy.Tifrunner.gnm1.ann1.3A78DL	1641.19	3733.97	-1.18614	1.50082e-07	4.04891e-06	arahy.3A78DL	arahy.Tifrunner.gnm1.Arahy.03	3520908	3526643	+	3316	-	PF07944:Beta-L-arabinofuranosidase, GH127	-
arahy.Tifrunner.gnm1.ann1.DN7S30	1728.64	288.993	2.58006	1.51087e-07	4.07345e-06	arahy.DN7S30	arahy.Tifrunner.gnm1.Arahy.08	28197230	28200466	-	2709	-	PF13347:MFS/sugar transport protein	-
arahy.Tifrunner.gnm1.ann1.U05H3U	254.139	61.2129	2.0553	1.53755e-07	4.14275e-06	arahy.U05H3U	arahy.Tifrunner.gnm1.Arahy.04	18355042	18362918	-	5949	-	PF00664:ABC transporter transmembrane region|PF00005:ABC transporter	ABC_tran
arahy.Tifrunner.gnm1.ann1.M08FD2	217.818	16.0573	3.76351	1.59027e-07	4.2821e-06	arahy.M08FD2	arahy.Tifrunner.gnm1.Arahy.05	100849865	100850712	+	777	-	-	-
novel.9	29.4201	0	7.2274	1.60926e-07	4.33053e-06	-	arahy.Tifrunner.gnm1.Arahy.01	5537990	5542162	+	1945	-	-	-
arahy.Tifrunner.gnm1.ann1.HEYT23	120.979	408.98	-1.7582	1.65211e-07	4.44303e-06	arahy.HEYT23	arahy.Tifrunner.gnm1.Arahy.11	6512011	6517410	-	1293	-	-	-
arahy.Tifrunner.gnm1.ann1.T2MBMX	188.468	8.80401	4.40627	1.6635e-07	4.47086e-06	arahy.T2MBMX	arahy.Tifrunner.gnm1.Arahy.10	95041981	95045616	+	1150	-	PF00069:Protein kinase domain	Pkinase
arahy.Tifrunner.gnm1.ann1.8JW9FW	263.902	564.824	-1.09825	1.67718e-07	4.50479e-06	arahy.8JW9FW	arahy.Tifrunner.gnm1.Arahy.09	25773471	25778135	+	1211	-	-	-
arahy.Tifrunner.gnm1.ann1.Q37UIB	265.028	28.9468	3.18951	1.68807e-07	4.53118e-06	arahy.Q37UIB	arahy.Tifrunner.gnm1.Arahy.15	153845884	153850259	+	3969	-	PF00931:NB-ARC domain|PF13855:Leucine rich repeat	NB-ARC
arahy.Tifrunner.gnm1.ann1.7US8C9	1353.36	250.407	2.43353	1.70069e-07	4.5622e-06	arahy.7US8C9	arahy.Tifrunner.gnm1.Arahy.18	4017364	4020444	-	2557	-	-	-
arahy.Tifrunner.gnm1.ann1.XA2RWL	354.482	43.2479	3.03517	1.70573e-07	4.57025e-06	arahy.XA2RWL	arahy.Tifrunner.gnm1.Arahy.13	144302907	144306173	+	2478	-	PF03763:Remorin, C-terminal region	-
novel.4736	55.8482	207.194	-1.89325	1.70583e-07	4.57025e-06	-	arahy.Tifrunner.gnm1.Arahy.19	41742310	41744384	+	2075	-	-	-
arahy.Tifrunner.gnm1.ann1.9C0JE8	92.3696	1.12881	6.40861	1.72786e-07	4.62637e-06	arahy.9C0JE8	arahy.Tifrunner.gnm1.Arahy.16	9484701	9490626	+	2087	-	PF00067:Cytochrome P450	p450
novel.4287	0	25.6798	-7.23446	1.72965e-07	4.62828e-06	-	arahy.Tifrunner.gnm1.Arahy.17	4311139	4316945	-	1870	-	-	-
arahy.Tifrunner.gnm1.ann1.Z32ZXD	112.604	2.54742	5.48246	1.73557e-07	4.6412e-06	arahy.Z32ZXD	arahy.Tifrunner.gnm1.Arahy.15	160756927	160762545	-	2778	-	PF03552:Cellulose synthase	-
arahy.Tifrunner.gnm1.ann1.LCY77V	110.836	344.101	-1.63479	1.7935e-07	4.79312e-06	arahy.LCY77V	arahy.Tifrunner.gnm1.Arahy.04	125102695	125103287	-	447	-	-	-
arahy.Tifrunner.gnm1.ann1.77BSYR	27.7608	0	7.14543	1.80773e-07	4.82814e-06	arahy.77BSYR	arahy.Tifrunner.gnm1.Arahy.09	16191281	16191720	+	198	-	-	-
arahy.Tifrunner.gnm1.ann1.BE5MC1	2078.32	324.318	2.68059	1.81276e-07	4.83856e-06	arahy.BE5MC1	arahy.Tifrunner.gnm1.Arahy.14	106126367	106132313	-	2451	-	PF01699:Sodium/calcium exchanger protein	Na_Ca_ex
arahy.Tifrunner.gnm1.ann1.YQYW9N	315.448	728.597	-1.20795	1.87291e-07	4.99599e-06	arahy.YQYW9N	arahy.Tifrunner.gnm1.Arahy.03	13128936	13143049	-	2631	-	PF13632:Glycosyl transferase family group 2|PF03552:Cellulose synthase	-
arahy.Tifrunner.gnm1.ann1.97WALL	156.62	554.085	-1.82222	1.88462e-07	5.0241e-06	arahy.97WALL	arahy.Tifrunner.gnm1.Arahy.06	112497490	112501480	-	3489	-	PF00082:Subtilase family|PF05922:Peptidase inhibitor I9|PF02225:PA domain	Peptidase_S8
arahy.Tifrunner.gnm1.ann1.RPY2B8	0	27.0595	-7.30646	1.9097e-07	5.08777e-06	arahy.RPY2B8	arahy.Tifrunner.gnm1.Arahy.19	120345606	120350312	-	1102	-	PF00443:Ubiquitin carboxyl-terminal hydrolase	UCH
novel.4705	261.526	33.189	2.97994	1.91105e-07	5.0882e-06	-	arahy.Tifrunner.gnm1.Arahy.19	15363144	15364682	+	1539	-	-	-
arahy.Tifrunner.gnm1.ann1.DPE61U	111.473	5.4737	4.33089	1.92708e-07	5.12768e-06	arahy.DPE61U	arahy.Tifrunner.gnm1.Arahy.18	14656730	14661645	+	4286	-	PF00931:NB-ARC domain|PF01582:TIR domain	TIR
arahy.Tifrunner.gnm1.ann1.8K8BBG	214.945	715.907	-1.737	1.93288e-07	5.13672e-06	arahy.8K8BBG	arahy.Tifrunner.gnm1.Arahy.02	99137597	99144204	-	1936	-	PF12146:Serine aminopeptidase, S33	-
arahy.Tifrunner.gnm1.ann1.4A91W2	393.917	70.781	2.47844	1.94503e-07	5.16581e-06	arahy.4A91W2	arahy.Tifrunner.gnm1.Arahy.09	35628080	35630440	-	2204	-	PF00403:Heavy-metal-associated domain	HMA
arahy.Tifrunner.gnm1.ann1.EYNG7S	571.903	58.2901	3.29586	1.98353e-07	5.26479e-06	arahy.EYNG7S	arahy.Tifrunner.gnm1.Arahy.13	2154674	2156654	-	1815	-	-	-
arahy.Tifrunner.gnm1.ann1.Z8VU36	78.1533	14.2653	2.45579	1.99546e-07	5.29316e-06	arahy.Z8VU36	arahy.Tifrunner.gnm1.Arahy.16	152695626	152700210	+	2056	-	PF02365:No apical meristem (NAM) protein	NAM
arahy.Tifrunner.gnm1.ann1.EXPS8P	958.049	2817.08	-1.55618	2.00028e-07	5.30265e-06	arahy.EXPS8P	arahy.Tifrunner.gnm1.Arahy.19	157538458	157545865	+	6385	-	PF03079:ARD/ARD' family	-
novel.1638	28.0574	0	7.1594	2.01152e-07	5.32915e-06	-	arahy.Tifrunner.gnm1.Arahy.07	73872467	73875486	+	1268	-	-	-
arahy.Tifrunner.gnm1.ann1.DR45AA	440.022	1008.99	-1.19731	2.01437e-07	5.3334e-06	arahy.DR45AA	arahy.Tifrunner.gnm1.Arahy.04	125422604	125427004	-	3358	-	PF08263:Leucine rich repeat N-terminal domain|PF12799:Leucine Rich repeats (2 copies)|PF07714:Protein tyrosine kinase	Pkinase_Tyr
arahy.Tifrunner.gnm1.ann1.0D83A8	0	26.4221	-7.27531	2.06099e-07	5.45345e-06	arahy.0D83A8	arahy.Tifrunner.gnm1.Arahy.10	116792904	116793793	-	228	-	-	-
arahy.Tifrunner.gnm1.ann1.WP7YMH	730.415	1736.32	-1.24906	2.07342e-07	5.48078e-06	arahy.WP7YMH	arahy.Tifrunner.gnm1.Arahy.16	1531600	1542240	-	2485	-	PF01544:CorA-like Mg2+ transporter protein	-
arahy.Tifrunner.gnm1.ann1.DGW7B9	1801.8	488.092	1.88396	2.07388e-07	5.48078e-06	arahy.DGW7B9	arahy.Tifrunner.gnm1.Arahy.14	4826921	4831320	+	1494	-	PF00083:Sugar (and other) transporter	Sugar_tr
arahy.Tifrunner.gnm1.ann1.H4TEYY	59.5797	434.157	-2.86382	2.10905e-07	5.5703e-06	arahy.H4TEYY	arahy.Tifrunner.gnm1.Arahy.16	148614	153388	-	2402	-	PF01434:Peptidase family M41|PF00004:ATPase family associated with various cellular activities (AAA)	AAA
arahy.Tifrunner.gnm1.ann1.RY1LQQ	0	24.98	-7.19457	2.15214e-07	5.67707e-06	arahy.RY1LQQ	arahy.Tifrunner.gnm1.Arahy.14	112222403	112223376	-	570	-	PF06507:Auxin response factor	Auxin_resp
novel.3093	0	58.8764	-8.42847	2.19244e-07	5.77983e-06	-	arahy.Tifrunner.gnm1.Arahy.13	130272002	130274775	+	864	-	-	-
arahy.Tifrunner.gnm1.ann1.E5ZLCP	173.74	20.7316	3.06483	2.22079e-07	5.85097e-06	arahy.E5ZLCP	arahy.Tifrunner.gnm1.Arahy.13	142836886	142839795	-	2006	-	PF00067:Cytochrome P450	p450
arahy.Tifrunner.gnm1.ann1.GC9D1H	26.6162	0	7.08423	2.24183e-07	5.90276e-06	arahy.GC9D1H	arahy.Tifrunner.gnm1.Arahy.09	113203854	113207070	+	2674	-	PF00069:Protein kinase domain	Pkinase
arahy.Tifrunner.gnm1.ann1.X31W74	1114.81	2702.96	-1.27802	2.27518e-07	5.98686e-06	arahy.X31W74	arahy.Tifrunner.gnm1.Arahy.13	9521483	9530646	-	4849	-	PF11267:Domain of unknown function (DUF3067)	-
arahy.Tifrunner.gnm1.ann1.CWGX97	428.565	189.08	1.18244	2.28027e-07	5.99657e-06	arahy.CWGX97	arahy.Tifrunner.gnm1.Arahy.03	133701326	133703342	+	1626	-	PF00072:Response regulator receiver domain	Response_reg
arahy.Tifrunner.gnm1.ann1.68ECIB	48.7691	461.177	-3.24089	2.29465e-07	6.03068e-06	arahy.68ECIB	arahy.Tifrunner.gnm1.Arahy.15	5107240	5109589	+	1374	-	PF01027:Inhibitor of apoptosis-promoting Bax1	-
arahy.Tifrunner.gnm1.ann1.C65LVJ	0.666488	41.0534	-6.04019	2.29758e-07	6.03467e-06	arahy.C65LVJ	arahy.Tifrunner.gnm1.Arahy.04	21329617	21333115	-	1636	-	PF13419:Haloacid dehalogenase-like hydrolase	-
novel.5045	43.5256	169.798	-1.96169	2.32763e-07	6.10985e-06	-	arahy.Tifrunner.gnm1.Arahy.20	101722603	101725111	+	2107	-	-	-
arahy.Tifrunner.gnm1.ann1.6S25R2	1393.06	229.375	2.60272	2.39956e-07	6.29481e-06	arahy.6S25R2	arahy.Tifrunner.gnm1.Arahy.12	117069253	117081682	+	7717	-	PF00954:S-locus glycoprotein domain|PF11883:Domain of unknown function (DUF3403)|PF08276:PAN-like domain|PF01453:D-mannose binding lectin|PF07714:Protein tyrosine kinase|PF12398:Receptor serine/threonine kinase	Pkinase_Tyr
arahy.Tifrunner.gnm1.ann1.TZF9D3	269.158	547.944	-1.02505	2.40407e-07	6.30276e-06	arahy.TZF9D3	arahy.Tifrunner.gnm1.Arahy.04	124989366	124993573	-	1452	-	PF12678:RING-H2 zinc finger	-
arahy.Tifrunner.gnm1.ann1.13S01Z	784.876	1699.63	-1.11467	2.4272e-07	6.35951e-06	arahy.13S01Z	arahy.Tifrunner.gnm1.Arahy.03	128862841	128864414	-	898	-	-	-
novel.4230	136.984	29.648	2.21557	2.44482e-07	6.40159e-06	-	arahy.Tifrunner.gnm1.Arahy.17	91233599	91235172	+	765	-	PF01965:DJ-1/PfpI family	DJ-1_PfpI
novel.1812	28.0206	179.565	-2.67378	2.44626e-07	6.40159e-06	-	arahy.Tifrunner.gnm1.Arahy.08	43701237	43704745	+	1459	-	-	-
arahy.Tifrunner.gnm1.ann1.IFW24Z	139.378	22.396	2.63387	2.45763e-07	6.42742e-06	arahy.IFW24Z	arahy.Tifrunner.gnm1.Arahy.14	133498462	133500395	-	600	-	-	-
arahy.Tifrunner.gnm1.ann1.FNU9G5	26.2092	0	7.06253	2.47933e-07	6.48019e-06	arahy.FNU9G5	arahy.Tifrunner.gnm1.Arahy.08	30526688	30527366	+	462	-	-	-
arahy.Tifrunner.gnm1.ann1.1ZHN64	1361.69	649.839	1.06766	2.48612e-07	6.49048e-06	arahy.1ZHN64	arahy.Tifrunner.gnm1.Arahy.08	6921060	6925311	+	2104	-	PF05631:Sugar-tranasporters, 12 TM	-
arahy.Tifrunner.gnm1.ann1.PAG1M8	44.1336	0.329372	6.85237	2.4863e-07	6.49048e-06	arahy.PAG1M8	arahy.Tifrunner.gnm1.Arahy.14	129569852	129570801	+	612	-	-	-
arahy.Tifrunner.gnm1.ann1.CF4A0N	116.722	14.0165	3.06286	2.48789e-07	6.49069e-06	arahy.CF4A0N	arahy.Tifrunner.gnm1.Arahy.09	18109259	18111909	+	2094	-	PF01553:Acyltransferase	Acyltransferase
arahy.Tifrunner.gnm1.ann1.G4MKTQ	26.206	0	7.06236	2.55672e-07	6.66617e-06	arahy.G4MKTQ	arahy.Tifrunner.gnm1.Arahy.14	139474858	139478706	-	2528	-	PF07714:Protein tyrosine kinase	Pkinase_Tyr
arahy.Tifrunner.gnm1.ann1.H38MEV	3.3458	70.9865	-4.39497	2.5793e-07	6.71687e-06	arahy.H38MEV	arahy.Tifrunner.gnm1.scaffold_22	188391	189346	-	513	-	-	-
arahy.Tifrunner.gnm1.ann1.JFM04T	35.8699	0	7.51612	2.59565e-07	6.75532e-06	arahy.JFM04T	arahy.Tifrunner.gnm1.Arahy.05	9616465	9618101	-	1379	-	PF00544:Pectate lyase	-
novel.4557	243.838	18.1401	3.74559	2.59959e-07	6.76148e-06	-	arahy.Tifrunner.gnm1.Arahy.18	134790418	134793294	+	2248	-	-	-
arahy.Tifrunner.gnm1.ann1.MH7BQR	3161.59	8826	-1.4811	2.61439e-07	6.79581e-06	arahy.MH7BQR	arahy.Tifrunner.gnm1.Arahy.14	129791207	129795491	+	1826	-	PF00291:Pyridoxal-phosphate dependent enzyme	PALP
novel.4955	784.691	192.826	2.02558	2.62419e-07	6.81715e-06	-	arahy.Tifrunner.gnm1.Arahy.19	150442546	150445337	-	2228	-	-	-
arahy.Tifrunner.gnm1.ann1.PE1VQV	1079.27	2690.5	-1.31769	2.63192e-07	6.83309e-06	arahy.PE1VQV	arahy.Tifrunner.gnm1.Arahy.09	58110847	58115677	+	1635	-	PF02309:AUX/IAA family	-
arahy.Tifrunner.gnm1.ann1.03GTJI	0	40.3107	-7.88628	2.71433e-07	7.04278e-06	arahy.03GTJI	arahy.Tifrunner.gnm1.Arahy.03	21034752	21039609	-	1749	-	PF00069:Protein kinase domain	Pkinase
arahy.Tifrunner.gnm1.ann1.AS0BXY	676.791	1753.85	-1.37429	2.73567e-07	7.09197e-06	arahy.AS0BXY	arahy.Tifrunner.gnm1.Arahy.17	17485655	17493148	+	3285	-	PF12796:Ankyrin repeats (3 copies)|PF11834:KHA, dimerisation domain of potassium ion channel|PF00027:Cyclic nucleotide-binding domain|PF00520:Ion transport protein	Ion_trans
arahy.Tifrunner.gnm1.ann1.7W3XT8	378.432	172.876	1.1306	2.74689e-07	7.11429e-06	arahy.7W3XT8	arahy.Tifrunner.gnm1.Arahy.17	15201515	15204809	+	2452	-	PF00069:Protein kinase domain	Pkinase
arahy.Tifrunner.gnm1.ann1.1HI77Q	731.057	1991.08	-1.4454	2.7624e-07	7.15014e-06	arahy.1HI77Q	arahy.Tifrunner.gnm1.Arahy.15	157576546	157578329	-	3358	-	PF14226:non-haem dioxygenase in morphine synthesis N-terminal|PF03171:2OG-Fe(II) oxygenase superfamily	2OG-FeII_Oxy
arahy.Tifrunner.gnm1.ann1.ZWR48E	351.747	1364.19	-1.95551	2.76842e-07	7.16138e-06	arahy.ZWR48E	arahy.Tifrunner.gnm1.Arahy.03	43187560	43187835	-	276	-	-	-
novel.1753	495.574	2.63498	7.53046	2.7743e-07	7.17226e-06	-	arahy.Tifrunner.gnm1.Arahy.08	10843953	10848073	+	3720	-	-	-
arahy.Tifrunner.gnm1.ann1.2TV28S	188.555	20.3589	3.21803	2.86034e-07	7.39022e-06	arahy.2TV28S	arahy.Tifrunner.gnm1.Arahy.07	13867826	13871997	-	2077	-	PF00067:Cytochrome P450	p450
arahy.Tifrunner.gnm1.ann1.1RV5TE	2374.64	1109.64	1.09738	2.88421e-07	7.44616e-06	arahy.1RV5TE	arahy.Tifrunner.gnm1.Arahy.09	117880150	117884292	+	2936	-	PF13347:MFS/sugar transport protein	-
arahy.Tifrunner.gnm1.ann1.P58SHS	286.713	577.132	-1.00925	2.88547e-07	7.44616e-06	arahy.P58SHS	arahy.Tifrunner.gnm1.Arahy.03	941098	951596	-	2086	-	-	-
arahy.Tifrunner.gnm1.ann1.JM79CB	0	29.0827	-7.41157	2.89919e-07	7.47704e-06	arahy.JM79CB	arahy.Tifrunner.gnm1.Arahy.08	2288392	2293103	-	2931	-	PF00759:Glycosyl hydrolase family 9	-
arahy.Tifrunner.gnm1.ann1.9X5JNZ	370.023	819.601	-1.14747	2.90964e-07	7.49946e-06	arahy.9X5JNZ	arahy.Tifrunner.gnm1.Arahy.19	153318960	153323720	+	4013	-	PF01535:PPR repeat|PF12854:PPR repeat|PF13041:PPR repeat family	PPR
arahy.Tifrunner.gnm1.ann1.T6ZDCV	103.481	28.86	1.84447	2.94599e-07	7.58859e-06	arahy.T6ZDCV	arahy.Tifrunner.gnm1.Arahy.17	109421770	109424542	-	1386	-	PF00314:Thaumatin family	Thaumatin
arahy.Tifrunner.gnm1.ann1.8F15T7	3158.26	9089.59	-1.52499	3.03299e-07	7.80328e-06	arahy.8F15T7	arahy.Tifrunner.gnm1.Arahy.20	737908	739032	-	420	-	PF00505:HMG (high mobility group) box	HMG_box
arahy.Tifrunner.gnm1.ann1.59Y12W	26.1323	0	7.05867	3.05295e-07	7.84993e-06	arahy.59Y12W	arahy.Tifrunner.gnm1.scaffold_504	8614	10791	+	1278	-	-	-
arahy.Tifrunner.gnm1.ann1.4R2B5R	113.155	258.034	-1.19189	3.0586e-07	7.85676e-06	arahy.4R2B5R	arahy.Tifrunner.gnm1.Arahy.04	122811885	122818566	-	2282	-	PF03007:Wax ester synthase-like Acyl-CoA acyltransferase domain|PF06974:Protein of unknown function (DUF1298)	-
arahy.Tifrunner.gnm1.ann1.2U5QAW	37.5366	0	7.58176	3.05929e-07	7.85676e-06	arahy.2U5QAW	arahy.Tifrunner.gnm1.Arahy.19	156423458	156425353	+	1566	-	-	-
novel.2506	29.6513	0	7.24031	3.08189e-07	7.91005e-06	-	arahy.Tifrunner.gnm1.Arahy.11	114793981	114805037	+	1499	-	-	-
arahy.Tifrunner.gnm1.ann1.N0B4J9	922.257	111.387	3.04835	3.13867e-07	8.05096e-06	arahy.N0B4J9	arahy.Tifrunner.gnm1.Arahy.03	139258763	139262967	+	4108	-	PF08263:Leucine rich repeat N-terminal domain|PF00069:Protein kinase domain|PF13855:Leucine rich repeat	Pkinase
arahy.Tifrunner.gnm1.ann1.1Z8YB3	51.3439	6.102	3.08386	3.24616e-07	8.3217e-06	arahy.1Z8YB3	arahy.Tifrunner.gnm1.Arahy.19	21819643	21821943	-	2031	-	PF04937:Protein of unknown function (DUF 659)|PF05699:hAT family C-terminal dimerisation region	DUF659
arahy.Tifrunner.gnm1.ann1.HPD6K5	306.716	64.73	2.2422	3.26538e-07	8.36595e-06	arahy.HPD6K5	arahy.Tifrunner.gnm1.Arahy.16	8391790	8394620	-	2185	-	PF07479:NAD-dependent glycerol-3-phosphate dehydrogenase C-terminus|PF01210:NAD-dependent glycerol-3-phosphate dehydrogenase N-terminus	NAD_Gly3P_dh_C
arahy.Tifrunner.gnm1.ann1.07YFUR	0	26.5111	-7.28127	3.28365e-07	8.40771e-06	arahy.07YFUR	arahy.Tifrunner.gnm1.Arahy.10	91481973	91487818	-	1794	-	PF02721:Domain of unknown function DUF223	-
arahy.Tifrunner.gnm1.ann1.8X0KIE	1003.2	136.578	2.87554	3.28779e-07	8.41329e-06	arahy.8X0KIE	arahy.Tifrunner.gnm1.Arahy.15	160475004	160481781	-	5046	-	PF08263:Leucine rich repeat N-terminal domain|PF13855:Leucine rich repeat|PF00150:Cellulase (glycosyl hydrolase family 5)	LRRNT_2
arahy.Tifrunner.gnm1.ann1.FWY8EA	465.182	1048.15	-1.17283	3.32369e-07	8.50006e-06	arahy.FWY8EA	arahy.Tifrunner.gnm1.Arahy.09	115639925	115643895	-	1306	-	PF12146:Serine aminopeptidase, S33	-
arahy.Tifrunner.gnm1.ann1.U2UZ8D	1559.14	11391.9	-2.86927	3.34832e-07	8.55793e-06	arahy.U2UZ8D	arahy.Tifrunner.gnm1.Arahy.09	112168556	112170157	-	1602	-	-	-
arahy.Tifrunner.gnm1.ann1.VAT0VP	4453.25	9877.7	-1.14936	3.37038e-07	8.60916e-06	arahy.VAT0VP	arahy.Tifrunner.gnm1.Arahy.19	97407172	97413243	+	3536	-	PF00534:Glycosyl transferases group 1|PF08323:Starch synthase catalytic domain	Glycos_transf_1
arahy.Tifrunner.gnm1.ann1.3A06QA	1531.93	741.466	1.04672	3.37755e-07	8.62232e-06	arahy.3A06QA	arahy.Tifrunner.gnm1.Arahy.04	104005042	104008022	-	839	-	-	-
novel.3373	28.7132	0	7.19396	3.38933e-07	8.64724e-06	-	arahy.Tifrunner.gnm1.Arahy.14	138096874	138100184	+	2374	-	PF07839:Plant calmodulin-binding domain	-
arahy.Tifrunner.gnm1.ann1.VD8F5Y	0	25.4562	-7.21906	3.39919e-07	8.66723e-06	arahy.VD8F5Y	arahy.Tifrunner.gnm1.Arahy.08	725367	725743	-	225	-	-	-
arahy.Tifrunner.gnm1.ann1.X03RQ8	26.6723	0	7.08703	3.45999e-07	8.817e-06	arahy.X03RQ8	arahy.Tifrunner.gnm1.Arahy.09	75086941	75103064	+	195	-	-	-
arahy.Tifrunner.gnm1.ann1.6YUQ6U	162.596	626.513	-1.94792	3.46628e-07	8.8254e-06	arahy.6YUQ6U	arahy.Tifrunner.gnm1.Arahy.14	125786570	125791792	-	2819	-	PF03141:Putative S-adenosyl-L-methionine-dependent methyltransferase	-
novel.476	50.3234	0.658744	6.16681	3.46742e-07	8.8254e-06	-	arahy.Tifrunner.gnm1.Arahy.02	92902561	92903714	-	1154	-	-	-
arahy.Tifrunner.gnm1.ann1.QI9WZR	0	27.5213	-7.33519	3.61271e-07	9.18974e-06	arahy.QI9WZR	arahy.Tifrunner.gnm1.Arahy.19	8512767	8519723	+	1599	-	PF01582:TIR domain|PF03101:FAR1 DNA-binding domain	TIR
arahy.Tifrunner.gnm1.ann1.60H2PX	12.4372	292.891	-4.55404	3.62523e-07	9.21609e-06	arahy.60H2PX	arahy.Tifrunner.gnm1.Arahy.15	1073136	1075830	+	1520	-	PF00076:RNA recognition motif. (a.k.a. RRM, RBD, or RNP domain)	RRM_1
arahy.Tifrunner.gnm1.ann1.Y0XCRM	0	25.6614	-7.22978	3.64154e-07	9.25207e-06	arahy.Y0XCRM	arahy.Tifrunner.gnm1.Arahy.20	128895891	128903699	-	1342	-	PF01486:K-box region|PF00319:SRF-type transcription factor (DNA-binding and dimerisation domain)	K-box
arahy.Tifrunner.gnm1.ann1.GL6CS5	2089.4	412.939	2.33942	3.67068e-07	9.32057e-06	arahy.GL6CS5	arahy.Tifrunner.gnm1.Arahy.08	17382012	17387676	+	2212	-	PF01063:Amino-transferase class IV	-
arahy.Tifrunner.gnm1.ann1.B8VX3Q	767.986	193.398	1.98839	3.67708e-07	9.33128e-06	arahy.B8VX3Q	arahy.Tifrunner.gnm1.Arahy.06	16708931	16713269	+	3994	-	PF00447:HSF-type DNA-binding	HSF_DNA-bind
arahy.Tifrunner.gnm1.ann1.LS5HQA	68.1215	5.18388	3.70094	3.68459e-07	9.34478e-06	arahy.LS5HQA	arahy.Tifrunner.gnm1.Arahy.16	7864138	7868409	-	2784	-	PF00931:NB-ARC domain	NB-ARC
novel.4708	27.9687	0	7.15411	3.74957e-07	9.50395e-06	-	arahy.Tifrunner.gnm1.Arahy.19	18024873	18030766	+	657	-	-	-
arahy.Tifrunner.gnm1.ann1.MD79KS	38.2784	2.77715	3.76297	3.75184e-07	9.50407e-06	arahy.MD79KS	arahy.Tifrunner.gnm1.Arahy.11	143855186	143866048	+	1988	-	PF00407:Pathogenesis-related protein Bet v I family	-
novel.4371	44.3412	5.11388	3.14023	3.84568e-07	9.73601e-06	-	arahy.Tifrunner.gnm1.Arahy.17	93151236	93153869	-	2634	-	-	-
arahy.Tifrunner.gnm1.ann1.R541Y6	4.27017	84.2945	-4.29801	3.8719e-07	9.79659e-06	arahy.R541Y6	arahy.Tifrunner.gnm1.Arahy.12	101286514	101303758	-	5555	-	PF00931:NB-ARC domain|PF01582:TIR domain	TIR
arahy.Tifrunner.gnm1.ann1.6CW0B2	506.893	2177.37	-2.10295	3.93904e-07	9.95469e-06	arahy.6CW0B2	arahy.Tifrunner.gnm1.Arahy.02	97594943	97596856	+	827	-	PF13639:Ring finger domain	-
arahy.Tifrunner.gnm1.ann1.6H6W8R	650.662	174.32	1.89874	3.96879e-07	1.0024e-05	arahy.6H6W8R	arahy.Tifrunner.gnm1.Arahy.11	146198938	146205129	+	5162	-	PF00564:PB1 domain|PF07714:Protein tyrosine kinase	Pkinase_Tyr
arahy.Tifrunner.gnm1.ann1.7AEG84	27.8038	0	7.14869	3.97244e-07	1.00272e-05	arahy.7AEG84	arahy.Tifrunner.gnm1.Arahy.17	129679905	129681245	-	279	-	-	-
arahy.Tifrunner.gnm1.ann1.10Y1BA	45.6996	1.41862	5.00785	3.97764e-07	1.00316e-05	arahy.10Y1BA	arahy.Tifrunner.gnm1.Arahy.17	132911554	132915254	+	1848	-	PF01490:Transmembrane amino acid transporter protein	Aa_trans
arahy.Tifrunner.gnm1.ann1.Z9H0PS	4.62934	603.103	-7.03887	3.97885e-07	1.00316e-05	arahy.Z9H0PS	arahy.Tifrunner.gnm1.Arahy.20	6174590	6178922	+	2709	-	PF03101:FAR1 DNA-binding domain|PF10551:MULE transposase domain	FAR1
arahy.Tifrunner.gnm1.ann1.BW88YF	338.476	855.437	-1.33755	4.00269e-07	1.00802e-05	arahy.BW88YF	arahy.Tifrunner.gnm1.Arahy.04	119172615	119177546	-	1551	-	PF00293:NUDIX domain	NUDIX
arahy.Tifrunner.gnm1.ann1.GJ3E3V	412.931	1524.27	-1.88432	4.04664e-07	1.01845e-05	arahy.GJ3E3V	arahy.Tifrunner.gnm1.Arahy.18	10626224	10628507	-	2158	-	-	-
arahy.Tifrunner.gnm1.ann1.1X5T6L	93.1263	0.329372	7.93013	4.06263e-07	1.02187e-05	arahy.1X5T6L	arahy.Tifrunner.gnm1.Arahy.02	50387335	50517432	-	978	-	PF14159:CAAD domains of cyanobacterial aminoacyl-tRNA synthetase	-
arahy.Tifrunner.gnm1.ann1.WL5YV9	2322.69	751.068	1.62898	4.07006e-07	1.02314e-05	arahy.WL5YV9	arahy.Tifrunner.gnm1.Arahy.02	92268608	92275542	-	3718	-	-	-
arahy.Tifrunner.gnm1.ann1.G8QSGL	393.287	121.161	1.69613	4.0869e-07	1.02677e-05	arahy.G8QSGL	arahy.Tifrunner.gnm1.Arahy.03	12075375	12079503	+	1866	-	-	-
novel.2439	270.275	9.81015	4.78092	4.14604e-07	1.04101e-05	-	arahy.Tifrunner.gnm1.Arahy.11	14837095	14844510	+	6235	-	-	-
novel.696	381.658	121.586	1.65002	4.22881e-07	1.06117e-05	-	arahy.Tifrunner.gnm1.Arahy.03	23040881	23049203	-	1704	-	PF03634:TCP family transcription factor	TCP
arahy.Tifrunner.gnm1.ann1.L7SRZY	2544.74	765.146	1.73315	4.27226e-07	1.07145e-05	arahy.L7SRZY	arahy.Tifrunner.gnm1.Arahy.03	100385981	100391694	+	837	-	-	-
novel.4038	28.4628	118.294	-2.05814	4.31879e-07	1.08248e-05	-	arahy.Tifrunner.gnm1.Arahy.16	24110964	24112245	-	1168	-	PF16594:Putative AtpZ or ATP-synthase-associated	-
arahy.Tifrunner.gnm1.ann1.2P4BCH	3093.87	13.2156	7.87145	4.32324e-07	1.08296e-05	arahy.2P4BCH	arahy.Tifrunner.gnm1.Arahy.16	47731011	47735237	+	2196	-	PF05192:MutS domain III|PF02779:Transketolase, pyrimidine binding domain|PF13292:1-deoxy-D-xylulose-5-phosphate synthase	-
arahy.Tifrunner.gnm1.ann1.Y6JXG3	232.034	602.484	-1.37674	4.34107e-07	1.08679e-05	arahy.Y6JXG3	arahy.Tifrunner.gnm1.Arahy.08	47581966	47583345	-	951	-	-	-
novel.3389	24.648	0	6.97404	4.39745e-07	1.10026e-05	-	arahy.Tifrunner.gnm1.Arahy.14	3000276	3001286	-	1011	-	-	-
arahy.Tifrunner.gnm1.ann1.5NEE7D	0	23.1239	-7.08151	4.40206e-07	1.10077e-05	arahy.5NEE7D	arahy.Tifrunner.gnm1.Arahy.01	33668762	33672835	+	2511	-	PF02493:MORN repeat	MORN
arahy.Tifrunner.gnm1.ann1.F2KJX5	2507.2	984.852	1.34778	4.43957e-07	1.1095e-05	arahy.F2KJX5	arahy.Tifrunner.gnm1.Arahy.17	5531640	5548128	+	6666	-	PF13907:Domain of unknown function (DUF4208)|PF00271:Helicase conserved C-terminal domain|PF00176:SNF2 family N-terminal domain|PF00385:Chromo (CHRromatin Organisation MOdifier) domain	SNF2_N
arahy.Tifrunner.gnm1.ann1.IUYP8I	22.0457	375.776	-4.09164	4.49364e-07	1.12236e-05	arahy.IUYP8I	arahy.Tifrunner.gnm1.Arahy.15	3910811	3915379	-	2290	-	PF00627:UBA/TS-N domain|PF00240:Ubiquitin family	ubiquitin
novel.457	53.868	181.492	-1.74859	4.52398e-07	1.12928e-05	-	arahy.Tifrunner.gnm1.Arahy.02	83604057	83605742	-	756	-	-	-
arahy.Tifrunner.gnm1.ann1.UKMX5Y	385.098	155.12	1.31067	4.53836e-07	1.13221e-05	arahy.UKMX5Y	arahy.Tifrunner.gnm1.Arahy.08	15514695	15520243	+	5438	-	PF00092:von Willebrand factor type A domain|PF17123:RING-like zinc finger	VWA
arahy.Tifrunner.gnm1.ann1.74EJA4	683.202	332.344	1.03851	4.55318e-07	1.13524e-05	arahy.74EJA4	arahy.Tifrunner.gnm1.Arahy.04	76265813	76272120	+	3173	-	PF04142:Nucleotide-sugar transporter	-
arahy.Tifrunner.gnm1.ann1.JLHE8X	86.9299	17.3337	2.32543	4.58974e-07	1.14369e-05	arahy.JLHE8X	arahy.Tifrunner.gnm1.Arahy.06	29593817	29594214	+	324	-	-	-
arahy.Tifrunner.gnm1.ann1.VN2ELX	3220.09	6465.97	-1.00582	4.63738e-07	1.15422e-05	arahy.VN2ELX	arahy.Tifrunner.gnm1.Arahy.03	4377491	4380962	+	1727	-	PF02401:LytB protein	-
arahy.Tifrunner.gnm1.ann1.Y3S9ZW	2.33271	519.558	-7.82199	4.76204e-07	1.18455e-05	arahy.Y3S9ZW	arahy.Tifrunner.gnm1.Arahy.20	44803216	44807445	+	1548	-	PF00350:Dynamin family	-
arahy.Tifrunner.gnm1.ann1.DBZ50V	334.544	741.541	-1.14863	4.84565e-07	1.20395e-05	arahy.DBZ50V	arahy.Tifrunner.gnm1.Arahy.02	98044158	98050024	+	2695	-	PF00069:Protein kinase domain	Pkinase
novel.4806	49.0542	144.515	-1.55768	4.8809e-07	1.21201e-05	-	arahy.Tifrunner.gnm1.Arahy.19	145267572	145270594	+	1579	-	PF00281:Ribosomal protein L5	-
arahy.Tifrunner.gnm1.ann1.IC01SW	76.5355	11.9886	2.6712	4.90955e-07	1.21824e-05	arahy.IC01SW	arahy.Tifrunner.gnm1.Arahy.06	780519	789279	+	4322	-	PF01061:ABC-2 type transporter|PF00005:ABC transporter|PF14510:ABC-transporter extracellular N-terminal|PF08370:Plant PDR ABC transporter associated	ABC2_membrane
arahy.Tifrunner.gnm1.ann1.0M60B9	139.023	9.82225	3.83085	4.91648e-07	1.21824e-05	arahy.0M60B9	arahy.Tifrunner.gnm1.Arahy.02	98649853	98657138	-	2581	-	PF02705:K+ potassium transporter	K_trans
arahy.Tifrunner.gnm1.ann1.4T4T3L	93.0729	27.6886	1.75078	4.91742e-07	1.21824e-05	arahy.4T4T3L	arahy.Tifrunner.gnm1.Arahy.16	134831332	134836802	-	3139	-	PF07714:Protein tyrosine kinase|PF13855:Leucine rich repeat	Pkinase_Tyr
arahy.Tifrunner.gnm1.ann1.VJ59XU	307.652	736.654	-1.25963	4.98138e-07	1.23337e-05	arahy.VJ59XU	arahy.Tifrunner.gnm1.Arahy.05	109628432	109636479	+	1570	-	PF13483:Beta-lactamase superfamily domain	-
arahy.Tifrunner.gnm1.ann1.H8QPA0	7.80117	54.2917	-2.80329	4.98431e-07	1.23339e-05	arahy.H8QPA0	arahy.Tifrunner.gnm1.Arahy.13	131784156	131790002	+	3102	-	PF03759:PRONE (Plant-specific Rop nucleotide exchanger)	DUF315
arahy.Tifrunner.gnm1.ann1.KA762Q	74.2592	181.54	-1.28872	4.98996e-07	1.23407e-05	arahy.KA762Q	arahy.Tifrunner.gnm1.Arahy.02	10612006	10617246	+	1789	-	-	-
arahy.Tifrunner.gnm1.ann1.CULB88	1158.2	117.136	3.30495	5.00789e-07	1.23779e-05	arahy.CULB88	arahy.Tifrunner.gnm1.Arahy.17	1701747	1716579	-	9072	-	PF00931:NB-ARC domain	NB-ARC
novel.3641	25.6595	0	7.03309	5.12174e-07	1.2652e-05	-	arahy.Tifrunner.gnm1.Arahy.15	130281263	130284273	+	768	-	PF13966:zinc-binding in reverse transcriptase	-
novel.3536	27.7913	0	7.14687	5.1838e-07	1.27979e-05	-	arahy.Tifrunner.gnm1.Arahy.14	140008712	140009644	-	574	-	-	-
arahy.Tifrunner.gnm1.ann1.YPLH9H	116.052	259.818	-1.16328	5.19142e-07	1.28093e-05	arahy.YPLH9H	arahy.Tifrunner.gnm1.Arahy.04	124848998	124854164	+	2554	-	PF02005:N2,N2-dimethylguanosine tRNA methyltransferase	TRM
arahy.Tifrunner.gnm1.ann1.EM9KCS	28.4035	0	7.17724	5.20366e-07	1.28321e-05	arahy.EM9KCS	arahy.Tifrunner.gnm1.Arahy.14	138932114	138934357	+	609	-	-	-
arahy.Tifrunner.gnm1.ann1.6S731K	84.2888	11.028	2.91876	5.37837e-07	1.32553e-05	arahy.6S731K	arahy.Tifrunner.gnm1.Arahy.18	14929412	14932003	+	1650	-	PF00201:UDP-glucoronosyl and UDP-glucosyl transferase	UDPGT
arahy.Tifrunner.gnm1.ann1.Y73929	259.206	90.8217	1.51236	5.5203e-07	1.35972e-05	arahy.Y73929	arahy.Tifrunner.gnm1.Arahy.16	56596	65524	-	5184	-	PF04107:Glutamate-cysteine ligase family 2(GCS2)	-
arahy.Tifrunner.gnm1.ann1.4335NN	236.184	68.8484	1.77655	5.57402e-07	1.37217e-05	arahy.4335NN	arahy.Tifrunner.gnm1.Arahy.09	16500346	16506848	-	2164	-	-	-
arahy.Tifrunner.gnm1.ann1.X32MFV	82.7469	17.8755	2.21493	5.58378e-07	1.37378e-05	arahy.X32MFV	arahy.Tifrunner.gnm1.Arahy.09	114343083	114346898	-	1863	-	PF13041:PPR repeat family|PF01535:PPR repeat	PPR
arahy.Tifrunner.gnm1.ann1.L7AGGG	207.601	416.723	-1.00361	5.59872e-07	1.37666e-05	arahy.L7AGGG	arahy.Tifrunner.gnm1.Arahy.14	5736576	5745898	-	6786	-	PF01256:Carbohydrate kinase|PF13855:Leucine rich repeat	-
arahy.Tifrunner.gnm1.ann1.EUPW6K	160.567	45.8631	1.81039	5.62505e-07	1.38234e-05	arahy.EUPW6K	arahy.Tifrunner.gnm1.Arahy.12	1592945	1596783	-	1462	-	-	-
arahy.Tifrunner.gnm1.ann1.WJT401	1314.6	2928.78	-1.15589	5.63882e-07	1.38493e-05	arahy.WJT401	arahy.Tifrunner.gnm1.Arahy.16	1053926	1060512	+	5020	-	PF05920:Homeobox KN domain|PF07526:Associated with HOX|PF05915:Eukaryotic protein of unknown function (DUF872)	POX
arahy.Tifrunner.gnm1.ann1.SMYQ1X	122.764	15.1347	3.0172	5.66391e-07	1.39029e-05	arahy.SMYQ1X	arahy.Tifrunner.gnm1.Arahy.20	9574132	9579035	+	2397	-	PF08240:Alcohol dehydrogenase GroES-like domain|PF00107:Zinc-binding dehydrogenase	ADH_N
novel.4023	78.2068	195.274	-1.32051	5.68948e-07	1.39577e-05	-	arahy.Tifrunner.gnm1.Arahy.16	15873395	15878159	-	2201	-	PF03059:Nicotianamine synthase protein	-
arahy.Tifrunner.gnm1.ann1.52SAJ1	450.709	1136.5	-1.33462	5.74331e-07	1.40817e-05	arahy.52SAJ1	arahy.Tifrunner.gnm1.Arahy.19	157485492	157486089	+	523	-	-	-
novel.4424	43.0278	2.71558	3.94662	5.86345e-07	1.4368e-05	-	arahy.Tifrunner.gnm1.Arahy.18	4121717	4123993	+	1432	-	PF00067:Cytochrome P450	p450
arahy.Tifrunner.gnm1.ann1.K8THJN	2490.04	6012.25	-1.27182	5.89432e-07	1.44354e-05	arahy.K8THJN	arahy.Tifrunner.gnm1.Arahy.16	6091093	6094874	+	2012	-	-	-
arahy.Tifrunner.gnm1.ann1.U403YS	2.71539	40.7071	-3.88428	5.95648e-07	1.45792e-05	arahy.U403YS	arahy.Tifrunner.gnm1.Arahy.19	61992895	61996405	-	2356	-	-	-
arahy.Tifrunner.gnm1.ann1.M74JA5	7346.76	2846.74	1.36786	6.06107e-07	1.48157e-05	arahy.M74JA5	arahy.Tifrunner.gnm1.Arahy.13	10367976	10370041	-	1821	-	PF01190:Pollen proteins Ole e I like	-
arahy.Tifrunner.gnm1.ann1.W5CHUK	46.245	0	7.8823	6.06246e-07	1.48157e-05	arahy.W5CHUK	arahy.Tifrunner.gnm1.Arahy.05	36154772	36181908	-	1264	-	PF14226:non-haem dioxygenase in morphine synthesis N-terminal|PF03171:2OG-Fe(II) oxygenase superfamily	2OG-FeII_Oxy
arahy.Tifrunner.gnm1.ann1.T3IE7U	588.832	284.994	1.04838	6.0635e-07	1.48157e-05	arahy.T3IE7U	arahy.Tifrunner.gnm1.Arahy.12	28600308	28607763	-	1844	-	PF05615:Tho complex subunit 7	-
arahy.Tifrunner.gnm1.ann1.IG26JA	24.5561	0	6.96744	6.08376e-07	1.48567e-05	arahy.IG26JA	arahy.Tifrunner.gnm1.Arahy.04	105574981	105579231	-	891	-	PF00063:Myosin head (motor domain)	Myosin_head
arahy.Tifrunner.gnm1.ann1.GYA3XJ	77.5314	3.12705	4.61938	6.18161e-07	1.50871e-05	arahy.GYA3XJ	arahy.Tifrunner.gnm1.Arahy.10	1342229	1347979	+	4303	-	PF08263:Leucine rich repeat N-terminal domain|PF00069:Protein kinase domain|PF13855:Leucine rich repeat	Pkinase
novel.2172	1794.07	31.6868	5.82346	6.21651e-07	1.51636e-05	-	arahy.Tifrunner.gnm1.Arahy.09	112703877	112708232	-	4356	-	PF14009:Domain of unknown function (DUF4228)|PF13966:zinc-binding in reverse transcriptase	-
arahy.Tifrunner.gnm1.ann1.02SHUX	28.9107	0	7.20224	6.35662e-07	1.54877e-05	arahy.02SHUX	arahy.Tifrunner.gnm1.Arahy.14	140212058	140214131	+	1356	-	PF13855:Leucine rich repeat	-
arahy.Tifrunner.gnm1.ann1.XL3619	108.362	23.2775	2.21728	6.44797e-07	1.56924e-05	arahy.XL3619	arahy.Tifrunner.gnm1.Arahy.13	8023150	8027574	+	2181	-	PF00759:Glycosyl hydrolase family 9	-
arahy.Tifrunner.gnm1.ann1.MT91AM	11.7525	65.9141	-2.48659	6.51188e-07	1.58389e-05	arahy.MT91AM	arahy.Tifrunner.gnm1.Arahy.02	64097593	64100826	+	1705	-	PF03171:2OG-Fe(II) oxygenase superfamily|PF14226:non-haem dioxygenase in morphine synthesis N-terminal	2OG-FeII_Oxy
arahy.Tifrunner.gnm1.ann1.CRH8J7	15.1312	62.4545	-2.04346	6.5473e-07	1.5916e-05	arahy.CRH8J7	arahy.Tifrunner.gnm1.Arahy.19	148089639	148096498	+	1656	-	-	-
arahy.Tifrunner.gnm1.ann1.HK9TK1	77.7894	15.4391	2.3271	6.57004e-07	1.59572e-05	arahy.HK9TK1	arahy.Tifrunner.gnm1.Arahy.17	128553609	128555985	+	1976	-	PF00464:Serine hydroxymethyltransferase	SHMT
arahy.Tifrunner.gnm1.ann1.48I8DT	1.22474	83.9709	-6.09369	6.57173e-07	1.59572e-05	arahy.48I8DT	arahy.Tifrunner.gnm1.Arahy.19	145442232	145447443	-	959	-	PF00010:Helix-loop-helix DNA-binding domain	HLH
arahy.Tifrunner.gnm1.ann1.XTU11X	613.705	148.878	2.04336	6.61331e-07	1.60491e-05	arahy.XTU11X	arahy.Tifrunner.gnm1.Arahy.18	1651021	1652445	-	1425	-	-	-
arahy.Tifrunner.gnm1.ann1.LFW8SM	0.666488	37.9978	-5.92713	6.62966e-07	1.60797e-05	arahy.LFW8SM	arahy.Tifrunner.gnm1.Arahy.20	17105968	17111085	-	3072	-	PF10551:MULE transposase domain|PF03101:FAR1 DNA-binding domain	FAR1
arahy.Tifrunner.gnm1.ann1.DEJ7H2	1022.77	388.293	1.39747	6.66132e-07	1.61473e-05	arahy.DEJ7H2	arahy.Tifrunner.gnm1.Arahy.20	65969802	65971886	+	1593	-	PF02234:Cyclin-dependent kinase inhibitor	-
arahy.Tifrunner.gnm1.ann1.US7GFF	262.689	114.04	1.20137	6.72818e-07	1.63001e-05	arahy.US7GFF	arahy.Tifrunner.gnm1.Arahy.20	78677941	78679687	-	465	-	-	-
arahy.Tifrunner.gnm1.ann1.5JWJ0V	188.972	722.502	-1.93523	6.88252e-07	1.66646e-05	arahy.5JWJ0V	arahy.Tifrunner.gnm1.Arahy.13	141948300	141950913	+	1730	-	PF07712:Stress up-regulated Nod 19	-
arahy.Tifrunner.gnm1.ann1.GC5CXU	225.401	53.0837	2.08858	6.88829e-07	1.66691e-05	arahy.GC5CXU	arahy.Tifrunner.gnm1.Arahy.09	33731391	33741476	-	3468	-	PF01477:PLAT/LH2 domain|PF00305:Lipoxygenase	Lipoxygenase
arahy.Tifrunner.gnm1.ann1.BS6RY8	608.607	1553.47	-1.35213	6.90672e-07	1.67043e-05	arahy.BS6RY8	arahy.Tifrunner.gnm1.Arahy.02	100077994	100082389	+	2701	-	PF04576:Zein-binding	-
arahy.Tifrunner.gnm1.ann1.S39YHL	233.092	478.757	-1.03801	6.91323e-07	1.67106e-05	arahy.S39YHL	arahy.Tifrunner.gnm1.Arahy.09	40142595	40145647	-	1795	-	PF10160:Predicted membrane protein	-
arahy.Tifrunner.gnm1.ann1.YF0J7C	24.7052	0	6.97546	7.01729e-07	1.69475e-05	arahy.YF0J7C	arahy.Tifrunner.gnm1.Arahy.17	122785045	122787911	+	1999	-	PF13947:Wall-associated receptor kinase galacturonan-binding|PF00069:Protein kinase domain	Pkinase
arahy.Tifrunner.gnm1.ann1.I8M0UL	21.775	79.1958	-1.86825	7.0192e-07	1.69475e-05	arahy.I8M0UL	arahy.Tifrunner.gnm1.Arahy.01	36381769	36384779	+	1994	-	PF07690:Major Facilitator Superfamily	MFS_1
arahy.Tifrunner.gnm1.ann1.L7JIJ5	4283.89	571.072	2.90709	7.06362e-07	1.70452e-05	arahy.L7JIJ5	arahy.Tifrunner.gnm1.Arahy.19	106562511	106563383	-	562	-	PF00228:Bowman-Birk serine protease inhibitor family	-
arahy.Tifrunner.gnm1.ann1.S1942W	286.509	792.882	-1.46882	7.06997e-07	1.70509e-05	arahy.S1942W	arahy.Tifrunner.gnm1.Arahy.13	5908013	5913849	+	3356	-	PF07944:Beta-L-arabinofuranosidase, GH127	-
arahy.Tifrunner.gnm1.ann1.16M659	46.0411	4.1342	3.45629	7.10517e-07	1.71261e-05	arahy.16M659	arahy.Tifrunner.gnm1.Arahy.03	125469211	125471238	-	2028	-	PF00139:Legume lectin domain|PF00069:Protein kinase domain	Pkinase
arahy.Tifrunner.gnm1.ann1.4E8DC4	84.2459	2.60602	5.04581	7.24471e-07	1.74428e-05	arahy.4E8DC4	arahy.Tifrunner.gnm1.Arahy.09	1484607	1521540	+	8287	-	PF14510:ABC-transporter extracellular N-terminal|PF08370:Plant PDR ABC transporter associated|PF00005:ABC transporter|PF01061:ABC-2 type transporter	ABC2_membrane
arahy.Tifrunner.gnm1.ann1.TE56A9	0	49.8474	-8.19198	7.28493e-07	1.75293e-05	arahy.TE56A9	arahy.Tifrunner.gnm1.Arahy.07	66343977	66346412	+	732	-	PF04576:Zein-binding	-
arahy.Tifrunner.gnm1.ann1.7H5PFW	180.745	23.3621	2.94782	7.28886e-07	1.75293e-05	arahy.7H5PFW	arahy.Tifrunner.gnm1.Arahy.13	12045224	12053061	+	5792	-	PF00931:NB-ARC domain|PF13041:PPR repeat family|PF12854:PPR repeat	NB-ARC
arahy.Tifrunner.gnm1.ann1.4Y3SQC	563.744	1787.55	-1.66516	7.29969e-07	1.75455e-05	arahy.4Y3SQC	arahy.Tifrunner.gnm1.Arahy.08	33615278	33617194	-	1791	-	-	-
arahy.Tifrunner.gnm1.ann1.0YM1GG	141.178	314.575	-1.15423	7.31145e-07	1.75639e-05	arahy.0YM1GG	arahy.Tifrunner.gnm1.Arahy.14	105330716	105331947	+	518	-	-	-
arahy.Tifrunner.gnm1.ann1.SEKD5X	876.276	2379.59	-1.44118	7.31819e-07	1.75702e-05	arahy.SEKD5X	arahy.Tifrunner.gnm1.Arahy.03	29398036	29399577	-	1077	-	PF04832:SOUL heme-binding protein	-
arahy.Tifrunner.gnm1.ann1.0T8X31	598.312	94.8772	2.65666	7.40453e-07	1.77675e-05	arahy.0T8X31	arahy.Tifrunner.gnm1.Arahy.03	3139820	3142029	-	1080	-	PF14369:zinc-ribbon|PF13639:Ring finger domain|PF06547:Protein of unknown function (DUF1117)	-
novel.670	0	169.091	-9.95248	7.45301e-07	1.78738e-05	-	arahy.Tifrunner.gnm1.Arahy.03	6943622	6945232	-	1611	-	-	-
arahy.Tifrunner.gnm1.ann1.V8SIZD	0	24.2491	-7.15337	7.68581e-07	1.84115e-05	arahy.V8SIZD	arahy.Tifrunner.gnm1.Arahy.03	8747524	8749252	+	1691	-	PF00501:AMP-binding enzyme	AMP-binding
arahy.Tifrunner.gnm1.ann1.22AMRS	10710.5	3893.26	1.45991	7.7131e-07	1.84665e-05	arahy.22AMRS	arahy.Tifrunner.gnm1.Arahy.17	8242806	8245086	+	1394	-	PF14226:non-haem dioxygenase in morphine synthesis N-terminal|PF03171:2OG-Fe(II) oxygenase superfamily	2OG-FeII_Oxy
arahy.Tifrunner.gnm1.ann1.MFDH98	143.663	34.6996	2.049	7.79697e-07	1.86569e-05	arahy.MFDH98	arahy.Tifrunner.gnm1.Arahy.06	20408812	20416932	+	6812	-	PF01073:3-beta hydroxysteroid dehydrogenase/isomerase family|PF14934:Domain of unknown function (DUF4499)	-
novel.138	116.6	3.61763	5.01939	7.80947e-07	1.86763e-05	-	arahy.Tifrunner.gnm1.Arahy.01	2321191	2321936	-	632	-	-	-
arahy.Tifrunner.gnm1.ann1.ZP9SCJ	333.786	57.6279	2.53549	7.83e-07	1.8715e-05	arahy.ZP9SCJ	arahy.Tifrunner.gnm1.Arahy.15	158404520	158408406	-	1779	-	PF02458:Transferase family	-
arahy.Tifrunner.gnm1.ann1.GR8AC5	24.9206	0	6.98852	7.84015e-07	1.87288e-05	arahy.GR8AC5	arahy.Tifrunner.gnm1.Arahy.14	137990128	137993490	-	3192	-	PF13855:Leucine rich repeat|PF08263:Leucine rich repeat N-terminal domain	LRRNT_2
arahy.Tifrunner.gnm1.ann1.RGS8GS	141.403	46.2852	1.60741	8.02439e-07	1.91582e-05	arahy.RGS8GS	arahy.Tifrunner.gnm1.Arahy.12	3420300	3425162	+	4134	-	PF00931:NB-ARC domain|PF01582:TIR domain	TIR
arahy.Tifrunner.gnm1.ann1.GW3QL7	121.258	18.1251	2.72934	8.14663e-07	1.94283e-05	arahy.GW3QL7	arahy.Tifrunner.gnm1.Arahy.19	155085387	155087790	+	2038	-	PF00069:Protein kinase domain|PF14380:Wall-associated receptor kinase C-terminal|PF13947:Wall-associated receptor kinase galacturonan-binding	Pkinase
arahy.Tifrunner.gnm1.ann1.L7L2H1	52.1272	5.8342	3.17829	8.19649e-07	1.95363e-05	arahy.L7L2H1	arahy.Tifrunner.gnm1.Arahy.05	7264993	7267762	+	2324	-	-	-
arahy.Tifrunner.gnm1.ann1.WXR6C4	2066.63	363.52	2.50741	8.25627e-07	1.96679e-05	arahy.WXR6C4	arahy.Tifrunner.gnm1.Arahy.17	133828956	133833799	+	2219	-	PF01063:Amino-transferase class IV	-
arahy.Tifrunner.gnm1.ann1.AXV5KN	73.3704	10.6872	2.78377	8.44496e-07	2.01062e-05	arahy.AXV5KN	arahy.Tifrunner.gnm1.Arahy.04	120927534	120931674	-	2490	-	PF00082:Subtilase family	Peptidase_S8
arahy.Tifrunner.gnm1.ann1.EZ7NE2	258.94	794.544	-1.61833	8.47715e-07	2.01716e-05	arahy.EZ7NE2	arahy.Tifrunner.gnm1.Arahy.12	2981499	2983988	+	1018	-	PF00403:Heavy-metal-associated domain	HMA
arahy.Tifrunner.gnm1.ann1.1G50NI	221.267	726.675	-1.71571	8.49912e-07	2.02126e-05	arahy.1G50NI	arahy.Tifrunner.gnm1.Arahy.12	10225934	10229248	-	772	-	PF01985:CRS1 / YhbY (CRM) domain	-
novel.1432	28.8918	95.5003	-1.72065	8.53964e-07	2.02977e-05	-	arahy.Tifrunner.gnm1.Arahy.06	109242738	109248455	+	3330	-	PF00082:Subtilase family|PF05922:Peptidase inhibitor I9	Peptidase_S8
arahy.Tifrunner.gnm1.ann1.253MV8	1132.01	2575.46	-1.18615	8.54694e-07	2.03037e-05	arahy.253MV8	arahy.Tifrunner.gnm1.Arahy.06	18359461	18365985	+	5011	-	PF05920:Homeobox KN domain|PF07526:Associated with HOX|PF05915:Eukaryotic protein of unknown function (DUF872)	POX
arahy.Tifrunner.gnm1.ann1.8FS0CZ	93.9807	20.4274	2.20582	8.66643e-07	2.05761e-05	arahy.8FS0CZ	arahy.Tifrunner.gnm1.Arahy.14	134562728	134564093	+	1267	-	-	-
arahy.Tifrunner.gnm1.ann1.TJ3454	367.522	40.2584	3.19009	8.71366e-07	2.06768e-05	arahy.TJ3454	arahy.Tifrunner.gnm1.Arahy.09	83857208	83865417	+	4306	-	PF05183:RNA dependent RNA polymerase	-
arahy.Tifrunner.gnm1.ann1.S9FEUH	242.019	996.51	-2.04223	8.83358e-07	2.09498e-05	arahy.S9FEUH	arahy.Tifrunner.gnm1.Arahy.03	135147748	135149530	-	1710	-	PF02365:No apical meristem (NAM) protein	NAM
arahy.Tifrunner.gnm1.ann1.RN34UY	270.478	68.2299	1.98482	8.88695e-07	2.10646e-05	arahy.RN34UY	arahy.Tifrunner.gnm1.Arahy.20	102185390	102191951	+	633	-	-	-
arahy.Tifrunner.gnm1.ann1.G15V58	52.3575	196.722	-1.91384	9.09377e-07	2.15429e-05	arahy.G15V58	arahy.Tifrunner.gnm1.Arahy.06	103306020	103307668	+	587	-	-	-
arahy.Tifrunner.gnm1.ann1.BR8QN4	342.511	56.6068	2.59571	9.27097e-07	2.19505e-05	arahy.BR8QN4	arahy.Tifrunner.gnm1.Arahy.20	133626782	133629516	+	1038	-	PF00249:Myb-like DNA-binding domain	Myb_DNA-binding
novel.269	41.2135	0.658744	5.87518	9.34584e-07	2.21156e-05	-	arahy.Tifrunner.gnm1.Arahy.02	9414886	9417271	+	2212	-	-	-
novel.3529	31.3763	0	7.32077	9.42793e-07	2.22975e-05	-	arahy.Tifrunner.gnm1.Arahy.14	138004064	138006757	-	1929	-	PF02902:Ulp1 protease family, C-terminal catalytic domain	Peptidase_C48
arahy.Tifrunner.gnm1.ann1.768P1R	53.8139	0	8.10104	9.54507e-07	2.2562e-05	arahy.768P1R	arahy.Tifrunner.gnm1.Arahy.10	87632354	87635009	-	2022	-	PF00847:AP2 domain	AP2
arahy.Tifrunner.gnm1.ann1.8D4GMT	216.817	48.3975	2.15945	9.55886e-07	2.25821e-05	arahy.8D4GMT	arahy.Tifrunner.gnm1.Arahy.11	130304777	130308330	-	1859	-	-	-
arahy.Tifrunner.gnm1.ann1.X7PMF1	96.8599	11.1603	3.12228	9.74201e-07	2.30021e-05	arahy.X7PMF1	arahy.Tifrunner.gnm1.Arahy.03	10419737	10422412	-	1761	-	PF03641:Possible lysine decarboxylase	-
arahy.Tifrunner.gnm1.ann1.96XQBG	217.551	48.9437	2.14908	9.8116e-07	2.31425e-05	arahy.96XQBG	arahy.Tifrunner.gnm1.Arahy.11	143063634	143066361	+	2512	-	PF03106:WRKY DNA -binding domain	WRKY
arahy.Tifrunner.gnm1.ann1.Y46FKN	63.144	4.21778	3.89759	9.81227e-07	2.31425e-05	arahy.Y46FKN	arahy.Tifrunner.gnm1.Arahy.11	48682190	48683462	-	291	-	-	-
arahy.Tifrunner.gnm1.ann1.RKEW7U	267.419	553.053	-1.04693	9.86484e-07	2.32536e-05	arahy.RKEW7U	arahy.Tifrunner.gnm1.Arahy.04	125606958	125610913	-	1318	-	PF03878:YIF1	-
arahy.Tifrunner.gnm1.ann1.VHEB9D	239.727	929.752	-1.95598	1.00023e-06	2.35647e-05	arahy.VHEB9D	arahy.Tifrunner.gnm1.Arahy.11	137769043	137771364	+	1717	-	-	-
arahy.Tifrunner.gnm1.ann1.W1BQ6Z	60.1659	9.89076	2.60219	1.00458e-06	2.3654e-05	arahy.W1BQ6Z	arahy.Tifrunner.gnm1.Arahy.19	4792038	4797082	-	774	-	PF13855:Leucine rich repeat|PF12819:Carbohydrate-binding protein of the ER	-
arahy.Tifrunner.gnm1.ann1.XI0ITM	45.8891	4.95564	3.20775	1.02502e-06	2.41222e-05	arahy.XI0ITM	arahy.Tifrunner.gnm1.Arahy.11	148034038	148037544	+	2131	-	PF00847:AP2 domain	AP2
arahy.Tifrunner.gnm1.ann1.4XA800	23.8487	0	6.92577	1.0278e-06	2.41743e-05	arahy.4XA800	arahy.Tifrunner.gnm1.Arahy.01	261288	262453	+	1064	-	PF05659:Arabidopsis broad-spectrum mildew resistance protein RPW8	-
arahy.Tifrunner.gnm1.ann1.PDQU0C	83.2926	11.4867	2.86533	1.04044e-06	2.44581e-05	arahy.PDQU0C	arahy.Tifrunner.gnm1.scaffold_54	1135	10206	+	2625	-	PF00891:O-methyltransferase	-
arahy.Tifrunner.gnm1.ann1.4D0408	3426.77	1295.88	1.40299	1.04111e-06	2.44604e-05	arahy.4D0408	arahy.Tifrunner.gnm1.Arahy.10	102973870	102978067	-	2360	-	PF04752:ChaC-like protein	ChaC
novel.3685	59.869	0	8.25458	1.04757e-06	2.45985e-05	-	arahy.Tifrunner.gnm1.Arahy.15	156819737	156823220	+	1174	-	-	-
arahy.Tifrunner.gnm1.ann1.THTJ31	14.8813	84.2232	-2.50296	1.04887e-06	2.46155e-05	arahy.THTJ31	arahy.Tifrunner.gnm1.Arahy.14	126504390	126512849	+	2603	-	PF00390:Malic enzyme, N-terminal domain|PF03949:Malic enzyme, NAD binding domain	Malic_M
arahy.Tifrunner.gnm1.ann1.SZ745P	7.33137	9444.16	-10.3353	1.06211e-06	2.49126e-05	arahy.SZ745P	arahy.Tifrunner.gnm1.Arahy.13	39940070	39944240	-	1536	-	PF04043:Plant invertase/pectin methylesterase inhibitor|PF01095:Pectinesterase	-
arahy.Tifrunner.gnm1.ann1.GDD7VZ	410.246	36.4484	3.49029	1.06894e-06	2.50592e-05	arahy.GDD7VZ	arahy.Tifrunner.gnm1.Arahy.02	89001687	89004552	+	2016	-	PF03140:Plant protein of unknown function	-
arahy.Tifrunner.gnm1.ann1.2UCE3W	143.746	15.9092	3.17514	1.09565e-06	2.56712e-05	arahy.2UCE3W	arahy.Tifrunner.gnm1.Arahy.09	18007482	18008186	+	456	-	-	-
arahy.Tifrunner.gnm1.ann1.S94KHE	0.594334	35.0792	-5.83396	1.09631e-06	2.56726e-05	arahy.S94KHE	arahy.Tifrunner.gnm1.Arahy.17	7150288	7156897	+	3097	-	-	-
arahy.Tifrunner.gnm1.ann1.WXTN0P	96.7749	7.38836	3.68802	1.09775e-06	2.56923e-05	arahy.WXTN0P	arahy.Tifrunner.gnm1.Arahy.17	7469361	7481910	-	3352	-	PF13855:Leucine rich repeat|PF08263:Leucine rich repeat N-terminal domain	LRRNT_2
arahy.Tifrunner.gnm1.ann1.UV1P0K	9.25735	159.239	-4.10378	1.11202e-06	2.6012e-05	arahy.UV1P0K	arahy.Tifrunner.gnm1.Arahy.06	109584669	109587019	+	792	-	-	-
arahy.Tifrunner.gnm1.ann1.N3FNZH	239.688	41.8333	2.51749	1.11506e-06	2.60689e-05	arahy.N3FNZH	arahy.Tifrunner.gnm1.Arahy.11	148927280	148931280	+	2660	-	-	-
arahy.Tifrunner.gnm1.ann1.M7A5MM	120.746	31.6242	1.93866	1.11634e-06	2.60845e-05	arahy.M7A5MM	arahy.Tifrunner.gnm1.Arahy.19	54504774	54506197	+	1242	-	PF00069:Protein kinase domain	Pkinase
arahy.Tifrunner.gnm1.ann1.S7XZ9Q	1760.35	280.08	2.65207	1.12007e-06	2.61435e-05	arahy.S7XZ9Q	arahy.Tifrunner.gnm1.Arahy.19	4710823	4714526	-	1810	-	PF00657:GDSL-like Lipase/Acylhydrolase	Lipase_GDSL
arahy.Tifrunner.gnm1.ann1.ELJ55T	71.8345	166.796	-1.21662	1.12008e-06	2.61435e-05	arahy.ELJ55T	arahy.Tifrunner.gnm1.Arahy.15	156446012	156450384	-	1941	-	PF00113:Enolase, C-terminal TIM barrel domain|PF03952:Enolase, N-terminal domain	-
arahy.Tifrunner.gnm1.ann1.2FHK03	549.608	1172.77	-1.09371	1.1258e-06	2.62585e-05	arahy.2FHK03	arahy.Tifrunner.gnm1.Arahy.11	149052599	149056251	-	3448	-	PF00291:Pyridoxal-phosphate dependent enzyme	PALP
arahy.Tifrunner.gnm1.ann1.HMZA4Q	532.124	149.12	1.83252	1.12624e-06	2.62585e-05	arahy.HMZA4Q	arahy.Tifrunner.gnm1.Arahy.13	108588863	108591023	+	1731	-	PF00155:Aminotransferase class I and II	Aminotran_1_2
arahy.Tifrunner.gnm1.ann1.23ZYRY	478.245	99.5944	2.26238	1.12898e-06	2.6308e-05	arahy.23ZYRY	arahy.Tifrunner.gnm1.Arahy.19	241492	257538	-	6521	-	PF00702:haloacid dehalogenase-like hydrolase|PF00689:Cation transporting ATPase, C-terminus|PF13041:PPR repeat family	Cation_ATPase_C
arahy.Tifrunner.gnm1.ann1.N7MBXE	48.7841	1.37906	5.11645	1.13991e-06	2.65482e-05	arahy.N7MBXE	arahy.Tifrunner.gnm1.Arahy.04	102765039	102766203	+	959	-	PF10604:Polyketide cyclase / dehydrase and lipid transport	-
arahy.Tifrunner.gnm1.ann1.ERP5CZ	46.4845	196.816	-2.08473	1.14063e-06	2.65506e-05	arahy.ERP5CZ	arahy.Tifrunner.gnm1.Arahy.13	140821162	140823300	-	2053	-	PF00201:UDP-glucoronosyl and UDP-glucosyl transferase	UDPGT
arahy.Tifrunner.gnm1.ann1.53FINS	640.242	299.792	1.09496	1.14919e-06	2.67352e-05	arahy.53FINS	arahy.Tifrunner.gnm1.Arahy.14	217025	220926	+	3069	-	PF00862:Sucrose synthase|PF00534:Glycosyl transferases group 1	Glycos_transf_1
arahy.Tifrunner.gnm1.ann1.BT0STD	16.2891	110.252	-2.75158	1.15739e-06	2.69114e-05	arahy.BT0STD	arahy.Tifrunner.gnm1.Arahy.01	103260678	103265798	+	3795	-	PF13839:GDSL/SGNH-like Acyl-Esterase family found in Pmr5 and Cas1p|PF14416:PMR5 N terminal Domain	-
novel.2361	558.159	190.424	1.55127	1.15996e-06	2.69565e-05	-	arahy.Tifrunner.gnm1.Arahy.10	79700132	79703259	-	2466	-	-	-
arahy.Tifrunner.gnm1.ann1.TM2XQH	2084.19	272.236	2.93717	1.16476e-06	2.70533e-05	arahy.TM2XQH	arahy.Tifrunner.gnm1.Arahy.16	152755730	152763018	+	3830	-	PF00754:F5/8 type C domain|PF00651:BTB/POZ domain|PF07707:BTB And C-terminal Kelch|PF12248:Farnesoic acid 0-methyl transferase	BTB
arahy.Tifrunner.gnm1.ann1.V3TTHY	180.672	65.8044	1.45244	1.17458e-06	2.72666e-05	arahy.V3TTHY	arahy.Tifrunner.gnm1.Arahy.10	113772894	113777653	-	4372	-	PF00931:NB-ARC domain	NB-ARC
arahy.Tifrunner.gnm1.ann1.KL3D23	368.585	1470.78	-1.9972	1.17814e-06	2.73344e-05	arahy.KL3D23	arahy.Tifrunner.gnm1.Arahy.11	147704713	147708212	+	1973	-	PF00069:Protein kinase domain	Pkinase
arahy.Tifrunner.gnm1.ann1.B92LJH	1847.03	4431.34	-1.26274	1.18036e-06	2.73683e-05	arahy.B92LJH	arahy.Tifrunner.gnm1.Arahy.10	3032546	3035069	+	1547	-	PF00107:Zinc-binding dehydrogenase|PF08240:Alcohol dehydrogenase GroES-like domain	ADH_zinc_N
arahy.Tifrunner.gnm1.ann1.677PQ2	0.929182	68.7968	-6.21344	1.18088e-06	2.73683e-05	arahy.677PQ2	arahy.Tifrunner.gnm1.Arahy.12	113580188	113584973	-	4491	-	PF00931:NB-ARC domain	NB-ARC
arahy.Tifrunner.gnm1.ann1.QI2904	40.326	2.83575	3.82869	1.18249e-06	2.73906e-05	arahy.QI2904	arahy.Tifrunner.gnm1.Arahy.13	45539292	45541730	-	2198	-	PF03634:TCP family transcription factor	TCP
arahy.Tifrunner.gnm1.ann1.S3RVS3	179.398	414.319	-1.20913	1.18829e-06	2.75102e-05	arahy.S3RVS3	arahy.Tifrunner.gnm1.Arahy.12	9274191	9275705	+	1515	-	PF00201:UDP-glucoronosyl and UDP-glucosyl transferase	UDPGT
arahy.Tifrunner.gnm1.ann1.YRV6S7	121.169	324.344	-1.4212	1.18963e-06	2.75263e-05	arahy.YRV6S7	arahy.Tifrunner.gnm1.Arahy.09	112476155	112481856	-	2676	-	PF07732:Multicopper oxidase|PF07731:Multicopper oxidase|PF00394:Multicopper oxidase	-
arahy.Tifrunner.gnm1.ann1.JQTE0Q	296.15	703.54	-1.24839	1.20828e-06	2.79428e-05	arahy.JQTE0Q	arahy.Tifrunner.gnm1.Arahy.02	58704259	58712958	-	702	-	-	-
arahy.Tifrunner.gnm1.ann1.Y9SFAF	156.232	324.001	-1.05227	1.25319e-06	2.89656e-05	arahy.Y9SFAF	arahy.Tifrunner.gnm1.Arahy.04	125617355	125621296	+	2125	-	PF10143:2,3-bisphosphoglycerate-independent phosphoglycerate mutase|PF01676:Metalloenzyme superfamily	-
arahy.Tifrunner.gnm1.ann1.9178ZA	1421.51	615.563	1.20756	1.272e-06	2.93844e-05	arahy.9178ZA	arahy.Tifrunner.gnm1.Arahy.06	10366202	10372915	-	2474	-	PF01490:Transmembrane amino acid transporter protein	Aa_trans
arahy.Tifrunner.gnm1.ann1.MIQ9L3	172.875	16.6255	3.383	1.27288e-06	2.93891e-05	arahy.MIQ9L3	arahy.Tifrunner.gnm1.Arahy.18	128179286	128186592	+	3853	-	PF05183:RNA dependent RNA polymerase	-
arahy.Tifrunner.gnm1.ann1.MMN4BF	220.638	103.735	1.08709	1.27429e-06	2.94056e-05	arahy.MMN4BF	arahy.Tifrunner.gnm1.Arahy.01	110427450	110438732	+	8400	-	PF16501:S phase cyclin A-associated protein in the endoplasmic reticulum|PF03763:Remorin, C-terminal region|PF07839:Plant calmodulin-binding domain	-
arahy.Tifrunner.gnm1.ann1.7EEG5T	357.999	737.336	-1.04179	1.30471e-06	3.00913e-05	arahy.7EEG5T	arahy.Tifrunner.gnm1.Arahy.13	142244515	142247760	+	2275	-	PF13460:NAD(P)H-binding	-
arahy.Tifrunner.gnm1.ann1.C51V2Y	34.9839	0.349895	6.51572	1.30596e-06	3.0104e-05	arahy.C51V2Y	arahy.Tifrunner.gnm1.Arahy.20	28009998	28013384	-	591	-	PF14215:bHLH-MYC and R2R3-MYB transcription factors N-terminal|PF02358:Trehalose-phosphatase	-
arahy.Tifrunner.gnm1.ann1.NZ9422	111.64	11.4585	3.27696	1.31489e-06	3.02771e-05	arahy.NZ9422	arahy.Tifrunner.gnm1.Arahy.13	114255770	114260917	-	3866	-	PF08372:Plant phosphoribosyltransferase C-terminal|PF00168:C2 domain	C2
arahy.Tifrunner.gnm1.ann1.5ZTX8H	4857.61	21172.8	-2.12392	1.31722e-06	3.03146e-05	arahy.5ZTX8H	arahy.Tifrunner.gnm1.Arahy.19	14171665	14184175	+	4460	-	PF13288:DXP reductoisomerase C-terminal domain|PF08436:1-deoxy-D-xylulose 5-phosphate reductoisomerase C-terminal|PF02670:1-deoxy-D-xylulose 5-phosphate reductoisomerase|PF01227:GTP cyclohydrolase I	GTP_cyclohydroI
arahy.Tifrunner.gnm1.ann1.Q339KD	0.333244	29.3545	-6.46482	1.32846e-06	3.05567e-05	arahy.Q339KD	arahy.Tifrunner.gnm1.Arahy.17	123510534	123511626	+	781	-	-	-
arahy.Tifrunner.gnm1.ann1.GQZA4M	240.191	20.534	3.54813	1.33457e-06	3.06807e-05	arahy.GQZA4M	arahy.Tifrunner.gnm1.Arahy.19	22836453	22838579	+	978	-	PF03106:WRKY DNA -binding domain	WRKY
arahy.Tifrunner.gnm1.ann1.RR4AU3	112.902	28.6973	1.97586	1.34228e-06	3.08415e-05	arahy.RR4AU3	arahy.Tifrunner.gnm1.Arahy.16	152838862	152843453	-	2560	-	PF09445:RNA cap guanine-N2 methyltransferase	-
arahy.Tifrunner.gnm1.ann1.IE1EN5	305.994	94.359	1.69638	1.36111e-06	3.12573e-05	arahy.IE1EN5	arahy.Tifrunner.gnm1.Arahy.02	82327575	82333852	+	1332	-	PF08879:WRC|PF08880:QLQ	-
arahy.Tifrunner.gnm1.ann1.LTKS6Y	322.533	101.62	1.66644	1.36689e-06	3.13731e-05	arahy.LTKS6Y	arahy.Tifrunner.gnm1.Arahy.12	64130300	64142402	+	2983	-	PF12854:PPR repeat|PF13041:PPR repeat family|PF00076:RNA recognition motif. (a.k.a. RRM, RBD, or RNP domain)	RRM_1
arahy.Tifrunner.gnm1.ann1.R7UPJF	312.981	58.7795	2.41275	1.36806e-06	3.13832e-05	arahy.R7UPJF	arahy.Tifrunner.gnm1.Arahy.18	32975411	32984825	-	3819	-	PF11721:Di-glucose binding within endoplasmic reticulum|PF13855:Leucine rich repeat|PF07714:Protein tyrosine kinase	Pkinase_Tyr
arahy.Tifrunner.gnm1.ann1.3S4WCE	293.762	26.0651	3.48764	1.37428e-06	3.1509e-05	arahy.3S4WCE	arahy.Tifrunner.gnm1.Arahy.17	52058641	52066338	-	2259	-	PF01474:Class-II DAHP synthetase family	-
arahy.Tifrunner.gnm1.ann1.CWUI7Z	254.79	13.6897	4.21661	1.37987e-06	3.16067e-05	arahy.CWUI7Z	arahy.Tifrunner.gnm1.Arahy.06	4226640	4227497	+	858	-	PF02458:Transferase family	-
arahy.Tifrunner.gnm1.ann1.S4AEC7	2308.73	978.831	1.23852	1.38002e-06	3.16067e-05	arahy.S4AEC7	arahy.Tifrunner.gnm1.Arahy.08	39109393	39111826	+	1591	-	PF00106:short chain dehydrogenase	adh_short
arahy.Tifrunner.gnm1.ann1.MM56IY	2504.64	1235.37	1.01925	1.3859e-06	3.17242e-05	arahy.MM56IY	arahy.Tifrunner.gnm1.Arahy.18	120428829	120432917	+	3358	-	-	-
arahy.Tifrunner.gnm1.ann1.N5W5LK	726.92	1872.09	-1.36518	1.39133e-06	3.18315e-05	arahy.N5W5LK	arahy.Tifrunner.gnm1.Arahy.14	112695672	112700709	+	1233	-	-	-
arahy.Tifrunner.gnm1.ann1.B6DVG0	494.366	76.9031	2.68363	1.39318e-06	3.18568e-05	arahy.B6DVG0	arahy.Tifrunner.gnm1.Arahy.13	116678528	116683131	+	1992	-	PF00106:short chain dehydrogenase	adh_short
arahy.Tifrunner.gnm1.ann1.IGV9C0	7.50721	46.1757	-2.63071	1.42165e-06	3.24905e-05	arahy.IGV9C0	arahy.Tifrunner.gnm1.Arahy.11	136289243	136290483	+	1606	-	-	-
arahy.Tifrunner.gnm1.ann1.WNL5D9	60.078	0.778911	6.37046	1.42361e-06	3.2518e-05	arahy.WNL5D9	arahy.Tifrunner.gnm1.Arahy.17	23450498	23454048	-	1823	-	PF00067:Cytochrome P450	p450
arahy.Tifrunner.gnm1.ann1.0MP31D	163.405	16.0994	3.34028	1.44077e-06	3.28923e-05	arahy.0MP31D	arahy.Tifrunner.gnm1.Arahy.04	77184294	77187796	-	1112	-	PF03330:Rare lipoprotein A (RlpA)-like double-psi beta-barrel|PF01357:Pollen allergen	-
arahy.Tifrunner.gnm1.ann1.0R479N	338.571	5815.15	-4.10224	1.44742e-06	3.30265e-05	arahy.0R479N	arahy.Tifrunner.gnm1.scaffold_36	146882	147943	+	1062	-	PF00124:Photosynthetic reaction centre protein	Photo_RC
arahy.Tifrunner.gnm1.ann1.L0WASJ	153.056	321.316	-1.06839	1.45844e-06	3.32603e-05	arahy.L0WASJ	arahy.Tifrunner.gnm1.Arahy.12	115360691	115365939	+	3768	-	PF01545:Cation efflux family	-
arahy.Tifrunner.gnm1.ann1.H3WDBY	104.534	12.325	3.07137	1.46385e-06	3.33658e-05	arahy.H3WDBY	arahy.Tifrunner.gnm1.Arahy.07	52794498	52796350	-	1688	-	PF02668:Taurine catabolism dioxygenase TauD, TfdA family	-
arahy.Tifrunner.gnm1.ann1.1TF8QR	235.375	691.742	-1.55617	1.52359e-06	3.47089e-05	arahy.1TF8QR	arahy.Tifrunner.gnm1.Arahy.01	96451129	96455929	-	3433	-	PF00069:Protein kinase domain	Pkinase
arahy.Tifrunner.gnm1.ann1.QV24KU	179.956	15.041	3.5771	1.54415e-06	3.51586e-05	arahy.QV24KU	arahy.Tifrunner.gnm1.Arahy.10	112982528	112989235	+	1750	-	PF06974:Protein of unknown function (DUF1298)|PF03007:Wax ester synthase-like Acyl-CoA acyltransferase domain	-
arahy.Tifrunner.gnm1.ann1.J266JR	116.121	17.8137	2.69964	1.54979e-06	3.52683e-05	arahy.J266JR	arahy.Tifrunner.gnm1.Arahy.13	129362411	129364507	-	2097	-	PF00069:Protein kinase domain|PF00139:Legume lectin domain	Pkinase
arahy.Tifrunner.gnm1.ann1.HA647U	5.76563	63.304	-3.44417	1.55906e-06	3.54604e-05	arahy.HA647U	arahy.Tifrunner.gnm1.Arahy.04	102633799	102635302	+	1254	-	-	-
novel.3558	1.18867	69.7295	-5.84474	1.56321e-06	3.55358e-05	-	arahy.Tifrunner.gnm1.Arahy.15	14701531	14705179	+	2735	-	-	-
arahy.Tifrunner.gnm1.ann1.VN8GZX	26.8471	0	7.09605	1.57981e-06	3.5894e-05	arahy.VN8GZX	arahy.Tifrunner.gnm1.Arahy.14	139023177	139025480	+	891	-	PF07714:Protein tyrosine kinase	Pkinase_Tyr
novel.2953	150.253	4.19725	5.1562	1.60342e-06	3.63963e-05	-	arahy.Tifrunner.gnm1.Arahy.12	117250905	117253079	-	1067	-	-	-
arahy.Tifrunner.gnm1.ann1.F78IM4	1187.8	2578.67	-1.11846	1.60362e-06	3.63963e-05	arahy.F78IM4	arahy.Tifrunner.gnm1.Arahy.19	17520746	17527341	+	3012	-	PF02450:Lecithin:cholesterol acyltransferase	-
arahy.Tifrunner.gnm1.ann1.2161LW	263.508	79.6117	1.72547	1.62833e-06	3.69376e-05	arahy.2161LW	arahy.Tifrunner.gnm1.Arahy.04	118493765	118496721	+	2324	-	PF03106:WRKY DNA -binding domain	WRKY
arahy.Tifrunner.gnm1.ann1.VXAI8Q	7.22314	632.703	-6.46111	1.63664e-06	3.71065e-05	arahy.VXAI8Q	arahy.Tifrunner.gnm1.Arahy.04	21161069	21166281	+	2123	-	PF02225:PA domain	-
arahy.Tifrunner.gnm1.ann1.YM2W79	202.617	67.4963	1.58036	1.64114e-06	3.71887e-05	arahy.YM2W79	arahy.Tifrunner.gnm1.Arahy.13	137448661	137456901	-	4532	-	PF00415:Regulator of chromosome condensation (RCC1) repeat|PF01363:FYVE zinc finger|PF13713:Transcription factor BRX N-terminal domain|PF08381:Transcription factor regulating root and shoot growth via Pin3|PF16457:Pleckstrin homology domain	FYVE
arahy.Tifrunner.gnm1.ann1.XDA00H	2.33271	361.505	-7.29951	1.66321e-06	3.7669e-05	arahy.XDA00H	arahy.Tifrunner.gnm1.Arahy.04	38590330	38591746	-	378	-	PF02195:ParB-like nuclease domain	ParBc
novel.1799	357.214	132.538	1.42947	1.72748e-06	3.91037e-05	-	arahy.Tifrunner.gnm1.Arahy.08	38664945	38667501	+	2440	-	PF08241:Methyltransferase domain	Methyltransf_11
arahy.Tifrunner.gnm1.ann1.C8UBJW	78.8661	23.0023	1.77794	1.74969e-06	3.95857e-05	arahy.C8UBJW	arahy.Tifrunner.gnm1.Arahy.17	3683372	3683899	-	528	-	PF05553:Cotton fibre expressed protein	-
arahy.Tifrunner.gnm1.ann1.5JP8BK	0	21.5181	-6.97675	1.76162e-06	3.98345e-05	arahy.5JP8BK	arahy.Tifrunner.gnm1.Arahy.04	89377956	89379158	+	369	-	-	-
arahy.Tifrunner.gnm1.ann1.677WAC	100.799	627.928	-2.6409	1.76373e-06	3.98611e-05	arahy.677WAC	arahy.Tifrunner.gnm1.Arahy.19	14028488	14030430	+	1033	-	PF00407:Pathogenesis-related protein Bet v I family	-
arahy.Tifrunner.gnm1.ann1.544SJR	24.9874	0	6.99108	1.76681e-06	3.99095e-05	arahy.544SJR	arahy.Tifrunner.gnm1.scaffold_50	60171	61616	+	1011	-	-	-
arahy.Tifrunner.gnm1.ann1.KXIJ9T	0.333244	29.4267	-6.46607	1.79624e-06	4.0553e-05	arahy.KXIJ9T	arahy.Tifrunner.gnm1.Arahy.20	115255849	115256158	+	234	-	-	-
arahy.Tifrunner.gnm1.ann1.X0CD3J	0.595938	32.903	-5.74472	1.80893e-06	4.08179e-05	arahy.X0CD3J	arahy.Tifrunner.gnm1.Arahy.19	71204341	71207878	+	1562	-	PF03096:Ndr family	Ndr
arahy.Tifrunner.gnm1.ann1.9FR3XY	198.817	82.9116	1.26014	1.8258e-06	4.11767e-05	arahy.9FR3XY	arahy.Tifrunner.gnm1.Arahy.11	17514619	17524242	+	2746	-	PF00069:Protein kinase domain	Pkinase
arahy.Tifrunner.gnm1.ann1.92BBXY	411.263	170.104	1.27095	1.83158e-06	4.12743e-05	arahy.92BBXY	arahy.Tifrunner.gnm1.Arahy.19	158128972	158133751	+	2917	-	PF12796:Ankyrin repeats (3 copies)|PF13857:Ankyrin repeats (many copies)|PF13637:Ankyrin repeats (many copies)	-
arahy.Tifrunner.gnm1.ann1.JSN7JY	16.5294	122.147	-2.89384	1.83514e-06	4.1322e-05	arahy.JSN7JY	arahy.Tifrunner.gnm1.Arahy.07	42629559	42655121	-	4249	-	PF13872:P-loop containing NTP hydrolase pore-1|PF13871:C-terminal domain on Strawberry notch homologue|PF00628:PHD-finger	PHD
arahy.Tifrunner.gnm1.ann1.B6LYB4	1.85676	30.8599	-4.05456	1.85405e-06	4.17259e-05	arahy.B6LYB4	arahy.Tifrunner.gnm1.Arahy.05	113249183	113252256	-	1617	-	PF10536:Plant mobile domain	-
arahy.Tifrunner.gnm1.ann1.QDY45T	0.333244	34.4196	-6.69069	1.87461e-06	4.21663e-05	arahy.QDY45T	arahy.Tifrunner.gnm1.Arahy.04	21256274	21258353	+	1395	-	PF03473:MOSC domain|PF03476:MOSC N-terminal beta barrel domain	MOSC_N
arahy.Tifrunner.gnm1.ann1.DCBE83	115.639	2.83575	5.34964	1.89353e-06	4.25695e-05	arahy.DCBE83	arahy.Tifrunner.gnm1.Arahy.04	122790741	122795792	-	1590	-	PF03007:Wax ester synthase-like Acyl-CoA acyltransferase domain|PF06974:Protein of unknown function (DUF1298)	-
arahy.Tifrunner.gnm1.ann1.6766IL	34.6408	2.38621	3.8225	1.90209e-06	4.26999e-05	arahy.6766IL	arahy.Tifrunner.gnm1.Arahy.06	5196107	5197709	+	1395	-	PF00403:Heavy-metal-associated domain	HMA
arahy.Tifrunner.gnm1.ann1.53UM4C	169.307	566.25	-1.74187	1.90672e-06	4.2776e-05	arahy.53UM4C	arahy.Tifrunner.gnm1.Arahy.03	3032635	3037325	+	3304	-	-	-
arahy.Tifrunner.gnm1.ann1.658XMK	2744.36	6424.59	-1.22726	1.92059e-06	4.30422e-05	arahy.658XMK	arahy.Tifrunner.gnm1.Arahy.16	147417001	147420544	-	3026	-	-	-
arahy.Tifrunner.gnm1.ann1.76WW8S	132.774	6.49294	4.36007	1.95202e-06	4.37006e-05	arahy.76WW8S	arahy.Tifrunner.gnm1.Arahy.15	2704792	2711571	-	1993	-	PF03759:PRONE (Plant-specific Rop nucleotide exchanger)	DUF315
arahy.Tifrunner.gnm1.ann1.SFTJ5P	3489.74	1327.11	1.39479	1.97787e-06	4.42332e-05	arahy.SFTJ5P	arahy.Tifrunner.gnm1.Arahy.17	10791326	10794852	-	2856	-	PF13637:Ankyrin repeats (many copies)	-
novel.4547	13.4123	64.5715	-2.27535	1.99126e-06	4.45092e-05	-	arahy.Tifrunner.gnm1.Arahy.18	131484715	131488746	+	1662	-	PF03732:Retrotransposon gag protein	Retrotrans_gag
arahy.Tifrunner.gnm1.ann1.NXRU0F	453.582	1113.48	-1.2955	2.03169e-06	4.53892e-05	arahy.NXRU0F	arahy.Tifrunner.gnm1.Arahy.11	11039429	11043684	+	911	-	PF01168:Alanine racemase, N-terminal domain	Ala_racemase_N
arahy.Tifrunner.gnm1.ann1.0S0AWB	21.0083	0	6.74313	2.03351e-06	4.54062e-05	arahy.0S0AWB	arahy.Tifrunner.gnm1.Arahy.20	28023417	28026802	-	591	-	PF14215:bHLH-MYC and R2R3-MYB transcription factors N-terminal|PF02358:Trehalose-phosphatase	-
arahy.Tifrunner.gnm1.ann1.56FJP3	1390.42	2927.84	-1.07449	2.03839e-06	4.54678e-05	arahy.56FJP3	arahy.Tifrunner.gnm1.Arahy.03	142483856	142486397	-	1697	-	PF00226:DnaJ domain	DnaJ
arahy.Tifrunner.gnm1.ann1.FP0NYE	80.0414	24.5821	1.70661	2.04047e-06	4.54902e-05	arahy.FP0NYE	arahy.Tifrunner.gnm1.Arahy.09	62047203	62051030	-	3158	-	PF13837:Myb/SANT-like DNA-binding domain	-
novel.2061	1091.51	3292.31	-1.59296	2.05062e-06	4.56928e-05	-	arahy.Tifrunner.gnm1.Arahy.09	119984285	119994726	+	7989	-	-	-
arahy.Tifrunner.gnm1.ann1.GDN2XA	273.014	84.2925	1.69877	2.09471e-06	4.66509e-05	arahy.GDN2XA	arahy.Tifrunner.gnm1.Arahy.01	4105626	4115556	-	2354	-	PF03552:Cellulose synthase	-
novel.4966	362.762	24.588	3.88363	2.10832e-06	4.69296e-05	-	arahy.Tifrunner.gnm1.Arahy.19	155672144	155673664	-	1521	-	PF14009:Domain of unknown function (DUF4228)	-
arahy.Tifrunner.gnm1.ann1.NW5FYD	23.3196	0	6.89157	2.13126e-06	4.74156e-05	arahy.NW5FYD	arahy.Tifrunner.gnm1.Arahy.17	103080095	103081279	-	471	-	-	-
arahy.Tifrunner.gnm1.ann1.DD88BD	0	21.4489	-6.97466	2.15269e-06	4.78673e-05	arahy.DD88BD	arahy.Tifrunner.gnm1.Arahy.09	71904821	71906740	-	291	-	-	-
arahy.Tifrunner.gnm1.ann1.U75YPR	199.957	70.4809	1.5033	2.1593e-06	4.79895e-05	arahy.U75YPR	arahy.Tifrunner.gnm1.Arahy.02	87581	92772	+	3483	-	PF13414:TPR repeat|PF07714:Protein tyrosine kinase	Pkinase_Tyr
arahy.Tifrunner.gnm1.ann1.R60S14	0	25.3427	-7.21107	2.16572e-06	4.81072e-05	arahy.R60S14	arahy.Tifrunner.gnm1.scaffold_87	27688	29308	-	806	-	-	-
arahy.Tifrunner.gnm1.ann1.NG49FS	451.14	178.166	1.3403	2.18499e-06	4.85099e-05	arahy.NG49FS	arahy.Tifrunner.gnm1.Arahy.17	13762095	13762889	+	795	-	PF03479:Domain of unknown function (DUF296)	-
arahy.Tifrunner.gnm1.ann1.X916M1	22.2854	0	6.82639	2.20129e-06	4.88464e-05	arahy.X916M1	arahy.Tifrunner.gnm1.Arahy.17	122788381	122791166	-	2437	-	PF00069:Protein kinase domain|PF13947:Wall-associated receptor kinase galacturonan-binding	Pkinase
novel.520	2.9992	838.738	-8.14247	2.21204e-06	4.90596e-05	-	arahy.Tifrunner.gnm1.Arahy.03	7456546	7460313	+	2746	-	-	-
arahy.Tifrunner.gnm1.ann1.1SL9SW	63.0232	10.2172	2.62315	2.23293e-06	4.94973e-05	arahy.1SL9SW	arahy.Tifrunner.gnm1.Arahy.15	160668569	160670895	+	1979	-	PF07738:Sad1 / UNC-like C-terminal	-
novel.3096	42.8212	0	7.77013	2.25932e-06	5.00563e-05	-	arahy.Tifrunner.gnm1.Arahy.13	130858739	130859642	+	904	-	-	-
novel.600	358.415	1000.41	-1.48033	2.26087e-06	5.00646e-05	-	arahy.Tifrunner.gnm1.Arahy.03	105528679	105533214	+	2964	-	-	-
arahy.Tifrunner.gnm1.ann1.W1N7QF	273.822	57.9543	2.24137	2.28425e-06	5.05562e-05	arahy.W1N7QF	arahy.Tifrunner.gnm1.Arahy.20	136301545	136304170	+	1718	-	PF00201:UDP-glucoronosyl and UDP-glucosyl transferase	UDPGT
arahy.Tifrunner.gnm1.ann1.GF42G1	419.642	1494.84	-1.83266	2.33648e-06	5.16854e-05	arahy.GF42G1	arahy.Tifrunner.gnm1.Arahy.19	89363022	89366686	-	1899	-	PF00909:Ammonium Transporter Family	Ammonium_transp
arahy.Tifrunner.gnm1.ann1.N80L0Z	326.934	139.137	1.23554	2.34957e-06	5.19213e-05	arahy.N80L0Z	arahy.Tifrunner.gnm1.Arahy.10	17332851	17339183	+	1646	-	-	-
novel.4457	377.764	165.736	1.18767	2.36587e-06	5.22545e-05	-	arahy.Tifrunner.gnm1.Arahy.18	22394692	22397090	+	2299	-	PF08241:Methyltransferase domain	Methyltransf_11
arahy.Tifrunner.gnm1.ann1.2V5SL7	2573.31	6213.07	-1.27176	2.37021e-06	5.23233e-05	arahy.2V5SL7	arahy.Tifrunner.gnm1.Arahy.04	5424538	5433040	-	4984	-	PF04755:PAP_fibrillin|PF13962:Domain of unknown function	-
arahy.Tifrunner.gnm1.ann1.HGB3TX	46.3062	8.42961	2.44942	2.38418e-06	5.26046e-05	arahy.HGB3TX	arahy.Tifrunner.gnm1.Arahy.20	10905988	10908792	+	506	-	PF11744:Aluminium activated malate transporter	-
arahy.Tifrunner.gnm1.ann1.T9WNSP	526.302	202.017	1.38228	2.39338e-06	5.27803e-05	arahy.T9WNSP	arahy.Tifrunner.gnm1.Arahy.05	61932558	61941261	+	1776	-	PF12697:Alpha/beta hydrolase family	-
arahy.Tifrunner.gnm1.ann1.5N3GR0	3.0815	97.353	-4.97983	2.40138e-06	5.2909e-05	arahy.5N3GR0	arahy.Tifrunner.gnm1.Arahy.12	120125713	120127928	-	1155	-	PF00180:Isocitrate/isopropylmalate dehydrogenase	-
arahy.Tifrunner.gnm1.ann1.I1QH9V	17.6953	66.8459	-1.92084	2.40169e-06	5.2909e-05	arahy.I1QH9V	arahy.Tifrunner.gnm1.Arahy.19	135968736	135972692	+	1104	-	-	-
arahy.Tifrunner.gnm1.ann1.332RDU	67.951	11.3695	2.58005	2.40356e-06	5.29118e-05	arahy.332RDU	arahy.Tifrunner.gnm1.Arahy.07	2381739	2386348	-	4103	-	PF00931:NB-ARC domain	NB-ARC
arahy.Tifrunner.gnm1.ann1.7HPJ5W	224.812	32.9726	2.77155	2.40429e-06	5.29118e-05	arahy.7HPJ5W	arahy.Tifrunner.gnm1.Arahy.14	18447210	18455039	-	5907	-	PF00005:ABC transporter|PF00664:ABC transporter transmembrane region	ABC_tran
arahy.Tifrunner.gnm1.ann1.FJ2DZD	160.346	44.1781	1.86433	2.43987e-06	5.36671e-05	arahy.FJ2DZD	arahy.Tifrunner.gnm1.Arahy.13	135035215	135042866	-	1687	-	PF01554:MatE	MatE
arahy.Tifrunner.gnm1.ann1.UXKX2B	282.065	47.8169	2.55911	2.44411e-06	5.37327e-05	arahy.UXKX2B	arahy.Tifrunner.gnm1.Arahy.06	111301705	111311924	-	2924	-	PF01477:PLAT/LH2 domain|PF00305:Lipoxygenase	Lipoxygenase
arahy.Tifrunner.gnm1.ann1.EC44FJ	21.4302	0	6.77298	2.45501e-06	5.39445e-05	arahy.EC44FJ	arahy.Tifrunner.gnm1.Arahy.11	4946606	4948053	+	282	-	-	-
arahy.Tifrunner.gnm1.ann1.S8KTUY	430.313	207.642	1.05345	2.46355e-06	5.40969e-05	arahy.S8KTUY	arahy.Tifrunner.gnm1.Arahy.16	125438763	125441147	+	1289	-	PF00106:short chain dehydrogenase	adh_short
arahy.Tifrunner.gnm1.ann1.D56WMI	196.662	505.735	-1.36237	2.46447e-06	5.40969e-05	arahy.D56WMI	arahy.Tifrunner.gnm1.Arahy.16	16199511	16200847	+	1170	-	PF00320:GATA zinc finger	GATA
arahy.Tifrunner.gnm1.ann1.RD8VGU	334.239	93.6884	1.83488	2.50633e-06	5.49875e-05	arahy.RD8VGU	arahy.Tifrunner.gnm1.Arahy.01	146715	148525	-	651	-	-	-
arahy.Tifrunner.gnm1.ann1.XBVN4R	46.8907	7.95112	2.57404	2.51152e-06	5.50732e-05	arahy.XBVN4R	arahy.Tifrunner.gnm1.Arahy.18	156698	161795	-	3716	-	PF03254:Xyloglucan fucosyltransferase	-
arahy.Tifrunner.gnm1.ann1.J4CCY6	33.807	0.679267	5.5828	2.52676e-06	5.5328e-05	arahy.J4CCY6	arahy.Tifrunner.gnm1.Arahy.08	5975085	5979241	+	1239	-	-	-
arahy.Tifrunner.gnm1.ann1.P6QIT2	20.8231	0	6.73154	2.52702e-06	5.5328e-05	arahy.P6QIT2	arahy.Tifrunner.gnm1.Arahy.15	2290338	2297633	+	3360	-	PF00931:NB-ARC domain	NB-ARC
novel.2598	0	18.8871	-6.78919	2.53087e-06	5.53838e-05	-	arahy.Tifrunner.gnm1.Arahy.11	18662614	18670058	-	661	-	-	-
arahy.Tifrunner.gnm1.ann1.1Z4Q40	0	21.7602	-6.99732	2.5494e-06	5.57608e-05	arahy.1Z4Q40	arahy.Tifrunner.gnm1.Arahy.12	104977358	104977869	-	394	-	-	-
arahy.Tifrunner.gnm1.ann1.JXHR5Z	835.462	2161.09	-1.37141	2.58028e-06	5.64073e-05	arahy.JXHR5Z	arahy.Tifrunner.gnm1.Arahy.03	27528119	27539395	+	4102	-	PF00063:Myosin head (motor domain)	Myosin_head
arahy.Tifrunner.gnm1.ann1.LME4NB	2.66595	525.725	-7.64208	2.58458e-06	5.64725e-05	arahy.LME4NB	arahy.Tifrunner.gnm1.Arahy.04	38603436	38607031	-	2228	-	PF04969:CS domain|PF09032:Siah interacting protein, N terminal	-
arahy.Tifrunner.gnm1.ann1.QDYD89	1528.41	494.338	1.62807	2.5891e-06	5.65423e-05	arahy.QDYD89	arahy.Tifrunner.gnm1.Arahy.03	141192399	141196749	-	2169	-	PF00083:Sugar (and other) transporter	Sugar_tr
arahy.Tifrunner.gnm1.ann1.KR6YQM	40.0748	3.08749	3.67033	2.60336e-06	5.68247e-05	arahy.KR6YQM	arahy.Tifrunner.gnm1.Arahy.11	497768	498687	-	453	-	-	-
arahy.Tifrunner.gnm1.ann1.805HV8	107.873	15.6283	2.78766	2.60754e-06	5.6887e-05	arahy.805HV8	arahy.Tifrunner.gnm1.Arahy.07	513288	517180	-	2343	-	PF05691:Raffinose synthase or seed imbibition protein Sip1	-
novel.3673	2391.64	868.119	1.46227	2.61402e-06	5.69993e-05	-	arahy.Tifrunner.gnm1.Arahy.15	150694728	150730216	+	4134	-	PF00642:Zinc finger C-x8-C-x5-C-x3-H type (and similar)	zf-CCCH
arahy.Tifrunner.gnm1.ann1.VH2Q87	170.208	425.724	-1.32279	2.62545e-06	5.71902e-05	arahy.VH2Q87	arahy.Tifrunner.gnm1.Arahy.10	1348281	1354883	+	5987	-	PF13855:Leucine rich repeat|PF08263:Leucine rich repeat N-terminal domain|PF00069:Protein kinase domain	Pkinase
arahy.Tifrunner.gnm1.ann1.D1W91V	218.663	70.9996	1.62408	2.64143e-06	5.7509e-05	arahy.D1W91V	arahy.Tifrunner.gnm1.Arahy.05	109305894	109311209	-	3484	-	PF16863:N-terminal barrel of NtMGAM and CtMGAM, maltase-glucoamylase|PF01055:Glycosyl hydrolases family 31	Glyco_hydro_31
novel.4229	0	21.7412	-6.99616	2.65243e-06	5.77191e-05	-	arahy.Tifrunner.gnm1.Arahy.17	88426787	88434643	+	2600	-	-	-
arahy.Tifrunner.gnm1.ann1.IFN97P	384.508	825.368	-1.10216	2.66719e-06	5.80108e-05	arahy.IFN97P	arahy.Tifrunner.gnm1.Arahy.01	9646557	9650347	+	2329	-	PF03151:Triose-phosphate Transporter family	-
novel.1702	2217.04	984.141	1.17219	2.68827e-06	5.84394e-05	-	arahy.Tifrunner.gnm1.Arahy.07	44958702	44963447	-	3435	-	-	-
arahy.Tifrunner.gnm1.ann1.YTZS8L	68.7346	487.779	-2.82701	2.74016e-06	5.95372e-05	arahy.YTZS8L	arahy.Tifrunner.gnm1.Arahy.15	297146	303051	-	2560	-	PF00924:Mechanosensitive ion channel	-
novel.2016	111.787	30.3471	1.88044	2.77655e-06	6.02972e-05	-	arahy.Tifrunner.gnm1.Arahy.09	101903528	101906624	+	1569	-	-	-
arahy.Tifrunner.gnm1.ann1.R8K519	83.6258	3.53702	4.562	2.78886e-06	6.05338e-05	arahy.R8K519	arahy.Tifrunner.gnm1.Arahy.13	145814875	145817697	+	2592	-	PF00069:Protein kinase domain|PF04398:Protein of unknown function, DUF538|PF07714:Protein tyrosine kinase	Pkinase_Tyr
arahy.Tifrunner.gnm1.ann1.E110XT	69.043	5.47073	3.63851	2.79607e-06	6.06596e-05	arahy.E110XT	arahy.Tifrunner.gnm1.Arahy.01	6097606	6099820	+	1382	-	PF03009:Glycerophosphoryl diester phosphodiesterase family	-
novel.2736	20.0021	0	6.67289	2.83861e-06	6.15511e-05	-	arahy.Tifrunner.gnm1.Arahy.12	13902489	13903432	+	944	-	-	-
arahy.Tifrunner.gnm1.ann1.Y505N2	158.327	37.0661	2.08784	2.85323e-06	6.18368e-05	arahy.Y505N2	arahy.Tifrunner.gnm1.Arahy.16	10872674	10872982	+	309	-	PF00462:Glutaredoxin	-
arahy.Tifrunner.gnm1.ann1.RA0FL0	20.2154	0	6.68671	2.86184e-06	6.19921e-05	arahy.RA0FL0	arahy.Tifrunner.gnm1.Arahy.12	97788508	97789567	-	498	-	-	-
arahy.Tifrunner.gnm1.ann1.HU6JVE	58.7316	1.04968	5.79357	2.87154e-06	6.21393e-05	arahy.HU6JVE	arahy.Tifrunner.gnm1.Arahy.05	6903736	6908217	-	3419	-	PF03000:NPH3 family	-
arahy.Tifrunner.gnm1.ann1.MGEP0F	262.113	812.99	-1.63313	2.87154e-06	6.21393e-05	arahy.MGEP0F	arahy.Tifrunner.gnm1.Arahy.15	157896027	157899194	-	1279	-	PF03188:Eukaryotic cytochrome b561	Cytochrom_B561
novel.2066	55.3097	0.658744	6.31152	2.89126e-06	6.25342e-05	-	arahy.Tifrunner.gnm1.Arahy.09	1672319	1676138	-	2202	-	-	-
novel.3318	123.33	304.083	-1.30306	2.90419e-06	6.27822e-05	-	arahy.Tifrunner.gnm1.Arahy.14	98572050	98577304	+	2375	-	-	-
arahy.Tifrunner.gnm1.ann1.42IM76	104.023	13.7	2.92041	2.91359e-06	6.29536e-05	arahy.42IM76	arahy.Tifrunner.gnm1.Arahy.11	48683590	48684031	-	306	-	-	-
arahy.Tifrunner.gnm1.ann1.7E0I1U	114.826	30.9769	1.89267	2.95629e-06	6.3844e-05	arahy.7E0I1U	arahy.Tifrunner.gnm1.Arahy.03	24491324	24494563	-	1235	-	PF08246:Cathepsin propeptide inhibitor domain (I29)|PF00112:Papain family cysteine protease	Peptidase_C1
arahy.Tifrunner.gnm1.ann1.U260GH	5.16969	51.174	-3.29448	2.96217e-06	6.39385e-05	arahy.U260GH	arahy.Tifrunner.gnm1.Arahy.14	111568780	111570336	+	1209	-	-	-
arahy.Tifrunner.gnm1.ann1.ZJ6I06	13.5732	76.5924	-2.49469	2.97629e-06	6.42109e-05	arahy.ZJ6I06	arahy.Tifrunner.gnm1.Arahy.15	137669137	137671425	-	1035	-	PF00248:Aldo/keto reductase family	Aldo_ket_red
arahy.Tifrunner.gnm1.ann1.2H702Y	0	20.5827	-6.91164	2.98835e-06	6.44386e-05	arahy.2H702Y	arahy.Tifrunner.gnm1.Arahy.15	157214168	157216533	-	660	-	PF10178:Proteasome assembly chaperone 3	-
novel.3709	0	21.125	-6.95441	3.0082e-06	6.48339e-05	-	arahy.Tifrunner.gnm1.Arahy.15	11398067	11402231	-	4165	-	-	-
novel.3118	16.8618	263.504	-3.96249	3.03375e-06	6.53517e-05	-	arahy.Tifrunner.gnm1.Arahy.13	144429692	144432743	+	3052	-	-	-
arahy.Tifrunner.gnm1.ann1.Y11EX9	65.3477	177.629	-1.44094	3.04243e-06	6.55057e-05	arahy.Y11EX9	arahy.Tifrunner.gnm1.Arahy.04	125075636	125076550	-	437	-	-	-
novel.1129	0	18.7494	-6.77985	3.12972e-06	6.72836e-05	-	arahy.Tifrunner.gnm1.Arahy.05	90820504	90821901	+	463	-	-	-
arahy.Tifrunner.gnm1.ann1.L4R73E	1067.93	423.203	1.3348	3.17881e-06	6.83046e-05	arahy.L4R73E	arahy.Tifrunner.gnm1.Arahy.08	11104688	11110744	-	1733	-	PF00892:EamA-like transporter family	DUF6
arahy.Tifrunner.gnm1.ann1.KTB6KE	562.03	202.792	1.47021	3.2125e-06	6.89936e-05	arahy.KTB6KE	arahy.Tifrunner.gnm1.Arahy.03	133138510	133140413	+	1440	-	PF03181:BURP domain	-
arahy.Tifrunner.gnm1.ann1.DXKJ1C	288.428	107.893	1.42036	3.23432e-06	6.94274e-05	arahy.DXKJ1C	arahy.Tifrunner.gnm1.Arahy.09	112618137	112621984	+	2422	-	PF12428:Protein of unknown function (DUF3675)|PF12906:RING-variant domain	-
arahy.Tifrunner.gnm1.ann1.X54UNA	291.403	815.187	-1.4844	3.25366e-06	6.98075e-05	arahy.X54UNA	arahy.Tifrunner.gnm1.Arahy.13	85136323	85139671	-	1193	-	PF01641:SelR domain	-
arahy.Tifrunner.gnm1.ann1.D8W1EX	128.276	20.0743	2.6732	3.25807e-06	6.98672e-05	arahy.D8W1EX	arahy.Tifrunner.gnm1.Arahy.12	24954172	24969928	+	1479	-	PF00294:pfkB family carbohydrate kinase	PfkB
novel.4493	0	19.9049	-6.86296	3.25971e-06	6.98672e-05	-	arahy.Tifrunner.gnm1.Arahy.18	71925634	71926960	+	1143	-	-	-
arahy.Tifrunner.gnm1.ann1.8DR635	140.351	48.6286	1.53267	3.29273e-06	7.05396e-05	arahy.8DR635	arahy.Tifrunner.gnm1.Arahy.11	139595469	139597092	-	1278	-	PF01179:Copper amine oxidase, enzyme domain|PF02727:Copper amine oxidase, N2 domain|PF02728:Copper amine oxidase, N3 domain	-
arahy.Tifrunner.gnm1.ann1.20WV1M	68.2717	11.5673	2.57219	3.3143e-06	7.09662e-05	arahy.20WV1M	arahy.Tifrunner.gnm1.Arahy.12	10167863	10171108	-	1115	-	PF00106:short chain dehydrogenase	adh_short
arahy.Tifrunner.gnm1.ann1.U36RLJ	0.666488	30.7145	-5.61837	3.32114e-06	7.10771e-05	arahy.U36RLJ	arahy.Tifrunner.gnm1.Arahy.01	11335139	11337963	+	1577	-	PF00581:Rhodanese-like domain	Rhodanese
arahy.Tifrunner.gnm1.ann1.SKQI8R	0	19.4432	-6.83218	3.35143e-06	7.16537e-05	arahy.SKQI8R	arahy.Tifrunner.gnm1.Arahy.03	8765428	8771025	-	1730	-	PF00501:AMP-binding enzyme	AMP-binding
arahy.Tifrunner.gnm1.ann1.RP5N3Y	61.3565	11.4281	2.4303	3.37242e-06	7.20664e-05	arahy.RP5N3Y	arahy.Tifrunner.gnm1.Arahy.02	5856857	5858635	-	1562	-	PF00201:UDP-glucoronosyl and UDP-glucosyl transferase	UDPGT
arahy.Tifrunner.gnm1.ann1.JM74FU	0.8915	39.4362	-5.43041	3.38093e-06	7.22121e-05	arahy.JM74FU	arahy.Tifrunner.gnm1.Arahy.06	29467767	29470850	-	462	-	-	-
arahy.Tifrunner.gnm1.ann1.G3D899	32.6138	0	7.37692	3.40211e-06	7.26282e-05	arahy.G3D899	arahy.Tifrunner.gnm1.Arahy.09	105008605	105010778	+	2094	-	PF04937:Protein of unknown function (DUF 659)|PF05699:hAT family C-terminal dimerisation region	DUF659
novel.3098	21.5371	0	6.77781	3.413e-06	7.28244e-05	-	arahy.Tifrunner.gnm1.Arahy.13	131415922	131419032	+	3111	-	-	-
arahy.Tifrunner.gnm1.ann1.VSM3NT	2043.95	493.727	2.04896	3.48707e-06	7.42934e-05	arahy.VSM3NT	arahy.Tifrunner.gnm1.Arahy.04	106859495	106862203	+	1269	-	PF00141:Peroxidase	-
novel.1801	0.595938	28.3459	-5.52719	3.58363e-06	7.62747e-05	-	arahy.Tifrunner.gnm1.Arahy.08	39117701	39120603	+	824	-	-	-
arahy.Tifrunner.gnm1.ann1.SFQ5XR	350.692	918.271	-1.3882	3.59786e-06	7.65395e-05	arahy.SFQ5XR	arahy.Tifrunner.gnm1.Arahy.11	3975365	3978848	+	1531	-	PF03227:Gamma interferon inducible lysosomal thiol reductase (GILT)	-
arahy.Tifrunner.gnm1.ann1.A9ERQR	366.743	77.1	2.24763	3.6062e-06	7.66561e-05	arahy.A9ERQR	arahy.Tifrunner.gnm1.Arahy.07	71861685	71868078	+	5461	-	PF00931:NB-ARC domain	NB-ARC
arahy.Tifrunner.gnm1.ann1.BQX441	542.76	73.7831	2.87665	3.60692e-06	7.66561e-05	arahy.BQX441	arahy.Tifrunner.gnm1.Arahy.13	32389097	32396322	+	3261	-	PF07714:Protein tyrosine kinase	Pkinase_Tyr
arahy.Tifrunner.gnm1.ann1.AGD9YF	46.3869	3.18564	3.86474	3.61758e-06	7.68444e-05	arahy.AGD9YF	arahy.Tifrunner.gnm1.Arahy.12	108418965	108420943	-	1093	-	PF00234:Protease inhibitor/seed storage/LTP family	-
arahy.Tifrunner.gnm1.ann1.GM134S	410.961	130.905	1.65354	3.65965e-06	7.76994e-05	arahy.GM134S	arahy.Tifrunner.gnm1.Arahy.10	77350826	77357394	-	1859	-	PF00891:O-methyltransferase|PF08100:Dimerisation domain	-
arahy.Tifrunner.gnm1.ann1.86KBF0	123.51	21.9761	2.49044	3.67468e-06	7.79798e-05	arahy.86KBF0	arahy.Tifrunner.gnm1.Arahy.08	2212157	2217199	+	4592	-	PF05911:Filament-like plant protein, long coiled-coil	-
arahy.Tifrunner.gnm1.ann1.YA6PA2	536.832	2308.16	-2.10392	3.68017e-06	7.80577e-05	arahy.YA6PA2	arahy.Tifrunner.gnm1.Arahy.04	125686039	125690040	+	1653	-	PF13839:GDSL/SGNH-like Acyl-Esterase family found in Pmr5 and Cas1p|PF14416:PMR5 N terminal Domain	-
arahy.Tifrunner.gnm1.ann1.8WWL95	648.698	309.948	1.06449	3.70684e-06	7.85843e-05	arahy.8WWL95	arahy.Tifrunner.gnm1.Arahy.06	106131845	106137357	-	4706	-	PF10551:MULE transposase domain|PF08263:Leucine rich repeat N-terminal domain|PF07714:Protein tyrosine kinase	Pkinase_Tyr
arahy.Tifrunner.gnm1.ann1.U818Y8	315.628	115.774	1.44829	3.71151e-06	7.86443e-05	arahy.U818Y8	arahy.Tifrunner.gnm1.Arahy.15	157553985	157556738	-	2252	-	PF03171:2OG-Fe(II) oxygenase superfamily|PF14226:non-haem dioxygenase in morphine synthesis N-terminal	2OG-FeII_Oxy
arahy.Tifrunner.gnm1.ann1.PYC0TU	354.599	730.794	-1.04356	3.71488e-06	7.86767e-05	arahy.PYC0TU	arahy.Tifrunner.gnm1.Arahy.08	3139450	3140628	-	1179	-	PF03478:Protein of unknown function (DUF295)	DUF295
arahy.Tifrunner.gnm1.ann1.G7CVB6	206.82	74.6286	1.46884	3.75294e-06	7.94434e-05	arahy.G7CVB6	arahy.Tifrunner.gnm1.Arahy.12	3676948	3680875	-	2288	-	-	-
novel.4998	0	27.5829	-7.33295	3.76733e-06	7.97087e-05	-	arahy.Tifrunner.gnm1.Arahy.20	15937158	15939690	+	1055	-	-	-
arahy.Tifrunner.gnm1.ann1.J33R1A	45.585	2.01728	4.45602	3.7799e-06	7.9935e-05	arahy.J33R1A	arahy.Tifrunner.gnm1.Arahy.06	104748678	104752562	-	2353	-	PF00481:Protein phosphatase 2C	PP2C
arahy.Tifrunner.gnm1.ann1.8322VV	90.1274	16.7086	2.43236	3.80196e-06	8.0352e-05	arahy.8322VV	arahy.Tifrunner.gnm1.Arahy.08	11926178	11929850	+	2862	-	PF00464:Serine hydroxymethyltransferase	SHMT
arahy.Tifrunner.gnm1.ann1.FRP7IX	19.2023	99.6359	-2.38374	3.80338e-06	8.0352e-05	arahy.FRP7IX	arahy.Tifrunner.gnm1.Arahy.11	7653579	7657287	-	1860	-	PF13639:Ring finger domain	-
arahy.Tifrunner.gnm1.ann1.J7G2LA	28.915	0.389456	6.24282	3.84588e-06	8.12098e-05	arahy.J7G2LA	arahy.Tifrunner.gnm1.Arahy.09	971825	977940	-	1648	-	-	-
arahy.Tifrunner.gnm1.ann1.UAEM0K	40.5553	435.305	-3.42303	3.85296e-06	8.13191e-05	arahy.UAEM0K	arahy.Tifrunner.gnm1.scaffold_36	124215	126419	-	1992	-	PF00223:Photosystem I psaA/psaB protein	-
arahy.Tifrunner.gnm1.ann1.Q94UE0	27.8362	90.5222	-1.70082	3.87302e-06	8.16618e-05	arahy.Q94UE0	arahy.Tifrunner.gnm1.Arahy.10	24567555	24576351	-	2251	-	PF00067:Cytochrome P450	p450
arahy.Tifrunner.gnm1.ann1.QR9HB8	2283.93	5535.81	-1.27724	3.8849e-06	8.1872e-05	arahy.QR9HB8	arahy.Tifrunner.gnm1.Arahy.13	31084461	31086392	-	1055	-	PF04832:SOUL heme-binding protein	-
novel.1144	0	22.3179	-7.034	3.93763e-06	8.29425e-05	-	arahy.Tifrunner.gnm1.Arahy.05	98807422	98813817	+	6396	-	PF00665:Integrase core domain|PF13976:GAG-pre-integrase domain|PF14223:gag-polypeptide of LTR copia-type|PF07727:Reverse transcriptase (RNA-dependent DNA polymerase)	rve
arahy.Tifrunner.gnm1.ann1.UE8YUV	0	24.8007	-7.18528	3.95737e-06	8.33171e-05	arahy.UE8YUV	arahy.Tifrunner.gnm1.Arahy.04	5741148	5745444	-	1140	-	PF05793:Transcription initiation factor IIF, alpha subunit (TFIIF-alpha)	-
arahy.Tifrunner.gnm1.ann1.IBEJ75	157.734	44.3966	1.82574	3.98495e-06	8.38566e-05	arahy.IBEJ75	arahy.Tifrunner.gnm1.Arahy.01	1097563	1098117	-	555	-	PF14009:Domain of unknown function (DUF4228)	-
arahy.Tifrunner.gnm1.ann1.2UMJ73	48.6103	1.35853	5.12394	4.01256e-06	8.4396e-05	arahy.2UMJ73	arahy.Tifrunner.gnm1.Arahy.13	129341620	129343647	-	2028	-	PF00069:Protein kinase domain|PF00139:Legume lectin domain	Pkinase
arahy.Tifrunner.gnm1.ann1.BEL5CJ	0	18.1067	-6.72886	4.02236e-06	8.45493e-05	arahy.BEL5CJ	arahy.Tifrunner.gnm1.Arahy.18	3214464	3214823	+	228	-	-	-
novel.3062	505.245	1380.51	-1.45051	4.09e-06	8.58559e-05	-	arahy.Tifrunner.gnm1.Arahy.13	114130474	114132559	+	1937	-	PF13419:Haloacid dehalogenase-like hydrolase	-
arahy.Tifrunner.gnm1.ann1.TF28KF	1016.53	163.113	2.64	4.09998e-06	8.60231e-05	arahy.TF28KF	arahy.Tifrunner.gnm1.Arahy.12	10202744	10206249	-	1258	-	PF00106:short chain dehydrogenase	adh_short
arahy.Tifrunner.gnm1.ann1.GZWC57	47.9473	3.08749	3.9321	4.124e-06	8.64847e-05	arahy.GZWC57	arahy.Tifrunner.gnm1.Arahy.02	99415436	99419716	+	3117	-	PF00931:NB-ARC domain	NB-ARC
arahy.Tifrunner.gnm1.ann1.Z0JFW0	607.006	216.438	1.48816	4.18709e-06	8.77647e-05	arahy.Z0JFW0	arahy.Tifrunner.gnm1.Arahy.05	107049741	107054035	-	3861	-	PF13424:Tetratricopeptide repeat	-
arahy.Tifrunner.gnm1.ann1.68L72N	512.938	77.0912	2.73455	4.20112e-06	8.80157e-05	arahy.68L72N	arahy.Tifrunner.gnm1.Arahy.17	27665690	27668541	-	2523	-	PF00481:Protein phosphatase 2C	PP2C
arahy.Tifrunner.gnm1.ann1.T6ZDSA	548.085	1189.35	-1.11784	4.21439e-06	8.82504e-05	arahy.T6ZDSA	arahy.Tifrunner.gnm1.Arahy.13	4795504	4798471	+	1471	-	-	-
arahy.Tifrunner.gnm1.ann1.3INE6D	286.46	45.3367	2.65872	4.26781e-06	8.92816e-05	arahy.3INE6D	arahy.Tifrunner.gnm1.Arahy.06	8505833	8506812	-	483	-	PF03073:TspO/MBR family	-
arahy.Tifrunner.gnm1.ann1.R1MRXV	87.6333	24.5502	1.84357	4.28074e-06	8.95082e-05	arahy.R1MRXV	arahy.Tifrunner.gnm1.Arahy.03	115771262	115774627	-	2374	-	PF00010:Helix-loop-helix DNA-binding domain	HLH
arahy.Tifrunner.gnm1.ann1.L7TQPJ	186.092	382.156	-1.03896	4.33959e-06	9.06946e-05	arahy.L7TQPJ	arahy.Tifrunner.gnm1.Arahy.13	71759134	71761917	+	510	-	-	-
arahy.Tifrunner.gnm1.ann1.H8XLFU	478.586	162.173	1.56276	4.36256e-06	9.11301e-05	arahy.H8XLFU	arahy.Tifrunner.gnm1.Arahy.20	4344813	4345545	+	342	-	PF05564:Dormancy/auxin associated protein	-
arahy.Tifrunner.gnm1.ann1.CT2P3Y	88.2592	222.113	-1.33298	4.38227e-06	9.14971e-05	arahy.CT2P3Y	arahy.Tifrunner.gnm1.Arahy.04	124001793	124002548	-	756	-	PF12937:F-box-like	-
arahy.Tifrunner.gnm1.ann1.IK01U6	481.421	77.9304	2.62842	4.38652e-06	9.1541e-05	arahy.IK01U6	arahy.Tifrunner.gnm1.Arahy.01	7002589	7003059	+	471	-	PF13499:EF-hand domain pair|PF00036:EF hand	efhand
arahy.Tifrunner.gnm1.ann1.I0GMKU	209.47	36.4494	2.51763	4.39284e-06	9.16282e-05	arahy.I0GMKU	arahy.Tifrunner.gnm1.Arahy.13	45837563	45844752	+	2338	-	PF13920:Zinc finger, C3HC4 type (RING finger)|PF10269:Transmembrane Fragile-X-F protein	-
[truncated: 1,549 more rows]

## Sheet: SLH_3h vs ZH12_3h
gene_id	SLH_3	ZH12_3	log2FoldChange	pvalue	padj	gene_name	gene_chr	gene_start	gene_end	gene_strand	gene_length	gene_biotype	gene_description	tf_family
arahy.Tifrunner.gnm1.ann1.40Y6RI	5.48139	4566.09	-9.72032	6.82488e-126	3.09365e-121	arahy.40Y6RI	arahy.Tifrunner.gnm1.Arahy.18	134033695	134039841	+	3715	-	PF07724:AAA domain (Cdc48 subfamily)|PF02151:UvrB/uvrC motif|PF10431:C-terminal, D2-small domain, of ClpB protein|PF02861:Clp amino terminal domain, pathogenicity island component|PF00004:ATPase family associated with various cellular activities (AAA)	Clp_N
arahy.Tifrunner.gnm1.ann1.669CET	18926.6	907.363	4.38198	4.30454e-95	9.75601e-91	arahy.669CET	arahy.Tifrunner.gnm1.Arahy.14	139785864	139788159	-	1702	-	PF06203:CCT motif|PF00643:B-box zinc finger	CCT
arahy.Tifrunner.gnm1.ann1.XPT71U	3865.48	7.42448	9.0064	3.39756e-94	5.13359e-90	arahy.XPT71U	arahy.Tifrunner.gnm1.Arahy.14	140434152	140440697	-	4915	-	-	-
arahy.Tifrunner.gnm1.ann1.3VMA9Y	5.29936	14889	-11.4191	4.44455e-73	5.03667e-69	arahy.3VMA9Y	arahy.Tifrunner.gnm1.Arahy.01	32449922	32452181	+	1728	-	PF01373:Glycosyl hydrolase family 14	-
novel.2212	5.42149	1118.77	-7.69518	2.53487e-69	2.29806e-65	-	arahy.Tifrunner.gnm1.Arahy.10	15396848	15405241	+	5494	-	PF13963:Transposase-associated domain|PF13960:Domain of unknown function (DUF4218)|PF13952:Domain of unknown function (DUF4216)|PF03004:Plant transposase (Ptta/En/Spm family)	-
arahy.Tifrunner.gnm1.ann1.4S0H6B	6065.91	3.34712	10.8219	5.04193e-63	3.80909e-59	arahy.4S0H6B	arahy.Tifrunner.gnm1.Arahy.14	138047767	138054222	-	2872	-	PF00520:Ion transport protein	Ion_trans
arahy.Tifrunner.gnm1.ann1.YVZ5IL	1.53578	2692.97	-10.7725	1.17687e-59	7.62092e-56	arahy.YVZ5IL	arahy.Tifrunner.gnm1.Arahy.09	89763751	89768886	+	2387	-	-	-
arahy.Tifrunner.gnm1.ann1.J3LTHX	1468.3	40.5173	5.17406	1.17115e-55	6.63586e-52	arahy.J3LTHX	arahy.Tifrunner.gnm1.Arahy.14	138474636	138482124	+	3340	-	-	-
arahy.Tifrunner.gnm1.ann1.M9SN56	6767.28	30.0978	7.80068	1.08625e-49	5.47094e-46	arahy.M9SN56	arahy.Tifrunner.gnm1.Arahy.14	139945573	139949094	-	2520	-	PF01619:Proline dehydrogenase	-
arahy.Tifrunner.gnm1.ann1.Q9SDJ5	20.1443	627.369	-4.95724	7.41631e-46	3.36174e-42	arahy.Q9SDJ5	arahy.Tifrunner.gnm1.Arahy.09	10120902	10121907	+	483	-	PF00407:Pathogenesis-related protein Bet v I family	-
arahy.Tifrunner.gnm1.ann1.LQJ2G8	4.46022	418.76	-6.51491	9.31793e-46	3.83975e-42	arahy.LQJ2G8	arahy.Tifrunner.gnm1.Arahy.05	10471210	10480688	+	3027	-	PF03004:Plant transposase (Ptta/En/Spm family)	-
arahy.Tifrunner.gnm1.ann1.985SC4	4.38413	1121.25	-8.00088	3.9294e-45	1.4843e-41	arahy.985SC4	arahy.Tifrunner.gnm1.Arahy.14	5055110	5061222	-	1414	-	PF03171:2OG-Fe(II) oxygenase superfamily|PF14226:non-haem dioxygenase in morphine synthesis N-terminal	2OG-FeII_Oxy
novel.3500	1179.36	4.4118	8.01652	7.90335e-44	2.75578e-40	-	arahy.Tifrunner.gnm1.Arahy.14	126751900	126762473	-	2843	-	-	-
novel.3530	2334.41	2.53847	9.85823	2.0826e-43	6.74303e-40	-	arahy.Tifrunner.gnm1.Arahy.14	138222521	138226041	-	2523	-	PF00984:UDP-glucose/GDP-mannose dehydrogenase family, central domain|PF03721:UDP-glucose/GDP-mannose dehydrogenase family, NAD binding domain|PF03720:UDP-glucose/GDP-mannose dehydrogenase family, UDP binding domain	-
novel.1248	1049.46	3.40883	8.15176	1.62258e-41	4.90332e-38	-	arahy.Tifrunner.gnm1.Arahy.05	88373839	88377724	-	2313	-	PF00316:Fructose-1-6-bisphosphatase|PF03106:WRKY DNA -binding domain	WRKY
arahy.Tifrunner.gnm1.ann1.6C48SL	15.5745	493.158	-4.99174	2.97564e-41	8.43018e-38	arahy.6C48SL	arahy.Tifrunner.gnm1.scaffold_92	33203	35107	-	1767	-	PF00124:Photosynthetic reaction centre protein|PF00421:Photosystem II protein	Photo_RC
arahy.Tifrunner.gnm1.ann1.PNJ0EQ	1230.06	4.7834	8.04115	8.12596e-41	2.16672e-37	arahy.PNJ0EQ	arahy.Tifrunner.gnm1.Arahy.14	139658798	139661461	+	1977	-	PF01747:ATP-sulfurylase|PF14306:PUA-like domain	-
arahy.Tifrunner.gnm1.ann1.CFS3CL	2.21161	479.404	-7.70828	1.6727e-40	4.21232e-37	arahy.CFS3CL	arahy.Tifrunner.gnm1.Arahy.10	116790534	116792239	-	1178	-	PF00931:NB-ARC domain	NB-ARC
novel.52	680.343	6.3022	6.69686	3.63718e-38	8.67736e-35	-	arahy.Tifrunner.gnm1.Arahy.01	39916063	39922760	+	3844	-	-	-
novel.2639	3067.36	1.29991	11.2485	5.18378e-37	1.17488e-33	-	arahy.Tifrunner.gnm1.Arahy.11	90431312	90454205	-	5329	-	-	-
arahy.Tifrunner.gnm1.ann1.6SUI99	3.61579	255.999	-6.15306	5.57458e-37	1.20329e-33	arahy.6SUI99	arahy.Tifrunner.gnm1.Arahy.07	66556792	66563342	+	2655	-	PF03016:Exostosin family	-
arahy.Tifrunner.gnm1.ann1.12746V	632.222	8.34191	6.28508	3.93281e-35	8.1032e-32	arahy.12746V	arahy.Tifrunner.gnm1.Arahy.14	138336625	138338878	-	1531	-	PF00201:UDP-glucoronosyl and UDP-glucosyl transferase	UDPGT
arahy.Tifrunner.gnm1.ann1.1BNP0N	890.39	20.0752	5.49119	5.83107e-35	1.1492e-31	arahy.1BNP0N	arahy.Tifrunner.gnm1.Arahy.14	139727570	139729009	-	369	-	-	-
arahy.Tifrunner.gnm1.ann1.TD6B9U	646.564	2.97178	7.78276	1.35456e-34	2.55837e-31	arahy.TD6B9U	arahy.Tifrunner.gnm1.Arahy.14	137720580	137726610	-	3497	-	PF02149:Kinase associated domain 1|PF00627:UBA/TS-N domain|PF00069:Protein kinase domain	Pkinase
arahy.Tifrunner.gnm1.ann1.7SV8ZX	328.398	9.64557	5.09101	1.53859e-34	2.78971e-31	arahy.7SV8ZX	arahy.Tifrunner.gnm1.Arahy.14	137523256	137525707	+	1894	-	PF01490:Transmembrane amino acid transporter protein	Aa_trans
arahy.Tifrunner.gnm1.ann1.N8RR3Y	1533.66	35.8921	5.43423	2.90622e-34	5.06678e-31	arahy.N8RR3Y	arahy.Tifrunner.gnm1.Arahy.09	116877781	116881298	-	3078	-	PF13837:Myb/SANT-like DNA-binding domain	-
novel.1761	6107.02	0	14.6761	2.29904e-33	3.85974e-30	-	arahy.Tifrunner.gnm1.Arahy.08	16819003	16824222	+	4062	-	-	-
arahy.Tifrunner.gnm1.ann1.KM01EC	2.33142	331.45	-7.16239	6.31801e-33	1.02282e-29	arahy.KM01EC	arahy.Tifrunner.gnm1.Arahy.12	63536083	63550263	-	1768	-	-	-
arahy.Tifrunner.gnm1.ann1.MN6YJ9	11.1261	829.561	-6.2248	1.31915e-31	2.06192e-28	arahy.MN6YJ9	arahy.Tifrunner.gnm1.Arahy.13	131326086	131330733	-	3311	-	-	-
arahy.Tifrunner.gnm1.ann1.NGDJ3K	3384.96	1.27946	11.391	1.37132e-31	2.07202e-28	arahy.NGDJ3K	arahy.Tifrunner.gnm1.Arahy.14	137820233	137824313	+	3679	-	PF03435:Saccharopine dehydrogenase NADP binding domain|PF02622:Uncharacterized ACR, COG1678	Saccharop_dh
novel.3220	0.968647	580.081	-9.14764	2.13382e-31	3.12012e-28	-	arahy.Tifrunner.gnm1.Arahy.13	127991028	127997047	-	4837	-	PF00232:Glycosyl hydrolase family 1|PF08511:COQ9	Glyco_hydro_1
novel.1787	0	4582.09	-14.9748	2.33015e-31	3.30073e-28	-	arahy.Tifrunner.gnm1.Arahy.08	33401425	33408189	+	885	-	-	-
arahy.Tifrunner.gnm1.ann1.F7JNQF	590.843	2.91382	7.65704	1.33847e-29	1.83854e-26	arahy.F7JNQF	arahy.Tifrunner.gnm1.Arahy.14	138571172	138574244	-	1904	-	PF16136:Putative nuclear localisation signal|PF16135:TPL-binding domain in jasmonate signalling|PF07897:Ethylene-responsive binding factor-associated repression	-
arahy.Tifrunner.gnm1.ann1.EFJ3XH	257.898	15.1012	4.09466	2.36437e-29	3.15219e-26	arahy.EFJ3XH	arahy.Tifrunner.gnm1.Arahy.07	1106760	1126873	+	1552	-	PF00067:Cytochrome P450	p450
novel.862	3.9759	346.253	-6.4172	5.18675e-29	6.71744e-26	-	arahy.Tifrunner.gnm1.Arahy.04	30473938	30482137	+	5456	-	-	-
arahy.Tifrunner.gnm1.ann1.J5699Y	821.578	1.77072	8.92948	5.45788e-29	6.87223e-26	arahy.J5699Y	arahy.Tifrunner.gnm1.Arahy.19	7828611	7832626	-	2677	-	-	-
arahy.Tifrunner.gnm1.ann1.LRZU8J	2.96585	255.301	-6.38659	7.36503e-29	9.02296e-26	arahy.LRZU8J	arahy.Tifrunner.gnm1.Arahy.18	52848992	52851106	+	709	-	PF06325:Ribosomal protein L11 methyltransferase (PrmA)	-
arahy.Tifrunner.gnm1.ann1.27TAQT	603.47	5.72841	6.75893	1.04809e-28	1.25024e-25	arahy.27TAQT	arahy.Tifrunner.gnm1.Arahy.14	139227575	139231241	-	2229	-	PF00067:Cytochrome P450	p450
arahy.Tifrunner.gnm1.ann1.W4Q1VQ	631.34	47.1733	3.74411	2.63329e-28	3.06062e-25	arahy.W4Q1VQ	arahy.Tifrunner.gnm1.Arahy.03	23893397	23902672	-	5023	-	PF13041:PPR repeat family	-
arahy.Tifrunner.gnm1.ann1.U4EZEG	1416.15	124.42	3.5078	3.14461e-28	3.56355e-25	arahy.U4EZEG	arahy.Tifrunner.gnm1.Arahy.07	77570561	77573289	-	1595	-	-	-
arahy.Tifrunner.gnm1.ann1.8G77UE	596.909	2.14607	8.1483	4.21889e-28	4.66434e-25	arahy.8G77UE	arahy.Tifrunner.gnm1.Arahy.10	71718540	71726320	-	1323	-	PF00248:Aldo/keto reductase family	Aldo_ket_red
arahy.Tifrunner.gnm1.ann1.VH54GQ	0.987149	377.776	-8.52748	2.30448e-27	2.48713e-24	arahy.VH54GQ	arahy.Tifrunner.gnm1.Arahy.18	134060360	134067874	-	2345	-	-	-
arahy.Tifrunner.gnm1.ann1.FDTJ9Q	968.489	1.55595	9.19289	3.84908e-27	4.05756e-24	arahy.FDTJ9Q	arahy.Tifrunner.gnm1.Arahy.14	139412225	139432283	+	15956	-	PF13764:E3 ubiquitin-protein ligase UBR4|PF00569:Zinc finger, ZZ type	ZZ
arahy.Tifrunner.gnm1.ann1.02Q6I5	378.455	5.6333	6.03206	5.55817e-27	5.72605e-24	arahy.02Q6I5	arahy.Tifrunner.gnm1.Arahy.02	17196745	17201732	-	3107	-	PF00860:Permease family	-
novel.1861	1.24296	326.406	-7.99589	6.93417e-27	6.98487e-24	-	arahy.Tifrunner.gnm1.Arahy.08	26375671	26387371	-	2966	-	PF13087:AAA domain|PF03004:Plant transposase (Ptta/En/Spm family)	-
arahy.Tifrunner.gnm1.ann1.Z1X8E4	59.1288	770.873	-3.69902	7.35468e-27	7.2474e-24	arahy.Z1X8E4	arahy.Tifrunner.gnm1.Arahy.20	19313914	19320318	-	2853	-	PF08242:Methyltransferase domain	Methyltransf_12
novel.2779	1.26146	514.276	-8.65171	7.54627e-27	7.27797e-24	-	arahy.Tifrunner.gnm1.Arahy.12	90328951	90333706	+	1494	-	-	-
novel.3606	832.125	1.29991	9.36691	1.90745e-26	1.80131e-23	-	arahy.Tifrunner.gnm1.Arahy.15	61021456	61038574	+	8960	-	PF09349:OHCU decarboxylase|PF13952:Domain of unknown function (DUF4216)|PF03004:Plant transposase (Ptta/En/Spm family)|PF13960:Domain of unknown function (DUF4218)|PF02992:Transposase family tnp2|PF13963:Transposase-associated domain	Transposase_21
novel.4392	0	1129.63	-12.9549	2.10264e-26	1.94511e-23	-	arahy.Tifrunner.gnm1.Arahy.17	116977905	116982990	-	4860	-	-	-
arahy.Tifrunner.gnm1.ann1.HUQR60	859.405	2.95471	8.18717	2.94449e-26	2.66941e-23	arahy.HUQR60	arahy.Tifrunner.gnm1.Arahy.09	436545	439764	-	764	-	-	-
arahy.Tifrunner.gnm1.ann1.6U4YNS	0	1020.93	-12.8088	6.30271e-26	5.60187e-23	arahy.6U4YNS	arahy.Tifrunner.gnm1.Arahy.10	91492946	91496898	-	1369	-	-	-
arahy.Tifrunner.gnm1.ann1.G80LMI	0	1391.51	-13.2553	6.67233e-26	5.81634e-23	arahy.G80LMI	arahy.Tifrunner.gnm1.Arahy.19	139197703	139201238	-	618	-	-	-
novel.1994	3.28597	186.582	-5.81273	1.33624e-25	1.12409e-22	-	arahy.Tifrunner.gnm1.Arahy.09	59333897	59340864	+	4910	-	-	-
arahy.Tifrunner.gnm1.ann1.0034KJ	349.483	2.12562	7.38068	1.33912e-25	1.12409e-22	arahy.0034KJ	arahy.Tifrunner.gnm1.Arahy.14	139905910	139908377	-	1415	-	PF01536:Adenosylmethionine decarboxylase|PF08132:S-adenosyl-l-methionine decarboxylase leader peptide	SAM_decarbox
arahy.Tifrunner.gnm1.ann1.3I3T69	13.794	376.543	-4.78573	1.85929e-25	1.53236e-22	arahy.3I3T69	arahy.Tifrunner.gnm1.scaffold_36	126445	129135	-	2322	-	PF00223:Photosystem I psaA/psaB protein	-
novel.3201	0	1393.5	-13.2573	2.34296e-25	1.8965e-22	-	arahy.Tifrunner.gnm1.Arahy.13	91402277	91406625	-	2419	-	-	-
arahy.Tifrunner.gnm1.ann1.D5YLID	0.484323	1251.15	-11.255	2.6677e-25	2.12148e-22	arahy.D5YLID	arahy.Tifrunner.gnm1.Arahy.01	31953289	31956457	-	2654	-	PF13920:Zinc finger, C3HC4 type (RING finger)	-
arahy.Tifrunner.gnm1.ann1.9IJ4FV	0	848.646	-12.5417	9.62248e-25	7.5203e-22	arahy.9IJ4FV	arahy.Tifrunner.gnm1.Arahy.06	40014994	40024894	+	1161	-	PF00063:Myosin head (motor domain)	Myosin_head
arahy.Tifrunner.gnm1.ann1.Z8IK0I	9.49131	235.292	-4.64816	1.22807e-24	9.43508e-22	arahy.Z8IK0I	arahy.Tifrunner.gnm1.Arahy.04	26824222	26825127	+	294	-	-	-
arahy.Tifrunner.gnm1.ann1.L13TYF	0	884.781	-12.6019	1.48142e-24	1.11919e-21	arahy.L13TYF	arahy.Tifrunner.gnm1.Arahy.01	32436094	32440318	+	1889	-	PF09412:Endoribonuclease XendoU	-
arahy.Tifrunner.gnm1.ann1.A6GK0Q	10.3401	158.839	-3.94665	1.77121e-24	1.31618e-21	arahy.A6GK0Q	arahy.Tifrunner.gnm1.Arahy.06	70749718	70753522	-	624	-	PF06027:Solute carrier family 35	-
arahy.Tifrunner.gnm1.ann1.1FY4ZR	1442.79	0.924567	10.7448	1.82239e-24	1.33237e-21	arahy.1FY4ZR	arahy.Tifrunner.gnm1.Arahy.12	107738079	107743128	-	1473	-	PF05996:Ferredoxin-dependent bilin reductase	-
arahy.Tifrunner.gnm1.ann1.VP74QW	174.459	731.204	-2.06805	1.86373e-24	1.34097e-21	arahy.VP74QW	arahy.Tifrunner.gnm1.Arahy.04	9362311	9370508	-	3522	-	PF02045:CCAAT-binding transcription factor (CBF-B/NF-YA) subunit B|PF07797:Protein of unknown function (DUF1639)	CBFB_NFYA
arahy.Tifrunner.gnm1.ann1.U482D3	2.53703	273.652	-6.73959	2.54714e-24	1.80405e-21	arahy.U482D3	arahy.Tifrunner.gnm1.Arahy.02	6179999	6184872	+	1682	-	PF12854:PPR repeat|PF13041:PPR repeat family	-
novel.3238	0.502825	1022.45	-10.9602	3.02804e-24	2.11166e-21	-	arahy.Tifrunner.gnm1.Arahy.13	135555484	135565718	-	3629	-	-	-
arahy.Tifrunner.gnm1.ann1.66GFWV	309.081	11.9318	4.68311	4.26036e-24	2.92603e-21	arahy.66GFWV	arahy.Tifrunner.gnm1.Arahy.14	139640784	139646287	-	2785	-	PF00498:FHA domain	FHA
arahy.Tifrunner.gnm1.ann1.4PMG8D	0	792.142	-12.4421	4.3902e-24	2.9702e-21	arahy.4PMG8D	arahy.Tifrunner.gnm1.Arahy.04	99591843	99592720	-	243	-	-	-
novel.2243	1144.68	0	12.2606	4.47131e-24	2.98059e-21	-	arahy.Tifrunner.gnm1.Arahy.10	72091257	72095420	+	3229	-	PF03108:MuDR family transposase	MuDR
arahy.Tifrunner.gnm1.ann1.N95E0M	0.735736	2176.08	-11.482	5.29338e-24	3.47745e-21	arahy.N95E0M	arahy.Tifrunner.gnm1.Arahy.17	124776193	124779364	-	1863	-	PF03514:GRAS domain family	GRAS
arahy.Tifrunner.gnm1.ann1.2P82C9	729.495	2.69529	8.14828	6.63209e-24	4.29466e-21	arahy.2P82C9	arahy.Tifrunner.gnm1.Arahy.14	140033413	140037294	+	1652	-	PF13839:GDSL/SGNH-like Acyl-Esterase family found in Pmr5 and Cas1p|PF14416:PMR5 N terminal Domain	-
arahy.Tifrunner.gnm1.ann1.3WN25H	1.32137	337.017	-8.0291	1.01692e-23	6.49238e-21	arahy.3WN25H	arahy.Tifrunner.gnm1.Arahy.02	100178617	100183301	-	3543	-	PF00931:NB-ARC domain	NB-ARC
arahy.Tifrunner.gnm1.ann1.CT5VFU	459.364	20.5743	4.47302	1.23669e-23	7.78584e-21	arahy.CT5VFU	arahy.Tifrunner.gnm1.Arahy.10	103306621	103315588	-	2844	-	PF01073:3-beta hydroxysteroid dehydrogenase/isomerase family|PF02453:Reticulon	-
arahy.Tifrunner.gnm1.ann1.UFSI1J	0.818546	359.471	-8.86109	1.63271e-23	1.01382e-20	arahy.UFSI1J	arahy.Tifrunner.gnm1.Arahy.15	94026690	94032715	-	1489	-	PF04258:Signal peptide peptidase	-
arahy.Tifrunner.gnm1.ann1.UAEM0K	51.9332	1637.01	-4.97674	1.82273e-23	1.11652e-20	arahy.UAEM0K	arahy.Tifrunner.gnm1.scaffold_36	124215	126419	-	1992	-	PF00223:Photosystem I psaA/psaB protein	-
novel.1148	0	670.601	-12.2029	2.54639e-23	1.539e-20	-	arahy.Tifrunner.gnm1.Arahy.05	99268860	99273796	+	3751	-	-	-
novel.235	1.06996	272.19	-8.04236	2.87906e-23	1.71717e-20	-	arahy.Tifrunner.gnm1.Arahy.01	107236582	107241606	-	3167	-	-	-
novel.5170	1148.95	0	12.2661	3.46559e-23	2.04015e-20	-	arahy.Tifrunner.gnm1.Arahy.20	101087343	101089980	-	1925	-	PF02867:Ribonucleotide reductase, barrel domain	Ribonuc_red_lgC
arahy.Tifrunner.gnm1.ann1.3BX83E	0	869.041	-12.576	3.79485e-23	2.20534e-20	arahy.3BX83E	arahy.Tifrunner.gnm1.Arahy.01	31832728	31834546	+	1726	-	PF04570:zinc-finger of the FCS-type, C2-C2	-
arahy.Tifrunner.gnm1.ann1.L7JIJ5	2088.73	63.809	5.03511	4.0039e-23	2.29738e-20	arahy.L7JIJ5	arahy.Tifrunner.gnm1.Arahy.19	106562511	106563383	-	562	-	PF00228:Bowman-Birk serine protease inhibitor family	-
arahy.Tifrunner.gnm1.ann1.6LA5S9	0	671.25	-12.2031	4.99504e-23	2.83025e-20	arahy.6LA5S9	arahy.Tifrunner.gnm1.Arahy.18	16737509	16747482	-	1796	-	-	-
novel.4218	961.301	0	12.0086	6.54271e-23	3.66142e-20	-	arahy.Tifrunner.gnm1.Arahy.17	60099250	60104238	+	3274	-	-	-
arahy.Tifrunner.gnm1.ann1.5590XE	425.692	55.7883	2.93631	1.02863e-22	5.68621e-20	arahy.5590XE	arahy.Tifrunner.gnm1.Arahy.14	139992542	139998464	+	5279	-	-	-
arahy.Tifrunner.gnm1.ann1.68E5M7	609.198	15.1722	5.35545	1.34435e-22	7.34196e-20	arahy.68E5M7	arahy.Tifrunner.gnm1.Arahy.14	102026769	102035361	-	3223	-	PF00795:Carbon-nitrogen hydrolase|PF02540:NAD synthase	CN_hydrolase
arahy.Tifrunner.gnm1.ann1.PDIL34	0	593.702	-12.0273	1.36666e-22	7.37492e-20	arahy.PDIL34	arahy.Tifrunner.gnm1.Arahy.06	17151987	17156985	-	1923	-	PF02362:B3 DNA binding domain	B3
arahy.Tifrunner.gnm1.ann1.MX15H0	16.3308	388.456	-4.57031	1.77919e-22	9.42614e-20	arahy.MX15H0	arahy.Tifrunner.gnm1.Arahy.08	17986190	17988618	-	2388	-	PF00124:Photosynthetic reaction centre protein|PF00421:Photosystem II protein	Photo_RC
novel.4239	1177.07	0	12.301	1.78836e-22	9.42614e-20	-	arahy.Tifrunner.gnm1.Arahy.17	100441096	100445190	+	3104	-	PF00112:Papain family cysteine protease	Peptidase_C1
arahy.Tifrunner.gnm1.ann1.0K0UZD	0	546.471	-11.9066	2.05283e-22	1.06957e-19	arahy.0K0UZD	arahy.Tifrunner.gnm1.Arahy.01	16656477	16659982	+	1131	-	PF00063:Myosin head (motor domain)	Myosin_head
novel.1753	910.7	0	11.9309	2.1892e-22	1.12138e-19	-	arahy.Tifrunner.gnm1.Arahy.08	10843953	10848073	+	3720	-	-	-
arahy.Tifrunner.gnm1.ann1.8KB625	32.0899	291.643	-3.18246	2.20173e-22	1.12138e-19	arahy.8KB625	arahy.Tifrunner.gnm1.Arahy.07	655723	658799	+	507	-	-	-
arahy.Tifrunner.gnm1.ann1.Y9YBLC	0	524.431	-11.8482	2.22778e-22	1.12203e-19	arahy.Y9YBLC	arahy.Tifrunner.gnm1.Arahy.01	32807448	32815243	+	2780	-	PF13353:4Fe-4S single cluster domain|PF04055:Radical SAM superfamily|PF06463:Molybdenum Cofactor Synthesis C	Radical_SAM
arahy.Tifrunner.gnm1.ann1.60EZUA	0	635.208	-12.1248	2.43655e-22	1.2137e-19	arahy.60EZUA	arahy.Tifrunner.gnm1.Arahy.13	23133671	23143246	+	5023	-	-	-
arahy.Tifrunner.gnm1.ann1.P1T2M1	844.392	0	11.8217	3.53225e-22	1.74036e-19	arahy.P1T2M1	arahy.Tifrunner.gnm1.Arahy.17	65539173	65541265	-	819	-	PF00241:Cofilin/tropomyosin-type actin-binding protein	Cofilin_ADF
arahy.Tifrunner.gnm1.ann1.U7U33W	0	486.368	-11.7388	3.86565e-22	1.88415e-19	arahy.U7U33W	arahy.Tifrunner.gnm1.Arahy.01	3159799	3167280	+	1839	-	PF03004:Plant transposase (Ptta/En/Spm family)	-
arahy.Tifrunner.gnm1.ann1.RAY848	0	530.96	-11.8649	4.30803e-22	2.07743e-19	arahy.RAY848	arahy.Tifrunner.gnm1.Arahy.17	17203493	17205997	-	1032	-	PF00636:Ribonuclease III domain	Ribonuclease_3
novel.4636	0	594.366	-12.0277	4.80542e-22	2.29289e-19	-	arahy.Tifrunner.gnm1.Arahy.18	105957750	105965676	-	7399	-	PF13456:Reverse transcriptase-like	-
novel.1909	1401.15	0	12.5524	5.21558e-22	2.45007e-19	-	arahy.Tifrunner.gnm1.Arahy.08	48916041	48917932	-	1892	-	PF03106:WRKY DNA -binding domain	WRKY
arahy.Tifrunner.gnm1.ann1.4AVB6E	262.751	9.70728	4.73318	5.24292e-22	2.45007e-19	arahy.4AVB6E	arahy.Tifrunner.gnm1.Arahy.20	14688052	14690551	-	1332	-	PF00790:VHS domain	-
arahy.Tifrunner.gnm1.ann1.F63DWU	0	530.825	-11.8649	5.75223e-22	2.66064e-19	arahy.F63DWU	arahy.Tifrunner.gnm1.Arahy.18	46295353	46298511	+	417	-	-	-
arahy.Tifrunner.gnm1.ann1.005C3Q	0	509.826	-11.8061	6.74258e-22	3.08722e-19	arahy.005C3Q	arahy.Tifrunner.gnm1.Arahy.19	23519204	23523118	+	2171	-	PF01966:HD domain	HD
novel.4999	0	478.374	-11.7149	6.9656e-22	3.15744e-19	-	arahy.Tifrunner.gnm1.Arahy.20	16219112	16232130	+	7384	-	PF02992:Transposase family tnp2|PF13960:Domain of unknown function (DUF4218)|PF13952:Domain of unknown function (DUF4216)|PF03004:Plant transposase (Ptta/En/Spm family)|PF13963:Transposase-associated domain	Transposase_21
novel.490	0	946.714	-12.6995	8.79415e-22	3.94683e-19	-	arahy.Tifrunner.gnm1.Arahy.02	97751669	97756208	-	3868	-	-	-
arahy.Tifrunner.gnm1.ann1.CWZH2K	51.3228	523.686	-3.35025	1.03714e-21	4.60908e-19	arahy.CWZH2K	arahy.Tifrunner.gnm1.Arahy.10	9939838	9943371	-	1721	-	PF00338:Ribosomal protein S10p/S20e	Ribosomal_S10
novel.3016	0	495.096	-11.7652	1.06366e-21	4.68101e-19	-	arahy.Tifrunner.gnm1.Arahy.13	23144928	23154290	+	4297	-	-	-
arahy.Tifrunner.gnm1.ann1.LEZ1PQ	810.335	0	11.7625	1.19145e-21	5.19298e-19	arahy.LEZ1PQ	arahy.Tifrunner.gnm1.Arahy.20	115275000	115275527	-	360	-	PF00069:Protein kinase domain	Pkinase
arahy.Tifrunner.gnm1.ann1.2QVW8D	0	510.731	-11.809	1.24801e-21	5.3877e-19	arahy.2QVW8D	arahy.Tifrunner.gnm1.Arahy.13	23551353	23554083	-	1563	-	-	-
arahy.Tifrunner.gnm1.ann1.WA3QT0	804.378	0	11.7518	1.87566e-21	8.02091e-19	arahy.WA3QT0	arahy.Tifrunner.gnm1.Arahy.20	115275674	115276982	-	207	-	-	-
arahy.Tifrunner.gnm1.ann1.465ER6	0	429.232	-11.559	1.98282e-21	8.39993e-19	arahy.465ER6	arahy.Tifrunner.gnm1.Arahy.01	88936231	88942612	-	1680	-	PF03004:Plant transposase (Ptta/En/Spm family)	-
novel.1630	705.361	0	11.5622	2.02638e-21	8.505e-19	-	arahy.Tifrunner.gnm1.Arahy.07	67817586	67822145	+	4560	-	-	-
arahy.Tifrunner.gnm1.ann1.T7NAK5	0	454.305	-11.6403	2.07952e-21	8.64793e-19	arahy.T7NAK5	arahy.Tifrunner.gnm1.Arahy.04	99592750	99593424	-	255	-	-	-
novel.262	0	807.721	-12.4704	2.26152e-21	9.3193e-19	-	arahy.Tifrunner.gnm1.Arahy.02	5116660	5122159	+	1920	-	-	-
novel.918	349.692	21.2879	4.01656	2.77089e-21	1.13155e-18	-	arahy.Tifrunner.gnm1.Arahy.04	115425945	115430691	+	960	-	-	-
arahy.Tifrunner.gnm1.ann1.KI6YZ5	0	504.432	-11.7907	2.95014e-21	1.19399e-18	arahy.KI6YZ5	arahy.Tifrunner.gnm1.Arahy.03	7096640	7103374	+	2375	-	PF01485:IBR domain, a half RING-finger domain	IBR
arahy.Tifrunner.gnm1.ann1.M37XHZ	0.698732	320.453	-8.71408	3.06769e-21	1.23058e-18	arahy.M37XHZ	arahy.Tifrunner.gnm1.Arahy.15	126350770	126363649	-	2785	-	PF00929:Exonuclease	Exonuc_X-T
arahy.Tifrunner.gnm1.ann1.4I5J7H	15.3763	224.623	-3.86883	3.20656e-21	1.275e-18	arahy.4I5J7H	arahy.Tifrunner.gnm1.Arahy.19	92182339	92185486	-	1397	-	-	-
novel.2529	774.214	0	11.6967	4.09208e-21	1.61296e-18	-	arahy.Tifrunner.gnm1.Arahy.11	133618605	133622195	+	1761	-	-	-
arahy.Tifrunner.gnm1.ann1.DU8HJ0	634.698	0	11.4098	5.15429e-21	2.01413e-18	arahy.DU8HJ0	arahy.Tifrunner.gnm1.Arahy.17	65536619	65538571	-	516	-	PF10539:Development and cell death domain	-
arahy.Tifrunner.gnm1.ann1.22F4HD	649.679	0	11.4436	6.12224e-21	2.37192e-18	arahy.22F4HD	arahy.Tifrunner.gnm1.Arahy.14	7029460	7033305	-	1598	-	PF01148:Cytidylyltransferase family	-
arahy.Tifrunner.gnm1.ann1.2BY84C	205.994	11.3583	4.18394	9.36042e-21	3.59575e-18	arahy.2BY84C	arahy.Tifrunner.gnm1.Arahy.09	10144233	10145545	+	790	-	PF00407:Pathogenesis-related protein Bet v I family	-
arahy.Tifrunner.gnm1.ann1.Y2TIF7	1874.72	302.498	2.63227	1.09894e-20	4.18602e-18	arahy.Y2TIF7	arahy.Tifrunner.gnm1.Arahy.17	7016760	7020291	+	3156	-	PF00403:Heavy-metal-associated domain	HMA
novel.3535	575.488	0	11.2686	1.33984e-20	5.06113e-18	-	arahy.Tifrunner.gnm1.Arahy.14	139556400	139560994	-	1826	-	PF00275:EPSP synthase (3-phosphoshikimate 1-carboxyvinyltransferase)|PF11347:Protein of unknown function (DUF3148)	EPSP_synthase
novel.4268	670.195	0	11.4886	1.48298e-20	5.55364e-18	-	arahy.Tifrunner.gnm1.Arahy.17	127213309	127215729	+	1135	-	-	-
arahy.Tifrunner.gnm1.ann1.VAQ7MX	455.17	32.713	3.80932	1.49473e-20	5.55364e-18	arahy.VAQ7MX	arahy.Tifrunner.gnm1.Arahy.15	148772673	148777595	-	558	-	-	-
arahy.Tifrunner.gnm1.ann1.UX9V95	0	539.139	-11.8876	1.60947e-20	5.93135e-18	arahy.UX9V95	arahy.Tifrunner.gnm1.Arahy.19	17889130	17892473	-	2318	-	PF04937:Protein of unknown function (DUF 659)|PF05699:hAT family C-terminal dimerisation region	DUF659
arahy.Tifrunner.gnm1.ann1.AE7G3J	0	376.129	-11.3674	1.68046e-20	6.14304e-18	arahy.AE7G3J	arahy.Tifrunner.gnm1.Arahy.19	117421696	117424252	+	1879	-	-	-
novel.3750	0.292818	1188.6	-12.066	1.82762e-20	6.62754e-18	-	arahy.Tifrunner.gnm1.Arahy.15	60714194	60725506	-	7007	-	-	-
arahy.Tifrunner.gnm1.ann1.AY33HF	0	368.803	-11.3388	2.5277e-20	9.09349e-18	arahy.AY33HF	arahy.Tifrunner.gnm1.Arahy.06	65689169	65692110	+	1212	-	PF02574:Homocysteine S-methyltransferase	-
arahy.Tifrunner.gnm1.ann1.XM7FE2	583.256	0	11.2881	2.58138e-20	9.21348e-18	arahy.XM7FE2	arahy.Tifrunner.gnm1.Arahy.17	102763687	102768104	-	1369	-	-	-
arahy.Tifrunner.gnm1.ann1.H7L4UV	545.109	0	11.1903	2.71483e-20	9.6141e-18	arahy.H7L4UV	arahy.Tifrunner.gnm1.Arahy.09	28844584	28849143	-	1206	-	PF08519:Replication factor RFC1 C terminal domain|PF05703:Auxin canalisation	-
novel.4840	867.985	0.709789	10.0307	2.97679e-20	1.04601e-17	-	arahy.Tifrunner.gnm1.Arahy.19	7224764	7228306	-	3543	-	-	-
arahy.Tifrunner.gnm1.ann1.FSGN1A	0	461.843	-11.665	3.30291e-20	1.15167e-17	arahy.FSGN1A	arahy.Tifrunner.gnm1.Arahy.17	129406544	129408232	+	838	-	-	-
arahy.Tifrunner.gnm1.ann1.1TI5B0	0	346.804	-11.2503	3.48625e-20	1.20632e-17	arahy.1TI5B0	arahy.Tifrunner.gnm1.Arahy.16	1118168	1121475	+	1420	-	-	-
arahy.Tifrunner.gnm1.ann1.L5L68D	0	346.74	-11.2503	3.531e-20	1.21255e-17	arahy.L5L68D	arahy.Tifrunner.gnm1.Arahy.08	17216041	17218312	+	527	-	-	-
novel.4462	0	414.631	-11.509	3.78632e-20	1.29045e-17	-	arahy.Tifrunner.gnm1.Arahy.18	26565349	26571908	+	4252	-	PF10551:MULE transposase domain|PF03101:FAR1 DNA-binding domain	FAR1
arahy.Tifrunner.gnm1.ann1.A30FPN	862.178	0	11.8519	4.73113e-20	1.60043e-17	arahy.A30FPN	arahy.Tifrunner.gnm1.Arahy.02	1533211	1536774	+	3564	-	PF00931:NB-ARC domain	NB-ARC
novel.3066	0	348.55	-11.2575	5.22342e-20	1.75387e-17	-	arahy.Tifrunner.gnm1.Arahy.13	116183422	116197629	+	5190	-	-	-
arahy.Tifrunner.gnm1.ann1.GM4DBD	5.91759	162.027	-4.74322	5.47769e-20	1.82572e-17	arahy.GM4DBD	arahy.Tifrunner.gnm1.Arahy.06	70724589	70728587	-	631	-	PF06027:Solute carrier family 35	-
novel.3375	597.755	0	11.323	6.39533e-20	2.11602e-17	-	arahy.Tifrunner.gnm1.Arahy.14	138890190	138892085	+	1376	-	PF03634:TCP family transcription factor	TCP
arahy.Tifrunner.gnm1.ann1.W5PTGQ	767.625	0	11.6843	6.59521e-20	2.16634e-17	arahy.W5PTGQ	arahy.Tifrunner.gnm1.Arahy.17	65357663	65359809	+	693	-	PF01593:Flavin containing amine oxidoreductase	Amino_oxidase
arahy.Tifrunner.gnm1.ann1.WVAI17	368.138	20.1315	4.16347	8.87852e-20	2.89536e-17	arahy.WVAI17	arahy.Tifrunner.gnm1.Arahy.14	137340109	137341661	+	1316	-	PF00249:Myb-like DNA-binding domain	Myb_DNA-binding
novel.1011	0	368.617	-11.339	9.69053e-20	3.13759e-17	-	arahy.Tifrunner.gnm1.Arahy.04	82363151	82369719	-	3653	-	-	-
novel.1833	483.257	0	11.0164	1.06647e-19	3.4285e-17	-	arahy.Tifrunner.gnm1.Arahy.08	1671198	1679609	-	4012	-	PF13456:Reverse transcriptase-like	-
arahy.Tifrunner.gnm1.ann1.A4GLFY	15.4783	410.216	-4.71797	1.14689e-19	3.66108e-17	arahy.A4GLFY	arahy.Tifrunner.gnm1.scaffold_36	83136	83603	+	411	-	PF00284:Lumenal portion of Cytochrome b559, alpha (gene psbE) subunit|PF00283:Cytochrome b559, alpha (gene psbE) and beta (gene psbF)subunits	-
novel.4768	0	336.463	-11.2077	1.27145e-19	4.03033e-17	-	arahy.Tifrunner.gnm1.Arahy.19	98606188	98610198	+	3678	-	-	-
arahy.Tifrunner.gnm1.ann1.KB1I4I	499.798	0	11.0653	1.36472e-19	4.29593e-17	arahy.KB1I4I	arahy.Tifrunner.gnm1.Arahy.15	39815636	39820954	-	1407	-	-	-
novel.1083	0	321.997	-11.1434	1.89914e-19	5.93699e-17	-	arahy.Tifrunner.gnm1.Arahy.05	25230848	25235217	+	3161	-	-	-
arahy.Tifrunner.gnm1.ann1.8K57QZ	457.069	0	10.9362	2.00815e-19	6.23475e-17	arahy.8K57QZ	arahy.Tifrunner.gnm1.Arahy.20	31039821	31045457	+	1236	-	PF01459:Eukaryotic porin|PF05623:Protein of unknown function (DUF789)	-
novel.4629	1102.72	0	12.2069	2.06706e-19	6.37398e-17	-	arahy.Tifrunner.gnm1.Arahy.18	95562218	95566235	-	1127	-	-	-
novel.2815	488.812	0	11.0331	2.12314e-19	6.50269e-17	-	arahy.Tifrunner.gnm1.Arahy.12	108183524	108196800	+	5260	-	-	-
arahy.Tifrunner.gnm1.ann1.638LQB	0	323.344	-11.1489	2.24665e-19	6.8348e-17	arahy.638LQB	arahy.Tifrunner.gnm1.Arahy.01	33205865	33209146	-	2203	-	PF00076:RNA recognition motif. (a.k.a. RRM, RBD, or RNP domain)	RRM_1
arahy.Tifrunner.gnm1.ann1.IPVE35	0	367.799	-11.3363	2.48505e-19	7.50964e-17	arahy.IPVE35	arahy.Tifrunner.gnm1.Arahy.06	19789918	19793012	+	1172	-	-	-
novel.2477	448.914	0	10.9103	2.55793e-19	7.67871e-17	-	arahy.Tifrunner.gnm1.Arahy.11	53493013	53495928	+	2077	-	-	-
arahy.Tifrunner.gnm1.ann1.9KNA7D	455.206	0	10.9301	2.61447e-19	7.79679e-17	arahy.9KNA7D	arahy.Tifrunner.gnm1.Arahy.13	127961157	127961413	-	231	-	-	-
novel.2284	0	360.096	-11.3045	3.26658e-19	9.64718e-17	-	arahy.Tifrunner.gnm1.Arahy.10	109448409	109451438	+	2874	-	-	-
arahy.Tifrunner.gnm1.ann1.4D56PA	0	315.016	-11.1112	3.27752e-19	9.64718e-17	arahy.4D56PA	arahy.Tifrunner.gnm1.Arahy.15	60271219	60271743	-	1309	-	-	-
arahy.Tifrunner.gnm1.ann1.3295S8	470.22	0	10.977	3.30538e-19	9.66642e-17	arahy.3295S8	arahy.Tifrunner.gnm1.Arahy.10	71186589	71196788	-	3766	-	-	-
arahy.Tifrunner.gnm1.ann1.ZD4V4J	459.683	0	10.9447	3.41835e-19	9.93271e-17	arahy.ZD4V4J	arahy.Tifrunner.gnm1.Arahy.13	85740404	85741573	-	561	-	PF13639:Ring finger domain	-
arahy.Tifrunner.gnm1.ann1.4XN20A	446.47	0	10.902	3.45738e-19	9.98213e-17	arahy.4XN20A	arahy.Tifrunner.gnm1.Arahy.17	59832987	59836754	-	642	-	-	-
novel.3070	0	358.258	-11.299	3.72049e-19	1.06738e-16	-	arahy.Tifrunner.gnm1.Arahy.13	119461167	119464863	+	1930	-	-	-
arahy.Tifrunner.gnm1.ann1.6L0DKZ	886.524	0.354895	10.9303	4.46399e-19	1.27263e-16	arahy.6L0DKZ	arahy.Tifrunner.gnm1.Arahy.02	17234610	17236015	-	897	-	PF00318:Ribosomal protein S2	-
novel.4929	0	273.844	-10.9095	4.92485e-19	1.39524e-16	-	arahy.Tifrunner.gnm1.Arahy.19	131311530	131315688	-	2365	-	-	-
arahy.Tifrunner.gnm1.ann1.KT0UAR	0.585635	436.61	-9.71794	5.27408e-19	1.4849e-16	arahy.KT0UAR	arahy.Tifrunner.gnm1.Arahy.17	74082409	74089406	-	342	-	-	-
arahy.Tifrunner.gnm1.ann1.5MEJ54	0	265.805	-10.8674	5.35417e-19	1.49814e-16	arahy.5MEJ54	arahy.Tifrunner.gnm1.Arahy.08	38376766	38382760	-	2051	-	PF03004:Plant transposase (Ptta/En/Spm family)	-
arahy.Tifrunner.gnm1.ann1.M3PSJH	0.484323	477.923	-9.86802	5.44816e-19	1.51509e-16	arahy.M3PSJH	arahy.Tifrunner.gnm1.Arahy.17	108940223	108943561	-	1100	-	PF17042:Putative nucleotide-binding of sugar-metabolising enzyme|PF07005:Putative sugar-binding N-terminal domain|PF02970:Tubulin binding cofactor A	-
arahy.Tifrunner.gnm1.ann1.5HRA6T	415.947	0	10.8002	5.79718e-19	1.60232e-16	arahy.5HRA6T	arahy.Tifrunner.gnm1.Arahy.15	35581859	35584844	-	2258	-	PF12398:Receptor serine/threonine kinase	-
novel.3364	474.973	0	10.9919	6.31047e-19	1.73362e-16	-	arahy.Tifrunner.gnm1.Arahy.14	135290176	135293560	+	1709	-	-	-
novel.5143	440.649	0	10.8837	6.48441e-19	1.77067e-16	-	arahy.Tifrunner.gnm1.Arahy.20	43461569	43465313	-	2810	-	PF01965:DJ-1/PfpI family	DJ-1_PfpI
arahy.Tifrunner.gnm1.ann1.2P4BCH	2304.19	4.39099	9.05266	6.80163e-19	1.84617e-16	arahy.2P4BCH	arahy.Tifrunner.gnm1.Arahy.16	47731011	47735237	+	2196	-	PF05192:MutS domain III|PF02779:Transketolase, pyrimidine binding domain|PF13292:1-deoxy-D-xylulose-5-phosphate synthase	-
novel.3710	0.698732	325.042	-8.74291	7.78578e-19	2.10072e-16	-	arahy.Tifrunner.gnm1.Arahy.15	11787003	11796740	-	7770	-	PF02992:Transposase family tnp2|PF13952:Domain of unknown function (DUF4216)|PF13960:Domain of unknown function (DUF4218)|PF03004:Plant transposase (Ptta/En/Spm family)|PF13963:Transposase-associated domain	Transposase_21
novel.4105	0	259.439	-10.8316	8.62292e-19	2.29992e-16	-	arahy.Tifrunner.gnm1.Arahy.16	133028248	133050776	-	3580	-	-	-
arahy.Tifrunner.gnm1.ann1.E19FPK	395.946	1.06468	8.32543	8.62552e-19	2.29992e-16	arahy.E19FPK	arahy.Tifrunner.gnm1.Arahy.14	138482457	138485680	-	2033	-	-	-
arahy.Tifrunner.gnm1.ann1.A58C4F	0	551.241	-11.9199	1.1014e-18	2.91961e-16	arahy.A58C4F	arahy.Tifrunner.gnm1.Arahy.10	116793913	116796342	-	2430	-	PF00931:NB-ARC domain	NB-ARC
arahy.Tifrunner.gnm1.ann1.AXRK8L	0	259.32	-10.8312	1.21628e-18	3.2054e-16	arahy.AXRK8L	arahy.Tifrunner.gnm1.Arahy.13	141814452	141817808	-	666	-	PF00069:Protein kinase domain	Pkinase
novel.2775	396.522	0	10.7312	1.25336e-18	3.28401e-16	-	arahy.Tifrunner.gnm1.Arahy.12	75257767	75260754	+	1933	-	-	-
arahy.Tifrunner.gnm1.ann1.PLL5KT	434.872	0	10.8647	1.46843e-18	3.82542e-16	arahy.PLL5KT	arahy.Tifrunner.gnm1.Arahy.04	115431294	115438179	-	3138	-	PF02902:Ulp1 protease family, C-terminal catalytic domain	Peptidase_C48
novel.848	0	295.844	-11.0212	1.50127e-18	3.88863e-16	-	arahy.Tifrunner.gnm1.Arahy.04	20036750	20038695	+	705	-	-	-
arahy.Tifrunner.gnm1.ann1.4T4TWE	0	449.957	-11.626	1.61137e-18	4.1501e-16	arahy.4T4TWE	arahy.Tifrunner.gnm1.Arahy.17	35830911	35836748	+	2078	-	PF00291:Pyridoxal-phosphate dependent enzyme	PALP
arahy.Tifrunner.gnm1.ann1.IS7D7R	10.8025	291.571	-4.75432	1.62901e-18	4.17184e-16	arahy.IS7D7R	arahy.Tifrunner.gnm1.Arahy.02	1869681	1883608	+	5881	-	PF00931:NB-ARC domain	NB-ARC
arahy.Tifrunner.gnm1.ann1.8LD30U	1.74579	151.642	-6.40815	1.68098e-18	4.28074e-16	arahy.8LD30U	arahy.Tifrunner.gnm1.Arahy.01	95590944	95592650	+	1533	-	-	-
arahy.Tifrunner.gnm1.ann1.1ZE71I	99.5889	742.221	-2.89905	2.164e-18	5.47999e-16	arahy.1ZE71I	arahy.Tifrunner.gnm1.Arahy.03	1699322	1702128	-	1615	-	PF00230:Major intrinsic protein	-
arahy.Tifrunner.gnm1.ann1.IRCK44	0	241.103	-10.7271	2.26425e-18	5.702e-16	arahy.IRCK44	arahy.Tifrunner.gnm1.Arahy.05	34311253	34317976	+	870	-	-	-
novel.3068	0.232911	905.452	-11.6734	2.42414e-18	6.07092e-16	-	arahy.Tifrunner.gnm1.Arahy.13	118682320	118708585	+	1420	-	-	-
arahy.Tifrunner.gnm1.ann1.FIPJ9G	51.1297	853.296	-4.0626	2.60786e-18	6.49515e-16	arahy.FIPJ9G	arahy.Tifrunner.gnm1.scaffold_36	29464	31120	+	540	-	PF00361:Proton-conducting membrane transporter	-
novel.3626	387.324	0	10.6974	2.72103e-18	6.73997e-16	-	arahy.Tifrunner.gnm1.Arahy.15	110167596	110180150	+	3438	-	-	-
novel.3487	390.534	0	10.7091	2.88769e-18	7.11393e-16	-	arahy.Tifrunner.gnm1.Arahy.14	118591316	118593726	-	1134	-	-	-
novel.1862	0	281.561	-10.9496	2.93344e-18	7.18757e-16	-	arahy.Tifrunner.gnm1.Arahy.08	26514998	26518265	-	1491	-	-	-
arahy.Tifrunner.gnm1.ann1.84PEGK	0	260.302	-10.8374	3.43145e-18	8.3626e-16	arahy.84PEGK	arahy.Tifrunner.gnm1.Arahy.07	11458498	11470226	+	1205	-	-	-
novel.2502	318.515	1.47379	7.96135	3.45826e-18	8.38286e-16	-	arahy.Tifrunner.gnm1.Arahy.11	113881666	113885574	+	3081	-	PF00464:Serine hydroxymethyltransferase	SHMT
novel.2903	0.292818	415.715	-10.5507	3.71165e-18	8.94922e-16	-	arahy.Tifrunner.gnm1.Arahy.12	62867785	62871279	-	2573	-	PF04765:Protein of unknown function (DUF616)	-
arahy.Tifrunner.gnm1.ann1.0W708Z	93.6733	2431.04	-4.69701	4.05064e-18	9.70397e-16	arahy.0W708Z	arahy.Tifrunner.gnm1.scaffold_36	73419	74945	-	1527	-	PF00421:Photosystem II protein	-
novel.3721	0	283.028	-10.9577	4.06749e-18	9.70397e-16	-	arahy.Tifrunner.gnm1.Arahy.15	16782926	16792387	-	3404	-	-	-
arahy.Tifrunner.gnm1.ann1.FENI28	0	251.436	-10.7876	4.33472e-18	1.02873e-15	arahy.FENI28	arahy.Tifrunner.gnm1.Arahy.09	17324055	17327144	-	1223	-	-	-
arahy.Tifrunner.gnm1.ann1.A0XYYU	0.292818	447.835	-10.6584	4.49474e-18	1.06116e-15	arahy.A0XYYU	arahy.Tifrunner.gnm1.Arahy.01	33749334	33753386	+	1917	-	PF01214:Casein kinase II regulatory subunit	-
arahy.Tifrunner.gnm1.ann1.Z9T13B	0	234.56	-10.6866	4.74083e-18	1.11346e-15	arahy.Z9T13B	arahy.Tifrunner.gnm1.Arahy.18	52610318	52614451	-	1050	-	-	-
arahy.Tifrunner.gnm1.ann1.CIMT38	402.798	0	10.7536	4.80542e-18	1.12281e-15	arahy.CIMT38	arahy.Tifrunner.gnm1.Arahy.14	139372891	139375542	-	1365	-	PF01248:Ribosomal protein L7Ae/L30e/S12e/Gadd45 family	-
arahy.Tifrunner.gnm1.ann1.CXU7YK	0	228.978	-10.6531	4.98456e-18	1.15869e-15	arahy.CXU7YK	arahy.Tifrunner.gnm1.Arahy.09	16557801	16564507	-	2071	-	PF03004:Plant transposase (Ptta/En/Spm family)	-
arahy.Tifrunner.gnm1.ann1.U8KCPE	0.251413	410.463	-10.5328	5.13058e-18	1.18655e-15	arahy.U8KCPE	arahy.Tifrunner.gnm1.Arahy.19	126021468	126022672	-	751	-	-	-
novel.2930	483.359	0.982527	9.16221	6.10877e-18	1.40561e-15	-	arahy.Tifrunner.gnm1.Arahy.12	106631757	106636364	-	2630	-	-	-
arahy.Tifrunner.gnm1.ann1.K7VGHR	342.394	0	10.5197	6.26278e-18	1.43377e-15	arahy.K7VGHR	arahy.Tifrunner.gnm1.Arahy.13	127960070	127960683	-	339	-	-	-
arahy.Tifrunner.gnm1.ann1.F2FLG1	4202.58	1004.02	2.06597	6.61748e-18	1.50735e-15	arahy.F2FLG1	arahy.Tifrunner.gnm1.Arahy.09	112629349	112633328	+	1952	-	PF09174:Maf1 regulator	-
novel.5124	182.595	4.54442	5.40763	7.102e-18	1.60963e-15	-	arahy.Tifrunner.gnm1.Arahy.20	17199745	17201946	-	2202	-	-	-
novel.5136	470.134	0	10.977	7.57096e-18	1.70738e-15	-	arahy.Tifrunner.gnm1.Arahy.20	28700905	28705633	-	1857	-	-	-
arahy.Tifrunner.gnm1.ann1.DTT4AE	332.982	0	10.4794	7.67056e-18	1.72128e-15	arahy.DTT4AE	arahy.Tifrunner.gnm1.Arahy.14	139404603	139410328	+	1881	-	PF00448:SRP54-type protein, GTPase domain|PF02978:Signal peptide binding domain|PF02881:SRP54-type protein, helical bundle domain	-
arahy.Tifrunner.gnm1.ann1.3M6ZYM	324.123	0	10.4403	9.01497e-18	2.013e-15	arahy.3M6ZYM	arahy.Tifrunner.gnm1.Arahy.14	138958059	138959897	+	14968	-	PF07714:Protein tyrosine kinase|PF00931:NB-ARC domain	NB-ARC
novel.4821	346.014	0	10.5344	9.26957e-18	2.05971e-15	-	arahy.Tifrunner.gnm1.Arahy.19	154322175	154350949	+	9987	-	PF14111:Domain of unknown function (DUF4283)	-
novel.4882	396.033	0	10.7296	9.65803e-18	2.13556e-15	-	arahy.Tifrunner.gnm1.Arahy.19	47455171	47461780	-	3619	-	-	-
novel.2195	0	257.501	-10.8201	9.95816e-18	2.18789e-15	-	arahy.Tifrunner.gnm1.Arahy.10	5359692	5370313	+	2975	-	-	-
novel.5038	876.488	0.491263	10.9138	9.99124e-18	2.18789e-15	-	arahy.Tifrunner.gnm1.Arahy.20	83195659	83215310	+	16241	-	PF00078:Reverse transcriptase (RNA-dependent DNA polymerase)	RVT_1
arahy.Tifrunner.gnm1.ann1.WE07RT	341.372	0	10.5152	1.07967e-17	2.35291e-15	arahy.WE07RT	arahy.Tifrunner.gnm1.Arahy.20	28434948	28437897	-	1035	-	PF04765:Protein of unknown function (DUF616)	-
arahy.Tifrunner.gnm1.ann1.KJ6PEZ	319.381	0	10.419	1.09109e-17	2.36641e-15	arahy.KJ6PEZ	arahy.Tifrunner.gnm1.Arahy.01	82824803	82829324	-	786	-	PF00085:Thioredoxin	-
novel.3533	670.9	0.433303	10.5282	1.1792e-17	2.54533e-15	-	arahy.Tifrunner.gnm1.Arahy.14	138514647	138517867	-	3047	-	PF03081:Exo70 exocyst complex subunit	Exo70
novel.4192	328.038	0	10.4578	1.24841e-17	2.68194e-15	-	arahy.Tifrunner.gnm1.Arahy.17	28713512	28717613	+	2399	-	PF13855:Leucine rich repeat	-
arahy.Tifrunner.gnm1.ann1.K68I1Q	0	529.537	-11.8623	1.2716e-17	2.71889e-15	arahy.K68I1Q	arahy.Tifrunner.gnm1.Arahy.12	2901005	2904685	+	3681	-	PF00931:NB-ARC domain	NB-ARC
novel.3163	446.086	0.982527	9.04688	1.28727e-17	2.73946e-15	-	arahy.Tifrunner.gnm1.Arahy.13	31963957	31967682	-	3025	-	-	-
novel.964	318.122	0	10.4135	1.42682e-17	3.01901e-15	-	arahy.Tifrunner.gnm1.Arahy.04	12525204	12529166	-	1435	-	-	-
arahy.Tifrunner.gnm1.ann1.M466US	0	258.038	-10.8239	1.43386e-17	3.01901e-15	arahy.M466US	arahy.Tifrunner.gnm1.Arahy.15	21641097	21643794	-	816	-	-	-
arahy.Tifrunner.gnm1.ann1.GJ5SQ4	0	208.11	-10.5151	1.43861e-17	3.01901e-15	arahy.GJ5SQ4	arahy.Tifrunner.gnm1.Arahy.14	113972057	114014005	+	1152	-	-	-
novel.1910	363.761	0	10.6064	1.4831e-17	3.09803e-15	-	arahy.Tifrunner.gnm1.Arahy.08	48990518	48992065	-	1548	-	PF03732:Retrotransposon gag protein	Retrotrans_gag
novel.4832	312.924	0	10.3894	1.52376e-17	3.16838e-15	-	arahy.Tifrunner.gnm1.Arahy.19	1207616	1211227	-	1626	-	-	-
arahy.Tifrunner.gnm1.ann1.KU2JHS	321.785	0	10.4296	1.56866e-17	3.24684e-15	arahy.KU2JHS	arahy.Tifrunner.gnm1.Arahy.17	61883867	61888881	+	3457	-	-	-
novel.3633	0	210.569	-10.5313	1.67221e-17	3.44544e-15	-	arahy.Tifrunner.gnm1.Arahy.15	119530376	119533579	+	1184	-	PF00004:ATPase family associated with various cellular activities (AAA)	AAA
novel.3023	0	226.677	-10.638	1.69309e-17	3.47267e-15	-	arahy.Tifrunner.gnm1.Arahy.13	27213199	27218029	+	4613	-	PF01187:Macrophage migration inhibitory factor (MIF)	MIF
arahy.Tifrunner.gnm1.ann1.GN4RBX	308.457	0	10.369	1.97404e-17	4.03069e-15	arahy.GN4RBX	arahy.Tifrunner.gnm1.Arahy.07	61843508	61862435	-	1022	-	-	-
novel.326	338.593	0	10.5038	2.08016e-17	4.22832e-15	-	arahy.Tifrunner.gnm1.Arahy.02	75638874	75642860	+	1305	-	-	-
novel.1645	320.396	0	10.4234	2.11346e-17	4.27683e-15	-	arahy.Tifrunner.gnm1.Arahy.07	75790701	75802288	+	8940	-	-	-
arahy.Tifrunner.gnm1.ann1.T33VYK	310.616	0	10.3787	2.23784e-17	4.5084e-15	arahy.T33VYK	arahy.Tifrunner.gnm1.Arahy.03	87008397	87012419	+	1027	-	PF01301:Glycosyl hydrolases family 35	-
novel.4228	0	281.353	-10.9503	2.27172e-17	4.55642e-15	-	arahy.Tifrunner.gnm1.Arahy.17	87324988	87330111	+	2653	-	-	-
arahy.Tifrunner.gnm1.ann1.L71BIL	0.292818	361.752	-10.3495	2.32106e-17	4.63486e-15	arahy.L71BIL	arahy.Tifrunner.gnm1.Arahy.12	94506273	94509920	+	309	-	-	-
novel.4359	0	209.665	-10.5258	2.34903e-17	4.67015e-15	-	arahy.Tifrunner.gnm1.Arahy.17	61608863	61613319	-	4457	-	-	-
novel.4506	583.856	0	11.2891	2.36061e-17	4.67268e-15	-	arahy.Tifrunner.gnm1.Arahy.18	109576341	109579264	+	2924	-	-	-
novel.1648	293.967	0	10.2994	2.61674e-17	5.15713e-15	-	arahy.Tifrunner.gnm1.Arahy.07	76840803	76844396	+	1568	-	-	-
arahy.Tifrunner.gnm1.ann1.3YFD1D	295.628	0	10.3075	3.11651e-17	6.11551e-15	arahy.3YFD1D	arahy.Tifrunner.gnm1.Arahy.12	110479489	110485651	-	1458	-	PF08696:DNA replication factor Dna2|PF00312:Ribosomal protein S15	-
arahy.Tifrunner.gnm1.ann1.SZ745P	0.818546	1680.8	-11.0552	3.22352e-17	6.29822e-15	arahy.SZ745P	arahy.Tifrunner.gnm1.Arahy.13	39940070	39944240	-	1536	-	PF04043:Plant invertase/pectin methylesterase inhibitor|PF01095:Pectinesterase	-
arahy.Tifrunner.gnm1.ann1.WS32QH	710.295	0.354895	10.6105	3.52602e-17	6.8597e-15	arahy.WS32QH	arahy.Tifrunner.gnm1.Arahy.16	141833781	141845971	-	3738	-	PF10551:MULE transposase domain|PF03101:FAR1 DNA-binding domain|PF01179:Copper amine oxidase, enzyme domain	FAR1
arahy.Tifrunner.gnm1.ann1.T191C4	298.504	0	10.3216	3.79522e-17	7.35187e-15	arahy.T191C4	arahy.Tifrunner.gnm1.Arahy.14	139651556	139655882	-	2911	-	PF13041:PPR repeat family	-
arahy.Tifrunner.gnm1.ann1.C9KQAV	437.782	0.982527	9.01719	3.85413e-17	7.4342e-15	arahy.C9KQAV	arahy.Tifrunner.gnm1.Arahy.14	138202633	138208402	-	3067	-	PF01501:Glycosyl transferase family 8	Glyco_transf_8
novel.3073	317.832	0	10.4124	3.95013e-17	7.58709e-15	-	arahy.Tifrunner.gnm1.Arahy.13	120418508	120437487	+	6616	-	-	-
novel.4735	293.014	0	10.295	3.9837e-17	7.61928e-15	-	arahy.Tifrunner.gnm1.Arahy.19	40390951	40396049	+	2142	-	PF13966:zinc-binding in reverse transcriptase	-
novel.2919	287.196	0	10.2655	4.07183e-17	7.75513e-15	-	arahy.Tifrunner.gnm1.Arahy.12	97349377	97354568	-	4302	-	-	-
novel.2341	700.973	0	11.5533	4.11888e-17	7.81192e-15	-	arahy.Tifrunner.gnm1.Arahy.10	33612521	33616744	-	3384	-	PF03004:Plant transposase (Ptta/En/Spm family)	-
novel.2235	0	227.825	-10.6436	4.74879e-17	8.96907e-15	-	arahy.Tifrunner.gnm1.Arahy.10	43369656	43372305	+	1205	-	-	-
arahy.Tifrunner.gnm1.ann1.7DD4C7	277.616	0	10.2169	4.95623e-17	9.32203e-15	arahy.7DD4C7	arahy.Tifrunner.gnm1.Arahy.12	83719128	83723415	+	1019	-	-	-
novel.1841	0.525728	284.906	-9.11296	5.08927e-17	9.53271e-15	-	arahy.Tifrunner.gnm1.Arahy.08	7992882	7997657	-	2688	-	PF07727:Reverse transcriptase (RNA-dependent DNA polymerase)	RVT_2
novel.367	481.366	0	11.0112	5.14096e-17	9.58989e-15	-	arahy.Tifrunner.gnm1.Arahy.02	92876873	92883230	+	1111	-	-	-
novel.3032	258.425	1.06468	7.70535	5.3256e-17	9.89361e-15	-	arahy.Tifrunner.gnm1.Arahy.13	36645683	36653310	+	3845	-	-	-
arahy.Tifrunner.gnm1.ann1.HFSF7Z	275.973	0	10.2082	5.9854e-17	1.1074e-14	arahy.HFSF7Z	arahy.Tifrunner.gnm1.Arahy.15	153887335	153891846	-	3592	-	PF01582:TIR domain|PF00931:NB-ARC domain	TIR
arahy.Tifrunner.gnm1.ann1.ETV3I7	0	181.847	-10.3199	6.4208e-17	1.18312e-14	arahy.ETV3I7	arahy.Tifrunner.gnm1.Arahy.16	1126756	1130488	-	1831	-	-	-
novel.149	0	180.762	-10.3112	6.45868e-17	1.18529e-14	-	arahy.Tifrunner.gnm1.Arahy.01	7036061	7039589	-	1217	-	-	-
novel.2225	0	254.191	-10.8026	6.63917e-17	1.2135e-14	-	arahy.Tifrunner.gnm1.Arahy.10	23117072	23122216	+	4135	-	-	-
novel.1353	0	174.89	-10.2635	6.92601e-17	1.26084e-14	-	arahy.Tifrunner.gnm1.Arahy.06	42621947	42625106	+	1080	-	PF00676:Dehydrogenase E1 component	-
novel.2902	281.275	0	10.236	6.96121e-17	1.26218e-14	-	arahy.Tifrunner.gnm1.Arahy.12	62012317	62022909	-	2979	-	-	-
novel.2371	624.055	0	11.3857	7.33284e-17	1.32426e-14	-	arahy.Tifrunner.gnm1.Arahy.10	91598820	91603680	-	4861	-	PF00078:Reverse transcriptase (RNA-dependent DNA polymerase)|PF13456:Reverse transcriptase-like|PF13966:zinc-binding in reverse transcriptase	RVT_1
arahy.Tifrunner.gnm1.ann1.58NLN8	1064.73	6.07036	7.41024	7.7327e-17	1.39093e-14	arahy.58NLN8	arahy.Tifrunner.gnm1.Arahy.18	120628801	120630732	-	1098	-	PF00407:Pathogenesis-related protein Bet v I family	-
arahy.Tifrunner.gnm1.ann1.Y28ALK	0	177.242	-10.2837	8.16092e-17	1.46216e-14	arahy.Y28ALK	arahy.Tifrunner.gnm1.Arahy.17	31770214	31772056	-	1988	-	PF12906:RING-variant domain	-
arahy.Tifrunner.gnm1.ann1.1K2NHD	9.96153	618.663	-5.96259	8.42991e-17	1.50441e-14	arahy.1K2NHD	arahy.Tifrunner.gnm1.Arahy.08	26543065	26546237	-	2020	-	PF00010:Helix-loop-helix DNA-binding domain	HLH
[truncated: 1,814 more rows]

## Sheet: SLH_24h vs ZH12_24h
gene_id	SLH_24	ZH12_24	log2FoldChange	pvalue	padj	gene_name	gene_chr	gene_start	gene_end	gene_strand	gene_length	gene_biotype	gene_description	tf_family
[truncated: 3,919 more rows]

[truncated: 2 more sheets: SLH_48h vs ZH12_48h, All DEGs between SLH and ZH12]
