# Supplementary material for: Integrated Transcriptomics and Metabolomics Analysis Reveal Key Metabolism Pathways Contributing to Cold Tolerance in Peanut
Source: Front Plant Sci. 2021 Nov 24;12:752474. doi: 10.3389/fpls.2021.752474 (PMC8652294; doi:10.3389/fpls.2021.752474)
Supplement: Supplementary Table 8 — A list of cold-responsive genes in SLH and ZH12 peanut. [file Table_8.XLSX]

## Sheet: SLH_3h vs SLH_0h 
gene_id	SLH_3	SLH_0	log2FoldChange	pvalue	padj	gene_name	gene_chr	gene_start	gene_end	gene_strand	gene_length	gene_biotype	gene_description	tf_family
arahy.Tifrunner.gnm1.ann1.J0SZIG	0	125.794	-9.42622	1.06456e-07	4.2571e-06	arahy.J0SZIG	arahy.Tifrunner.gnm1.Arahy.18	35552637	35554748	+	1978	-	PF00067:Cytochrome P450	p450
novel.2804	0	52.8529	-8.17586	1.63885e-06	4.7286e-05	-	arahy.Tifrunner.gnm1.Arahy.12	106270518	106273021	+	2504	-	-	-
novel.362	0	35.0266	-7.58243	6.55047e-05	0.00114819	-	arahy.Tifrunner.gnm1.Arahy.02	91717604	91720016	+	2413	-	-	-
arahy.Tifrunner.gnm1.ann1.EZ5RGK	0	27.5977	-7.23852	9.10471e-05	0.00152596	arahy.EZ5RGK	arahy.Tifrunner.gnm1.Arahy.20	108396850	108399235	-	1964	-	PF00847:AP2 domain	AP2
arahy.Tifrunner.gnm1.ann1.UDFT26	0	22.4705	-6.94219	0.000873365	0.00980023	arahy.UDFT26	arahy.Tifrunner.gnm1.Arahy.17	46404239	46409376	+	2119	-	PF00010:Helix-loop-helix DNA-binding domain	HLH
arahy.Tifrunner.gnm1.ann1.WLJ433	0	21.105	-6.8522	5.76157e-05	0.00102964	arahy.WLJ433	arahy.Tifrunner.gnm1.Arahy.13	1166987	1167268	+	282	-	-	-
novel.2926	0	20.0752	-6.77785	5.38026e-06	0.000132827	-	arahy.Tifrunner.gnm1.Arahy.12	102622207	102623764	-	1405	-	-	-
arahy.Tifrunner.gnm1.ann1.ZU7PYG	0.756711	55.4169	-6.34655	6.38131e-07	2.08261e-05	arahy.ZU7PYG	arahy.Tifrunner.gnm1.Arahy.05	6378846	6381146	-	2077	-	PF00155:Aminotransferase class I and II	Aminotran_1_2
arahy.Tifrunner.gnm1.ann1.N37MIG	0	14.0674	-6.26469	0.000107944	0.00175803	arahy.N37MIG	arahy.Tifrunner.gnm1.Arahy.07	12098987	12101488	+	1566	-	PF13041:PPR repeat family	-
arahy.Tifrunner.gnm1.ann1.XFW0V8	0.594077	49.1537	-6.2545	1.88008e-06	5.344e-05	arahy.XFW0V8	arahy.Tifrunner.gnm1.Arahy.03	142141211	142146756	-	886	-	PF02519:Auxin responsive protein	Auxin_inducible
arahy.Tifrunner.gnm1.ann1.YHJ5ZY	3.23908	242.318	-6.21689	1.32218e-07	5.19826e-06	arahy.YHJ5ZY	arahy.Tifrunner.gnm1.Arahy.15	73739017	73741968	+	1261	-	PF00445:Ribonuclease T2 family	Ribonuclease_T2
arahy.Tifrunner.gnm1.ann1.VA3ETP	0.297039	21.5494	-5.92081	9.9812e-05	0.00165181	arahy.VA3ETP	arahy.Tifrunner.gnm1.Arahy.13	8506498	8506740	-	243	-	-	-
arahy.Tifrunner.gnm1.ann1.TZ0SCR	0.756711	37.3913	-5.7963	8.05852e-07	2.55083e-05	arahy.TZ0SCR	arahy.Tifrunner.gnm1.Arahy.10	2530814	2531493	+	354	-	-	-
arahy.Tifrunner.gnm1.ann1.3CP25B	0.323807	18.7276	-5.71555	4.53509e-05	0.00083713	arahy.3CP25B	arahy.Tifrunner.gnm1.Arahy.11	1384033	1385052	+	1020	-	PF00685:Sulfotransferase domain	Sulfotransfer_1
arahy.Tifrunner.gnm1.ann1.03UVXD	0.594077	31.3098	-5.59598	7.78204e-06	0.000183403	arahy.03UVXD	arahy.Tifrunner.gnm1.Arahy.13	17021031	17021312	-	376	-	-	-
novel.119	1.5655	76.2012	-5.575	7.26462e-05	0.0012594	-	arahy.Tifrunner.gnm1.Arahy.01	107481580	107484559	+	2633	-	-	-
arahy.Tifrunner.gnm1.ann1.40HSEN	0.323807	16.4873	-5.53357	0.000577029	0.00704424	arahy.40HSEN	arahy.Tifrunner.gnm1.Arahy.03	130246039	130251377	-	4453	-	PF05770:Inositol 1, 3, 4-trisphosphate 5/6-kinase|PF14009:Domain of unknown function (DUF4228)	-
arahy.Tifrunner.gnm1.ann1.768P1R	1.29624	58.4235	-5.48297	2.16846e-05	0.000443043	arahy.768P1R	arahy.Tifrunner.gnm1.Arahy.10	87632354	87635009	-	2022	-	PF00847:AP2 domain	AP2
arahy.Tifrunner.gnm1.ann1.F2F8FV	7.31574	327.424	-5.47806	2.65117e-05	0.000528576	arahy.F2F8FV	arahy.Tifrunner.gnm1.Arahy.14	107662197	107667412	-	1217	-	PF14226:non-haem dioxygenase in morphine synthesis N-terminal|PF03171:2OG-Fe(II) oxygenase superfamily	2OG-FeII_Oxy
novel.2566	45.6247	1994.46	-5.4503	0.000236695	0.00338373	-	arahy.Tifrunner.gnm1.Arahy.11	2766760	2775942	-	7709	-	-	-
arahy.Tifrunner.gnm1.ann1.T4ETEL	1.05375	43.2983	-5.43797	3.19914e-08	1.45967e-06	arahy.T4ETEL	arahy.Tifrunner.gnm1.Arahy.15	5562780	5566706	+	1891	-	PF00071:Ras family|PF08477:Ras of Complex, Roc, domain of DAPkinase	Ras
arahy.Tifrunner.gnm1.ann1.ISB7YF	0.702162	27.2494	-5.35491	7.28334e-06	0.000172812	arahy.ISB7YF	arahy.Tifrunner.gnm1.Arahy.19	152937492	152938839	+	1242	-	PF02893:GRAM domain	GRAM
arahy.Tifrunner.gnm1.ann1.IE6GXI	21.1185	848.029	-5.33021	4.66623e-07	1.57797e-05	arahy.IE6GXI	arahy.Tifrunner.gnm1.Arahy.11	13536120	13540520	+	1650	-	PF03492:SAM dependent carboxyl methyltransferase	-
arahy.Tifrunner.gnm1.ann1.W5CHUK	1.34978	50.1564	-5.2303	4.87069e-05	0.000890097	arahy.W5CHUK	arahy.Tifrunner.gnm1.Arahy.05	36154772	36181908	-	1264	-	PF14226:non-haem dioxygenase in morphine synthesis N-terminal|PF03171:2OG-Fe(II) oxygenase superfamily	2OG-FeII_Oxy
arahy.Tifrunner.gnm1.ann1.YWY61J	0.756711	24.9531	-5.16691	0.000577899	0.00705077	arahy.YWY61J	arahy.Tifrunner.gnm1.Arahy.20	6412671	6416074	-	2221	-	PF03936:Terpene synthase family, metal binding domain|PF01397:Terpene synthase, N-terminal domain	-
arahy.Tifrunner.gnm1.ann1.3LC685	4.50956	160.131	-5.14448	5.95226e-05	0.00106067	arahy.3LC685	arahy.Tifrunner.gnm1.Arahy.17	60701327	60702799	+	1360	-	PF10950:Protein of unknown function (DUF2775)	-
arahy.Tifrunner.gnm1.ann1.49I9B6	0.297039	11.9014	-5.06363	0.00073937	0.00858984	arahy.49I9B6	arahy.Tifrunner.gnm1.Arahy.06	11754404	11756977	+	2574	-	PF00931:NB-ARC domain	NB-ARC
arahy.Tifrunner.gnm1.ann1.JVCZ96	0.647613	21.0029	-4.99905	0.000230327	0.00331177	arahy.JVCZ96	arahy.Tifrunner.gnm1.Arahy.12	118065504	118069343	-	3456	-	PF00931:NB-ARC domain	NB-ARC
novel.2953	5.26628	161.565	-4.93934	1.16773e-06	3.48481e-05	-	arahy.Tifrunner.gnm1.Arahy.12	117250905	117253079	-	1067	-	-	-
arahy.Tifrunner.gnm1.ann1.F1ZF7M	17.8988	544.671	-4.92607	9.95223e-06	0.000226186	arahy.F1ZF7M	arahy.Tifrunner.gnm1.Arahy.05	60849497	60851902	+	1136	-	PF00445:Ribonuclease T2 family	Ribonuclease_T2
arahy.Tifrunner.gnm1.ann1.TZ02ZD	2.9173	85.4807	-4.86809	0.000152449	0.00235002	arahy.TZ02ZD	arahy.Tifrunner.gnm1.Arahy.14	125020859	125021443	+	342	-	-	-
arahy.Tifrunner.gnm1.ann1.BE7QVR	0.594077	18.3412	-4.84373	0.00071154	0.00832862	arahy.BE7QVR	arahy.Tifrunner.gnm1.Arahy.13	8342338	8342604	-	267	-	-	-
arahy.Tifrunner.gnm1.ann1.ZP3NZP	5.86137	167.119	-4.82593	9.53846e-16	1.63115e-13	arahy.ZP3NZP	arahy.Tifrunner.gnm1.Arahy.14	4331015	4332512	+	600	-	PF12681:Glyoxalase-like domain	-
arahy.Tifrunner.gnm1.ann1.C4IV2D	3.34919	93.3028	-4.81096	9.73438e-08	3.92221e-06	arahy.C4IV2D	arahy.Tifrunner.gnm1.Arahy.04	6808324	6809313	-	432	-	-	-
novel.1593	2.1075	51.6449	-4.66562	1.54022e-06	4.48092e-05	-	arahy.Tifrunner.gnm1.Arahy.07	22016241	22018704	+	2464	-	PF00078:Reverse transcriptase (RNA-dependent DNA polymerase)	RVT_1
arahy.Tifrunner.gnm1.ann1.FYP25E	3.88973	96.1132	-4.62325	0.000333009	0.0044944	arahy.FYP25E	arahy.Tifrunner.gnm1.Arahy.12	104236184	104241441	-	1474	-	PF14226:non-haem dioxygenase in morphine synthesis N-terminal|PF03171:2OG-Fe(II) oxygenase superfamily	2OG-FeII_Oxy
arahy.Tifrunner.gnm1.ann1.56XTAU	8.2073	199.439	-4.60058	1.63279e-10	1.2093e-08	arahy.56XTAU	arahy.Tifrunner.gnm1.Arahy.17	2299096	2299692	-	597	-	-	-
arahy.Tifrunner.gnm1.ann1.QYN4RG	2.37676	55.7518	-4.57117	8.0375e-06	0.000188684	arahy.QYN4RG	arahy.Tifrunner.gnm1.Arahy.15	6351870	6354157	-	2085	-	PF00155:Aminotransferase class I and II	Aminotran_1_2
arahy.Tifrunner.gnm1.ann1.N5X18U	4.6722	108.671	-4.54305	0.000425254	0.00548255	arahy.N5X18U	arahy.Tifrunner.gnm1.Arahy.04	98906759	98912709	-	1912	-	PF14226:non-haem dioxygenase in morphine synthesis N-terminal|PF03171:2OG-Fe(II) oxygenase superfamily	2OG-FeII_Oxy
arahy.Tifrunner.gnm1.ann1.XHT27G	0.675394	14.8564	-4.48736	0.000867449	0.00974892	arahy.XHT27G	arahy.Tifrunner.gnm1.Arahy.14	111669267	111674387	+	2292	-	PF13855:Leucine rich repeat	-
arahy.Tifrunner.gnm1.ann1.3RQF03	1.08052	22.8228	-4.47466	0.000624476	0.00748873	arahy.3RQF03	arahy.Tifrunner.gnm1.Arahy.16	151463004	151464851	-	1469	-	-	-
novel.4416	20.1527	445.826	-4.47119	3.87264e-09	2.1578e-07	-	arahy.Tifrunner.gnm1.Arahy.17	133208358	133213844	-	2913	-	-	-
arahy.Tifrunner.gnm1.ann1.C2C6BR	9.26353	202.905	-4.46237	2.32914e-06	6.39154e-05	arahy.C2C6BR	arahy.Tifrunner.gnm1.Arahy.07	980551	981345	-	795	-	-	-
arahy.Tifrunner.gnm1.ann1.1SK5MK	2.8082	61.98	-4.43745	5.3214e-05	0.000962428	arahy.1SK5MK	arahy.Tifrunner.gnm1.Arahy.15	145246480	145248515	+	1164	-	-	-
arahy.Tifrunner.gnm1.ann1.9KNF1J	7.59096	162.392	-4.42769	0.000191772	0.00283666	arahy.9KNF1J	arahy.Tifrunner.gnm1.Arahy.02	89802532	89807780	-	1418	-	PF03171:2OG-Fe(II) oxygenase superfamily|PF14226:non-haem dioxygenase in morphine synthesis N-terminal	2OG-FeII_Oxy
arahy.Tifrunner.gnm1.ann1.P9IGRK	53.9876	1104.15	-4.35503	2.73428e-05	0.0005436	arahy.P9IGRK	arahy.Tifrunner.gnm1.Arahy.14	141527484	141529982	-	1602	-	PF01090:Ribosomal protein S19e	-
arahy.Tifrunner.gnm1.ann1.F2D5GR	29.9362	605.148	-4.33636	5.42793e-05	0.00097875	arahy.F2D5GR	arahy.Tifrunner.gnm1.Arahy.13	125239845	125241403	+	1119	-	PF00847:AP2 domain	AP2
novel.3424	4.50754	91.1153	-4.31748	9.64357e-11	7.45746e-09	-	arahy.Tifrunner.gnm1.Arahy.14	18972199	18975735	-	3537	-	-	-
novel.214	1.24169	24.5581	-4.2567	0.000811174	0.00926288	-	arahy.Tifrunner.gnm1.Arahy.01	99245013	99248061	-	1629	-	-	-
novel.3395	1.35079	25.3704	-4.25168	0.000799499	0.00914198	-	arahy.Tifrunner.gnm1.Arahy.14	5517511	5521199	-	3689	-	-	-
arahy.Tifrunner.gnm1.ann1.3FE9AW	6.34679	117.226	-4.21016	2.96935e-05	0.000583713	arahy.3FE9AW	arahy.Tifrunner.gnm1.Arahy.07	80206423	80214013	+	2780	-	PF04053:Coatomer WD associated region	Coatomer_WDAD
novel.1930	3.75387	69.1553	-4.18191	6.69996e-05	0.00117244	-	arahy.Tifrunner.gnm1.Arahy.09	1786623	1789181	+	1733	-	-	-
arahy.Tifrunner.gnm1.ann1.Z9PXJR	2.24191	41.0258	-4.17997	0.000626391	0.00750527	arahy.Z9PXJR	arahy.Tifrunner.gnm1.Arahy.11	2067185	2075927	-	1597	-	PF01657:Salt stress response/antifungal|PF07714:Protein tyrosine kinase	Pkinase_Tyr
arahy.Tifrunner.gnm1.ann1.RIH0QL	1.75591	30.3726	-4.17447	3.79306e-06	9.78936e-05	arahy.RIH0QL	arahy.Tifrunner.gnm1.Arahy.14	127452788	127454104	+	795	-	PF01163:RIO1 family	-
novel.4346	4.18272	75.2241	-4.15838	0.000355992	0.00473771	-	arahy.Tifrunner.gnm1.Arahy.17	28698742	28701970	-	3229	-	PF03181:BURP domain	-
arahy.Tifrunner.gnm1.ann1.3K66AC	2.9173	50.6471	-4.11164	0.00018862	0.00280087	arahy.3K66AC	arahy.Tifrunner.gnm1.Arahy.13	17023578	17023844	-	267	-	-	-
novel.1707	1.45887	21.8911	-3.9913	0.000323825	0.00439016	-	arahy.Tifrunner.gnm1.Arahy.07	53540484	53541299	-	816	-	-	-
arahy.Tifrunner.gnm1.ann1.V2MLU3	37.7513	588.758	-3.96411	0.000158409	0.00242237	arahy.V2MLU3	arahy.Tifrunner.gnm1.Arahy.13	137855274	137856643	+	1279	-	PF00445:Ribonuclease T2 family	Ribonuclease_T2
arahy.Tifrunner.gnm1.ann1.VJLL8K	44.84	689.004	-3.94072	0.000183923	0.00274859	arahy.VJLL8K	arahy.Tifrunner.gnm1.Arahy.15	4161797	4169630	-	1035	-	PF07714:Protein tyrosine kinase	Pkinase_Tyr
arahy.Tifrunner.gnm1.ann1.FH5FW8	47.9383	717.694	-3.91394	1.63234e-30	1.52599e-27	arahy.FH5FW8	arahy.Tifrunner.gnm1.Arahy.03	5731721	5732050	+	330	-	PF00226:DnaJ domain	DnaJ
arahy.Tifrunner.gnm1.ann1.RSD90X	14.4688	218.499	-3.90227	5.48037e-09	2.94442e-07	arahy.RSD90X	arahy.Tifrunner.gnm1.Arahy.08	32999317	32999571	+	255	-	-	-
arahy.Tifrunner.gnm1.ann1.5HY3IZ	2.05295	29.5943	-3.8778	0.00012704	0.00201141	arahy.5HY3IZ	arahy.Tifrunner.gnm1.Arahy.19	152940715	152942903	+	1904	-	PF02893:GRAM domain	GRAM
arahy.Tifrunner.gnm1.ann1.QI8G0Z	3.29566	47.0335	-3.83697	0.000545477	0.00672541	arahy.QI8G0Z	arahy.Tifrunner.gnm1.Arahy.16	149348571	149349095	+	525	-	PF07911:Protein of unknown function (DUF1677)	-
arahy.Tifrunner.gnm1.ann1.M0HELP	2.72835	38.2076	-3.8307	8.52318e-05	0.00144229	arahy.M0HELP	arahy.Tifrunner.gnm1.Arahy.15	156672072	156674938	-	1641	-	PF02458:Transferase family	-
arahy.Tifrunner.gnm1.ann1.Q9WPYW	2.64703	37.4765	-3.82787	2.29725e-06	6.32053e-05	arahy.Q9WPYW	arahy.Tifrunner.gnm1.Arahy.03	13182001	13182267	+	267	-	-	-
arahy.Tifrunner.gnm1.ann1.RBT75F	28.741	402.952	-3.80982	0.000469073	0.00595442	arahy.RBT75F	arahy.Tifrunner.gnm1.Arahy.07	3226162	3231836	-	3220	-	PF00043:Glutathione S-transferase, C-terminal domain|PF02798:Glutathione S-transferase, N-terminal domain	GST_C
arahy.Tifrunner.gnm1.ann1.1T55P5	41.1326	566.387	-3.78313	0.000277818	0.00385464	arahy.1T55P5	arahy.Tifrunner.gnm1.Arahy.01	8745236	8745883	-	648	-	PF00197:Trypsin and protease inhibitor	-
arahy.Tifrunner.gnm1.ann1.CWUI7Z	20.1468	276.444	-3.77693	3.11869e-05	0.00060852	arahy.CWUI7Z	arahy.Tifrunner.gnm1.Arahy.06	4226640	4227497	+	858	-	PF02458:Transferase family	-
arahy.Tifrunner.gnm1.ann1.2W47TI	93.6112	1277.11	-3.76528	3.62228e-29	2.72111e-26	arahy.2W47TI	arahy.Tifrunner.gnm1.Arahy.03	20901303	20902784	-	1203	-	PF00097:Zinc finger, C3HC4 type (RING finger)	zf-C3HC4
arahy.Tifrunner.gnm1.ann1.KU9SFJ	32.6254	442.024	-3.76215	0.000599397	0.00724581	arahy.KU9SFJ	arahy.Tifrunner.gnm1.Arahy.09	119034984	119035892	+	909	-	PF00139:Legume lectin domain	-
arahy.Tifrunner.gnm1.ann1.X0QYAU	2.24089	30.7942	-3.75583	1.98442e-05	0.000412046	arahy.X0QYAU	arahy.Tifrunner.gnm1.Arahy.13	140687915	140691128	+	2360	-	PF01061:ABC-2 type transporter|PF00005:ABC transporter	ABC2_membrane
novel.823	407.044	5479.78	-3.75099	2.47084e-10	1.74109e-08	-	arahy.Tifrunner.gnm1.Arahy.04	4240229	4266463	+	1684	-	-	-
arahy.Tifrunner.gnm1.ann1.E1A0SA	2.48586	32.0794	-3.74006	0.000225452	0.0032523	arahy.E1A0SA	arahy.Tifrunner.gnm1.Arahy.05	21005477	21006652	-	282	-	-	-
arahy.Tifrunner.gnm1.ann1.271EIT	33.1899	438.935	-3.72509	2.91783e-05	0.000574929	arahy.271EIT	arahy.Tifrunner.gnm1.Arahy.16	18644094	18648872	-	1642	-	PF02458:Transferase family	-
arahy.Tifrunner.gnm1.ann1.I72C9H	4.51204	57.7963	-3.70604	3.00593e-05	0.000589802	arahy.I72C9H	arahy.Tifrunner.gnm1.Arahy.13	17022187	17022453	+	267	-	-	-
arahy.Tifrunner.gnm1.ann1.IVVW2K	4.86115	63.209	-3.69275	1.16801e-06	3.48481e-05	arahy.IVVW2K	arahy.Tifrunner.gnm1.Arahy.18	34214454	34219914	+	709	-	-	-
arahy.Tifrunner.gnm1.ann1.1LGD4F	40.743	525.786	-3.68997	0.000374784	0.00493472	arahy.1LGD4F	arahy.Tifrunner.gnm1.Arahy.03	134993864	134995565	+	1613	-	PF00445:Ribonuclease T2 family	Ribonuclease_T2
arahy.Tifrunner.gnm1.ann1.A9ZIJT	4.37617	54.59	-3.6568	2.73776e-07	9.90303e-06	arahy.A9ZIJT	arahy.Tifrunner.gnm1.Arahy.13	8285563	8285820	-	544	-	-	-
arahy.Tifrunner.gnm1.ann1.QZ7424	10.9912	136.459	-3.64045	3.4854e-17	7.40524e-15	arahy.QZ7424	arahy.Tifrunner.gnm1.Arahy.13	3830632	3833327	-	1272	-	PF03195:Protein of unknown function DUF260	-
arahy.Tifrunner.gnm1.ann1.ZUJ3H1	191.535	2345.32	-3.61422	2.92312e-09	1.66175e-07	arahy.ZUJ3H1	arahy.Tifrunner.gnm1.Arahy.04	4269804	4273541	-	2901	-	-	-
arahy.Tifrunner.gnm1.ann1.81VLYB	25.2214	307.314	-3.60972	0.000233566	0.00334661	arahy.81VLYB	arahy.Tifrunner.gnm1.Arahy.03	138773303	138775266	+	1308	-	PF08263:Leucine rich repeat N-terminal domain|PF13855:Leucine rich repeat	LRRNT_2
novel.1558	467.788	5702.68	-3.60827	6.21253e-17	1.28112e-14	-	arahy.Tifrunner.gnm1.Arahy.06	111174682	111178180	-	3499	-	-	-
arahy.Tifrunner.gnm1.ann1.9W3900	43.5632	522.499	-3.59322	5.16025e-42	1.27695e-38	arahy.9W3900	arahy.Tifrunner.gnm1.Arahy.13	9001662	9001991	-	330	-	PF00226:DnaJ domain	DnaJ
arahy.Tifrunner.gnm1.ann1.J8N2TZ	11.5309	141.032	-3.5916	2.60421e-08	1.21188e-06	arahy.J8N2TZ	arahy.Tifrunner.gnm1.Arahy.12	120272219	120274315	-	1965	-	-	-
novel.3861	11.6374	138.63	-3.56916	2.2439e-06	6.21028e-05	-	arahy.Tifrunner.gnm1.Arahy.16	11376231	11380558	+	3091	-	PF03073:TspO/MBR family	-
arahy.Tifrunner.gnm1.ann1.M2V2SZ	51.0921	601.065	-3.55979	2.24358e-25	1.25844e-22	arahy.M2V2SZ	arahy.Tifrunner.gnm1.Arahy.18	9757300	9758016	+	225	-	-	-
arahy.Tifrunner.gnm1.ann1.HUL940	10.477	123.74	-3.55951	1.01005e-05	0.000228569	arahy.HUL940	arahy.Tifrunner.gnm1.Arahy.16	153185296	153186997	+	3967	-	-	-
arahy.Tifrunner.gnm1.ann1.0AAB2E	34.8033	407.438	-3.55545	0.000362482	0.00480129	arahy.0AAB2E	arahy.Tifrunner.gnm1.Arahy.06	17337605	17340316	+	1840	-	PF01764:Lipase (class 3)	Lipase_3
arahy.Tifrunner.gnm1.ann1.T9ZPF9	43.1825	505.734	-3.54685	7.56235e-30	6.36266e-27	arahy.T9ZPF9	arahy.Tifrunner.gnm1.Arahy.08	35542491	35543312	-	822	-	-	-
arahy.Tifrunner.gnm1.ann1.0D8J24	69.6042	807.675	-3.53684	8.3084e-05	0.00141334	arahy.0D8J24	arahy.Tifrunner.gnm1.Arahy.17	5218560	5226198	-	5843	-	PF00043:Glutathione S-transferase, C-terminal domain	GST_C
novel.2148	7.40099	83.1641	-3.52676	4.95801e-08	2.14803e-06	-	arahy.Tifrunner.gnm1.Arahy.09	95950165	95953615	-	1749	-	PF08263:Leucine rich repeat N-terminal domain	LRRNT_2
novel.2559	29.7605	324.996	-3.44728	0.000864906	0.00972337	-	arahy.Tifrunner.gnm1.Arahy.11	146503613	146515328	+	1414	-	PF08212:Lipocalin-like domain	Lipocalin_2
novel.369	9.3751	99.9048	-3.44384	6.71731e-06	0.000161081	-	arahy.Tifrunner.gnm1.Arahy.02	93632692	93634365	+	1574	-	-	-
novel.3130	13.0477	135.827	-3.39977	2.35068e-10	1.66479e-08	-	arahy.Tifrunner.gnm1.Arahy.13	8346586	8350647	-	4062	-	-	-
novel.3225	20.3935	212.153	-3.38563	0.000467302	0.0059407	-	arahy.Tifrunner.gnm1.Arahy.13	129887027	129888892	-	1866	-	PF00264:Common central domain of tyrosinase|PF12143:Protein of unknown function (DUF_B2219)|PF12142:Polyphenol oxidase middle domain	-
arahy.Tifrunner.gnm1.ann1.Z9NJUF	146.433	1518.97	-3.37148	7.53965e-35	1.05726e-31	arahy.Z9NJUF	arahy.Tifrunner.gnm1.Arahy.11	583414	583842	-	429	-	PF00226:DnaJ domain	DnaJ
arahy.Tifrunner.gnm1.ann1.4MA6RL	5.78196	56.6038	-3.33257	4.99869e-05	0.000911508	arahy.4MA6RL	arahy.Tifrunner.gnm1.Arahy.19	146158210	146159365	-	1097	-	PF00139:Legume lectin domain	-
arahy.Tifrunner.gnm1.ann1.X6QVVL	50.5803	497.583	-3.30191	0.000735303	0.00855677	arahy.X6QVVL	arahy.Tifrunner.gnm1.Arahy.10	850256	853771	+	1617	-	PF00657:GDSL-like Lipase/Acylhydrolase	Lipase_GDSL
novel.2717	103.149	1011.12	-3.29361	3.07974e-45	1.07965e-41	-	arahy.Tifrunner.gnm1.Arahy.12	5658784	5664291	+	5508	-	-	-
arahy.Tifrunner.gnm1.ann1.99SL6H	2.05295	19.493	-3.28231	0.000272187	0.00379233	arahy.99SL6H	arahy.Tifrunner.gnm1.Arahy.19	1528613	1534385	+	3264	-	-	-
arahy.Tifrunner.gnm1.ann1.W3EFV3	40.5943	394.277	-3.28215	0.000177304	0.00266959	arahy.W3EFV3	arahy.Tifrunner.gnm1.Arahy.02	7539713	7549263	-	2668	-	PF00106:short chain dehydrogenase	adh_short
novel.270	97.8125	948	-3.27904	1.51839e-17	3.4158e-15	-	arahy.Tifrunner.gnm1.Arahy.02	9517328	9527031	+	9312	-	PF00078:Reverse transcriptase (RNA-dependent DNA polymerase)	RVT_1
arahy.Tifrunner.gnm1.ann1.79SS0U	26.5033	254.541	-3.27507	8.77787e-07	2.74744e-05	arahy.79SS0U	arahy.Tifrunner.gnm1.Arahy.06	506915	508816	-	1758	-	PF00743:Flavin-binding monooxygenase-like	FMO-like
arahy.Tifrunner.gnm1.ann1.UN6F3P	10.3695	100.005	-3.25935	0.000213665	0.00311291	arahy.UN6F3P	arahy.Tifrunner.gnm1.Arahy.12	119168487	119170650	+	1002	-	PF03847:Transcription initiation factor TFIID subunit A	-
arahy.Tifrunner.gnm1.ann1.RJ9TTJ	150.406	1422.08	-3.24114	7.91836e-06	0.000186407	arahy.RJ9TTJ	arahy.Tifrunner.gnm1.Arahy.08	47891628	47901269	-	2085	-	PF01764:Lipase (class 3)	Lipase_3
arahy.Tifrunner.gnm1.ann1.B8M078	34.7544	327.333	-3.23245	1.95799e-20	6.43507e-18	arahy.B8M078	arahy.Tifrunner.gnm1.Arahy.15	139872773	139872994	-	222	-	-	-
arahy.Tifrunner.gnm1.ann1.12HWWY	5.2385	48.7494	-3.21383	3.02982e-05	0.000593659	arahy.12HWWY	arahy.Tifrunner.gnm1.Arahy.15	10386016	10388380	+	1296	-	PF00046:Homeobox domain	Homeobox
arahy.Tifrunner.gnm1.ann1.Z046N5	13.1012	119.374	-3.19992	1.83146e-05	0.00038465	arahy.Z046N5	arahy.Tifrunner.gnm1.Arahy.10	87315980	87316757	+	641	-	-	-
arahy.Tifrunner.gnm1.ann1.7D6LFL	3.02538	27.0141	-3.17568	0.000129567	0.00204833	arahy.7D6LFL	arahy.Tifrunner.gnm1.Arahy.14	23561041	23561415	+	375	-	PF13962:Domain of unknown function	-
novel.4430	13.3412	119.429	-3.17144	1.11267e-16	2.18728e-14	-	arahy.Tifrunner.gnm1.Arahy.18	7587918	7590944	+	2924	-	-	-
arahy.Tifrunner.gnm1.ann1.ZUC4D4	47.6833	428.553	-3.17006	3.45854e-14	4.9031e-12	arahy.ZUC4D4	arahy.Tifrunner.gnm1.Arahy.07	14772020	14773809	-	1301	-	-	-
novel.2024	3.80886	32.6572	-3.13793	1.85625e-05	0.000388888	-	arahy.Tifrunner.gnm1.Arahy.09	106299392	106300493	+	1102	-	-	-
arahy.Tifrunner.gnm1.ann1.UMA9MH	19.8214	173.099	-3.12724	7.4105e-09	3.8678e-07	arahy.UMA9MH	arahy.Tifrunner.gnm1.Arahy.08	41871373	41875122	+	3750	-	PF00931:NB-ARC domain	NB-ARC
arahy.Tifrunner.gnm1.ann1.VI1AA3	8.96953	77.2296	-3.12082	0.000203573	0.00299123	arahy.VI1AA3	arahy.Tifrunner.gnm1.Arahy.18	34221588	34224625	+	647	-	PF11721:Di-glucose binding within endoplasmic reticulum	-
arahy.Tifrunner.gnm1.ann1.4S5M9U	617.462	5314.47	-3.10509	2.14407e-36	3.4691e-33	arahy.4S5M9U	arahy.Tifrunner.gnm1.Arahy.01	110604495	110607649	+	2033	-	PF00085:Thioredoxin	-
novel.3398	6.26649	53.7747	-3.1028	3.57848e-07	1.25041e-05	-	arahy.Tifrunner.gnm1.Arahy.14	6115135	6116667	-	1533	-	-	-
arahy.Tifrunner.gnm1.ann1.KWW7Y5	68.6222	583.227	-3.08795	4.07035e-44	1.22308e-40	arahy.KWW7Y5	arahy.Tifrunner.gnm1.Arahy.18	14168012	14168842	-	831	-	-	-
arahy.Tifrunner.gnm1.ann1.3C7G22	7.5354	63.4703	-3.08729	0.000538913	0.00666221	arahy.3C7G22	arahy.Tifrunner.gnm1.Arahy.05	12510847	12514157	-	1612	-	PF13178:Protein of unknown function (DUF4005)	-
arahy.Tifrunner.gnm1.ann1.6KNU8H	7.61379	65.1708	-3.08668	0.000827677	0.00939581	arahy.6KNU8H	arahy.Tifrunner.gnm1.Arahy.13	132691867	132696090	+	2763	-	PF05770:Inositol 1, 3, 4-trisphosphate 5/6-kinase|PF14009:Domain of unknown function (DUF4228)	-
arahy.Tifrunner.gnm1.ann1.6TV8QX	6.07608	52.2803	-3.08645	4.61887e-06	0.000116212	arahy.6TV8QX	arahy.Tifrunner.gnm1.Arahy.15	249356	254562	+	569	-	PF00319:SRF-type transcription factor (DNA-binding and dimerisation domain)	SRF-TF
novel.2947	5.15965	43.1417	-3.08594	0.000268509	0.00374773	-	arahy.Tifrunner.gnm1.Arahy.12	114403602	114408824	-	5223	-	-	-
arahy.Tifrunner.gnm1.ann1.DQYB4L	18.5541	157.389	-3.07967	3.49195e-05	0.000670468	arahy.DQYB4L	arahy.Tifrunner.gnm1.Arahy.05	105267246	105270101	+	1960	-	PF14364:Domain of unknown function (DUF4408)|PF05553:Cotton fibre expressed protein	-
arahy.Tifrunner.gnm1.ann1.5QZF0A	841.347	7062.94	-3.06975	5.10149e-21	1.81873e-18	arahy.5QZF0A	arahy.Tifrunner.gnm1.Arahy.10	29832110	29834732	+	1498	-	PF14226:non-haem dioxygenase in morphine synthesis N-terminal|PF03171:2OG-Fe(II) oxygenase superfamily	2OG-FeII_Oxy
arahy.Tifrunner.gnm1.ann1.LWMA4C	11.1236	92.7909	-3.05679	1.07673e-05	0.000242224	arahy.LWMA4C	arahy.Tifrunner.gnm1.Arahy.04	4361271	4362560	-	1290	-	PF14541:Xylanase inhibitor C-terminal|PF14543:Xylanase inhibitor N-terminal	-
arahy.Tifrunner.gnm1.ann1.Q6X8T9	4.59189	37.7697	-3.0386	8.80568e-05	0.00148412	arahy.Q6X8T9	arahy.Tifrunner.gnm1.Arahy.15	9959789	9960832	-	1044	-	PF01501:Glycosyl transferase family 8	Glyco_transf_8
arahy.Tifrunner.gnm1.ann1.WDSQ8J	12.2905	100.728	-3.03746	0.000373985	0.00492864	arahy.WDSQ8J	arahy.Tifrunner.gnm1.Arahy.05	114757064	114759546	-	1699	-	PF00847:AP2 domain	AP2
novel.4138	1481.41	12140.4	-3.03502	6.47609e-14	8.76001e-12	-	arahy.Tifrunner.gnm1.Arahy.16	149878352	149880032	-	1681	-	-	-
arahy.Tifrunner.gnm1.ann1.9T1CY3	59.9653	490.968	-3.03174	5.50019e-13	6.44518e-11	arahy.9T1CY3	arahy.Tifrunner.gnm1.scaffold_59	23157	23684	-	528	-	PF04520:Senescence regulator	-
arahy.Tifrunner.gnm1.ann1.41S86B	23.1181	186.457	-3.01239	4.63926e-14	6.44107e-12	arahy.41S86B	arahy.Tifrunner.gnm1.Arahy.17	3781926	3782882	+	957	-	-	-
arahy.Tifrunner.gnm1.ann1.9450TA	13.8048	108.655	-2.99699	1.16115e-05	0.000259	arahy.9450TA	arahy.Tifrunner.gnm1.Arahy.09	2074244	2074681	-	438	-	-	-
arahy.Tifrunner.gnm1.ann1.X7VQ34	4.18722	32.3013	-2.9834	0.000255263	0.00359265	arahy.X7VQ34	arahy.Tifrunner.gnm1.Arahy.13	9840259	9840513	-	255	-	-	-
arahy.Tifrunner.gnm1.ann1.C3FF4U	11.2074	86.3822	-2.95893	3.16766e-06	8.37568e-05	arahy.C3FF4U	arahy.Tifrunner.gnm1.Arahy.17	1853085	1856888	-	2545	-	PF05691:Raffinose synthase or seed imbibition protein Sip1	-
arahy.Tifrunner.gnm1.ann1.C6TAEW	3.53713	27.7989	-2.955	4.86544e-05	0.000889524	arahy.C6TAEW	arahy.Tifrunner.gnm1.Arahy.05	86735598	86738075	-	1576	-	PF02458:Transferase family	-
arahy.Tifrunner.gnm1.ann1.Q9B6CW	504.571	3907.42	-2.95291	4.38273e-26	2.6339e-23	arahy.Q9B6CW	arahy.Tifrunner.gnm1.Arahy.13	22185745	22187329	-	1305	-	PF00097:Zinc finger, C3HC4 type (RING finger)	zf-C3HC4
arahy.Tifrunner.gnm1.ann1.ES33NP	56.8577	437.96	-2.95183	2.72763e-11	2.33699e-09	arahy.ES33NP	arahy.Tifrunner.gnm1.Arahy.11	147597657	147598118	+	462	-	-	-
arahy.Tifrunner.gnm1.ann1.299G99	315.691	2444.92	-2.95156	1.05194e-34	1.42752e-31	arahy.299G99	arahy.Tifrunner.gnm1.Arahy.16	126065274	126068345	+	1754	-	PF00085:Thioredoxin	-
novel.577	7.23442	56.4854	-2.94068	3.57889e-05	0.000685431	-	arahy.Tifrunner.gnm1.Arahy.03	47368293	47396633	+	2009	-	PF00270:DEAD/DEAH box helicase	DEAD
arahy.Tifrunner.gnm1.ann1.P0BRAJ	3.89018	28.4965	-2.91884	0.000351902	0.00468921	arahy.P0BRAJ	arahy.Tifrunner.gnm1.Arahy.19	6347979	6351122	+	1575	-	-	-
arahy.Tifrunner.gnm1.ann1.71XP3A	3.40374	25.217	-2.91095	0.000382529	0.00502411	arahy.71XP3A	arahy.Tifrunner.gnm1.Arahy.01	103062977	103064884	-	654	-	-	-
arahy.Tifrunner.gnm1.ann1.H1080P	73.19	547.119	-2.90673	2.99981e-14	4.30703e-12	arahy.H1080P	arahy.Tifrunner.gnm1.Arahy.13	541245	542300	-	1056	-	PF01344:Kelch motif	Kelch_1
arahy.Tifrunner.gnm1.ann1.594WWL	5.10364	38.8208	-2.90345	6.05377e-06	0.000147635	arahy.594WWL	arahy.Tifrunner.gnm1.Arahy.19	7116136	7118100	+	1169	-	PF00389:D-isomer specific 2-hydroxyacid dehydrogenase, catalytic domain|PF02826:D-isomer specific 2-hydroxyacid dehydrogenase, NAD binding domain	2-Hacid_dh_C
arahy.Tifrunner.gnm1.ann1.MN65RZ	18.2355	134.887	-2.90182	1.10133e-05	0.000246965	arahy.MN65RZ	arahy.Tifrunner.gnm1.Arahy.20	142828692	142831770	+	1281	-	PF02893:GRAM domain	GRAM
arahy.Tifrunner.gnm1.ann1.JPY1I2	28.4895	213.471	-2.8972	4.31152e-14	6.02581e-12	arahy.JPY1I2	arahy.Tifrunner.gnm1.Arahy.03	4225135	4225362	+	228	-	-	-
arahy.Tifrunner.gnm1.ann1.4D2SB5	1217.98	9051.99	-2.89356	4.61423e-20	1.47054e-17	arahy.4D2SB5	arahy.Tifrunner.gnm1.Arahy.15	150264748	150266478	-	1430	-	-	-
arahy.Tifrunner.gnm1.ann1.YKDH6D	27.4398	202.942	-2.88496	0.000655332	0.00778551	arahy.YKDH6D	arahy.Tifrunner.gnm1.Arahy.18	133110576	133111337	+	613	-	-	-
arahy.Tifrunner.gnm1.ann1.G2Y3LT	78.2779	574.441	-2.8716	2.01065e-25	1.14303e-22	arahy.G2Y3LT	arahy.Tifrunner.gnm1.Arahy.18	9765438	9767276	+	327	-	PF12609:Wound-induced protein	-
novel.618	39.4621	287.28	-2.85995	8.57497e-05	0.0014493	-	arahy.Tifrunner.gnm1.Arahy.03	121078890	121081069	+	919	-	-	-
arahy.Tifrunner.gnm1.ann1.2QB43J	5.32083	38.1032	-2.8479	8.19601e-06	0.000191763	arahy.2QB43J	arahy.Tifrunner.gnm1.Arahy.14	134873858	134877196	+	3239	-	PF08263:Leucine rich repeat N-terminal domain|PF13855:Leucine rich repeat|PF00069:Protein kinase domain	Pkinase
arahy.Tifrunner.gnm1.ann1.Y8KTYY	1765.65	12708.7	-2.8475	5.39924e-07	1.79696e-05	arahy.Y8KTYY	arahy.Tifrunner.gnm1.Arahy.11	4752815	4757542	+	2147	-	PF13537:Glutamine amidotransferase domain|PF00733:Asparagine synthase	-
arahy.Tifrunner.gnm1.ann1.42HTUN	6.07551	43.0082	-2.83701	1.92102e-05	0.000400662	arahy.42HTUN	arahy.Tifrunner.gnm1.Arahy.08	47228964	47232106	-	393	-	PF02309:AUX/IAA family	-
arahy.Tifrunner.gnm1.ann1.SQC659	59.3583	421.937	-2.83343	2.85837e-09	1.62714e-07	arahy.SQC659	arahy.Tifrunner.gnm1.Arahy.17	18710615	18712562	-	1299	-	-	-
arahy.Tifrunner.gnm1.ann1.3U22LJ	24.2228	170.731	-2.82464	2.42933e-11	2.0985e-09	arahy.3U22LJ	arahy.Tifrunner.gnm1.Arahy.09	9647842	9648756	-	915	-	PF04720:PDDEXK-like family of unknown function	-
arahy.Tifrunner.gnm1.ann1.GMB1MS	852.561	6013	-2.8187	9.06471e-08	3.68439e-06	arahy.GMB1MS	arahy.Tifrunner.gnm1.Arahy.10	2394424	2396880	-	1058	-	PF04720:PDDEXK-like family of unknown function	-
arahy.Tifrunner.gnm1.ann1.9AGX7Y	91.7058	645.867	-2.81652	5.89107e-19	1.61977e-16	arahy.9AGX7Y	arahy.Tifrunner.gnm1.Arahy.13	7277136	7280400	+	1998	-	-	-
arahy.Tifrunner.gnm1.ann1.D8H3GK	4.07913	28.119	-2.80682	0.000412032	0.00533992	arahy.D8H3GK	arahy.Tifrunner.gnm1.Arahy.08	46583033	46590384	-	968	-	PF03330:Rare lipoprotein A (RlpA)-like double-psi beta-barrel	-
novel.254	8.50783	58.5249	-2.80122	6.52543e-07	2.12306e-05	-	arahy.Tifrunner.gnm1.Arahy.02	740568	742755	+	2188	-	-	-
arahy.Tifrunner.gnm1.ann1.914GI4	436.843	3038	-2.79872	3.21482e-13	3.88624e-11	arahy.914GI4	arahy.Tifrunner.gnm1.Arahy.07	7719289	7720960	-	1430	-	-	-
arahy.Tifrunner.gnm1.ann1.RDLU83	25.711	178.052	-2.79275	0.000555086	0.00682588	arahy.RDLU83	arahy.Tifrunner.gnm1.Arahy.15	695817	702110	-	2982	-	PF01915:Glycosyl hydrolase family 3 C-terminal domain|PF00933:Glycosyl hydrolase family 3 N terminal domain	Glyco_hydro_3_C
arahy.Tifrunner.gnm1.ann1.4H3PV4	780.089	5399.76	-2.79124	1.55347e-24	7.68837e-22	arahy.4H3PV4	arahy.Tifrunner.gnm1.Arahy.13	130520212	130522696	+	1341	-	PF04720:PDDEXK-like family of unknown function	-
novel.1785	4.67175	32.975	-2.78945	0.000540565	0.0066766	-	arahy.Tifrunner.gnm1.Arahy.08	31617513	31619917	+	894	-	-	-
arahy.Tifrunner.gnm1.ann1.QE00FV	106.649	736.155	-2.78682	2.70362e-26	1.64835e-23	arahy.QE00FV	arahy.Tifrunner.gnm1.Arahy.10	97650165	97652390	+	2052	-	-	-
arahy.Tifrunner.gnm1.ann1.8D4GMT	33.8932	233.999	-2.78291	1.98578e-08	9.41803e-07	arahy.8D4GMT	arahy.Tifrunner.gnm1.Arahy.11	130304777	130308330	-	1859	-	-	-
arahy.Tifrunner.gnm1.ann1.NKX1H6	20.2568	138.088	-2.77463	3.421e-05	0.000658045	arahy.NKX1H6	arahy.Tifrunner.gnm1.Arahy.18	132031933	132032544	+	473	-	-	-
arahy.Tifrunner.gnm1.ann1.GS0FK5	12.6376	86.9778	-2.77278	8.76792e-08	3.57066e-06	arahy.GS0FK5	arahy.Tifrunner.gnm1.Arahy.20	5651307	5652633	+	1029	-	PF00249:Myb-like DNA-binding domain	Myb_DNA-binding
arahy.Tifrunner.gnm1.ann1.G0BSDQ	10.0748	67.6033	-2.77273	2.63781e-06	7.14076e-05	arahy.G0BSDQ	arahy.Tifrunner.gnm1.Arahy.16	25012059	25016276	-	983	-	PF00026:Eukaryotic aspartyl protease	Asp
arahy.Tifrunner.gnm1.ann1.ZR769L	11.4762	78.5007	-2.77213	0.000470194	0.00595787	arahy.ZR769L	arahy.Tifrunner.gnm1.Arahy.12	119720197	119725095	+	3851	-	-	-
novel.3525	170.881	1167.01	-2.77124	4.40567e-05	0.000817394	-	arahy.Tifrunner.gnm1.Arahy.14	136844995	136848284	-	3290	-	-	-
arahy.Tifrunner.gnm1.ann1.3CC4UA	3.85993	26.5824	-2.76602	0.0005253	0.00652252	arahy.3CC4UA	arahy.Tifrunner.gnm1.Arahy.02	73820629	73821635	+	927	-	PF13041:PPR repeat family	-
novel.4266	9.31909	62.12	-2.76439	4.11287e-07	1.41126e-05	-	arahy.Tifrunner.gnm1.Arahy.17	126170468	126172059	+	1592	-	PF00646:F-box domain	F-box
arahy.Tifrunner.gnm1.ann1.G06SMY	18.181	122.392	-2.76345	0.00015225	0.00234783	arahy.G06SMY	arahy.Tifrunner.gnm1.Arahy.03	6241047	6244850	-	1523	-	PF08240:Alcohol dehydrogenase GroES-like domain|PF00107:Zinc-binding dehydrogenase	ADH_N
arahy.Tifrunner.gnm1.ann1.6KSP6K	165.7	1119.71	-2.75758	2.83961e-05	0.000562149	arahy.6KSP6K	arahy.Tifrunner.gnm1.Arahy.09	90674720	90678835	+	2806	-	PF14577:Sieve element occlusion C-terminus|PF14576:Sieve element occlusion N-terminus	-
arahy.Tifrunner.gnm1.ann1.RIWW0V	17.0196	113.42	-2.75357	6.15103e-05	0.00108869	arahy.RIWW0V	arahy.Tifrunner.gnm1.Arahy.19	2636928	2637362	-	435	-	-	-
arahy.Tifrunner.gnm1.ann1.Z0G856	90.9451	612.059	-2.75098	1.38906e-27	9.42499e-25	arahy.Z0G856	arahy.Tifrunner.gnm1.Arahy.18	1724590	1726247	+	1287	-	-	-
arahy.Tifrunner.gnm1.ann1.TI45MV	147.47	990.873	-2.75093	3.23376e-06	8.51834e-05	arahy.TI45MV	arahy.Tifrunner.gnm1.Arahy.07	52591143	52593644	+	1626	-	-	-
arahy.Tifrunner.gnm1.ann1.TKZD77	55.8804	375.07	-2.75092	3.22555e-08	1.4695e-06	arahy.TKZD77	arahy.Tifrunner.gnm1.Arahy.02	100484165	100487870	-	3639	-	PF00931:NB-ARC domain	NB-ARC
arahy.Tifrunner.gnm1.ann1.H7FQDY	103.187	694.047	-2.75076	7.38099e-05	0.00127569	arahy.H7FQDY	arahy.Tifrunner.gnm1.Arahy.16	16424451	16429158	+	2859	-	-	-
arahy.Tifrunner.gnm1.ann1.H6DD6M	312.825	2103.05	-2.74908	7.10712e-50	2.98982e-46	arahy.H6DD6M	arahy.Tifrunner.gnm1.Arahy.06	95048379	95051596	+	2041	-	PF00085:Thioredoxin	-
novel.4571	19.632	130.754	-2.73073	3.85741e-14	5.44542e-12	-	arahy.Tifrunner.gnm1.Arahy.18	9852377	9858561	-	1731	-	-	-
novel.2636	29.4087	193.63	-2.72687	1.84403e-18	4.75919e-16	-	arahy.Tifrunner.gnm1.Arahy.11	80606962	80613269	-	2718	-	-	-
arahy.Tifrunner.gnm1.ann1.BW0ALG	122.231	804.399	-2.71671	1.25536e-17	2.87013e-15	arahy.BW0ALG	arahy.Tifrunner.gnm1.Arahy.16	101629945	101631570	+	946	-	-	-
arahy.Tifrunner.gnm1.ann1.D699FL	883.92	5797.93	-2.71368	1.58139e-27	1.05597e-24	arahy.D699FL	arahy.Tifrunner.gnm1.Arahy.03	128066165	128068655	+	1329	-	PF04720:PDDEXK-like family of unknown function	-
arahy.Tifrunner.gnm1.ann1.9LU5BM	1758.23	11448.9	-2.70321	2.55317e-36	3.97803e-33	arahy.9LU5BM	arahy.Tifrunner.gnm1.Arahy.15	10877338	10881471	+	1052	-	-	-
arahy.Tifrunner.gnm1.ann1.LS5HQA	11.5079	73.6795	-2.69564	0.000341819	0.00458827	arahy.LS5HQA	arahy.Tifrunner.gnm1.Arahy.16	7864138	7868409	-	2784	-	PF00931:NB-ARC domain	NB-ARC
novel.1448	8.39772	53.8988	-2.69352	1.04678e-06	3.17034e-05	-	arahy.Tifrunner.gnm1.Arahy.06	8845248	8848832	-	501	-	-	-
novel.4749	71.6226	459.475	-2.68547	2.713e-12	2.81804e-10	-	arahy.Tifrunner.gnm1.Arahy.19	53189911	53193299	+	2925	-	PF02779:Transketolase, pyrimidine binding domain	-
arahy.Tifrunner.gnm1.ann1.X89W2W	6.26649	39.7509	-2.6671	8.10024e-05	0.00138072	arahy.X89W2W	arahy.Tifrunner.gnm1.Arahy.14	137897878	137901526	-	3230	-	PF08263:Leucine rich repeat N-terminal domain|PF13855:Leucine rich repeat	LRRNT_2
novel.2811	6.37255	39.567	-2.64478	0.00024211	0.00344439	-	arahy.Tifrunner.gnm1.Arahy.12	107457047	107459786	+	1794	-	-	-
arahy.Tifrunner.gnm1.ann1.BCR6RP	11.1291	69.1561	-2.64275	0.00012647	0.0020039	arahy.BCR6RP	arahy.Tifrunner.gnm1.Arahy.10	3252697	3254469	+	1615	-	PF00249:Myb-like DNA-binding domain	Myb_DNA-binding
arahy.Tifrunner.gnm1.ann1.0I4CS6	313.868	1959.09	-2.64254	1.7478e-32	1.9349e-29	arahy.0I4CS6	arahy.Tifrunner.gnm1.Arahy.11	126237203	126240609	-	2002	-	PF00085:Thioredoxin	-
arahy.Tifrunner.gnm1.ann1.TGNN96	57.5148	357.505	-2.64183	6.57512e-06	0.000158414	arahy.TGNN96	arahy.Tifrunner.gnm1.Arahy.10	112589717	112592079	+	1096	-	PF14416:PMR5 N terminal Domain|PF13839:GDSL/SGNH-like Acyl-Esterase family found in Pmr5 and Cas1p	-
novel.17	66.5421	410.945	-2.63109	1.96302e-09	1.14854e-07	-	arahy.Tifrunner.gnm1.Arahy.01	8089223	8090590	+	904	-	-	-
arahy.Tifrunner.gnm1.ann1.G6BHL8	21.0909	130.584	-2.63097	4.37467e-12	4.30992e-10	arahy.G6BHL8	arahy.Tifrunner.gnm1.Arahy.15	156719468	156722184	-	2355	-	PF00010:Helix-loop-helix DNA-binding domain	HLH
novel.3749	35.3192	219.159	-2.62727	3.88245e-11	3.20878e-09	-	arahy.Tifrunner.gnm1.Arahy.15	58508257	58510832	-	2576	-	PF13966:zinc-binding in reverse transcriptase	-
novel.378	11.3686	69.8659	-2.62662	1.36418e-05	0.000296508	-	arahy.Tifrunner.gnm1.Arahy.02	96874825	96881815	+	960	-	-	-
arahy.Tifrunner.gnm1.ann1.VNVE4D	17.6142	108.007	-2.62609	0.000418952	0.00541701	arahy.VNVE4D	arahy.Tifrunner.gnm1.Arahy.09	883528	885336	+	1809	-	-	-
novel.2173	530.723	3268.86	-2.62366	4.15391e-12	4.10204e-10	-	arahy.Tifrunner.gnm1.Arahy.09	112950248	112968797	-	7280	-	-	-
novel.4767	14.0424	85.5381	-2.61543	1.34619e-10	1.0149e-08	-	arahy.Tifrunner.gnm1.Arahy.19	98399354	98401604	+	2251	-	PF03732:Retrotransposon gag protein	Retrotrans_gag
novel.2158	44.502	271.293	-2.60669	7.35999e-05	0.00127311	-	arahy.Tifrunner.gnm1.Arahy.09	106306011	106309421	-	2015	-	-	-
novel.3640	73.611	446.376	-2.60273	4.44202e-17	9.29686e-15	-	arahy.Tifrunner.gnm1.Arahy.15	129157735	129161249	+	3383	-	-	-
arahy.Tifrunner.gnm1.ann1.T42YYR	17.3603	105.547	-2.59961	1.46899e-09	8.81564e-08	arahy.T42YYR	arahy.Tifrunner.gnm1.Arahy.07	1953654	1954181	-	528	-	PF05553:Cotton fibre expressed protein	-
novel.116	33.4904	202.401	-2.59848	2.289e-11	1.98954e-09	-	arahy.Tifrunner.gnm1.Arahy.01	106324680	106331492	+	5819	-	-	-
arahy.Tifrunner.gnm1.ann1.DSP02Y	10.0713	60.6041	-2.59812	2.77071e-06	7.44781e-05	arahy.DSP02Y	arahy.Tifrunner.gnm1.Arahy.04	89157632	89162200	-	1547	-	PF00249:Myb-like DNA-binding domain	Myb_DNA-binding
arahy.Tifrunner.gnm1.ann1.J6PND3	27.944	169.155	-2.58593	2.15256e-08	1.01746e-06	arahy.J6PND3	arahy.Tifrunner.gnm1.Arahy.04	6510955	6511281	-	327	-	-	-
arahy.Tifrunner.gnm1.ann1.RL0N5R	91.1276	546.516	-2.58546	0.000699275	0.00821707	arahy.RL0N5R	arahy.Tifrunner.gnm1.Arahy.02	99206218	99211900	-	4073	-	PF00931:NB-ARC domain	NB-ARC
arahy.Tifrunner.gnm1.ann1.ND3FHR	46.7324	278.626	-2.57927	3.83167e-05	0.000727067	arahy.ND3FHR	arahy.Tifrunner.gnm1.Arahy.19	475387	478925	-	1197	-	PF02458:Transferase family	-
novel.4418	365.614	2178.07	-2.57596	1.19055e-16	2.31871e-14	-	arahy.Tifrunner.gnm1.Arahy.17	133671247	133674020	-	2774	-	-	-
novel.678	22.5473	133.149	-2.55801	1.24195e-11	1.12844e-09	-	arahy.Tifrunner.gnm1.Arahy.03	12731986	12738006	-	5849	-	PF00078:Reverse transcriptase (RNA-dependent DNA polymerase)|PF14392:Zinc knuckle|PF14111:Domain of unknown function (DUF4283)	RVT_1
arahy.Tifrunner.gnm1.ann1.VJ8B3Q	97.8885	573.126	-2.5495	4.04121e-16	7.35955e-14	arahy.VJ8B3Q	arahy.Tifrunner.gnm1.Arahy.05	7823873	7824358	+	486	-	PF00847:AP2 domain	AP2
arahy.Tifrunner.gnm1.ann1.84ELHW	105.932	619.641	-2.54668	4.58986e-26	2.71952e-23	arahy.84ELHW	arahy.Tifrunner.gnm1.Arahy.12	8433571	8436056	-	824	-	-	-
arahy.Tifrunner.gnm1.ann1.S8ICGN	120.2	703.33	-2.54569	3.69648e-10	2.52851e-08	arahy.S8ICGN	arahy.Tifrunner.gnm1.Arahy.01	105249081	105250406	-	1326	-	PF00646:F-box domain	F-box
novel.3247	29.5139	170.905	-2.53229	2.52573e-07	9.26351e-06	-	arahy.Tifrunner.gnm1.Arahy.13	141697322	141705702	-	1790	-	PF08263:Leucine rich repeat N-terminal domain|PF13855:Leucine rich repeat	LRRNT_2
arahy.Tifrunner.gnm1.ann1.221WPX	6.13062	35.5728	-2.52718	0.000463489	0.00590143	arahy.221WPX	arahy.Tifrunner.gnm1.Arahy.15	130159731	130162566	+	2247	-	PF00067:Cytochrome P450	p450
arahy.Tifrunner.gnm1.ann1.09CI3V	1095.3	6311.38	-2.52641	5.97593e-13	6.96387e-11	arahy.09CI3V	arahy.Tifrunner.gnm1.Arahy.05	95277496	95279157	+	1388	-	-	-
arahy.Tifrunner.gnm1.ann1.T9WNSP	98.413	566.056	-2.5261	0.000478015	0.00603697	arahy.T9WNSP	arahy.Tifrunner.gnm1.Arahy.05	61932558	61941261	+	1776	-	PF12697:Alpha/beta hydrolase family	-
novel.3326	11.4003	63.8713	-2.5092	0.000862352	0.00969725	-	arahy.Tifrunner.gnm1.Arahy.14	115910990	115920613	+	761	-	-	-
arahy.Tifrunner.gnm1.ann1.WXR6C4	393.47	2237.43	-2.50763	1.34294e-05	0.000292567	arahy.WXR6C4	arahy.Tifrunner.gnm1.Arahy.17	133828956	133833799	+	2219	-	PF01063:Amino-transferase class IV	-
arahy.Tifrunner.gnm1.ann1.LMH5CF	157.783	897.167	-2.5067	9.82564e-10	6.0786e-08	arahy.LMH5CF	arahy.Tifrunner.gnm1.Arahy.19	397854	400567	-	1829	-	PF00450:Serine carboxypeptidase	Peptidase_S10
novel.1449	33.2444	187.063	-2.49464	0.000694069	0.00816959	-	arahy.Tifrunner.gnm1.Arahy.06	9299391	9305127	-	2267	-	-	-
arahy.Tifrunner.gnm1.ann1.DFH8S5	158.532	891.541	-2.49252	5.2204e-07	1.74433e-05	arahy.DFH8S5	arahy.Tifrunner.gnm1.Arahy.03	2515244	2517492	-	2119	-	PF08541:3-Oxoacyl-[acyl-carrier-protein (ACP)] synthase III C terminal|PF08392:FAE1/Type III polyketide synthase-like protein	-
arahy.Tifrunner.gnm1.ann1.PBBM0Z	17.0722	94.9673	-2.48954	3.60218e-06	9.37147e-05	arahy.PBBM0Z	arahy.Tifrunner.gnm1.Arahy.20	136242415	136244448	-	1643	-	-	-
novel.4367	6.88632	38.6789	-2.48664	0.000236842	0.00338373	-	arahy.Tifrunner.gnm1.Arahy.17	82873737	82875491	-	1407	-	-	-
novel.5087	104.22	582.372	-2.48578	6.73318e-10	4.31128e-08	-	arahy.Tifrunner.gnm1.Arahy.20	138467291	138471619	+	4213	-	-	-
arahy.Tifrunner.gnm1.ann1.JFFF29	152.401	847.757	-2.47664	5.36026e-20	1.6828e-17	arahy.JFFF29	arahy.Tifrunner.gnm1.Arahy.02	35395311	35402096	-	4584	-	-	-
arahy.Tifrunner.gnm1.ann1.ISY40W	11.2312	62.8782	-2.47434	0.000162606	0.00247844	arahy.ISY40W	arahy.Tifrunner.gnm1.Arahy.02	96309194	96312882	-	2399	-	PF00067:Cytochrome P450	p450
arahy.Tifrunner.gnm1.ann1.GDAP1Y	17.1456	95.2832	-2.47355	2.02677e-10	1.46247e-08	arahy.GDAP1Y	arahy.Tifrunner.gnm1.Arahy.14	16330566	16332206	+	1119	-	PF00407:Pathogenesis-related protein Bet v I family	-
arahy.Tifrunner.gnm1.ann1.9YR5UX	55.6147	307.734	-2.46997	3.52533e-05	0.000676258	arahy.9YR5UX	arahy.Tifrunner.gnm1.Arahy.09	471768	475030	-	1368	-	PF02458:Transferase family	-
arahy.Tifrunner.gnm1.ann1.GW3WU5	30.3602	166.794	-2.46473	0.000888023	0.0099434	arahy.GW3WU5	arahy.Tifrunner.gnm1.Arahy.16	149929429	149931501	-	1125	-	PF00447:HSF-type DNA-binding	HSF_DNA-bind
arahy.Tifrunner.gnm1.ann1.K8MVYG	139.338	765.357	-2.45828	1.39938e-19	4.11672e-17	arahy.K8MVYG	arahy.Tifrunner.gnm1.Arahy.19	2104636	2107190	-	1113	-	PF14226:non-haem dioxygenase in morphine synthesis N-terminal|PF03171:2OG-Fe(II) oxygenase superfamily	2OG-FeII_Oxy
novel.4143	347.643	1906.28	-2.45623	4.39169e-24	2.00815e-21	-	arahy.Tifrunner.gnm1.Arahy.16	151436130	151441628	-	4287	-	-	-
arahy.Tifrunner.gnm1.ann1.ZK6QPF	28.5454	156.144	-2.45522	1.52648e-06	4.44708e-05	arahy.ZK6QPF	arahy.Tifrunner.gnm1.Arahy.16	152411670	152416570	-	1355	-	PF01300:Telomere recombination	Sua5_yciO_yrdC
arahy.Tifrunner.gnm1.ann1.JV9T2X	9.69148	53.5118	-2.45351	2.82808e-05	0.000560131	arahy.JV9T2X	arahy.Tifrunner.gnm1.Arahy.02	4730198	4731619	+	1422	-	PF00010:Helix-loop-helix DNA-binding domain|PF14215:bHLH-MYC and R2R3-MYB transcription factors N-terminal	HLH
arahy.Tifrunner.gnm1.ann1.P9D87U	551.143	3011.39	-2.45079	1.48226e-14	2.20338e-12	arahy.P9D87U	arahy.Tifrunner.gnm1.Arahy.17	9834579	9836198	-	1406	-	-	-
arahy.Tifrunner.gnm1.ann1.296U9Y	169.837	927.82	-2.45041	2.15049e-08	1.01746e-06	arahy.296U9Y	arahy.Tifrunner.gnm1.Arahy.16	21442630	21445079	+	2213	-	PF14299:Phloem protein 2|PF00646:F-box domain	F-box
arahy.Tifrunner.gnm1.ann1.N9GJM6	5.8608	31.2323	-2.44405	0.000161926	0.00246898	arahy.N9GJM6	arahy.Tifrunner.gnm1.Arahy.08	35803642	35810457	+	1212	-	PF00201:UDP-glucoronosyl and UDP-glucosyl transferase	UDPGT
arahy.Tifrunner.gnm1.ann1.A6JRIG	478.158	2589.03	-2.43785	1.76588e-07	6.77185e-06	arahy.A6JRIG	arahy.Tifrunner.gnm1.Arahy.20	4510147	4512892	-	1034	-	PF04720:PDDEXK-like family of unknown function	-
arahy.Tifrunner.gnm1.ann1.WL96AD	26.0611	141.116	-2.43775	5.56346e-05	0.000999759	arahy.WL96AD	arahy.Tifrunner.gnm1.Arahy.15	135591516	135594336	-	1955	-	PF05553:Cotton fibre expressed protein|PF14364:Domain of unknown function (DUF4408)	-
arahy.Tifrunner.gnm1.ann1.AVR1K1	56.5986	306.252	-2.43424	0.000108127	0.00176033	arahy.AVR1K1	arahy.Tifrunner.gnm1.Arahy.08	37199448	37202873	+	2150	-	PF07714:Protein tyrosine kinase|PF00954:S-locus glycoprotein domain|PF08276:PAN-like domain	Pkinase_Tyr
arahy.Tifrunner.gnm1.ann1.SH19F5	55.7612	297.817	-2.4205	1.84453e-11	1.6336e-09	arahy.SH19F5	arahy.Tifrunner.gnm1.Arahy.20	102521396	102523083	-	627	-	-	-
arahy.Tifrunner.gnm1.ann1.0Q085S	17.8829	94.6692	-2.41928	0.000255884	0.00360017	arahy.0Q085S	arahy.Tifrunner.gnm1.Arahy.18	7508144	7509506	+	1230	-	PF00069:Protein kinase domain	Pkinase
novel.3699	23.2817	122.92	-2.40521	5.77593e-10	3.77301e-08	-	arahy.Tifrunner.gnm1.Arahy.15	2719786	2724081	-	4296	-	-	-
arahy.Tifrunner.gnm1.ann1.J6EHGP	16.2843	85.9438	-2.40358	4.90433e-05	0.000895466	arahy.J6EHGP	arahy.Tifrunner.gnm1.Arahy.12	77239357	77243371	-	1887	-	PF13178:Protein of unknown function (DUF4005)	-
arahy.Tifrunner.gnm1.ann1.DYSG1V	15.5018	81.9608	-2.40176	0.000419706	0.00542433	arahy.DYSG1V	arahy.Tifrunner.gnm1.Arahy.10	1754287	1758773	-	1717	-	PF00657:GDSL-like Lipase/Acylhydrolase	Lipase_GDSL
arahy.Tifrunner.gnm1.ann1.ST54C5	23.8698	126.983	-2.39959	1.12401e-10	8.59721e-09	arahy.ST54C5	arahy.Tifrunner.gnm1.Arahy.01	4994767	4995111	+	345	-	-	-
arahy.Tifrunner.gnm1.ann1.V4TZMI	24.4957	128.965	-2.39124	6.17308e-05	0.00109067	arahy.V4TZMI	arahy.Tifrunner.gnm1.Arahy.16	133382327	133384882	+	962	-	-	-
arahy.Tifrunner.gnm1.ann1.YG2QQU	7.9926	41.6768	-2.38609	7.11012e-05	0.00123701	arahy.YG2QQU	arahy.Tifrunner.gnm1.Arahy.15	153304936	153307585	-	2047	-	PF07722:Peptidase C26	-
arahy.Tifrunner.gnm1.ann1.MXM7CG	152.179	792.48	-2.38265	0.00027951	0.00387045	arahy.MXM7CG	arahy.Tifrunner.gnm1.Arahy.09	4295543	4298069	-	1549	-	-	-
arahy.Tifrunner.gnm1.ann1.05MAMP	12.3152	63.8798	-2.38076	8.71795e-07	2.7308e-05	arahy.05MAMP	arahy.Tifrunner.gnm1.Arahy.10	27926782	27931174	+	2668	-	PF04788:Protein of unknown function (DUF620)	-
arahy.Tifrunner.gnm1.ann1.X03RQ8	5.4532	28.7584	-2.3801	0.000775298	0.00892346	arahy.X03RQ8	arahy.Tifrunner.gnm1.Arahy.09	75086941	75103064	+	195	-	-	-
arahy.Tifrunner.gnm1.ann1.0G1U1N	53.3895	275.716	-2.37278	1.24152e-14	1.85866e-12	arahy.0G1U1N	arahy.Tifrunner.gnm1.Arahy.01	96595057	96595518	-	462	-	-	-
arahy.Tifrunner.gnm1.ann1.ND5IN9	243.764	1259.59	-2.36952	9.39725e-07	2.90465e-05	arahy.ND5IN9	arahy.Tifrunner.gnm1.Arahy.07	77306580	77320736	-	3246	-	PF11721:Di-glucose binding within endoplasmic reticulum|PF07714:Protein tyrosine kinase|PF13855:Leucine rich repeat	Pkinase_Tyr
arahy.Tifrunner.gnm1.ann1.J2RGTS	30.757	158.581	-2.36778	9.55247e-10	5.93579e-08	arahy.J2RGTS	arahy.Tifrunner.gnm1.Arahy.06	8848974	8851556	-	816	-	-	-
arahy.Tifrunner.gnm1.ann1.3F6TQT	103.263	529.874	-2.35831	1.13054e-12	1.24176e-10	arahy.3F6TQT	arahy.Tifrunner.gnm1.Arahy.03	5961530	5963530	-	1882	-	PF00249:Myb-like DNA-binding domain	Myb_DNA-binding
novel.4826	36.5023	187.556	-2.35761	8.10366e-06	0.00019001	-	arahy.Tifrunner.gnm1.Arahy.19	156145244	156147051	+	1808	-	-	-
arahy.Tifrunner.gnm1.ann1.52GVK1	31.9897	162.753	-2.34357	0.00028351	0.0039181	arahy.52GVK1	arahy.Tifrunner.gnm1.Arahy.01	3934063	3936403	+	2034	-	-	-
novel.3838	18.6035	94.9357	-2.33749	1.67015e-07	6.42817e-06	-	arahy.Tifrunner.gnm1.Arahy.15	158229032	158232001	-	2970	-	-	-
arahy.Tifrunner.gnm1.ann1.69CMND	13.3917	67.2652	-2.33235	0.000586879	0.00713756	arahy.69CMND	arahy.Tifrunner.gnm1.Arahy.11	2670927	2674294	-	375	-	PF02798:Glutathione S-transferase, N-terminal domain	GST_N
arahy.Tifrunner.gnm1.ann1.KK8UF0	11.3125	57.3162	-2.32902	2.29992e-06	6.32373e-05	arahy.KK8UF0	arahy.Tifrunner.gnm1.Arahy.15	141344566	141346406	-	1526	-	PF13041:PPR repeat family	-
arahy.Tifrunner.gnm1.ann1.TF28KF	219.233	1101.21	-2.329	0.000396152	0.00517557	arahy.TF28KF	arahy.Tifrunner.gnm1.Arahy.12	10202744	10206249	-	1258	-	PF00106:short chain dehydrogenase	adh_short
arahy.Tifrunner.gnm1.ann1.E35BH4	146.355	733.622	-2.32629	0.000347854	0.00464661	arahy.E35BH4	arahy.Tifrunner.gnm1.Arahy.06	17343744	17346639	+	1613	-	PF01764:Lipase (class 3)	Lipase_3
novel.568	23.8991	119.929	-2.3256	0.000217013	0.00315565	-	arahy.Tifrunner.gnm1.Arahy.03	37730925	37733059	+	1187	-	-	-
arahy.Tifrunner.gnm1.ann1.1Q8FTJ	62.7526	313.809	-2.32327	0.000406485	0.00528104	arahy.1Q8FTJ	arahy.Tifrunner.gnm1.Arahy.03	2369542	2379071	+	3144	-	PF13426:PAS domain|PF00069:Protein kinase domain	Pkinase
novel.1293	29.2701	147.354	-2.32282	4.79222e-06	0.000120143	-	arahy.Tifrunner.gnm1.Arahy.05	111456519	111459384	-	2677	-	-	-
arahy.Tifrunner.gnm1.ann1.8GY7KN	27.2734	135.862	-2.32078	1.265e-12	1.37865e-10	arahy.8GY7KN	arahy.Tifrunner.gnm1.Arahy.02	60864443	60865470	-	360	-	-	-
arahy.Tifrunner.gnm1.ann1.CKU6LG	6.64282	32.9707	-2.31623	4.83303e-05	0.000885137	arahy.CKU6LG	arahy.Tifrunner.gnm1.Arahy.11	6112645	6114787	-	1554	-	PF04937:Protein of unknown function (DUF 659)	DUF659
novel.564	78.5837	389.754	-2.31506	6.74091e-18	1.58423e-15	-	arahy.Tifrunner.gnm1.Arahy.03	34461965	34465618	+	3546	-	PF00171:Aldehyde dehydrogenase family	Aldedh
novel.642	11.1271	54.7913	-2.3145	6.06292e-07	1.99417e-05	-	arahy.Tifrunner.gnm1.Arahy.03	132370936	132377813	+	927	-	-	-
arahy.Tifrunner.gnm1.ann1.XTU11X	133.621	663.258	-2.31375	4.37467e-05	0.00081287	arahy.XTU11X	arahy.Tifrunner.gnm1.Arahy.18	1651021	1652445	-	1425	-	-	-
arahy.Tifrunner.gnm1.ann1.R01U6H	507.296	2521.78	-2.31324	4.06703e-10	2.74626e-08	arahy.R01U6H	arahy.Tifrunner.gnm1.Arahy.09	1535949	1539001	-	1122	-	PF14226:non-haem dioxygenase in morphine synthesis N-terminal|PF03171:2OG-Fe(II) oxygenase superfamily	2OG-FeII_Oxy
arahy.Tifrunner.gnm1.ann1.CV7JLA	120.285	596.418	-2.31113	1.26455e-15	2.14505e-13	arahy.CV7JLA	arahy.Tifrunner.gnm1.Arahy.20	112527815	112534509	-	2930	-	-	-
arahy.Tifrunner.gnm1.ann1.Y1B8BD	19.8998	99.3151	-2.30731	1.08629e-06	3.27116e-05	arahy.Y1B8BD	arahy.Tifrunner.gnm1.Arahy.12	39950727	39958722	+	1275	-	-	-
novel.1946	23.0064	113.473	-2.30671	1.9786e-06	5.59003e-05	-	arahy.Tifrunner.gnm1.Arahy.09	9649333	9656243	+	976	-	-	-
arahy.Tifrunner.gnm1.ann1.0N6LTB	122.205	601.736	-2.30154	1.31274e-05	0.000287327	arahy.0N6LTB	arahy.Tifrunner.gnm1.Arahy.16	29896972	29898863	+	1704	-	PF00743:Flavin-binding monooxygenase-like	FMO-like
arahy.Tifrunner.gnm1.ann1.2UCE3W	31.6228	155.547	-2.29978	0.000445708	0.0057043	arahy.2UCE3W	arahy.Tifrunner.gnm1.Arahy.09	18007482	18008186	+	456	-	-	-
arahy.Tifrunner.gnm1.ann1.J633C6	39.0159	190.536	-2.28807	4.94162e-08	2.14314e-06	arahy.J633C6	arahy.Tifrunner.gnm1.Arahy.14	117670077	117677641	-	1641	-	PF00202:Aminotransferase class-III	Aminotran_3
arahy.Tifrunner.gnm1.ann1.4ZPK1I	6.94087	33.8159	-2.28527	0.000440762	0.00564959	arahy.4ZPK1I	arahy.Tifrunner.gnm1.Arahy.14	124130931	124132731	+	1563	-	PF02298:Plastocyanin-like domain	Cu_bind_like
arahy.Tifrunner.gnm1.ann1.4A1U07	13.4221	65.3051	-2.27991	7.31747e-06	0.000173426	arahy.4A1U07	arahy.Tifrunner.gnm1.Arahy.20	108320616	108321343	+	594	-	-	-
arahy.Tifrunner.gnm1.ann1.PN9ZPA	6.1043	29.0552	-2.27027	0.000250103	0.00353303	arahy.PN9ZPA	arahy.Tifrunner.gnm1.Arahy.16	1039016	1043156	+	3171	-	PF06090:Inositol-pentakisphosphate 2-kinase|PF03097:BRO1-like domain	-
novel.3987	23.6049	113.13	-2.26727	6.37126e-05	0.00112004	-	arahy.Tifrunner.gnm1.Arahy.16	145369192	145388155	+	1506	-	PF02458:Transferase family	-
novel.1111	83.0212	399.235	-2.26687	2.96489e-15	4.76057e-13	-	arahy.Tifrunner.gnm1.Arahy.05	56263213	56265791	+	2579	-	-	-
arahy.Tifrunner.gnm1.ann1.42IM76	23.1697	112.106	-2.26416	1.88938e-07	7.1995e-06	arahy.42IM76	arahy.Tifrunner.gnm1.Arahy.11	48683590	48684031	-	306	-	-	-
arahy.Tifrunner.gnm1.ann1.H0FE8D	43.2906	207.939	-2.26145	2.93905e-14	4.23424e-12	arahy.H0FE8D	arahy.Tifrunner.gnm1.Arahy.03	4228924	4229148	+	225	-	-	-
novel.785	17.2339	81.6043	-2.25633	0.000178257	0.00267888	-	arahy.Tifrunner.gnm1.Arahy.03	124721438	124723750	-	1451	-	-	-
arahy.Tifrunner.gnm1.ann1.HB3V31	51.7144	246.194	-2.25563	2.94074e-10	2.05159e-08	arahy.HB3V31	arahy.Tifrunner.gnm1.Arahy.17	73608078	73609271	+	536	-	-	-
arahy.Tifrunner.gnm1.ann1.A3MF7W	35.1638	166.822	-2.25557	1.11325e-05	0.000249373	arahy.A3MF7W	arahy.Tifrunner.gnm1.Arahy.19	44747070	44749639	-	644	-	PF00350:Dynamin family	-
novel.236	34.4291	165.127	-2.25411	7.29276e-13	8.33673e-11	-	arahy.Tifrunner.gnm1.Arahy.01	108040010	108043672	-	3227	-	-	-
novel.3014	114.141	542.609	-2.25356	3.15061e-09	1.77906e-07	-	arahy.Tifrunner.gnm1.Arahy.13	22265082	22267735	+	2654	-	-	-
novel.513	14.3107	68.8869	-2.25051	1.51218e-05	0.000325227	-	arahy.Tifrunner.gnm1.Arahy.03	4488887	4491177	+	2093	-	-	-
arahy.Tifrunner.gnm1.ann1.J31RGV	35.5687	169.224	-2.25032	1.0188e-06	3.0945e-05	arahy.J31RGV	arahy.Tifrunner.gnm1.Arahy.17	11667071	11668720	+	888	-	PF00854:POT family	-
novel.2168	7.34498	34.6027	-2.2452	0.000262148	0.00367479	-	arahy.Tifrunner.gnm1.Arahy.09	111065619	111069195	-	600	-	-	-
arahy.Tifrunner.gnm1.ann1.CP8I5J	778.259	3686.73	-2.2444	8.79787e-09	4.51903e-07	arahy.CP8I5J	arahy.Tifrunner.gnm1.Arahy.08	7655302	7657331	-	1620	-	PF03171:2OG-Fe(II) oxygenase superfamily|PF14226:non-haem dioxygenase in morphine synthesis N-terminal	2OG-FeII_Oxy
arahy.Tifrunner.gnm1.ann1.32CFE9	658.486	3117.17	-2.24301	5.29423e-10	3.50185e-08	arahy.32CFE9	arahy.Tifrunner.gnm1.Arahy.20	43785352	43788280	+	1482	-	PF03171:2OG-Fe(II) oxygenase superfamily|PF14226:non-haem dioxygenase in morphine synthesis N-terminal	2OG-FeII_Oxy
arahy.Tifrunner.gnm1.ann1.7H5PFW	41.3517	195.492	-2.24268	0.00049641	0.00623373	arahy.7H5PFW	arahy.Tifrunner.gnm1.Arahy.13	12045224	12053061	+	5792	-	PF00931:NB-ARC domain|PF13041:PPR repeat family|PF12854:PPR repeat	NB-ARC
arahy.Tifrunner.gnm1.ann1.NR23UA	7.85977	37.2224	-2.23984	0.000648085	0.00772341	arahy.NR23UA	arahy.Tifrunner.gnm1.Arahy.19	900770	903023	+	1824	-	-	-
novel.4137	13.7469	65.0446	-2.23928	2.91685e-05	0.000574929	-	arahy.Tifrunner.gnm1.Arahy.16	149812067	149813190	-	1124	-	-	-
arahy.Tifrunner.gnm1.ann1.RN7KHK	32.7525	154.753	-2.23793	0.000156376	0.00239825	arahy.RN7KHK	arahy.Tifrunner.gnm1.Arahy.13	18501299	18504374	-	2477	-	PF00722:Glycosyl hydrolases family 16|PF06955:Xyloglucan endo-transglycosylase (XET) C-terminus	-
arahy.Tifrunner.gnm1.ann1.D2EUEA	2698.8	12711.8	-2.23591	1.72759e-26	1.06877e-23	arahy.D2EUEA	arahy.Tifrunner.gnm1.Arahy.05	10391322	10392417	+	932	-	-	-
arahy.Tifrunner.gnm1.ann1.F3DNME	34.9229	163.171	-2.23288	4.96139e-06	0.000123647	arahy.F3DNME	arahy.Tifrunner.gnm1.Arahy.03	141160690	141164469	+	1719	-	PF00202:Aminotransferase class-III	Aminotran_3
novel.1241	61.9052	289.34	-2.23261	3.00156e-09	1.70175e-07	-	arahy.Tifrunner.gnm1.Arahy.05	82904727	82910654	-	3661	-	PF03004:Plant transposase (Ptta/En/Spm family)	-
novel.2170	33.6421	158.152	-2.23055	2.91828e-07	1.05018e-05	-	arahy.Tifrunner.gnm1.Arahy.09	112145775	112147470	-	1696	-	-	-
arahy.Tifrunner.gnm1.ann1.A99A55	117.32	546.284	-2.22398	1.62454e-13	2.04614e-11	arahy.A99A55	arahy.Tifrunner.gnm1.Arahy.16	109339958	109343278	-	2430	-	PF00933:Glycosyl hydrolase family 3 N terminal domain|PF05684:Protein of unknown function (DUF819)	Glyco_hydro_3
arahy.Tifrunner.gnm1.ann1.NG49FS	104.36	486.918	-2.22303	1.60096e-08	7.69707e-07	arahy.NG49FS	arahy.Tifrunner.gnm1.Arahy.17	13762095	13762889	+	795	-	PF03479:Domain of unknown function (DUF296)	-
arahy.Tifrunner.gnm1.ann1.IPYS5C	8.72108	41.0034	-2.22045	0.000124665	0.00197902	arahy.IPYS5C	arahy.Tifrunner.gnm1.Arahy.20	1324468	1325675	+	1107	-	-	-
arahy.Tifrunner.gnm1.ann1.2MM3YT	10.775	50.3841	-2.21837	3.57375e-06	9.31478e-05	arahy.2MM3YT	arahy.Tifrunner.gnm1.Arahy.12	119002411	119006559	-	3459	-	PF00646:F-box domain	F-box
arahy.Tifrunner.gnm1.ann1.G6HY24	11.017	50.6209	-2.2072	4.19037e-05	0.000781566	arahy.G6HY24	arahy.Tifrunner.gnm1.Arahy.15	141158799	141160425	-	1482	-	PF12854:PPR repeat|PF13041:PPR repeat family	-
novel.4840	1114.32	5145.53	-2.20666	3.29285e-19	9.2969e-17	-	arahy.Tifrunner.gnm1.Arahy.19	7224764	7228306	-	3543	-	-	-
arahy.Tifrunner.gnm1.ann1.B0S4UE	48.938	223.148	-2.19826	1.8898e-12	2.00758e-10	arahy.B0S4UE	arahy.Tifrunner.gnm1.Arahy.03	116957089	116959310	+	534	-	-	-
arahy.Tifrunner.gnm1.ann1.Z3L25C	8.66799	39.5427	-2.19618	0.000608979	0.00733846	arahy.Z3L25C	arahy.Tifrunner.gnm1.Arahy.02	1619050	1619595	-	546	-	PF13639:Ring finger domain	-
arahy.Tifrunner.gnm1.ann1.3A3GYI	271.304	1241.97	-2.19339	1.50873e-07	5.84531e-06	arahy.3A3GYI	arahy.Tifrunner.gnm1.Arahy.04	4793969	4794595	+	627	-	PF04520:Senescence regulator	-
arahy.Tifrunner.gnm1.ann1.KNK9T9	41.8137	190.235	-2.19138	6.09645e-05	0.00108213	arahy.KNK9T9	arahy.Tifrunner.gnm1.Arahy.14	134334741	134337859	-	1872	-	PF00201:UDP-glucoronosyl and UDP-glucosyl transferase	UDPGT
arahy.Tifrunner.gnm1.ann1.14BHD7	38.4967	175.621	-2.18507	2.98293e-05	0.000585835	arahy.14BHD7	arahy.Tifrunner.gnm1.Arahy.08	32990111	32990428	+	318	-	PF12609:Wound-induced protein	-
arahy.Tifrunner.gnm1.ann1.FM8KFZ	12.2329	55.5666	-2.18496	9.36242e-06	0.000214637	arahy.FM8KFZ	arahy.Tifrunner.gnm1.Arahy.03	3062746	3066771	+	641	-	PF03152:Ubiquitin fusion degradation protein UFD1	UFD1
arahy.Tifrunner.gnm1.ann1.P44SU2	26.8648	122.271	-2.18339	1.44365e-08	6.9967e-07	arahy.P44SU2	arahy.Tifrunner.gnm1.Arahy.03	17493880	17495310	-	1431	-	PF00201:UDP-glucoronosyl and UDP-glucosyl transferase	UDPGT
arahy.Tifrunner.gnm1.ann1.VXY3NA	111.13	503.326	-2.18029	1.73103e-15	2.88973e-13	arahy.VXY3NA	arahy.Tifrunner.gnm1.Arahy.03	4794817	4798091	+	1985	-	-	-
arahy.Tifrunner.gnm1.ann1.XZAR1L	153.008	692.409	-2.17781	0.000399298	0.00520697	arahy.XZAR1L	arahy.Tifrunner.gnm1.Arahy.10	115431604	115436163	-	2188	-	PF13371:Tetratricopeptide repeat|PF13369:Transglutaminase-like superfamily	-
novel.5019	15.3946	68.2637	-2.16471	4.11925e-05	0.000769829	-	arahy.Tifrunner.gnm1.Arahy.20	43384985	43388041	+	2803	-	PF03108:MuDR family transposase	MuDR
novel.2058	77.1342	344.401	-2.15852	8.06265e-08	3.3123e-06	-	arahy.Tifrunner.gnm1.Arahy.09	118662357	118666053	+	3697	-	-	-
arahy.Tifrunner.gnm1.ann1.KQJN8I	29.3318	129.401	-2.15423	6.78214e-06	0.000162266	arahy.KQJN8I	arahy.Tifrunner.gnm1.Arahy.10	7992681	8000565	-	1617	-	PF03732:Retrotransposon gag protein|PF00587:tRNA synthetase class II core domain (G, H, P, S and T)	Retrotrans_gag
arahy.Tifrunner.gnm1.ann1.5FY1X2	18.9576	84.6718	-2.1533	6.68118e-08	2.80503e-06	arahy.5FY1X2	arahy.Tifrunner.gnm1.Arahy.06	103066056	103068109	+	1937	-	PF13041:PPR repeat family	-
arahy.Tifrunner.gnm1.ann1.90U3DG	16.6126	73.2507	-2.15135	0.000135016	0.00212251	arahy.90U3DG	arahy.Tifrunner.gnm1.Arahy.09	5095546	5096241	-	696	-	PF02701:Dof domain, zinc finger	zf-Dof
arahy.Tifrunner.gnm1.ann1.IFN97P	93.5109	414.015	-2.15103	2.35149e-08	1.10159e-06	arahy.IFN97P	arahy.Tifrunner.gnm1.Arahy.01	9646557	9650347	+	2329	-	PF03151:Triose-phosphate Transporter family	-
novel.2386	144.375	640.512	-2.14911	1.54843e-05	0.00033235	-	arahy.Tifrunner.gnm1.Arahy.10	97058876	97071023	-	12148	-	-	-
arahy.Tifrunner.gnm1.ann1.3CP281	141.347	627.2	-2.14773	7.5108e-14	1.00306e-11	arahy.3CP281	arahy.Tifrunner.gnm1.Arahy.13	1187449	1187811	+	363	-	PF16845:Aspartic acid proteinase inhibitor	-
novel.3298	205.13	907.986	-2.14542	9.43215e-15	1.42731e-12	-	arahy.Tifrunner.gnm1.Arahy.14	29636145	29640039	+	3473	-	-	-
arahy.Tifrunner.gnm1.ann1.YM045A	9.53279	41.6169	-2.14379	0.000152943	0.00235505	arahy.YM045A	arahy.Tifrunner.gnm1.Arahy.09	3688701	3693101	+	2417	-	-	-
arahy.Tifrunner.gnm1.ann1.VBUH3G	47.6121	209.584	-2.14294	3.28443e-15	5.25358e-13	arahy.VBUH3G	arahy.Tifrunner.gnm1.Arahy.14	113189031	113190785	-	330	-	-	-
arahy.Tifrunner.gnm1.ann1.69ADGD	9.34541	41.0541	-2.14262	9.98529e-05	0.00165183	arahy.69ADGD	arahy.Tifrunner.gnm1.Arahy.02	891798	892880	-	1083	-	PF00646:F-box domain	F-box
arahy.Tifrunner.gnm1.ann1.KR6YQM	9.93994	43.1807	-2.14227	9.07507e-05	0.00152282	arahy.KR6YQM	arahy.Tifrunner.gnm1.Arahy.11	497768	498687	-	453	-	-	-
novel.3557	90.7259	398.311	-2.13993	3.16531e-08	1.44737e-06	-	arahy.Tifrunner.gnm1.Arahy.15	14541938	14543584	+	1647	-	-	-
novel.1738	286.901	1261.69	-2.13649	0.000552917	0.00680121	-	arahy.Tifrunner.gnm1.Arahy.07	76574117	76594651	-	6989	-	PF08263:Leucine rich repeat N-terminal domain|PF00665:Integrase core domain|PF13976:GAG-pre-integrase domain	rve
arahy.Tifrunner.gnm1.ann1.79CW3E	198.066	869.734	-2.13583	0.000111158	0.00179923	arahy.79CW3E	arahy.Tifrunner.gnm1.Arahy.14	4337450	4338500	+	4728	-	PF12681:Glyoxalase-like domain	-
arahy.Tifrunner.gnm1.ann1.SY2IKT	21.2768	93.7566	-2.13442	9.74298e-09	4.93817e-07	arahy.SY2IKT	arahy.Tifrunner.gnm1.Arahy.20	851846	855991	-	3044	-	PF13855:Leucine rich repeat|PF00069:Protein kinase domain|PF08263:Leucine rich repeat N-terminal domain	Pkinase
novel.2328	13.7726	60.4972	-2.13346	9.67817e-06	0.000220553	-	arahy.Tifrunner.gnm1.Arahy.10	18596974	18600103	-	1069	-	-	-
arahy.Tifrunner.gnm1.ann1.5YE386	109.112	477.288	-2.13028	6.65506e-10	4.28081e-08	arahy.5YE386	arahy.Tifrunner.gnm1.Arahy.02	78657719	78663591	-	3361	-	PF14432:DYW family of nucleic acid deaminases|PF13041:PPR repeat family	-
arahy.Tifrunner.gnm1.ann1.A9PRP0	9.88145	43.8345	-2.13013	0.000128373	0.00203023	arahy.A9PRP0	arahy.Tifrunner.gnm1.Arahy.06	14589423	14590202	-	699	-	-	-
arahy.Tifrunner.gnm1.ann1.X7PMF1	23.8742	104.117	-2.12902	3.60421e-05	0.000689817	arahy.X7PMF1	arahy.Tifrunner.gnm1.Arahy.03	10419737	10422412	-	1761	-	PF03641:Possible lysine decarboxylase	-
arahy.Tifrunner.gnm1.ann1.RM9G1V	11.3146	49.7552	-2.12783	0.000200529	0.00294959	arahy.RM9G1V	arahy.Tifrunner.gnm1.Arahy.08	2362148	2363119	-	790	-	PF02704:Gibberellin regulated protein	-
novel.871	280.342	1222.17	-2.125	3.863e-11	3.20214e-09	-	arahy.Tifrunner.gnm1.Arahy.04	37618667	37663091	+	5194	-	-	-
arahy.Tifrunner.gnm1.ann1.CR4AH5	28.3506	124.209	-2.1239	6.38432e-06	0.000154709	arahy.CR4AH5	arahy.Tifrunner.gnm1.Arahy.07	4513004	4513324	-	321	-	-	-
arahy.Tifrunner.gnm1.ann1.GW8D6R	43.83	190.034	-2.11958	1.37889e-10	1.03769e-08	arahy.GW8D6R	arahy.Tifrunner.gnm1.Arahy.10	21445633	21450432	+	1760	-	-	-
arahy.Tifrunner.gnm1.ann1.C70Y3X	146.666	634.864	-2.11432	0.000853664	0.00963045	arahy.C70Y3X	arahy.Tifrunner.gnm1.Arahy.14	117997188	117999348	+	894	-	PF00141:Peroxidase	-
arahy.Tifrunner.gnm1.ann1.H4MVMY	20.7735	88.6015	-2.10714	0.000156311	0.00239813	arahy.H4MVMY	arahy.Tifrunner.gnm1.Arahy.07	7546848	7547471	+	624	-	-	-
arahy.Tifrunner.gnm1.ann1.0ZB9Y5	40.4263	173.833	-2.105	1.21052e-08	6.02651e-07	arahy.0ZB9Y5	arahy.Tifrunner.gnm1.Arahy.07	8402801	8404872	-	1591	-	PF00010:Helix-loop-helix DNA-binding domain	HLH
arahy.Tifrunner.gnm1.ann1.78NDKC	37.6249	161.059	-2.10457	0.000549298	0.0067646	arahy.78NDKC	arahy.Tifrunner.gnm1.Arahy.01	8863155	8869260	+	1791	-	PF00069:Protein kinase domain|PF01657:Salt stress response/antifungal	Pkinase
novel.1009	21.362	91.0379	-2.10325	2.79573e-06	7.50068e-05	-	arahy.Tifrunner.gnm1.Arahy.04	80504907	80506498	-	1472	-	-	-
arahy.Tifrunner.gnm1.ann1.E6ICWA	12.6911	54.7241	-2.09834	1.20074e-06	3.5698e-05	arahy.E6ICWA	arahy.Tifrunner.gnm1.Arahy.08	39207702	39208823	+	975	-	-	-
arahy.Tifrunner.gnm1.ann1.METS51	41.3457	176.884	-2.0946	8.15328e-11	6.45936e-09	arahy.METS51	arahy.Tifrunner.gnm1.Arahy.20	139142098	139148641	+	1369	-	PF06880:Protein of unknown function (DUF1262)	-
arahy.Tifrunner.gnm1.ann1.0VIC9P	17.9053	76.2064	-2.09293	4.555e-05	0.00084007	arahy.0VIC9P	arahy.Tifrunner.gnm1.Arahy.07	77664792	77669023	+	1509	-	PF05687:BES1/BZR1 plant transcription factor, N-terminal	-
arahy.Tifrunner.gnm1.ann1.829WT2	62.4712	265.053	-2.0886	2.19959e-06	6.11581e-05	arahy.829WT2	arahy.Tifrunner.gnm1.Arahy.06	14502516	14506811	-	3813	-	-	-
novel.1662	57.9491	247.018	-2.08811	0.000168748	0.00255714	-	arahy.Tifrunner.gnm1.Arahy.07	4608309	4610035	-	1727	-	-	-
arahy.Tifrunner.gnm1.ann1.1L371M	93.9956	397.275	-2.08369	8.25738e-06	0.000192902	arahy.1L371M	arahy.Tifrunner.gnm1.Arahy.02	96070223	96072261	-	1179	-	-	-
arahy.Tifrunner.gnm1.ann1.C8UBJW	20.3128	85.011	-2.0813	4.56849e-05	0.00084182	arahy.C8UBJW	arahy.Tifrunner.gnm1.Arahy.17	3683372	3683899	-	528	-	PF05553:Cotton fibre expressed protein	-
arahy.Tifrunner.gnm1.ann1.36H91F	23.0877	97.0256	-2.07782	3.97616e-07	1.37331e-05	arahy.36H91F	arahy.Tifrunner.gnm1.Arahy.11	142387755	142389605	+	1639	-	PF00320:GATA zinc finger	GATA
novel.466	13.2008	56.0886	-2.07586	0.000310351	0.00423616	-	arahy.Tifrunner.gnm1.Arahy.02	88303674	88305965	-	2292	-	-	-
novel.537	9.85716	41.5564	-2.07404	3.92484e-05	0.000739409	-	arahy.Tifrunner.gnm1.Arahy.03	14287684	14289719	+	2036	-	-	-
arahy.Tifrunner.gnm1.ann1.FHBJ1H	213.63	897.533	-2.0728	2.69442e-05	0.000536689	arahy.FHBJ1H	arahy.Tifrunner.gnm1.Arahy.01	12522394	12526686	+	2980	-	PF00368:Hydroxymethylglutaryl-coenzyme A reductase	-
arahy.Tifrunner.gnm1.ann1.H04EJ4	106.888	448.804	-2.07196	2.66666e-13	3.27058e-11	arahy.H04EJ4	arahy.Tifrunner.gnm1.Arahy.13	20740976	20744704	+	1715	-	-	-
arahy.Tifrunner.gnm1.ann1.R07WMU	73.4414	307.282	-2.07132	2.36175e-06	6.47259e-05	arahy.R07WMU	arahy.Tifrunner.gnm1.Arahy.10	30711115	30714957	+	757	-	-	-
arahy.Tifrunner.gnm1.ann1.AAV4SA	27.2233	113.476	-2.06735	0.000566587	0.00694701	arahy.AAV4SA	arahy.Tifrunner.gnm1.Arahy.03	1636082	1638192	+	404	-	-	-
arahy.Tifrunner.gnm1.ann1.BDT6Z1	935.187	3916.76	-2.06678	2.23462e-08	1.05152e-06	arahy.BDT6Z1	arahy.Tifrunner.gnm1.Arahy.19	512898	515269	+	1392	-	PF00226:DnaJ domain	DnaJ
arahy.Tifrunner.gnm1.ann1.AV02JU	48.0732	199.515	-2.06153	2.58712e-11	2.22567e-09	arahy.AV02JU	arahy.Tifrunner.gnm1.Arahy.20	136232562	136234932	+	850	-	PF13414:TPR repeat|PF00176:SNF2 family N-terminal domain	SNF2_N
arahy.Tifrunner.gnm1.ann1.C2YB6M	14.15	58.4548	-2.04557	6.21995e-07	2.03786e-05	arahy.C2YB6M	arahy.Tifrunner.gnm1.Arahy.12	8803269	8814178	+	3324	-	-	-
arahy.Tifrunner.gnm1.ann1.IRKT1A	94.2493	386.817	-2.04002	0.000141978	0.00220803	arahy.IRKT1A	arahy.Tifrunner.gnm1.Arahy.12	108440669	108442143	+	715	-	PF00234:Protease inhibitor/seed storage/LTP family	-
novel.1867	72.1429	296.309	-2.03318	1.21044e-07	4.79481e-06	-	arahy.Tifrunner.gnm1.Arahy.08	27239287	27241962	-	2676	-	-	-
arahy.Tifrunner.gnm1.ann1.J4XL7B	59.6599	244.326	-2.03069	0.000122913	0.00195711	arahy.J4XL7B	arahy.Tifrunner.gnm1.Arahy.05	102817866	102818087	+	222	-	-	-
arahy.Tifrunner.gnm1.ann1.VDY0CP	60.2787	244.528	-2.02709	2.17978e-07	8.11497e-06	arahy.VDY0CP	arahy.Tifrunner.gnm1.Arahy.12	102764215	102767613	-	378	-	-	-
arahy.Tifrunner.gnm1.ann1.IHTC2G	18.3675	74.0552	-2.02456	3.20721e-05	0.000622904	arahy.IHTC2G	arahy.Tifrunner.gnm1.Arahy.05	110266845	110267897	-	453	-	-	-
arahy.Tifrunner.gnm1.ann1.LTYE9H	29.6323	119.301	-2.02124	0.000371668	0.00490443	arahy.LTYE9H	arahy.Tifrunner.gnm1.Arahy.04	108482419	108485676	+	1322	-	-	-
arahy.Tifrunner.gnm1.ann1.0A7DRV	23.8464	96.1868	-2.01702	1.74282e-05	0.000369915	arahy.0A7DRV	arahy.Tifrunner.gnm1.Arahy.14	9962609	9968726	+	3787	-	PF13855:Leucine rich repeat|PF08263:Leucine rich repeat N-terminal domain|PF00069:Protein kinase domain	Pkinase
novel.21	13.1741	53.5897	-2.01345	0.000468961	0.00595442	-	arahy.Tifrunner.gnm1.Arahy.01	11440045	11442068	+	1657	-	-	-
arahy.Tifrunner.gnm1.ann1.1RT2BG	26.174	104.658	-2.01151	0.000741387	0.00860139	arahy.1RT2BG	arahy.Tifrunner.gnm1.Arahy.09	84272911	84277208	+	3209	-	PF07714:Protein tyrosine kinase|PF13855:Leucine rich repeat|PF08263:Leucine rich repeat N-terminal domain	Pkinase_Tyr
novel.3877	131.178	526.612	-2.00918	2.00671e-09	1.17248e-07	-	arahy.Tifrunner.gnm1.Arahy.16	19535448	19538506	+	2681	-	PF00862:Sucrose synthase	-
novel.4871	197.64	794.558	-2.00812	0.000272208	0.00379233	-	arahy.Tifrunner.gnm1.Arahy.19	25183883	25189264	-	5202	-	-	-
arahy.Tifrunner.gnm1.ann1.7X1NZD	459.006	1844.68	-2.0066	2.04182e-07	7.66923e-06	arahy.7X1NZD	arahy.Tifrunner.gnm1.Arahy.18	23634503	23636217	-	1276	-	PF12481:Aluminium induced protein	-
arahy.Tifrunner.gnm1.ann1.BR8QN4	92.1774	369.039	-2.00653	8.95617e-13	1.0101e-10	arahy.BR8QN4	arahy.Tifrunner.gnm1.Arahy.20	133626782	133629516	+	1038	-	PF00249:Myb-like DNA-binding domain	Myb_DNA-binding
novel.3875	304.823	1223.07	-2.00556	4.90005e-05	0.000895072	-	arahy.Tifrunner.gnm1.Arahy.16	19350839	19353245	+	2214	-	-	-
arahy.Tifrunner.gnm1.ann1.I2M58K	66.3912	265.872	-2.00398	0.000689517	0.00812482	arahy.I2M58K	arahy.Tifrunner.gnm1.Arahy.02	100436954	100440640	-	3687	-	PF00931:NB-ARC domain	NB-ARC
novel.3270	30.7357	122.187	-2.00391	1.46511e-06	4.30107e-05	-	arahy.Tifrunner.gnm1.Arahy.14	12415011	12418538	+	1944	-	-	-
arahy.Tifrunner.gnm1.ann1.V97YAG	231.508	928.654	-2.00212	5.06318e-09	2.73425e-07	arahy.V97YAG	arahy.Tifrunner.gnm1.Arahy.02	9544595	9547694	-	2470	-	PF04570:zinc-finger of the FCS-type, C2-C2	-
arahy.Tifrunner.gnm1.ann1.7AY9Y3	223.823	893.717	-2.00004	8.39739e-10	5.27256e-08	arahy.7AY9Y3	arahy.Tifrunner.gnm1.Arahy.11	1646355	1650136	-	2788	-	PF03151:Triose-phosphate Transporter family	-
arahy.Tifrunner.gnm1.ann1.5IN4WP	32.8715	130.615	-1.9999	2.08019e-06	5.84565e-05	arahy.5IN4WP	arahy.Tifrunner.gnm1.Arahy.10	106590481	106594539	-	1359	-	PF14570:RING/Ubox like zinc-binding domain	-
arahy.Tifrunner.gnm1.ann1.VRPR0Q	123.739	495.534	-1.99967	6.81193e-09	3.59103e-07	arahy.VRPR0Q	arahy.Tifrunner.gnm1.Arahy.17	15066170	15067000	+	668	-	PF14009:Domain of unknown function (DUF4228)	-
novel.1970	453.48	1813.29	-1.99932	7.7429e-05	0.00132734	-	arahy.Tifrunner.gnm1.Arahy.09	19641688	19646094	+	4407	-	PF13855:Leucine rich repeat	-
arahy.Tifrunner.gnm1.ann1.BBJ3NV	162.586	649.442	-1.99889	7.96325e-15	1.22262e-12	arahy.BBJ3NV	arahy.Tifrunner.gnm1.Arahy.13	104661627	104662881	-	483	-	-	-
arahy.Tifrunner.gnm1.ann1.SJAT5A	175.452	700.038	-1.99859	2.78867e-10	1.95198e-08	arahy.SJAT5A	arahy.Tifrunner.gnm1.Arahy.12	86729384	86732853	-	1940	-	-	-
arahy.Tifrunner.gnm1.ann1.AUV3TU	456.982	1824.5	-1.99689	6.39118e-06	0.000154786	arahy.AUV3TU	arahy.Tifrunner.gnm1.Arahy.08	39190505	39192255	-	1278	-	PF12481:Aluminium induced protein	-
arahy.Tifrunner.gnm1.ann1.1D5X8L	55.3354	219.065	-1.98841	3.41291e-07	1.20448e-05	arahy.1D5X8L	arahy.Tifrunner.gnm1.Arahy.08	50739826	50743274	+	1415	-	PF13621:Cupin-like domain	-
arahy.Tifrunner.gnm1.ann1.1F2INR	44.7012	175.931	-1.9864	4.39756e-07	1.49795e-05	arahy.1F2INR	arahy.Tifrunner.gnm1.Arahy.10	111814337	111815287	-	951	-	PF00249:Myb-like DNA-binding domain	Myb_DNA-binding
novel.3147	22.223	88.3735	-1.98453	0.000612313	0.00736597	-	arahy.Tifrunner.gnm1.Arahy.13	16847200	16851433	-	1408	-	-	-
arahy.Tifrunner.gnm1.ann1.F9T1WN	107.751	424.935	-1.98198	0.000116446	0.001869	arahy.F9T1WN	arahy.Tifrunner.gnm1.Arahy.13	34515362	34517975	+	2494	-	PF14244:gag-polypeptide of LTR copia-type	-
arahy.Tifrunner.gnm1.ann1.TDQV0A	29.4623	115.213	-1.97456	4.47968e-09	2.4602e-07	arahy.TDQV0A	arahy.Tifrunner.gnm1.Arahy.13	37094185	37096948	-	795	-	-	-
arahy.Tifrunner.gnm1.ann1.15AHFL	20.9262	82.1504	-1.97216	0.000867641	0.00974892	arahy.15AHFL	arahy.Tifrunner.gnm1.Arahy.15	13155720	13159467	-	2011	-	PF13178:Protein of unknown function (DUF4005)	-
arahy.Tifrunner.gnm1.ann1.52HH2Q	971.322	3807.41	-1.97097	4.39783e-10	2.95068e-08	arahy.52HH2Q	arahy.Tifrunner.gnm1.Arahy.09	515929	517964	+	951	-	PF00226:DnaJ domain	DnaJ
arahy.Tifrunner.gnm1.ann1.S73L53	77.6165	303.152	-1.96814	1.00138e-16	1.9965e-14	arahy.S73L53	arahy.Tifrunner.gnm1.Arahy.16	149806142	149808297	-	1463	-	-	-
arahy.Tifrunner.gnm1.ann1.8GXM4F	150.204	586.487	-1.9652	1.50421e-18	3.93037e-16	arahy.8GXM4F	arahy.Tifrunner.gnm1.Arahy.20	120016131	120018502	+	2198	-	-	-
arahy.Tifrunner.gnm1.ann1.ABII1W	67.1574	262.792	-1.96409	1.37067e-11	1.22945e-09	arahy.ABII1W	arahy.Tifrunner.gnm1.Arahy.18	134721261	134723336	+	2076	-	PF03081:Exo70 exocyst complex subunit	Exo70
arahy.Tifrunner.gnm1.ann1.4I93G7	11904.1	46437.4	-1.96384	3.07623e-06	8.15443e-05	arahy.4I93G7	arahy.Tifrunner.gnm1.Arahy.16	146068930	146074647	-	3476	-	PF14599:Zinc-ribbon|PF05495:CHY zinc finger|PF13639:Ring finger domain	zf-CHY
arahy.Tifrunner.gnm1.ann1.CSGQ71	127.556	496.05	-1.9635	1.37308e-08	6.71657e-07	arahy.CSGQ71	arahy.Tifrunner.gnm1.Arahy.15	101213133	101217090	-	981	-	PF00450:Serine carboxypeptidase	Peptidase_S10
novel.2138	93.4467	363.38	-1.96304	1.06366e-05	0.000239413	-	arahy.Tifrunner.gnm1.Arahy.09	77952040	77956798	-	4496	-	PF00646:F-box domain	F-box
arahy.Tifrunner.gnm1.ann1.0A6Y9S	242.43	945.285	-1.96194	6.03657e-20	1.86725e-17	arahy.0A6Y9S	arahy.Tifrunner.gnm1.Arahy.05	34185080	34191832	-	492	-	PF08263:Leucine rich repeat N-terminal domain	LRRNT_2
arahy.Tifrunner.gnm1.ann1.I0GMKU	58.1156	226.281	-1.95912	0.000161041	0.00245773	arahy.I0GMKU	arahy.Tifrunner.gnm1.Arahy.13	45837563	45844752	+	2338	-	PF13920:Zinc finger, C3HC4 type (RING finger)|PF10269:Transmembrane Fragile-X-F protein	-
arahy.Tifrunner.gnm1.ann1.HS3YG3	96.8208	374.345	-1.95595	3.8823e-12	3.86101e-10	arahy.HS3YG3	arahy.Tifrunner.gnm1.Arahy.19	37159663	37162118	-	708	-	-	-
novel.2387	916.709	3554.91	-1.95558	1.77958e-10	1.3088e-08	-	arahy.Tifrunner.gnm1.Arahy.10	97146720	97155290	-	8571	-	-	-
arahy.Tifrunner.gnm1.ann1.3N5Q80	34.1969	131.551	-1.95365	0.000748794	0.00867536	arahy.3N5Q80	arahy.Tifrunner.gnm1.Arahy.03	143026134	143028545	+	1998	-	PF01137:RNA 3'-terminal phosphate cyclase|PF05189:RNA 3'-terminal phosphate cyclase (RTC), insert domain	-
arahy.Tifrunner.gnm1.ann1.5G087V	22.8191	88.712	-1.9534	0.000507922	0.00633986	arahy.5G087V	arahy.Tifrunner.gnm1.Arahy.11	48550480	48553247	+	1834	-	PF02866:lactate/malate dehydrogenase, alpha/beta C-terminal domain|PF00056:lactate/malate dehydrogenase, NAD binding domain	-
novel.2062	77.2134	298.591	-1.95324	1.76286e-09	1.03866e-07	-	arahy.Tifrunner.gnm1.Arahy.09	119998882	120001634	+	2753	-	-	-
arahy.Tifrunner.gnm1.ann1.QX5S5X	65.4329	252.074	-1.95151	1.25805e-10	9.55302e-09	arahy.QX5S5X	arahy.Tifrunner.gnm1.Arahy.10	110249818	110253243	+	920	-	-	-
novel.3789	219.253	845.428	-1.94717	6.1072e-09	3.24801e-07	-	arahy.Tifrunner.gnm1.Arahy.15	134769532	134779409	-	6762	-	PF13960:Domain of unknown function (DUF4218)|PF02992:Transposase family tnp2|PF13963:Transposase-associated domain	Transposase_21
arahy.Tifrunner.gnm1.ann1.365DAM	38.0891	145.452	-1.9425	0.00073937	0.00858984	arahy.365DAM	arahy.Tifrunner.gnm1.Arahy.13	142110528	142114545	-	1713	-	PF01565:FAD binding domain|PF08031:Berberine and berberine like	FAD_binding_4
arahy.Tifrunner.gnm1.ann1.IATE2P	93.812	360.246	-1.93949	5.53287e-10	3.63115e-08	arahy.IATE2P	arahy.Tifrunner.gnm1.Arahy.16	7133866	7134864	+	999	-	PF08263:Leucine rich repeat N-terminal domain|PF13855:Leucine rich repeat	LRRNT_2
arahy.Tifrunner.gnm1.ann1.5609Z6	31.6327	120.332	-1.93821	0.000678507	0.00801556	arahy.5609Z6	arahy.Tifrunner.gnm1.Arahy.02	100381553	100385577	-	1024	-	-	-
arahy.Tifrunner.gnm1.ann1.MIAH4K	36.3461	139.072	-1.93708	3.25721e-07	1.1534e-05	arahy.MIAH4K	arahy.Tifrunner.gnm1.Arahy.12	116726865	116743373	-	3435	-	PF00931:NB-ARC domain	NB-ARC
arahy.Tifrunner.gnm1.ann1.IH8GDR	56.0157	213.446	-1.93655	1.32854e-05	0.000290076	arahy.IH8GDR	arahy.Tifrunner.gnm1.Arahy.03	7540213	7543016	+	590	-	-	-
arahy.Tifrunner.gnm1.ann1.H9YK32	37.1316	141.672	-1.93531	1.54527e-12	1.66256e-10	arahy.H9YK32	arahy.Tifrunner.gnm1.Arahy.12	120251336	120253184	-	1507	-	-	-
arahy.Tifrunner.gnm1.ann1.21IKS3	34.5069	131.633	-1.93057	8.40251e-05	0.00142646	arahy.21IKS3	arahy.Tifrunner.gnm1.Arahy.04	13254324	13255676	+	1353	-	PF00450:Serine carboxypeptidase	Peptidase_S10
arahy.Tifrunner.gnm1.ann1.GHM8NP	91.6241	349.108	-1.93029	3.84994e-13	4.58809e-11	arahy.GHM8NP	arahy.Tifrunner.gnm1.Arahy.13	34942601	34946918	+	747	-	-	-
arahy.Tifrunner.gnm1.ann1.3R6I6F	60.8491	230.845	-1.93003	1.85607e-10	1.35323e-08	arahy.3R6I6F	arahy.Tifrunner.gnm1.Arahy.01	97195811	97201919	+	3161	-	PF03006:Haemolysin-III related	-
arahy.Tifrunner.gnm1.ann1.F7AUT2	98.9419	376.518	-1.92974	9.6475e-06	0.000219973	arahy.F7AUT2	arahy.Tifrunner.gnm1.Arahy.09	109934487	109936817	+	2042	-	PF03171:2OG-Fe(II) oxygenase superfamily|PF14226:non-haem dioxygenase in morphine synthesis N-terminal	2OG-FeII_Oxy
arahy.Tifrunner.gnm1.ann1.EG7WDB	22.9057	86.3902	-1.92957	0.000569285	0.00696588	arahy.EG7WDB	arahy.Tifrunner.gnm1.Arahy.20	3193603	3194376	+	774	-	PF07939:Protein of unknown function (DUF1685)	-
novel.4738	56.9872	215.289	-1.92448	2.71352e-08	1.2558e-06	-	arahy.Tifrunner.gnm1.Arahy.19	42242061	42244208	+	1451	-	-	-
arahy.Tifrunner.gnm1.ann1.56XBLE	70.3438	266.123	-1.91825	3.29868e-17	7.0441e-15	arahy.56XBLE	arahy.Tifrunner.gnm1.Arahy.18	69292549	69295646	-	2634	-	-	-
novel.2344	69.5499	261.539	-1.916	6.06834e-06	0.000147733	-	arahy.Tifrunner.gnm1.Arahy.10	39857061	39863420	-	4361	-	-	-
arahy.Tifrunner.gnm1.ann1.NPL2R3	240.202	905.304	-1.91562	3.86422e-07	1.33905e-05	arahy.NPL2R3	arahy.Tifrunner.gnm1.Arahy.10	3007097	3007555	-	459	-	-	-
arahy.Tifrunner.gnm1.ann1.Y6CH9Q	265.364	998.628	-1.9129	4.97129e-08	2.15156e-06	arahy.Y6CH9Q	arahy.Tifrunner.gnm1.Arahy.20	8597514	8597879	+	366	-	-	-
arahy.Tifrunner.gnm1.ann1.5KXZ1H	47.603	178.726	-1.91035	7.99542e-06	0.000187906	arahy.5KXZ1H	arahy.Tifrunner.gnm1.Arahy.16	152746027	152755354	+	2786	-	PF13041:PPR repeat family	-
novel.4510	121.68	456.249	-1.90877	7.91253e-07	2.51218e-05	-	arahy.Tifrunner.gnm1.Arahy.18	111221157	111223496	+	1991	-	-	-
arahy.Tifrunner.gnm1.ann1.VQJ1P3	18.7676	70.5142	-1.90873	1.37421e-07	5.39275e-06	arahy.VQJ1P3	arahy.Tifrunner.gnm1.Arahy.17	7185913	7187546	-	690	-	-	-
arahy.Tifrunner.gnm1.ann1.GM2IDW	51.0226	191.759	-1.90736	0.000598174	0.00723518	arahy.GM2IDW	arahy.Tifrunner.gnm1.Arahy.13	6670793	6671020	+	228	-	-	-
arahy.Tifrunner.gnm1.ann1.78HSHP	30.3282	113.708	-1.90643	4.34663e-08	1.92074e-06	arahy.78HSHP	arahy.Tifrunner.gnm1.Arahy.01	5824480	5827302	-	1142	-	PF13920:Zinc finger, C3HC4 type (RING finger)	-
arahy.Tifrunner.gnm1.ann1.70I7L0	142.336	533.554	-1.90437	8.90158e-12	8.3216e-10	arahy.70I7L0	arahy.Tifrunner.gnm1.Arahy.08	33008100	33009843	+	195	-	-	-
arahy.Tifrunner.gnm1.ann1.37KC61	22.6311	84.3883	-1.90248	9.4978e-07	2.92285e-05	arahy.37KC61	arahy.Tifrunner.gnm1.Arahy.06	10849833	10852174	-	1996	-	-	-
arahy.Tifrunner.gnm1.ann1.8XPX7R	491.986	1838.89	-1.90168	1.82309e-10	1.33613e-08	arahy.8XPX7R	arahy.Tifrunner.gnm1.Arahy.17	2248428	2249015	-	588	-	PF00808:Histone-like transcription factor (CBF/NF-Y) and archaeal histone	-
arahy.Tifrunner.gnm1.ann1.JVQ2Z4	190.409	709.751	-1.8999	4.60837e-20	1.47054e-17	arahy.JVQ2Z4	arahy.Tifrunner.gnm1.Arahy.14	1365877	1371830	-	4481	-	PF05253:U11-48K-like CHHC zinc finger	-
arahy.Tifrunner.gnm1.ann1.52Q132	12.0688	45.5764	-1.89892	0.000649972	0.00774152	arahy.52Q132	arahy.Tifrunner.gnm1.Arahy.08	25942878	25944254	+	1377	-	PF03514:GRAS domain family	GRAS
novel.4317	113.444	422.126	-1.89846	4.42008e-18	1.0565e-15	-	arahy.Tifrunner.gnm1.Arahy.17	17028613	17030189	-	1577	-	-	-
novel.3825	43.2586	161.011	-1.89706	0.000250361	0.00353548	-	arahy.Tifrunner.gnm1.Arahy.15	150922132	150927072	-	4941	-	PF13456:Reverse transcriptase-like|PF00078:Reverse transcriptase (RNA-dependent DNA polymerase)|PF13966:zinc-binding in reverse transcriptase	RVT_1
arahy.Tifrunner.gnm1.ann1.PQF71L	42.3636	157.94	-1.89652	1.3131e-08	6.45323e-07	arahy.PQF71L	arahy.Tifrunner.gnm1.Arahy.16	141029823	141033019	+	733	-	-	-
novel.3436	482.083	1793.08	-1.89584	1.53637e-12	1.65723e-10	-	arahy.Tifrunner.gnm1.Arahy.14	28191782	28199082	-	3954	-	PF02990:Endomembrane protein 70|PF13054:Protein of unknown function (DUF3915)	-
novel.1052	199.236	740.167	-1.89468	2.2076e-12	2.33341e-10	-	arahy.Tifrunner.gnm1.Arahy.04	120803333	120808495	-	1935	-	PF13087:AAA domain	-
arahy.Tifrunner.gnm1.ann1.TEE9DH	122.32	454.856	-1.89443	2.91715e-12	3.00046e-10	arahy.TEE9DH	arahy.Tifrunner.gnm1.Arahy.03	42916326	42917728	-	1002	-	PF12056:Protein of unknown function (DUF3537)	-
arahy.Tifrunner.gnm1.ann1.L55RZ1	42.45	157.317	-1.89019	1.41974e-08	6.92415e-07	arahy.L55RZ1	arahy.Tifrunner.gnm1.Arahy.03	86421929	86423656	+	438	-	-	-
arahy.Tifrunner.gnm1.ann1.W16IV2	479.159	1775.87	-1.89014	4.09649e-08	1.82361e-06	arahy.W16IV2	arahy.Tifrunner.gnm1.Arahy.16	19494561	19498164	+	2281	-	PF00170:bZIP transcription factor|PF12498:Basic leucine-zipper C terminal	bZIP_1
novel.4683	25.3003	93.7958	-1.88961	2.16372e-06	6.04806e-05	-	arahy.Tifrunner.gnm1.Arahy.19	2483004	2489490	+	6487	-	-	-
arahy.Tifrunner.gnm1.ann1.PWEG9D	28.7071	106.223	-1.88913	6.62729e-06	0.000159495	arahy.PWEG9D	arahy.Tifrunner.gnm1.Arahy.19	37162328	37162866	-	214	-	-	-
arahy.Tifrunner.gnm1.ann1.PLVV0P	29.5634	109.526	-1.88698	0.000248024	0.00350718	arahy.PLVV0P	arahy.Tifrunner.gnm1.Arahy.07	10197279	10199199	+	1357	-	PF00046:Homeobox domain	Homeobox
arahy.Tifrunner.gnm1.ann1.47NS3A	123.704	456.381	-1.88499	0.000574103	0.00701259	arahy.47NS3A	arahy.Tifrunner.gnm1.Arahy.15	7894918	7895406	+	489	-	PF00847:AP2 domain	AP2
novel.588	73.5509	270.775	-1.88126	9.84554e-06	0.000224022	-	arahy.Tifrunner.gnm1.Arahy.03	70236453	70238512	+	2060	-	-	-
arahy.Tifrunner.gnm1.ann1.VVGQ70	44.0963	162.88	-1.88022	5.84783e-12	5.61658e-10	arahy.VVGQ70	arahy.Tifrunner.gnm1.Arahy.04	115486156	115489920	+	3149	-	-	-
novel.884	42.2069	154.976	-1.87955	1.92803e-07	7.33349e-06	-	arahy.Tifrunner.gnm1.Arahy.04	85789530	85792198	+	2669	-	PF00139:Legume lectin domain|PF00069:Protein kinase domain	Pkinase
arahy.Tifrunner.gnm1.ann1.S73YF0	95.2463	349.646	-1.87814	9.83404e-07	3.00653e-05	arahy.S73YF0	arahy.Tifrunner.gnm1.Arahy.20	42088744	42093662	+	3110	-	PF04788:Protein of unknown function (DUF620)	-
arahy.Tifrunner.gnm1.ann1.V7S84L	173.162	634.816	-1.87441	2.96678e-09	1.6843e-07	arahy.V7S84L	arahy.Tifrunner.gnm1.Arahy.06	111123438	111125559	-	1463	-	-	-
novel.541	86.7874	318.813	-1.8741	2.74319e-06	7.38162e-05	-	arahy.Tifrunner.gnm1.Arahy.03	19564366	19566350	+	1985	-	-	-
arahy.Tifrunner.gnm1.ann1.VNWS1A	17.7948	65.1762	-1.86795	0.000476093	0.00601631	arahy.VNWS1A	arahy.Tifrunner.gnm1.Arahy.02	63289818	63291367	-	1441	-	PF01121:Dephospho-CoA kinase	-
arahy.Tifrunner.gnm1.ann1.YFH0AU	18.3377	66.291	-1.86587	0.000533842	0.00661882	arahy.YFH0AU	arahy.Tifrunner.gnm1.Arahy.17	7255957	7261592	-	3773	-	PF14703:Cytosolic domain of 10TM putative phosphate transporter|PF02714:Calcium-dependent channel, 7TM region, putative phosphate|PF13967:Late exocytosis, associated with Golgi transport	-
novel.1070	15.8534	57.6441	-1.8654	0.000125478	0.00198967	-	arahy.Tifrunner.gnm1.Arahy.05	7661644	7663405	+	617	-	-	-
arahy.Tifrunner.gnm1.ann1.MUV7N5	219.281	799.508	-1.86504	7.39736e-11	5.87155e-09	arahy.MUV7N5	arahy.Tifrunner.gnm1.Arahy.09	4016389	4020367	+	3621	-	PF00931:NB-ARC domain	NB-ARC
arahy.Tifrunner.gnm1.ann1.GC2TMU	39.8333	144.549	-1.85694	2.02807e-07	7.6244e-06	arahy.GC2TMU	arahy.Tifrunner.gnm1.Arahy.14	103194898	103198031	-	888	-	-	-
arahy.Tifrunner.gnm1.ann1.QX7II8	42.6429	153.774	-1.85615	1.84076e-09	1.08153e-07	arahy.QX7II8	arahy.Tifrunner.gnm1.Arahy.05	92113681	92115429	+	1165	-	-	-
arahy.Tifrunner.gnm1.ann1.LDQV8H	10.5062	37.4619	-1.84956	0.000428539	0.00552155	arahy.LDQV8H	arahy.Tifrunner.gnm1.Arahy.13	10383918	10385986	+	1233	-	PF00646:F-box domain|PF08268:F-box associated domain	F-box
arahy.Tifrunner.gnm1.ann1.WAP6P7	34.9188	124.948	-1.84746	0.000341509	0.00458558	arahy.WAP6P7	arahy.Tifrunner.gnm1.Arahy.04	102969357	102974991	+	3332	-	PF00069:Protein kinase domain|PF13855:Leucine rich repeat|PF08263:Leucine rich repeat N-terminal domain	Pkinase
novel.2248	35.9986	129.388	-1.84708	5.28751e-05	0.00095712	-	arahy.Tifrunner.gnm1.Arahy.10	78641144	78644493	+	2322	-	-	-
arahy.Tifrunner.gnm1.ann1.XYZ5FS	165.354	593.913	-1.84667	3.88844e-13	4.59491e-11	arahy.XYZ5FS	arahy.Tifrunner.gnm1.Arahy.04	69863239	69868090	-	1237	-	-	-
novel.4600	814.091	2925.22	-1.84566	8.62144e-11	6.80463e-09	-	arahy.Tifrunner.gnm1.Arahy.18	24777497	24779605	-	1779	-	-	-
arahy.Tifrunner.gnm1.ann1.T424Z8	154.588	556.616	-1.84566	5.38501e-16	9.63482e-14	arahy.T424Z8	arahy.Tifrunner.gnm1.Arahy.06	10084762	10086609	-	1116	-	PF07647:SAM domain (Sterile alpha motif)	SAM_2
arahy.Tifrunner.gnm1.ann1.MN9CK9	38.4274	138.143	-1.84325	1.15767e-10	8.83866e-09	arahy.MN9CK9	arahy.Tifrunner.gnm1.Arahy.16	122652534	122657350	+	3563	-	PF01344:Kelch motif|PF01202:Shikimate kinase	SKI
arahy.Tifrunner.gnm1.ann1.KDN3A4	108.204	386.959	-1.83793	2.60346e-07	9.50713e-06	arahy.KDN3A4	arahy.Tifrunner.gnm1.Arahy.07	12421237	12422717	+	818	-	PF14009:Domain of unknown function (DUF4228)	-
arahy.Tifrunner.gnm1.ann1.P9CWB3	1378.96	4910.19	-1.8321	2.72644e-06	7.3476e-05	arahy.P9CWB3	arahy.Tifrunner.gnm1.Arahy.04	124061513	124065957	-	3094	-	PF00201:UDP-glucoronosyl and UDP-glucosyl transferase	UDPGT
novel.2770	111.224	395.606	-1.83018	2.72858e-14	3.94453e-12	-	arahy.Tifrunner.gnm1.Arahy.12	67037104	67042427	+	3667	-	-	-
arahy.Tifrunner.gnm1.ann1.QG2TBB	268.208	951.964	-1.82817	7.93221e-21	2.75779e-18	arahy.QG2TBB	arahy.Tifrunner.gnm1.Arahy.06	9104991	9112400	+	6527	-	-	-
arahy.Tifrunner.gnm1.ann1.B4EAVD	104.246	369.927	-1.82589	3.3522e-06	8.79178e-05	arahy.B4EAVD	arahy.Tifrunner.gnm1.Arahy.15	18195163	18199009	+	870	-	PF01202:Shikimate kinase	SKI
arahy.Tifrunner.gnm1.ann1.N5266S	96.5114	340.949	-1.82506	3.83865e-05	0.000728062	arahy.N5266S	arahy.Tifrunner.gnm1.Arahy.06	95453381	95457235	-	812	-	-	-
arahy.Tifrunner.gnm1.ann1.H8XLFU	145.892	516.315	-1.82368	6.95326e-07	2.2449e-05	arahy.H8XLFU	arahy.Tifrunner.gnm1.Arahy.20	4344813	4345545	+	342	-	PF05564:Dormancy/auxin associated protein	-
arahy.Tifrunner.gnm1.ann1.DRN3VS	36.2674	128.298	-1.82202	0.000230556	0.00331364	arahy.DRN3VS	arahy.Tifrunner.gnm1.Arahy.16	138862655	138866442	+	1959	-	PF07714:Protein tyrosine kinase|PF08263:Leucine rich repeat N-terminal domain	Pkinase_Tyr
novel.771	51.9303	183.919	-1.82067	2.50188e-10	1.76002e-08	-	arahy.Tifrunner.gnm1.Arahy.03	112972691	112974269	-	824	-	-	-
novel.1891	863.807	3051.11	-1.82052	1.63815e-08	7.84896e-07	-	arahy.Tifrunner.gnm1.Arahy.08	39548023	39549872	-	1268	-	-	-
arahy.Tifrunner.gnm1.ann1.PQW11P	139.182	491.468	-1.81956	1.37645e-06	4.05494e-05	arahy.PQW11P	arahy.Tifrunner.gnm1.Arahy.13	2516807	2520343	-	3214	-	PF00642:Zinc finger C-x8-C-x5-C-x3-H type (and similar)|PF13893:RNA recognition motif. (a.k.a. RRM, RBD, or RNP domain)	zf-CCCH
arahy.Tifrunner.gnm1.ann1.Y23DM6	40.5355	143.201	-1.81779	0.000119004	0.0019057	arahy.Y23DM6	arahy.Tifrunner.gnm1.Arahy.01	96268337	96273039	+	2004	-	PF00501:AMP-binding enzyme|PF13193:AMP-binding enzyme C-terminal domain	AMP-binding
arahy.Tifrunner.gnm1.ann1.07Q55L	115.92	408.347	-1.81567	3.91258e-14	5.50235e-12	arahy.07Q55L	arahy.Tifrunner.gnm1.Arahy.03	516616	519493	-	2707	-	PF00642:Zinc finger C-x8-C-x5-C-x3-H type (and similar)|PF13893:RNA recognition motif. (a.k.a. RRM, RBD, or RNP domain)	zf-CCCH
arahy.Tifrunner.gnm1.ann1.C93L46	90.1212	317.159	-1.81493	2.19695e-05	0.000447778	arahy.C93L46	arahy.Tifrunner.gnm1.Arahy.10	12249199	12255028	-	2257	-	-	-
novel.4598	45.1157	158.76	-1.81467	1.22534e-05	0.000270733	-	arahy.Tifrunner.gnm1.Arahy.18	24701837	24707843	-	3608	-	PF13966:zinc-binding in reverse transcriptase|PF00078:Reverse transcriptase (RNA-dependent DNA polymerase)	RVT_1
arahy.Tifrunner.gnm1.ann1.P458TM	31.3516	109.841	-1.81405	1.95375e-06	5.53098e-05	arahy.P458TM	arahy.Tifrunner.gnm1.Arahy.01	37034249	37036479	-	851	-	PF02874:ATP synthase alpha/beta family, beta-barrel domain	ATP-synt_ab_N
arahy.Tifrunner.gnm1.ann1.Q9WWUM	37.7814	133.097	-1.81342	4.51926e-06	0.000114115	arahy.Q9WWUM	arahy.Tifrunner.gnm1.Arahy.13	2290939	2292198	-	1260	-	PF12937:F-box-like	-
arahy.Tifrunner.gnm1.ann1.F1B1I5	79.7937	281.218	-1.81318	3.90854e-05	0.000737504	arahy.F1B1I5	arahy.Tifrunner.gnm1.Arahy.18	123574167	123578692	+	1860	-	PF00892:EamA-like transporter family	DUF6
novel.3058	295.058	1035.42	-1.81249	1.16178e-16	2.27319e-14	-	arahy.Tifrunner.gnm1.Arahy.13	100098468	100101800	+	2569	-	-	-
novel.914	83.7	294.92	-1.81169	4.90898e-08	2.13118e-06	-	arahy.Tifrunner.gnm1.Arahy.04	112681424	112687480	+	6057	-	-	-
arahy.Tifrunner.gnm1.ann1.QRF4HN	32.211	113.154	-1.80858	0.000368124	0.0048653	arahy.QRF4HN	arahy.Tifrunner.gnm1.Arahy.13	37240697	37243640	-	2627	-	PF00743:Flavin-binding monooxygenase-like	FMO-like
arahy.Tifrunner.gnm1.ann1.5NTT5I	46.7464	164.07	-1.80852	1.19146e-05	0.000264636	arahy.5NTT5I	arahy.Tifrunner.gnm1.Arahy.16	130070961	130074635	-	1804	-	-	-
arahy.Tifrunner.gnm1.ann1.030G1Q	74.5233	260.102	-1.80604	9.87688e-05	0.00163776	arahy.030G1Q	arahy.Tifrunner.gnm1.Arahy.11	145670095	145672928	-	1537	-	PF03016:Exostosin family	-
arahy.Tifrunner.gnm1.ann1.1NB5KJ	15.4467	53.4849	-1.80235	5.27558e-05	0.000955784	arahy.1NB5KJ	arahy.Tifrunner.gnm1.Arahy.01	106629603	106631487	-	1369	-	PF05050:Methyltransferase FkbM domain	-
novel.4142	37.615	130.821	-1.80152	6.46859e-08	2.72666e-06	-	arahy.Tifrunner.gnm1.Arahy.16	150882714	150884585	-	1872	-	-	-
arahy.Tifrunner.gnm1.ann1.SMI7YC	100.901	350.389	-1.7986	6.94626e-07	2.2449e-05	arahy.SMI7YC	arahy.Tifrunner.gnm1.Arahy.06	101432607	101439057	-	4892	-	PF03141:Putative S-adenosyl-L-methionine-dependent methyltransferase	-
novel.4697	17.9008	62.5722	-1.79783	2.36814e-05	0.000479209	-	arahy.Tifrunner.gnm1.Arahy.19	12595838	12597999	+	2162	-	-	-
arahy.Tifrunner.gnm1.ann1.N0BVKE	16.55	57.8448	-1.7971	0.000140338	0.00219307	arahy.N0BVKE	arahy.Tifrunner.gnm1.Arahy.15	3465610	3466305	-	696	-	PF13639:Ring finger domain	-
novel.2005	248.856	862.334	-1.79462	5.85409e-05	0.00104529	-	arahy.Tifrunner.gnm1.Arahy.09	79060923	79090337	+	8092	-	PF03004:Plant transposase (Ptta/En/Spm family)	-
novel.2361	174.397	602.679	-1.79108	2.40809e-05	0.000485868	-	arahy.Tifrunner.gnm1.Arahy.10	79700132	79703259	-	2466	-	-	-
arahy.Tifrunner.gnm1.ann1.6E8MYZ	131.93	455.235	-1.78948	8.43777e-10	5.29001e-08	arahy.6E8MYZ	arahy.Tifrunner.gnm1.Arahy.16	147173331	147175108	-	1633	-	-	-
arahy.Tifrunner.gnm1.ann1.XFT5DK	12.9892	45.1654	-1.78931	0.000119339	0.00190888	arahy.XFT5DK	arahy.Tifrunner.gnm1.Arahy.14	32224485	32227800	-	489	-	PF03195:Protein of unknown function DUF260	-
arahy.Tifrunner.gnm1.ann1.00XFQD	96.111	331.467	-1.7893	2.22676e-06	6.18136e-05	arahy.00XFQD	arahy.Tifrunner.gnm1.Arahy.12	112163430	112165711	-	1184	-	-	-
novel.2019	265.886	917.184	-1.78791	2.43463e-08	1.138e-06	-	arahy.Tifrunner.gnm1.Arahy.09	104624252	104633350	+	2976	-	-	-
novel.646	134.407	463.277	-1.78772	1.11037e-09	6.80917e-08	-	arahy.Tifrunner.gnm1.Arahy.03	135591980	135594622	+	1841	-	-	-
arahy.Tifrunner.gnm1.ann1.W4AQNM	25.4601	88.4023	-1.78555	1.81931e-05	0.000382674	arahy.W4AQNM	arahy.Tifrunner.gnm1.Arahy.15	140983073	140984799	-	1629	-	PF13041:PPR repeat family|PF12854:PPR repeat	-
arahy.Tifrunner.gnm1.ann1.RA2UAB	1397.63	4818.73	-1.78543	6.14245e-11	4.93131e-09	arahy.RA2UAB	arahy.Tifrunner.gnm1.Arahy.18	9799500	9809772	-	5094	-	PF05131:Pep3/Vps18/deep orange family|PF00637:Region in Clathrin and VPS	-
arahy.Tifrunner.gnm1.ann1.2JU0J2	28.3272	97.209	-1.78491	1.04626e-06	3.17034e-05	arahy.2JU0J2	arahy.Tifrunner.gnm1.Arahy.13	4124749	4127600	+	2107	-	-	-
arahy.Tifrunner.gnm1.ann1.G0HR9U	200.196	688.979	-1.78362	1.51434e-05	0.000325526	arahy.G0HR9U	arahy.Tifrunner.gnm1.Arahy.12	118102897	118117674	-	7915	-	PF00931:NB-ARC domain	NB-ARC
novel.4936	20.9777	72.2844	-1.78314	0.000567511	0.00695428	-	arahy.Tifrunner.gnm1.Arahy.19	141964036	141969786	-	5672	-	-	-
arahy.Tifrunner.gnm1.ann1.8DVK0J	24.4421	83.9438	-1.78157	0.000632037	0.0075623	arahy.8DVK0J	arahy.Tifrunner.gnm1.Arahy.20	5133291	5137622	+	941	-	-	-
arahy.Tifrunner.gnm1.ann1.QLUK9J	424.631	1458.28	-1.77888	1.92204e-06	5.44856e-05	arahy.QLUK9J	arahy.Tifrunner.gnm1.Arahy.03	134161940	134163479	-	1381	-	PF02183:Homeobox associated leucine zipper|PF00046:Homeobox domain	Homeobox
arahy.Tifrunner.gnm1.ann1.V5N9VT	36.7265	125.857	-1.77791	9.09319e-08	3.68884e-06	arahy.V5N9VT	arahy.Tifrunner.gnm1.Arahy.03	138822517	138823782	+	1028	-	PF03145:Seven in absentia protein family	-
novel.2451	23.9759	82.7163	-1.77787	6.07183e-05	0.00107913	-	arahy.Tifrunner.gnm1.Arahy.11	22518781	22555302	+	1946	-	PF00201:UDP-glucoronosyl and UDP-glucosyl transferase	UDPGT
arahy.Tifrunner.gnm1.ann1.2N7XA4	171.034	585.996	-1.77596	1.54531e-17	3.45788e-15	arahy.2N7XA4	arahy.Tifrunner.gnm1.Arahy.04	857405	863701	-	4167	-	PF05253:U11-48K-like CHHC zinc finger	-
arahy.Tifrunner.gnm1.ann1.K697CU	14.6389	49.5699	-1.77576	0.000622712	0.00747183	arahy.K697CU	arahy.Tifrunner.gnm1.Arahy.15	7317768	7320156	+	1980	-	PF00887:Acyl CoA binding protein	-
arahy.Tifrunner.gnm1.ann1.9PR62B	644.504	2201.98	-1.77245	8.87377e-14	1.16293e-11	arahy.9PR62B	arahy.Tifrunner.gnm1.Arahy.06	3820645	3824182	-	2161	-	PF00170:bZIP transcription factor|PF12498:Basic leucine-zipper C terminal	bZIP_1
arahy.Tifrunner.gnm1.ann1.FTMH30	139.529	476.04	-1.77243	3.39897e-12	3.46218e-10	arahy.FTMH30	arahy.Tifrunner.gnm1.Arahy.17	8877283	8883394	-	1301	-	-	-
novel.1924	24.7087	83.9598	-1.77148	8.01292e-06	0.000188212	-	arahy.Tifrunner.gnm1.Arahy.09	279202	281083	+	1487	-	-	-
novel.3555	126.052	427.797	-1.76677	2.56503e-05	0.000513104	-	arahy.Tifrunner.gnm1.Arahy.15	14087291	14104809	+	6858	-	PF13966:zinc-binding in reverse transcriptase	-
arahy.Tifrunner.gnm1.ann1.75XT4J	29.0021	98.565	-1.76445	2.61041e-07	9.52428e-06	arahy.75XT4J	arahy.Tifrunner.gnm1.Arahy.15	146416582	146427094	-	1919	-	PF00067:Cytochrome P450	p450
arahy.Tifrunner.gnm1.ann1.FTDU9L	38.4481	130.493	-1.76075	4.58056e-06	0.000115455	arahy.FTDU9L	arahy.Tifrunner.gnm1.Arahy.12	117483618	117494316	+	3727	-	-	-
novel.3673	761.366	2578.47	-1.75995	9.69348e-05	0.0016118	-	arahy.Tifrunner.gnm1.Arahy.15	150694728	150730216	+	4134	-	PF00642:Zinc finger C-x8-C-x5-C-x3-H type (and similar)	zf-CCCH
arahy.Tifrunner.gnm1.ann1.X53HIH	155.631	525.477	-1.75647	4.10791e-17	8.68399e-15	arahy.X53HIH	arahy.Tifrunner.gnm1.Arahy.10	108306074	108308125	+	1380	-	PF00249:Myb-like DNA-binding domain	Myb_DNA-binding
arahy.Tifrunner.gnm1.ann1.RNL9EZ	288.417	971.132	-1.75164	2.55367e-09	1.46759e-07	arahy.RNL9EZ	arahy.Tifrunner.gnm1.Arahy.16	128825765	128830495	-	1824	-	PF00293:NUDIX domain	NUDIX
arahy.Tifrunner.gnm1.ann1.T1MC5G	110.583	372.022	-1.75098	0.00056701	0.00695017	arahy.T1MC5G	arahy.Tifrunner.gnm1.Arahy.18	14872275	14879454	+	4178	-	PF01582:TIR domain|PF13855:Leucine rich repeat|PF00931:NB-ARC domain	TIR
arahy.Tifrunner.gnm1.ann1.88LWN2	87.416	293.386	-1.74914	8.64536e-17	1.74016e-14	arahy.88LWN2	arahy.Tifrunner.gnm1.Arahy.12	108800593	108801659	-	988	-	PF12481:Aluminium induced protein	-
arahy.Tifrunner.gnm1.ann1.H39Q46	104.091	350.592	-1.74888	2.87093e-05	0.000566217	arahy.H39Q46	arahy.Tifrunner.gnm1.Arahy.16	106414065	106416743	+	2471	-	PF00854:POT family	-
arahy.Tifrunner.gnm1.ann1.E110XT	22.1133	74.5158	-1.74749	0.000771297	0.00888713	arahy.E110XT	arahy.Tifrunner.gnm1.Arahy.01	6097606	6099820	+	1382	-	PF03009:Glycerophosphoryl diester phosphodiesterase family	-
arahy.Tifrunner.gnm1.ann1.MW3SQS	76.8388	257.14	-1.74699	9.57536e-06	0.000218803	arahy.MW3SQS	arahy.Tifrunner.gnm1.Arahy.18	133990948	133996716	-	2135	-	PF00010:Helix-loop-helix DNA-binding domain	HLH
arahy.Tifrunner.gnm1.ann1.AY8I6Y	755.29	2533.69	-1.7464	2.13514e-06	5.98407e-05	arahy.AY8I6Y	arahy.Tifrunner.gnm1.Arahy.19	154728804	154730580	+	1686	-	PF06203:CCT motif|PF00643:B-box zinc finger	CCT
novel.1821	70.2356	234.744	-1.74265	3.8012e-09	2.12363e-07	-	arahy.Tifrunner.gnm1.Arahy.08	48315797	48318398	+	1963	-	-	-
arahy.Tifrunner.gnm1.ann1.RJ9RH5	50.2714	168.573	-1.74234	3.87721e-05	0.000733063	arahy.RJ9RH5	arahy.Tifrunner.gnm1.Arahy.18	116873263	116873988	-	726	-	-	-
arahy.Tifrunner.gnm1.ann1.RQ0K0U	151.124	504.548	-1.74179	3.15957e-09	1.78173e-07	arahy.RQ0K0U	arahy.Tifrunner.gnm1.Arahy.15	146926254	146930793	-	690	-	-	-
novel.57	32.8626	110.349	-1.74125	1.90264e-07	7.24346e-06	-	arahy.Tifrunner.gnm1.Arahy.01	47370568	47373350	+	2322	-	-	-
novel.2767	33.7061	111.616	-1.73729	1.17297e-06	3.49713e-05	-	arahy.Tifrunner.gnm1.Arahy.12	64103045	64112534	+	1335	-	PF03004:Plant transposase (Ptta/En/Spm family)	-
arahy.Tifrunner.gnm1.ann1.FKP9D6	40.6122	135.2	-1.73619	4.32791e-08	1.91643e-06	arahy.FKP9D6	arahy.Tifrunner.gnm1.Arahy.02	78665274	78666169	-	501	-	-	-
arahy.Tifrunner.gnm1.ann1.R6UVTB	27.7926	91.7438	-1.73465	0.000529956	0.00657452	arahy.R6UVTB	arahy.Tifrunner.gnm1.Arahy.13	44063450	44065336	-	1378	-	PF05050:Methyltransferase FkbM domain	-
arahy.Tifrunner.gnm1.ann1.U2VVDT	69.4782	231.987	-1.73286	1.38128e-07	5.40538e-06	arahy.U2VVDT	arahy.Tifrunner.gnm1.Arahy.01	12035690	12039196	+	4688	-	PF00069:Protein kinase domain|PF13855:Leucine rich repeat	Pkinase
arahy.Tifrunner.gnm1.ann1.TTE3SB	1615.81	5370.08	-1.73234	1.99746e-14	2.91768e-12	arahy.TTE3SB	arahy.Tifrunner.gnm1.Arahy.19	37569154	37571343	-	961	-	PF05564:Dormancy/auxin associated protein	-
arahy.Tifrunner.gnm1.ann1.0RIH3A	67.6476	225.402	-1.73181	0.000149668	0.00231309	arahy.0RIH3A	arahy.Tifrunner.gnm1.Arahy.17	129009813	129016632	+	3118	-	PF00916:Sulfate permease family|PF01740:STAS domain	Sulfate_transp
arahy.Tifrunner.gnm1.ann1.FC6ISK	312.408	1035.74	-1.73067	3.51315e-05	0.00067423	arahy.FC6ISK	arahy.Tifrunner.gnm1.Arahy.06	13599003	13602193	+	1089	-	-	-
arahy.Tifrunner.gnm1.ann1.MK7H36	374.407	1240.85	-1.73015	5.9546e-10	3.87768e-08	arahy.MK7H36	arahy.Tifrunner.gnm1.Arahy.17	42864653	42868407	-	738	-	-	-
arahy.Tifrunner.gnm1.ann1.IDM7IB	31.8986	105.313	-1.72973	7.15563e-05	0.00124338	arahy.IDM7IB	arahy.Tifrunner.gnm1.Arahy.11	2916943	2920402	-	1695	-	PF00067:Cytochrome P450	p450
arahy.Tifrunner.gnm1.ann1.MF7AUF	476.14	1578.35	-1.72934	1.31966e-17	3.00084e-15	arahy.MF7AUF	arahy.Tifrunner.gnm1.Arahy.05	37337337	37344377	-	5306	-	-	-
novel.594	54.2846	179.005	-1.72908	2.12527e-07	7.92607e-06	-	arahy.Tifrunner.gnm1.Arahy.03	86423850	86426761	+	1726	-	-	-
arahy.Tifrunner.gnm1.ann1.ZR8MN6	23.0065	76.6943	-1.7279	2.93004e-06	7.80626e-05	arahy.ZR8MN6	arahy.Tifrunner.gnm1.Arahy.03	28843040	28845387	+	1383	-	-	-
arahy.Tifrunner.gnm1.ann1.Q13VIF	16.1752	53.4686	-1.72714	0.000156028	0.00239467	arahy.Q13VIF	arahy.Tifrunner.gnm1.Arahy.19	339468	341849	+	460	-	PF13415:Galactose oxidase, central domain	-
arahy.Tifrunner.gnm1.ann1.F5FTS9	38.5366	127.552	-1.7223	1.59899e-05	0.000341801	arahy.F5FTS9	arahy.Tifrunner.gnm1.Arahy.08	44037894	44042851	+	1835	-	PF00892:EamA-like transporter family	DUF6
arahy.Tifrunner.gnm1.ann1.4PTW9T	74.8945	246.469	-1.72213	5.14787e-07	1.72558e-05	arahy.4PTW9T	arahy.Tifrunner.gnm1.Arahy.19	6355145	6355843	-	699	-	PF02701:Dof domain, zinc finger	zf-Dof
arahy.Tifrunner.gnm1.ann1.JTZ0MU	25.0346	81.7432	-1.71414	3.03536e-05	0.000594191	arahy.JTZ0MU	arahy.Tifrunner.gnm1.Arahy.06	8778618	8785819	+	1407	-	-	-
arahy.Tifrunner.gnm1.ann1.8N06AB	231.036	756.761	-1.71223	2.31972e-10	1.64563e-08	arahy.8N06AB	arahy.Tifrunner.gnm1.Arahy.18	119306626	119310082	+	1062	-	-	-
arahy.Tifrunner.gnm1.ann1.HGB3TX	15.2325	49.8482	-1.71199	0.000273943	0.0038059	arahy.HGB3TX	arahy.Tifrunner.gnm1.Arahy.20	10905988	10908792	+	506	-	PF11744:Aluminium activated malate transporter	-
arahy.Tifrunner.gnm1.ann1.W6GC78	55.1196	179.45	-1.70952	7.05852e-06	0.000167951	arahy.W6GC78	arahy.Tifrunner.gnm1.Arahy.16	19648887	19656869	+	2248	-	-	-
arahy.Tifrunner.gnm1.ann1.CC58HJ	100.839	328.71	-1.7088	9.04165e-11	7.05944e-09	arahy.CC58HJ	arahy.Tifrunner.gnm1.Arahy.13	124785198	124788584	-	514	-	-	-
arahy.Tifrunner.gnm1.ann1.6W0043	28.166	91.4365	-1.70755	2.86274e-06	7.6512e-05	arahy.6W0043	arahy.Tifrunner.gnm1.Arahy.02	60862309	60863169	-	441	-	PF04053:Coatomer WD associated region	Coatomer_WDAD
arahy.Tifrunner.gnm1.ann1.D8E7V4	125.118	408.493	-1.70753	2.3501e-08	1.10159e-06	arahy.D8E7V4	arahy.Tifrunner.gnm1.Arahy.02	100499986	100504414	-	3318	-	PF00931:NB-ARC domain	NB-ARC
novel.3347	209.383	683.8	-1.70729	3.76324e-19	1.04842e-16	-	arahy.Tifrunner.gnm1.Arahy.14	125611032	125626536	+	3667	-	-	-
arahy.Tifrunner.gnm1.ann1.6R5024	93.2379	305.307	-1.70656	7.62163e-07	2.43268e-05	arahy.6R5024	arahy.Tifrunner.gnm1.Arahy.03	9452740	9453039	+	300	-	-	-
arahy.Tifrunner.gnm1.ann1.F4U6N7	143.777	468.21	-1.70492	3.25611e-07	1.1534e-05	arahy.F4U6N7	arahy.Tifrunner.gnm1.Arahy.12	118052630	118056310	-	3681	-	PF00931:NB-ARC domain	NB-ARC
novel.2261	154.67	503.289	-1.70294	1.50958e-05	0.000324834	-	arahy.Tifrunner.gnm1.Arahy.10	92668793	92674612	+	4934	-	-	-
arahy.Tifrunner.gnm1.ann1.LQ4NH4	20.9832	68.1175	-1.7027	0.000110882	0.00179614	arahy.LQ4NH4	arahy.Tifrunner.gnm1.Arahy.13	129643163	129646934	+	3112	-	PF05770:Inositol 1, 3, 4-trisphosphate 5/6-kinase	-
novel.4219	121.076	393.283	-1.70107	9.9004e-07	3.02023e-05	-	arahy.Tifrunner.gnm1.Arahy.17	62234607	62239635	+	4942	-	PF00450:Serine carboxypeptidase	Peptidase_S10
arahy.Tifrunner.gnm1.ann1.M3C1JT	38.0744	124.362	-1.7004	1.44019e-08	6.98797e-07	arahy.M3C1JT	arahy.Tifrunner.gnm1.Arahy.07	65502319	65506531	+	2157	-	PF12854:PPR repeat|PF13041:PPR repeat family	-
arahy.Tifrunner.gnm1.ann1.183PB6	325.854	1057.47	-1.69997	7.11909e-13	8.18267e-11	arahy.183PB6	arahy.Tifrunner.gnm1.Arahy.03	116845918	116851780	+	1453	-	-	-
novel.3108	250.973	813.516	-1.69441	1.30904e-18	3.44179e-16	-	arahy.Tifrunner.gnm1.Arahy.13	139201758	139203343	+	1586	-	-	-
arahy.Tifrunner.gnm1.ann1.TT6YYD	69.3246	223.303	-1.69246	2.41002e-05	0.000486024	arahy.TT6YYD	arahy.Tifrunner.gnm1.Arahy.13	10610250	10610588	+	183	-	-	-
arahy.Tifrunner.gnm1.ann1.1NZH8Y	275.224	888.424	-1.69116	9.08856e-16	1.56056e-13	arahy.1NZH8Y	arahy.Tifrunner.gnm1.Arahy.17	38260577	38266691	+	4524	-	PF12854:PPR repeat|PF13041:PPR repeat family	-
arahy.Tifrunner.gnm1.ann1.J1YDVJ	48.3377	156.585	-1.691	1.05065e-09	6.48604e-08	arahy.J1YDVJ	arahy.Tifrunner.gnm1.Arahy.04	112067966	112068556	+	444	-	PF00076:RNA recognition motif. (a.k.a. RRM, RBD, or RNP domain)	RRM_1
arahy.Tifrunner.gnm1.ann1.ES6VY7	53.5506	171.973	-1.68871	2.6054e-06	7.06665e-05	arahy.ES6VY7	arahy.Tifrunner.gnm1.Arahy.15	141135541	141137842	-	390	-	PF07714:Protein tyrosine kinase	Pkinase_Tyr
arahy.Tifrunner.gnm1.ann1.J82BMM	70.9444	228.566	-1.68871	6.30597e-10	4.07495e-08	arahy.J82BMM	arahy.Tifrunner.gnm1.Arahy.20	138327345	138328328	-	984	-	PF00249:Myb-like DNA-binding domain	Myb_DNA-binding
arahy.Tifrunner.gnm1.ann1.98W5WM	133.784	428.821	-1.68326	1.41184e-12	1.53471e-10	arahy.98W5WM	arahy.Tifrunner.gnm1.Arahy.13	51506418	51511192	-	1379	-	-	-
novel.259	395.792	1271.43	-1.68323	2.99074e-13	3.6468e-11	-	arahy.Tifrunner.gnm1.Arahy.02	4608823	4619772	+	10950	-	PF07727:Reverse transcriptase (RNA-dependent DNA polymerase)|PF13976:GAG-pre-integrase domain|PF00665:Integrase core domain|PF14244:gag-polypeptide of LTR copia-type	RVT_2
arahy.Tifrunner.gnm1.ann1.VE80E0	157.329	504.438	-1.68311	6.9513e-17	1.41955e-14	arahy.VE80E0	arahy.Tifrunner.gnm1.Arahy.15	51629834	51634166	+	1356	-	-	-
arahy.Tifrunner.gnm1.ann1.QG5LTR	31.185	100.543	-1.68166	3.05843e-06	8.11236e-05	arahy.QG5LTR	arahy.Tifrunner.gnm1.Arahy.07	2066630	2067226	-	597	-	PF04520:Senescence regulator	-
arahy.Tifrunner.gnm1.ann1.I3ZB1W	50.2555	160.519	-1.68118	2.9538e-07	1.06115e-05	arahy.I3ZB1W	arahy.Tifrunner.gnm1.Arahy.12	108799747	108802391	+	430	-	PF01453:D-mannose binding lectin	B_lectin
arahy.Tifrunner.gnm1.ann1.49825D	77.7688	250.039	-1.6811	5.44568e-10	3.58511e-08	arahy.49825D	arahy.Tifrunner.gnm1.Arahy.03	58830600	58840440	+	8117	-	PF02992:Transposase family tnp2|PF13960:Domain of unknown function (DUF4218)|PF13963:Transposase-associated domain|PF13952:Domain of unknown function (DUF4216)	Transposase_21
arahy.Tifrunner.gnm1.ann1.0KE5GJ	102.243	326.87	-1.68051	0.000619268	0.00743687	arahy.0KE5GJ	arahy.Tifrunner.gnm1.Arahy.15	20195345	20200809	+	4272	-	PF01055:Glycosyl hydrolases family 31	Glyco_hydro_31
arahy.Tifrunner.gnm1.ann1.AP71S7	126.426	405.166	-1.68034	3.43405e-05	0.000660255	arahy.AP71S7	arahy.Tifrunner.gnm1.Arahy.14	5095566	5096723	-	1158	-	PF00646:F-box domain|PF07734:F-box associated	F-box
novel.145	36.6475	116.76	-1.68018	0.00014004	0.00219004	-	arahy.Tifrunner.gnm1.Arahy.01	6252393	6254373	-	959	-	-	-
arahy.Tifrunner.gnm1.ann1.QR3GWV	28.9728	92.5522	-1.67931	0.000130245	0.00205751	arahy.QR3GWV	arahy.Tifrunner.gnm1.Arahy.01	101126574	101128413	-	1507	-	PF00320:GATA zinc finger	GATA
arahy.Tifrunner.gnm1.ann1.ZNIJ0J	111.98	358.105	-1.67614	1.01174e-11	9.29295e-10	arahy.ZNIJ0J	arahy.Tifrunner.gnm1.Arahy.13	8725412	8727370	+	1839	-	PF00249:Myb-like DNA-binding domain	Myb_DNA-binding
arahy.Tifrunner.gnm1.ann1.VNZ0ME	78.1265	248.723	-1.67426	1.66646e-06	4.79839e-05	arahy.VNZ0ME	arahy.Tifrunner.gnm1.Arahy.19	125405191	125405987	-	462	-	PF00282:Pyridoxal-dependent decarboxylase conserved domain	-
arahy.Tifrunner.gnm1.ann1.RP5N3Y	20.9044	66.2027	-1.67339	0.000502433	0.00629413	arahy.RP5N3Y	arahy.Tifrunner.gnm1.Arahy.02	5856857	5858635	-	1562	-	PF00201:UDP-glucoronosyl and UDP-glucosyl transferase	UDPGT
arahy.Tifrunner.gnm1.ann1.524PDQ	32.1376	102.454	-1.67284	4.09738e-05	0.000766422	arahy.524PDQ	arahy.Tifrunner.gnm1.Arahy.15	144726179	144730078	-	2145	-	PF07714:Protein tyrosine kinase|PF14380:Wall-associated receptor kinase C-terminal	Pkinase_Tyr
arahy.Tifrunner.gnm1.ann1.G8A5P6	47.7431	152.431	-1.67219	0.000238111	0.0033967	arahy.G8A5P6	arahy.Tifrunner.gnm1.Arahy.19	7478519	7484550	+	1208	-	PF01704:UTP--glucose-1-phosphate uridylyltransferase	-
arahy.Tifrunner.gnm1.ann1.4NCV9J	116.12	369.179	-1.67015	3.73061e-05	0.000710455	arahy.4NCV9J	arahy.Tifrunner.gnm1.Arahy.02	100025314	100032168	+	2609	-	PF03140:Plant protein of unknown function	-
arahy.Tifrunner.gnm1.ann1.BQ87IR	55.7362	177.201	-1.6682	0.000572928	0.00700231	arahy.BQ87IR	arahy.Tifrunner.gnm1.Arahy.12	118323529	118328768	-	3901	-	PF00534:Glycosyl transferases group 1	Glycos_transf_1
arahy.Tifrunner.gnm1.ann1.056HEM	75.2868	239.246	-1.66727	0.000326824	0.00442369	arahy.056HEM	arahy.Tifrunner.gnm1.Arahy.08	5525007	5527098	-	1834	-	PF00067:Cytochrome P450	p450
novel.4164	199.499	633.12	-1.66656	9.84401e-18	2.27537e-15	-	arahy.Tifrunner.gnm1.Arahy.17	8699461	8702124	+	2378	-	-	-
novel.3407	167.38	528.752	-1.66257	4.94919e-09	2.68648e-07	-	arahy.Tifrunner.gnm1.Arahy.14	9556060	9570646	-	6376	-	-	-
novel.1773	36.3962	115.184	-1.65955	1.16556e-05	0.000259707	-	arahy.Tifrunner.gnm1.Arahy.08	26118503	26121059	+	883	-	-	-
arahy.Tifrunner.gnm1.ann1.REC9BI	99.5586	313.71	-1.65528	8.10982e-10	5.1149e-08	arahy.REC9BI	arahy.Tifrunner.gnm1.Arahy.16	23516646	23520346	+	3021	-	PF14432:DYW family of nucleic acid deaminases|PF13041:PPR repeat family	-
novel.648	267.518	841.49	-1.6542	1.91772e-20	6.35233e-18	-	arahy.Tifrunner.gnm1.Arahy.03	136408381	136410513	+	2133	-	-	-
arahy.Tifrunner.gnm1.ann1.5ZNX8B	305.736	961.059	-1.65355	1.35783e-08	6.65747e-07	arahy.5ZNX8B	arahy.Tifrunner.gnm1.Arahy.16	6492230	6493012	-	783	-	-	-
arahy.Tifrunner.gnm1.ann1.MBA6PB	57.0189	177.942	-1.64902	0.000126199	0.00200036	arahy.MBA6PB	arahy.Tifrunner.gnm1.Arahy.01	98597345	98600424	+	2175	-	PF03016:Exostosin family	-
arahy.Tifrunner.gnm1.ann1.D4Y0XB	13.3665	41.9816	-1.64627	0.000577853	0.00705077	arahy.D4Y0XB	arahy.Tifrunner.gnm1.Arahy.12	101990816	101995019	+	2724	-	PF00931:NB-ARC domain	NB-ARC
arahy.Tifrunner.gnm1.ann1.H39FBL	44.9862	140.291	-1.64501	8.01471e-05	0.00136669	arahy.H39FBL	arahy.Tifrunner.gnm1.Arahy.17	10594948	10597069	-	1638	-	PF00010:Helix-loop-helix DNA-binding domain	HLH
novel.4031	89.7754	281.142	-1.64405	2.68749e-07	9.75473e-06	-	arahy.Tifrunner.gnm1.Arahy.16	21496840	21501958	-	4921	-	PF07727:Reverse transcriptase (RNA-dependent DNA polymerase)|PF13966:zinc-binding in reverse transcriptase	RVT_2
arahy.Tifrunner.gnm1.ann1.5IU4RA	28.5964	89.2177	-1.64401	2.94035e-05	0.000578553	arahy.5IU4RA	arahy.Tifrunner.gnm1.Arahy.10	1214168	1216167	-	398	-	-	-
novel.448	182.666	569.007	-1.64226	1.54232e-09	9.20318e-08	-	arahy.Tifrunner.gnm1.Arahy.02	69192332	69194312	-	1981	-	-	-
novel.3520	179.91	559.126	-1.63903	6.95528e-15	1.07969e-12	-	arahy.Tifrunner.gnm1.Arahy.14	135049015	135052283	-	1557	-	-	-
arahy.Tifrunner.gnm1.ann1.QL50AS	12.583	39.5281	-1.63877	0.000621678	0.00746368	arahy.QL50AS	arahy.Tifrunner.gnm1.Arahy.16	131567797	131568733	+	279	-	-	-
arahy.Tifrunner.gnm1.ann1.ARHM7G	15.7978	49.2054	-1.63826	6.97587e-05	0.00121768	arahy.ARHM7G	arahy.Tifrunner.gnm1.Arahy.02	21619819	21623463	-	3645	-	PF00931:NB-ARC domain	NB-ARC
novel.4961	93.9282	292.205	-1.63656	7.65491e-09	3.98056e-07	-	arahy.Tifrunner.gnm1.Arahy.19	154933138	154935582	-	1294	-	-	-
arahy.Tifrunner.gnm1.ann1.8XZZ1K	878.683	2731.8	-1.63634	0.000158347	0.00242237	arahy.8XZZ1K	arahy.Tifrunner.gnm1.Arahy.18	21217654	21219161	+	984	-	PF01221:Dynein light chain type 1	-
novel.1772	357.627	1110.88	-1.63552	1.84108e-12	1.96575e-10	-	arahy.Tifrunner.gnm1.Arahy.08	25697877	25700596	+	2507	-	PF00153:Mitochondrial carrier protein	Mito_carr
arahy.Tifrunner.gnm1.ann1.HP8L6T	33.9435	105.13	-1.63532	0.000149484	0.00231109	arahy.HP8L6T	arahy.Tifrunner.gnm1.Arahy.11	2185215	2188416	+	1649	-	PF14226:non-haem dioxygenase in morphine synthesis N-terminal|PF03171:2OG-Fe(II) oxygenase superfamily	2OG-FeII_Oxy
arahy.Tifrunner.gnm1.ann1.FKP2UG	357.931	1109.25	-1.63243	1.44311e-13	1.8341e-11	arahy.FKP2UG	arahy.Tifrunner.gnm1.Arahy.18	98740161	98743853	+	887	-	PF00153:Mitochondrial carrier protein|PF00198:2-oxoacid dehydrogenases acyltransferase (catalytic domain)	Mito_carr
arahy.Tifrunner.gnm1.ann1.1RAI3Q	165.558	512.296	-1.63155	4.36344e-06	0.000110579	arahy.1RAI3Q	arahy.Tifrunner.gnm1.Arahy.20	5250772	5251215	-	444	-	-	-
arahy.Tifrunner.gnm1.ann1.AQQ3N0	45.176	140.55	-1.62912	6.65572e-07	2.15877e-05	arahy.AQQ3N0	arahy.Tifrunner.gnm1.Arahy.02	4202103	4207898	+	771	-	-	-
arahy.Tifrunner.gnm1.ann1.5T97DZ	35.646	110.19	-1.62864	4.12083e-08	1.8325e-06	arahy.5T97DZ	arahy.Tifrunner.gnm1.Arahy.12	14180577	14183045	-	1193	-	PF13499:EF-hand domain pair	-
arahy.Tifrunner.gnm1.ann1.X3UK77	40.9093	127.093	-1.62861	9.8593e-08	3.96223e-06	arahy.X3UK77	arahy.Tifrunner.gnm1.Arahy.06	12756240	12756771	+	345	-	-	-
novel.3278	319.013	984.49	-1.62639	0.000596594	0.00722439	-	arahy.Tifrunner.gnm1.Arahy.14	14857220	14861800	+	4581	-	PF13456:Reverse transcriptase-like|PF00078:Reverse transcriptase (RNA-dependent DNA polymerase)|PF13966:zinc-binding in reverse transcriptase	RVT_1
arahy.Tifrunner.gnm1.ann1.S1MRD7	174.139	535.34	-1.62163	4.54992e-05	0.0008395	arahy.S1MRD7	arahy.Tifrunner.gnm1.Arahy.16	9404417	9413604	+	651	-	-	-
arahy.Tifrunner.gnm1.ann1.J9IJ0F	143.6	441.756	-1.62126	6.46051e-07	2.1052e-05	arahy.J9IJ0F	arahy.Tifrunner.gnm1.Arahy.20	131421532	131425414	-	1500	-	PF14570:RING/Ubox like zinc-binding domain	-
novel.3582	37.1029	114.54	-1.61943	1.06296e-07	4.2571e-06	-	arahy.Tifrunner.gnm1.Arahy.15	28316464	28318679	+	811	-	-	-
arahy.Tifrunner.gnm1.ann1.M0GYTU	325.309	999.125	-1.61869	1.11671e-12	1.22978e-10	arahy.M0GYTU	arahy.Tifrunner.gnm1.Arahy.18	2308725	2309747	+	1023	-	PF00153:Mitochondrial carrier protein	Mito_carr
arahy.Tifrunner.gnm1.ann1.L59R0S	350.856	1074.73	-1.61648	8.56798e-10	5.35569e-08	arahy.L59R0S	arahy.Tifrunner.gnm1.Arahy.19	44524059	44532702	+	1830	-	PF01699:Sodium/calcium exchanger protein	Na_Ca_ex
novel.3499	161.531	495.3	-1.61424	7.31545e-11	5.82035e-09	-	arahy.Tifrunner.gnm1.Arahy.14	126626257	126629155	-	2667	-	-	-
arahy.Tifrunner.gnm1.ann1.7XG90Z	23.9011	73.2441	-1.61373	0.000105108	0.00172185	arahy.7XG90Z	arahy.Tifrunner.gnm1.Arahy.20	2331659	2334065	+	1498	-	-	-
arahy.Tifrunner.gnm1.ann1.Y74X5L	44.8538	136.676	-1.6137	4.06018e-05	0.000760819	arahy.Y74X5L	arahy.Tifrunner.gnm1.Arahy.14	138636918	138639753	-	727	-	-	-
arahy.Tifrunner.gnm1.ann1.DGZF1S	2118.49	6482.65	-1.61334	1.87074e-11	1.64986e-09	arahy.DGZF1S	arahy.Tifrunner.gnm1.Arahy.09	30428380	30430586	-	961	-	PF05564:Dormancy/auxin associated protein	-
arahy.Tifrunner.gnm1.ann1.5R4HUS	192.162	587.583	-1.61209	1.87262e-07	7.14859e-06	arahy.5R4HUS	arahy.Tifrunner.gnm1.Arahy.08	30092194	30098394	-	3006	-	-	-
arahy.Tifrunner.gnm1.ann1.Q9BF43	150.86	459.529	-1.61045	2.04314e-08	9.67915e-07	arahy.Q9BF43	arahy.Tifrunner.gnm1.Arahy.13	135505742	135508633	-	1289	-	PF02713:Domain of unknown function DUF220	-
arahy.Tifrunner.gnm1.ann1.GKFN23	117.593	358.91	-1.609	3.6997e-07	1.28734e-05	arahy.GKFN23	arahy.Tifrunner.gnm1.Arahy.11	99885458	99889061	+	1115	-	-	-
arahy.Tifrunner.gnm1.ann1.QS44B1	58.4133	177.157	-1.60509	3.04819e-07	1.09133e-05	arahy.QS44B1	arahy.Tifrunner.gnm1.Arahy.16	103596013	103596321	+	231	-	-	-
novel.3377	75.1563	227.763	-1.60452	5.10248e-09	2.74841e-07	-	arahy.Tifrunner.gnm1.Arahy.14	139760054	139763305	+	3007	-	-	-
arahy.Tifrunner.gnm1.ann1.7P1NK6	99.3788	302.039	-1.60393	7.23986e-05	0.00125698	arahy.7P1NK6	arahy.Tifrunner.gnm1.Arahy.05	51513027	51517920	-	2115	-	PF07168:Ureide permease	-
arahy.Tifrunner.gnm1.ann1.CWB0DA	104.255	317.456	-1.60393	5.14075e-11	4.19111e-09	arahy.CWB0DA	arahy.Tifrunner.gnm1.Arahy.05	113535256	113541231	-	1671	-	-	-
arahy.Tifrunner.gnm1.ann1.FGV4G2	85.0512	259.306	-1.60328	4.15567e-07	1.42478e-05	arahy.FGV4G2	arahy.Tifrunner.gnm1.Arahy.03	8669586	8671496	-	1911	-	PF03514:GRAS domain family	GRAS
arahy.Tifrunner.gnm1.ann1.ZN271A	736.136	2237.35	-1.60287	4.2674e-25	2.36212e-22	arahy.ZN271A	arahy.Tifrunner.gnm1.Arahy.16	8801944	8805901	+	3341	-	PF01734:Patatin-like phospholipase|PF11815:Domain of unknown function (DUF3336)	-
arahy.Tifrunner.gnm1.ann1.SJ6692	62.9205	191.403	-1.60192	8.95431e-09	4.58439e-07	arahy.SJ6692	arahy.Tifrunner.gnm1.Arahy.17	133368012	133371529	-	1161	-	PF00153:Mitochondrial carrier protein	Mito_carr
arahy.Tifrunner.gnm1.ann1.HJB560	96.4361	292.223	-1.60125	1.13753e-06	3.40837e-05	arahy.HJB560	arahy.Tifrunner.gnm1.Arahy.04	125876450	125880173	-	1626	-	PF05132:RNA polymerase III RPC4	-
arahy.Tifrunner.gnm1.ann1.I8ASYK	84.7457	256.391	-1.60046	1.455e-11	1.30232e-09	arahy.I8ASYK	arahy.Tifrunner.gnm1.Arahy.10	2520371	2522559	+	1395	-	PF00097:Zinc finger, C3HC4 type (RING finger)	zf-C3HC4
novel.1444	242.818	734.364	-1.59873	3.04882e-08	1.40172e-06	-	arahy.Tifrunner.gnm1.Arahy.06	4529742	4531690	-	1788	-	-	-
arahy.Tifrunner.gnm1.ann1.GG01I1	104.986	317.016	-1.59821	0.000748763	0.00867536	arahy.GG01I1	arahy.Tifrunner.gnm1.Arahy.07	2920804	2923700	-	2398	-	PF01553:Acyltransferase	Acyltransferase
novel.177	27.3047	82.0834	-1.59713	0.000309196	0.00422335	-	arahy.Tifrunner.gnm1.Arahy.01	35447912	35449287	-	1175	-	-	-
arahy.Tifrunner.gnm1.ann1.3Z2F0I	57.8168	174.47	-1.59687	3.00243e-07	1.0777e-05	arahy.3Z2F0I	arahy.Tifrunner.gnm1.Arahy.09	19468815	19477068	+	1889	-	PF12251:snRNA-activating protein of 50kDa MW C terminal	-
novel.2757	144.899	437.825	-1.59611	3.75696e-05	0.00071418	-	arahy.Tifrunner.gnm1.Arahy.12	30510532	30512712	+	1783	-	-	-
arahy.Tifrunner.gnm1.ann1.2LQ1ZN	97.1332	293.365	-1.5958	1.48443e-05	0.000320899	arahy.2LQ1ZN	arahy.Tifrunner.gnm1.Arahy.11	15427239	15431246	-	2070	-	PF06813:Nodulin-like	-
arahy.Tifrunner.gnm1.ann1.0X7MFH	20.2275	60.9614	-1.59487	2.48474e-05	0.000498941	arahy.0X7MFH	arahy.Tifrunner.gnm1.Arahy.04	108924132	108926391	+	1239	-	PF12854:PPR repeat|PF13041:PPR repeat family	-
arahy.Tifrunner.gnm1.ann1.W46PLF	60.5706	182.978	-1.59349	2.73955e-05	0.000544391	arahy.W46PLF	arahy.Tifrunner.gnm1.Arahy.16	137174459	137175667	-	1209	-	PF00149:Calcineurin-like phosphoesterase	Metallophos
arahy.Tifrunner.gnm1.ann1.PS11D1	36.7503	111.387	-1.59277	2.42132e-07	8.92725e-06	arahy.PS11D1	arahy.Tifrunner.gnm1.Arahy.06	99243299	99246750	+	495	-	-	-
arahy.Tifrunner.gnm1.ann1.3U3G48	70.1167	209.72	-1.58551	3.17148e-05	0.000617522	arahy.3U3G48	arahy.Tifrunner.gnm1.Arahy.13	8219529	8219918	+	390	-	PF02519:Auxin responsive protein	Auxin_inducible
arahy.Tifrunner.gnm1.ann1.UNR197	137.353	412.721	-1.58432	8.54626e-07	2.67902e-05	arahy.UNR197	arahy.Tifrunner.gnm1.Arahy.11	140895927	140898568	+	1265	-	PF12937:F-box-like	-
arahy.Tifrunner.gnm1.ann1.S1G93A	456.103	1367.49	-1.58338	9.30391e-07	2.88428e-05	arahy.S1G93A	arahy.Tifrunner.gnm1.Arahy.10	2246894	2249229	+	2170	-	PF05564:Dormancy/auxin associated protein	-
arahy.Tifrunner.gnm1.ann1.05XRSU	251.978	755.175	-1.58241	3.44314e-12	3.4854e-10	arahy.05XRSU	arahy.Tifrunner.gnm1.Arahy.06	99248405	99253987	+	3381	-	PF14432:DYW family of nucleic acid deaminases|PF13041:PPR repeat family	-
novel.4927	24.7074	74.4304	-1.58196	0.000503406	0.00630088	-	arahy.Tifrunner.gnm1.Arahy.19	128291915	128295354	-	1532	-	-	-
arahy.Tifrunner.gnm1.ann1.QGM0MN	40.317	120.171	-1.58173	1.77006e-05	0.000374599	arahy.QGM0MN	arahy.Tifrunner.gnm1.Arahy.11	51441342	51442294	+	279	-	-	-
arahy.Tifrunner.gnm1.ann1.IS2QLD	376.182	1124.8	-1.58087	0.000295592	0.00405708	arahy.IS2QLD	arahy.Tifrunner.gnm1.Arahy.01	10674786	10675575	+	309	-	PF00304:Gamma-thionin family	-
arahy.Tifrunner.gnm1.ann1.ZS9M1F	275.827	822.65	-1.57803	1.30026e-11	1.17633e-09	arahy.ZS9M1F	arahy.Tifrunner.gnm1.Arahy.17	70330642	70336173	+	3848	-	-	-
novel.3021	76.5597	228.09	-1.57684	1.01678e-06	3.09061e-05	-	arahy.Tifrunner.gnm1.Arahy.13	26183235	26188541	+	2616	-	PF13414:TPR repeat	-
arahy.Tifrunner.gnm1.ann1.V6CJE0	511.079	1521.88	-1.57491	2.48982e-18	6.16128e-16	arahy.V6CJE0	arahy.Tifrunner.gnm1.Arahy.11	38298974	38303156	-	2196	-	-	-
arahy.Tifrunner.gnm1.ann1.48PK2R	49.2276	146.391	-1.57402	6.12986e-07	2.01462e-05	arahy.48PK2R	arahy.Tifrunner.gnm1.Arahy.16	103595484	103595857	-	258	-	-	-
novel.4045	52.8794	157.15	-1.57329	2.40116e-05	0.000484935	-	arahy.Tifrunner.gnm1.Arahy.16	29457183	29459706	-	1314	-	PF00153:Mitochondrial carrier protein	Mito_carr
arahy.Tifrunner.gnm1.ann1.2WQ4QV	128.672	382.542	-1.57287	1.15202e-13	1.4866e-11	arahy.2WQ4QV	arahy.Tifrunner.gnm1.Arahy.18	132556419	132559734	+	1007	-	-	-
arahy.Tifrunner.gnm1.ann1.Q1M9Z3	211.154	626.991	-1.57253	4.09022e-11	3.36727e-09	arahy.Q1M9Z3	arahy.Tifrunner.gnm1.Arahy.18	7002433	7009844	+	1182	-	-	-
novel.4823	553.782	1645.1	-1.57145	0.000280176	0.00387585	-	arahy.Tifrunner.gnm1.Arahy.19	155462621	155471793	+	7444	-	-	-
arahy.Tifrunner.gnm1.ann1.2795IL	67.818	201.721	-1.57103	0.000459101	0.00585611	arahy.2795IL	arahy.Tifrunner.gnm1.Arahy.09	109944733	109946239	-	1092	-	PF00069:Protein kinase domain	Pkinase
arahy.Tifrunner.gnm1.ann1.7E0I1U	41.9451	123.929	-1.57102	0.000603385	0.00728356	arahy.7E0I1U	arahy.Tifrunner.gnm1.Arahy.03	24491324	24494563	-	1235	-	PF08246:Cathepsin propeptide inhibitor domain (I29)|PF00112:Papain family cysteine protease	Peptidase_C1
novel.3399	21.7663	64.5981	-1.57079	3.85251e-05	0.000730362	-	arahy.Tifrunner.gnm1.Arahy.14	6157335	6159209	-	1875	-	-	-
arahy.Tifrunner.gnm1.ann1.5V52A0	337.43	1001.8	-1.57053	6.8873e-14	9.2567e-12	arahy.5V52A0	arahy.Tifrunner.gnm1.Arahy.14	119410842	119415412	+	990	-	PF06325:Ribosomal protein L11 methyltransferase (PrmA)	-
arahy.Tifrunner.gnm1.ann1.1V63ZN	83.0799	246.947	-1.56902	5.26295e-07	1.75716e-05	arahy.1V63ZN	arahy.Tifrunner.gnm1.Arahy.05	42145036	42147117	+	1678	-	PF00447:HSF-type DNA-binding	HSF_DNA-bind
arahy.Tifrunner.gnm1.ann1.N770HY	137.547	406.939	-1.56865	3.64694e-06	9.47618e-05	arahy.N770HY	arahy.Tifrunner.gnm1.Arahy.03	33531357	33536994	+	2439	-	-	-
arahy.Tifrunner.gnm1.ann1.Q1TGGH	432.463	1281.51	-1.56713	6.44311e-09	3.40942e-07	arahy.Q1TGGH	arahy.Tifrunner.gnm1.Arahy.15	150386055	150390469	+	3629	-	PF13855:Leucine rich repeat|PF08263:Leucine rich repeat N-terminal domain|PF03767:HAD superfamily, subfamily IIIB (Acid phosphatase)	LRRNT_2
arahy.Tifrunner.gnm1.ann1.QU6QXS	34.908	103.832	-1.56661	0.000450939	0.00576423	arahy.QU6QXS	arahy.Tifrunner.gnm1.Arahy.11	141825406	141832008	+	4658	-	PF00083:Sugar (and other) transporter|PF02817:e3 binding domain|PF00198:2-oxoacid dehydrogenases acyltransferase (catalytic domain)	Sugar_tr
arahy.Tifrunner.gnm1.ann1.LDP0G3	33.456	98.7339	-1.56578	0.000155187	0.00238263	arahy.LDP0G3	arahy.Tifrunner.gnm1.Arahy.13	141771996	141773902	+	983	-	-	-
novel.2806	46.8513	137.959	-1.56154	6.57782e-07	2.1368e-05	-	arahy.Tifrunner.gnm1.Arahy.12	106764263	106766944	+	2682	-	-	-
novel.1729	86.0407	254.24	-1.56107	0.000385666	0.005059	-	arahy.Tifrunner.gnm1.Arahy.07	71890770	71894283	-	3514	-	-	-
arahy.Tifrunner.gnm1.ann1.8CP0UI	160.148	472.543	-1.56092	6.44112e-10	4.14954e-08	arahy.8CP0UI	arahy.Tifrunner.gnm1.Arahy.05	106050478	106054335	-	2326	-	PF00171:Aldehyde dehydrogenase family	Aldedh
arahy.Tifrunner.gnm1.ann1.64U7NV	90.8906	267.652	-1.55622	5.86116e-08	2.49562e-06	arahy.64U7NV	arahy.Tifrunner.gnm1.Arahy.20	1594123	1595646	+	1524	-	PF00067:Cytochrome P450	p450
novel.4075	126.399	371.845	-1.55614	2.37177e-13	2.95194e-11	-	arahy.Tifrunner.gnm1.Arahy.16	94699835	94705433	-	4793	-	-	-
arahy.Tifrunner.gnm1.ann1.CWGX97	157.175	461.808	-1.55594	0.000147979	0.00229288	arahy.CWGX97	arahy.Tifrunner.gnm1.Arahy.03	133701326	133703342	+	1626	-	PF00072:Response regulator receiver domain	Response_reg
arahy.Tifrunner.gnm1.ann1.X2C23M	223.576	657.59	-1.5553	6.59985e-09	3.48797e-07	arahy.X2C23M	arahy.Tifrunner.gnm1.Arahy.04	3337003	3340169	+	2735	-	-	-
arahy.Tifrunner.gnm1.ann1.AXW1TQ	141.53	415.184	-1.55509	8.10753e-06	0.00019001	arahy.AXW1TQ	arahy.Tifrunner.gnm1.Arahy.03	70905205	70910077	-	954	-	PF00383:Cytidine and deoxycytidylate deaminase zinc-binding region	-
novel.2502	409.585	1202.43	-1.55437	2.37384e-10	1.67836e-08	-	arahy.Tifrunner.gnm1.Arahy.11	113881666	113885574	+	3081	-	PF00464:Serine hydroxymethyltransferase	SHMT
arahy.Tifrunner.gnm1.ann1.QNAF0W	151.012	444.133	-1.55436	3.02742e-05	0.000593465	arahy.QNAF0W	arahy.Tifrunner.gnm1.Arahy.04	93069691	93070787	-	1008	-	-	-
arahy.Tifrunner.gnm1.ann1.V5U7H6	138.052	405.753	-1.55415	0.000105674	0.00172962	arahy.V5U7H6	arahy.Tifrunner.gnm1.Arahy.17	6178214	6178534	-	321	-	-	-
arahy.Tifrunner.gnm1.ann1.377GQN	520.971	1525.15	-1.5507	8.07981e-08	3.31611e-06	arahy.377GQN	arahy.Tifrunner.gnm1.Arahy.13	145316138	145322583	+	6370	-	PF03097:BRO1-like domain	-
arahy.Tifrunner.gnm1.ann1.0S4473	77.2915	225.69	-1.5499	3.31638e-07	1.17337e-05	arahy.0S4473	arahy.Tifrunner.gnm1.Arahy.13	141058278	141059558	-	1281	-	PF09790:Hyccin	-
arahy.Tifrunner.gnm1.ann1.SN2A15	242.749	711.347	-1.5489	6.37108e-07	2.08089e-05	arahy.SN2A15	arahy.Tifrunner.gnm1.Arahy.17	30977375	30979287	-	1199	-	PF13639:Ring finger domain	-
novel.4765	126.908	371.729	-1.5478	7.10677e-09	3.7185e-07	-	arahy.Tifrunner.gnm1.Arahy.19	96855236	96859417	+	2565	-	PF08490:Domain of unknown function (DUF1744)	-
arahy.Tifrunner.gnm1.ann1.U7Q9FL	22.9261	66.8775	-1.54721	4.56465e-05	0.00084148	arahy.U7Q9FL	arahy.Tifrunner.gnm1.Arahy.09	115210556	115214536	-	2694	-	PF00271:Helicase conserved C-terminal domain|PF07734:F-box associated|PF00646:F-box domain	F-box
novel.4295	84.4922	246.739	-1.54691	1.96458e-06	5.55415e-05	-	arahy.Tifrunner.gnm1.Arahy.17	6380065	6383710	-	3646	-	PF01926:50S ribosome-binding GTPase	-
novel.13	274.881	801.324	-1.54303	1.2021e-08	5.99168e-07	-	arahy.Tifrunner.gnm1.Arahy.01	6498654	6509729	+	5500	-	-	-
arahy.Tifrunner.gnm1.ann1.4VZ1PT	67.3705	196.381	-1.54045	2.4449e-09	1.4167e-07	arahy.4VZ1PT	arahy.Tifrunner.gnm1.Arahy.19	14573069	14575924	+	2138	-	PF00067:Cytochrome P450	p450
arahy.Tifrunner.gnm1.ann1.9RVQ33	76.7264	222.809	-1.54031	3.05146e-05	0.000596787	arahy.9RVQ33	arahy.Tifrunner.gnm1.Arahy.02	65762746	65770080	-	5458	-	-	-
arahy.Tifrunner.gnm1.ann1.QC354N	34.428	99.9608	-1.53967	5.12144e-06	0.000127033	arahy.QC354N	arahy.Tifrunner.gnm1.Arahy.02	99985647	99989925	-	3177	-	PF00931:NB-ARC domain	NB-ARC
arahy.Tifrunner.gnm1.ann1.RN0AMT	358.596	1042.68	-1.53937	1.79929e-06	5.13517e-05	arahy.RN0AMT	arahy.Tifrunner.gnm1.Arahy.05	95181164	95185585	-	3644	-	PF08263:Leucine rich repeat N-terminal domain|PF13855:Leucine rich repeat|PF03767:HAD superfamily, subfamily IIIB (Acid phosphatase)	LRRNT_2
arahy.Tifrunner.gnm1.ann1.65I9D4	1041.31	3022.5	-1.53798	2.2163e-08	1.04641e-06	arahy.65I9D4	arahy.Tifrunner.gnm1.Arahy.06	112826562	112833551	+	6626	-	-	-
arahy.Tifrunner.gnm1.ann1.QK7YSC	50.7332	147.721	-1.53601	1.92865e-05	0.000401656	arahy.QK7YSC	arahy.Tifrunner.gnm1.Arahy.15	160367752	160369263	+	1512	-	-	-
arahy.Tifrunner.gnm1.ann1.XP4IZ2	235.322	681.433	-1.53233	0.00072851	0.00848711	arahy.XP4IZ2	arahy.Tifrunner.gnm1.Arahy.18	94751933	94756270	-	2200	-	PF01301:Glycosyl hydrolases family 35	-
arahy.Tifrunner.gnm1.ann1.U4X66R	107.339	309.687	-1.52766	0.000266856	0.0037296	arahy.U4X66R	arahy.Tifrunner.gnm1.Arahy.04	124643111	124646490	-	2194	-	PF00069:Protein kinase domain|PF07714:Protein tyrosine kinase	Pkinase_Tyr
arahy.Tifrunner.gnm1.ann1.6R2Q8J	169.779	488.401	-1.52754	2.3832e-05	0.00048177	arahy.6R2Q8J	arahy.Tifrunner.gnm1.Arahy.05	87254555	87259720	+	543	-	-	-
novel.5097	150.103	433.108	-1.52582	1.41372e-08	6.90736e-07	-	arahy.Tifrunner.gnm1.Arahy.20	1271022	1274188	-	3083	-	-	-
arahy.Tifrunner.gnm1.ann1.1J3CUB	30.27	87.0091	-1.52472	0.000186449	0.00277745	arahy.1J3CUB	arahy.Tifrunner.gnm1.Arahy.10	108717435	108719624	+	1581	-	PF00201:UDP-glucoronosyl and UDP-glucosyl transferase	UDPGT
arahy.Tifrunner.gnm1.ann1.AQ1FTN	345.85	994.129	-1.52394	2.80517e-06	7.52121e-05	arahy.AQ1FTN	arahy.Tifrunner.gnm1.Arahy.18	25634118	25636189	-	1987	-	PF02298:Plastocyanin-like domain	Cu_bind_like
arahy.Tifrunner.gnm1.ann1.B7U65N	37.1892	106.722	-1.52379	8.60597e-06	0.000199799	arahy.B7U65N	arahy.Tifrunner.gnm1.Arahy.05	113542651	113545343	-	951	-	-	-
arahy.Tifrunner.gnm1.ann1.Z7PGHH	3129.56	8997.89	-1.52358	1.43619e-08	6.97665e-07	arahy.Z7PGHH	arahy.Tifrunner.gnm1.Arahy.19	157110442	157112944	-	1815	-	PF13419:Haloacid dehalogenase-like hydrolase	-
novel.2475	141.605	407.148	-1.52349	1.80628e-09	1.06275e-07	-	arahy.Tifrunner.gnm1.Arahy.11	42060493	42065826	+	3257	-	-	-
arahy.Tifrunner.gnm1.ann1.D8HQTE	153.274	439.9	-1.52157	7.64961e-10	4.84644e-08	arahy.D8HQTE	arahy.Tifrunner.gnm1.Arahy.13	5317792	5329113	+	1140	-	PF16845:Aspartic acid proteinase inhibitor	-
arahy.Tifrunner.gnm1.ann1.ERW5M8	24.0091	68.273	-1.51823	0.000370124	0.00488865	arahy.ERW5M8	arahy.Tifrunner.gnm1.Arahy.06	920092	922085	-	1364	-	PF01657:Salt stress response/antifungal	-
novel.5013	76.2467	218.487	-1.51577	4.84592e-06	0.000121272	-	arahy.Tifrunner.gnm1.Arahy.20	28102293	28106390	+	2358	-	-	-
arahy.Tifrunner.gnm1.ann1.R9IHKK	188.225	537.56	-1.51516	1.75412e-06	5.01647e-05	arahy.R9IHKK	arahy.Tifrunner.gnm1.Arahy.08	25391743	25394395	-	906	-	-	-
arahy.Tifrunner.gnm1.ann1.S4WZ34	24.7925	70.1984	-1.51356	0.000651172	0.00774485	arahy.S4WZ34	arahy.Tifrunner.gnm1.Arahy.17	133907239	133910064	-	1195	-	PF00069:Protein kinase domain	Pkinase
novel.2929	35.1847	100.152	-1.51208	3.60018e-06	9.37147e-05	-	arahy.Tifrunner.gnm1.Arahy.12	105797054	105809483	-	1630	-	-	-
arahy.Tifrunner.gnm1.ann1.2Z58NA	74.0366	211.225	-1.51028	0.000273769	0.00380473	arahy.2Z58NA	arahy.Tifrunner.gnm1.Arahy.16	2552306	2553613	-	1308	-	PF14543:Xylanase inhibitor N-terminal|PF14541:Xylanase inhibitor C-terminal	-
arahy.Tifrunner.gnm1.ann1.ZYX06Z	283.538	807.679	-1.5092	1.3602e-09	8.22137e-08	arahy.ZYX06Z	arahy.Tifrunner.gnm1.Arahy.18	129119955	129123476	-	2717	-	PF03735:ENT domain|PF05641:Agenet domain	Agenet
arahy.Tifrunner.gnm1.ann1.NH5Z51	48.5042	137.527	-1.50726	1.96132e-05	0.000407653	arahy.NH5Z51	arahy.Tifrunner.gnm1.Arahy.11	100863253	100867527	+	950	-	-	-
arahy.Tifrunner.gnm1.ann1.KBN283	39.2604	111.575	-1.50702	8.47057e-05	0.0014357	arahy.KBN283	arahy.Tifrunner.gnm1.Arahy.16	141032130	141032785	-	604	-	-	-
arahy.Tifrunner.gnm1.ann1.CKY0R5	44.8311	126.591	-1.50625	8.97835e-06	0.000207187	arahy.CKY0R5	arahy.Tifrunner.gnm1.Arahy.12	9202523	9205049	+	2130	-	PF02536:mTERF	-
arahy.Tifrunner.gnm1.ann1.VY1HWT	61.2661	173.993	-1.50457	3.29841e-06	8.66151e-05	arahy.VY1HWT	arahy.Tifrunner.gnm1.Arahy.20	16169705	16175753	-	1309	-	-	-
arahy.Tifrunner.gnm1.ann1.491WUZ	129.916	368.05	-1.50218	1.05151e-09	6.48604e-08	arahy.491WUZ	arahy.Tifrunner.gnm1.scaffold_59	56565	58425	-	1519	-	-	-
novel.4478	167.651	474.774	-1.50072	0.000474467	0.00599936	-	arahy.Tifrunner.gnm1.Arahy.18	37196860	37198956	+	2011	-	-	-
arahy.Tifrunner.gnm1.ann1.E26CBN	73.4887	207.01	-1.49786	1.0407e-05	0.000234998	arahy.E26CBN	arahy.Tifrunner.gnm1.Arahy.05	104372872	104376204	+	705	-	-	-
arahy.Tifrunner.gnm1.ann1.2FC6Y8	36.4264	102.719	-1.49663	4.33904e-05	0.000806605	arahy.2FC6Y8	arahy.Tifrunner.gnm1.Arahy.05	11033758	11036866	-	688	-	-	-
arahy.Tifrunner.gnm1.ann1.0V6YW0	439.875	1239.93	-1.49402	7.69823e-05	0.00132126	arahy.0V6YW0	arahy.Tifrunner.gnm1.Arahy.13	136897025	136898737	-	1552	-	PF02183:Homeobox associated leucine zipper|PF00046:Homeobox domain	Homeobox
arahy.Tifrunner.gnm1.ann1.G33D6N	2780.92	7829.79	-1.49354	3.04844e-05	0.000596474	arahy.G33D6N	arahy.Tifrunner.gnm1.Arahy.08	48952221	48955182	-	1758	-	PF10604:Polyketide cyclase / dehydrase and lipid transport	-
arahy.Tifrunner.gnm1.ann1.R7MN0P	29.5094	83.4556	-1.49335	0.000679091	0.00801796	arahy.R7MN0P	arahy.Tifrunner.gnm1.Arahy.18	5114404	5116500	+	390	-	-	-
arahy.Tifrunner.gnm1.ann1.QTN1RI	1039.79	2924.57	-1.49224	3.98966e-06	0.000102182	arahy.QTN1RI	arahy.Tifrunner.gnm1.Arahy.12	4485481	4488397	-	1727	-	PF10604:Polyketide cyclase / dehydrase and lipid transport	-
arahy.Tifrunner.gnm1.ann1.23ZMCQ	26.8674	75.9853	-1.49067	0.00017253	0.00260798	arahy.23ZMCQ	arahy.Tifrunner.gnm1.Arahy.20	115280113	115281873	-	1253	-	PF02365:No apical meristem (NAM) protein	NAM
arahy.Tifrunner.gnm1.ann1.5SN6B2	27.818	78.0543	-1.49002	0.000670105	0.00792076	arahy.5SN6B2	arahy.Tifrunner.gnm1.Arahy.13	129773482	129774047	+	516	-	PF12146:Serine aminopeptidase, S33	-
arahy.Tifrunner.gnm1.ann1.886KVU	524.228	1472.37	-1.49001	0.000784436	0.009004	arahy.886KVU	arahy.Tifrunner.gnm1.Arahy.20	3860257	3864505	-	1676	-	PF00657:GDSL-like Lipase/Acylhydrolase	Lipase_GDSL
arahy.Tifrunner.gnm1.ann1.55451G	68.6475	192.618	-1.48776	1.42045e-08	6.92415e-07	arahy.55451G	arahy.Tifrunner.gnm1.Arahy.13	36338582	36343871	-	740	-	PF06842:Protein of unknown function (DUF1242)	-
arahy.Tifrunner.gnm1.ann1.U4TTSR	26.1717	72.9911	-1.48745	0.000482553	0.00608879	arahy.U4TTSR	arahy.Tifrunner.gnm1.Arahy.14	9394402	9395718	-	1317	-	PF10250:GDP-fucose protein O-fucosyltransferase	-
arahy.Tifrunner.gnm1.ann1.7W3XT8	145.24	407.894	-1.48661	5.99232e-08	2.53862e-06	arahy.7W3XT8	arahy.Tifrunner.gnm1.Arahy.17	15201515	15204809	+	2452	-	PF00069:Protein kinase domain	Pkinase
arahy.Tifrunner.gnm1.ann1.JT09XU	192.217	539.169	-1.48628	4.66004e-07	1.57714e-05	arahy.JT09XU	arahy.Tifrunner.gnm1.Arahy.04	30026672	30028582	-	462	-	-	-
novel.2459	214.219	600.49	-1.48563	6.06819e-10	3.93338e-08	-	arahy.Tifrunner.gnm1.Arahy.11	26839950	26843580	+	1552	-	PF00249:Myb-like DNA-binding domain	Myb_DNA-binding
arahy.Tifrunner.gnm1.ann1.1EUT60	463.631	1299.38	-1.48559	2.51595e-07	9.23568e-06	arahy.1EUT60	arahy.Tifrunner.gnm1.Arahy.12	13030211	13033344	-	2500	-	PF04570:zinc-finger of the FCS-type, C2-C2	-
arahy.Tifrunner.gnm1.ann1.KWP8KK	291.268	815.225	-1.48351	1.50227e-06	4.38945e-05	arahy.KWP8KK	arahy.Tifrunner.gnm1.Arahy.07	25992992	25995116	+	777	-	PF13639:Ring finger domain	-
arahy.Tifrunner.gnm1.ann1.TA9010	320.559	896.807	-1.48339	5.00204e-12	4.84852e-10	arahy.TA9010	arahy.Tifrunner.gnm1.Arahy.19	146595585	146597066	+	1482	-	PF12854:PPR repeat|PF13041:PPR repeat family	-
novel.5115	40.0201	111.563	-1.48073	9.75471e-05	0.00161942	-	arahy.Tifrunner.gnm1.Arahy.20	9464757	9471791	-	2406	-	-	-
arahy.Tifrunner.gnm1.ann1.GG70IM	244.398	680.147	-1.47866	2.61114e-09	1.49857e-07	arahy.GG70IM	arahy.Tifrunner.gnm1.Arahy.20	120410752	120414344	+	919	-	-	-
arahy.Tifrunner.gnm1.ann1.7QC2VN	202.466	564.111	-1.47827	0.00045754	0.00584083	arahy.7QC2VN	arahy.Tifrunner.gnm1.Arahy.06	112713705	112716976	-	1895	-	PF00514:Armadillo/beta-catenin-like repeat	Arm
arahy.Tifrunner.gnm1.ann1.338KFG	31.3274	87.2096	-1.47668	0.000209733	0.00306416	arahy.338KFG	arahy.Tifrunner.gnm1.Arahy.03	4291410	4292753	+	822	-	PF03107:C1 domain	-
arahy.Tifrunner.gnm1.ann1.1KA2VU	94.5053	262.255	-1.47551	9.30449e-05	0.00155388	arahy.1KA2VU	arahy.Tifrunner.gnm1.Arahy.01	10119328	10120350	-	1023	-	PF00685:Sulfotransferase domain	Sulfotransfer_1
arahy.Tifrunner.gnm1.ann1.KBM0MG	100.379	278.662	-1.47238	1.83621e-07	7.02235e-06	arahy.KBM0MG	arahy.Tifrunner.gnm1.Arahy.07	77321343	77325926	-	957	-	-	-
arahy.Tifrunner.gnm1.ann1.C5JWME	39.4316	108.927	-1.47134	0.000347932	0.00464661	arahy.C5JWME	arahy.Tifrunner.gnm1.Arahy.06	95456128	95457311	+	1093	-	PF06886:Targeting protein for Xklp2 (TPX2)	-
arahy.Tifrunner.gnm1.ann1.1N4KQX	54.8273	151.566	-1.46949	0.000123886	0.00196944	arahy.1N4KQX	arahy.Tifrunner.gnm1.Arahy.09	2636596	2641810	+	3346	-	PF00071:Ras family	Ras
arahy.Tifrunner.gnm1.ann1.NBN23J	44.363	123.016	-1.46878	2.46948e-05	0.000496825	arahy.NBN23J	arahy.Tifrunner.gnm1.Arahy.13	564993	566375	-	1383	-	PF13520:Amino acid permease	-
novel.385	87.8234	243.355	-1.46811	3.03725e-06	8.06127e-05	-	arahy.Tifrunner.gnm1.Arahy.02	100212013	100214024	+	468	-	-	-
arahy.Tifrunner.gnm1.ann1.I82E36	194.438	538.13	-1.46796	1.52548e-08	7.35938e-07	arahy.I82E36	arahy.Tifrunner.gnm1.Arahy.02	1085166	1088364	-	2840	-	PF13041:PPR repeat family|PF01535:PPR repeat	PPR
arahy.Tifrunner.gnm1.ann1.A6CNFB	280.438	774.69	-1.46674	3.41876e-12	3.47393e-10	arahy.A6CNFB	arahy.Tifrunner.gnm1.Arahy.17	10037281	10041894	-	1364	-	-	-
novel.2266	2192.92	6060.76	-1.46659	4.03598e-10	2.72967e-08	-	arahy.Tifrunner.gnm1.Arahy.10	96616185	96623675	+	6560	-	-	-
arahy.Tifrunner.gnm1.ann1.8837KU	204.59	564.553	-1.46659	1.17769e-08	5.89796e-07	arahy.8837KU	arahy.Tifrunner.gnm1.Arahy.06	100148698	100152466	+	270	-	-	-
arahy.Tifrunner.gnm1.ann1.96G3U9	48.3349	133.223	-1.46654	2.11878e-05	0.000435433	arahy.96G3U9	arahy.Tifrunner.gnm1.Arahy.03	2381282	2383293	+	1431	-	-	-
arahy.Tifrunner.gnm1.ann1.F931KH	138.361	381.373	-1.46527	2.09125e-06	5.87281e-05	arahy.F931KH	arahy.Tifrunner.gnm1.Arahy.19	148155445	148157645	-	525	-	-	-
arahy.Tifrunner.gnm1.ann1.W6K4Y7	43.9861	121.345	-1.46401	1.09034e-05	0.000244892	arahy.W6K4Y7	arahy.Tifrunner.gnm1.Arahy.10	112529123	112531786	+	1543	-	PF06880:Protein of unknown function (DUF1262)	-
arahy.Tifrunner.gnm1.ann1.FW7J6M	143.869	397.241	-1.46299	3.97943e-10	2.70447e-08	arahy.FW7J6M	arahy.Tifrunner.gnm1.Arahy.18	98778788	98782337	+	956	-	-	-
novel.1164	128.57	354.609	-1.46265	1.70299e-09	1.00479e-07	-	arahy.Tifrunner.gnm1.Arahy.05	106460534	106462475	+	1860	-	-	-
arahy.Tifrunner.gnm1.ann1.EKL24D	29.2243	79.8502	-1.4606	0.000541998	0.00669233	arahy.EKL24D	arahy.Tifrunner.gnm1.Arahy.02	6734988	6736652	+	1665	-	PF02536:mTERF	-
arahy.Tifrunner.gnm1.ann1.FWSD6F	212.276	584.42	-1.46056	4.80954e-06	0.000120433	arahy.FWSD6F	arahy.Tifrunner.gnm1.Arahy.04	24552252	24556812	-	939	-	-	-
novel.3038	910.783	2505.37	-1.46029	1.25412e-05	0.000276077	-	arahy.Tifrunner.gnm1.Arahy.13	45631344	45636125	+	4563	-	-	-
novel.4152	68.272	187.556	-1.45913	0.000731715	0.00851973	-	arahy.Tifrunner.gnm1.Arahy.16	154243143	154249480	-	5574	-	PF04818:RNA polymerase II-binding domain.	-
novel.1745	21.2247	58.1825	-1.45893	0.000502566	0.00629413	-	arahy.Tifrunner.gnm1.Arahy.08	1705199	1708764	+	587	-	-	-
novel.3986	48.8264	133.603	-1.45734	4.67622e-05	0.000857912	-	arahy.Tifrunner.gnm1.Arahy.16	144721104	144727038	+	1229	-	-	-
novel.2105	131.091	358.262	-1.45467	3.97959e-08	1.77721e-06	-	arahy.Tifrunner.gnm1.Arahy.09	29237521	29241627	-	3994	-	-	-
novel.3769	81.2803	221.781	-1.45048	6.91467e-08	2.89439e-06	-	arahy.Tifrunner.gnm1.Arahy.15	115672839	115677058	-	3293	-	-	-
arahy.Tifrunner.gnm1.ann1.VGN2GE	112.825	308.581	-1.44987	0.000213786	0.00311303	arahy.VGN2GE	arahy.Tifrunner.gnm1.Arahy.11	147857431	147861924	-	1593	-	PF00501:AMP-binding enzyme	AMP-binding
arahy.Tifrunner.gnm1.ann1.2U24C8	27.1351	74.3347	-1.44942	0.000286167	0.00395093	arahy.2U24C8	arahy.Tifrunner.gnm1.Arahy.05	11421465	11427404	+	5540	-	PF00931:NB-ARC domain|PF00141:Peroxidase	NB-ARC
arahy.Tifrunner.gnm1.ann1.J32KQH	26.5177	72.3033	-1.44932	6.54674e-05	0.00114801	arahy.J32KQH	arahy.Tifrunner.gnm1.Arahy.05	102375473	102381692	+	1932	-	PF13041:PPR repeat family	-
arahy.Tifrunner.gnm1.ann1.PJZ2BQ	54.9051	149.792	-1.44797	3.60977e-05	0.000690567	arahy.PJZ2BQ	arahy.Tifrunner.gnm1.Arahy.03	130453248	130457144	+	3017	-	PF00069:Protein kinase domain	Pkinase
arahy.Tifrunner.gnm1.ann1.YFZF4W	43.2879	117.569	-1.44758	2.30359e-05	0.000467475	arahy.YFZF4W	arahy.Tifrunner.gnm1.Arahy.18	134861412	134866365	-	4442	-	PF00069:Protein kinase domain	Pkinase
arahy.Tifrunner.gnm1.ann1.JA3FRH	144.658	394.398	-1.44497	0.000506763	0.00632785	arahy.JA3FRH	arahy.Tifrunner.gnm1.Arahy.18	3235542	3235775	-	234	-	-	-
arahy.Tifrunner.gnm1.ann1.R7F8PK	32.812	89.0854	-1.44212	2.64121e-05	0.000527089	arahy.R7F8PK	arahy.Tifrunner.gnm1.Arahy.17	4317908	4323242	+	400	-	-	-
novel.4782	653.457	1774.64	-1.4421	5.96757e-06	0.000145956	-	arahy.Tifrunner.gnm1.Arahy.19	126799402	126803997	+	4477	-	-	-
arahy.Tifrunner.gnm1.ann1.8Q4NXZ	777.501	2113.46	-1.44204	1.13918e-08	5.72556e-07	arahy.8Q4NXZ	arahy.Tifrunner.gnm1.Arahy.13	35960794	35964883	-	3110	-	-	-
arahy.Tifrunner.gnm1.ann1.LI7BU1	881.099	2393.73	-1.44198	7.57178e-14	1.00482e-11	arahy.LI7BU1	arahy.Tifrunner.gnm1.Arahy.08	39821105	39822856	-	1668	-	PF02298:Plastocyanin-like domain	Cu_bind_like
novel.3758	49.903	135.468	-1.44178	3.1269e-08	1.43136e-06	-	arahy.Tifrunner.gnm1.Arahy.15	89244300	89248788	-	1191	-	-	-
arahy.Tifrunner.gnm1.ann1.BQ5IA6	116.4	314.972	-1.44028	1.98514e-07	7.50321e-06	arahy.BQ5IA6	arahy.Tifrunner.gnm1.Arahy.03	46634391	46638494	+	3991	-	-	-
arahy.Tifrunner.gnm1.ann1.0CK7QX	43.7488	118.857	-1.43861	8.99642e-06	0.00020749	arahy.0CK7QX	arahy.Tifrunner.gnm1.Arahy.16	145492327	145499292	+	1398	-	-	-
arahy.Tifrunner.gnm1.ann1.NJE7MY	933.681	2531.09	-1.43833	0.000623547	0.00747972	arahy.NJE7MY	arahy.Tifrunner.gnm1.Arahy.14	337910	339787	+	890	-	PF04570:zinc-finger of the FCS-type, C2-C2	-
arahy.Tifrunner.gnm1.ann1.M5A3LZ	187.518	507.297	-1.43654	1.06458e-07	4.2571e-06	arahy.M5A3LZ	arahy.Tifrunner.gnm1.Arahy.10	5204472	5208637	+	3285	-	-	-
arahy.Tifrunner.gnm1.ann1.JH251T	306.644	828.663	-1.43602	5.54056e-05	0.00099607	arahy.JH251T	arahy.Tifrunner.gnm1.Arahy.08	114456	120708	-	3547	-	PF00412:LIM domain|PF07287:Protein of unknown function (DUF1446)	LIM
arahy.Tifrunner.gnm1.ann1.3EW3TZ	34.0805	92.0253	-1.43391	0.000840779	0.00951315	arahy.3EW3TZ	arahy.Tifrunner.gnm1.Arahy.03	34809880	34812366	+	2408	-	PF00083:Sugar (and other) transporter	Sugar_tr
novel.392	69.3971	187.45	-1.43323	4.19379e-07	1.43551e-05	-	arahy.Tifrunner.gnm1.Arahy.02	1082721	1084024	-	1186	-	-	-
arahy.Tifrunner.gnm1.ann1.WQLB21	30.6247	82.2239	-1.43083	2.0909e-05	0.000430333	arahy.WQLB21	arahy.Tifrunner.gnm1.Arahy.01	109387904	109392373	-	2639	-	PF01501:Glycosyl transferase family 8	Glyco_transf_8
arahy.Tifrunner.gnm1.ann1.X7AYSP	42.4698	114.707	-1.42838	0.000858205	0.00966781	arahy.X7AYSP	arahy.Tifrunner.gnm1.Arahy.19	3680503	3681759	-	1257	-	PF12937:F-box-like	-
novel.3107	16.8238	45.2594	-1.42798	0.000516833	0.00642874	-	arahy.Tifrunner.gnm1.Arahy.13	139112043	139114277	+	1048	-	PF05761:5' nucleotidase family	-
novel.1618	157.298	422.011	-1.42685	0.000132736	0.00209215	-	arahy.Tifrunner.gnm1.Arahy.07	56905368	56912772	+	6509	-	PF13963:Transposase-associated domain|PF02992:Transposase family tnp2|PF13960:Domain of unknown function (DUF4218)	Transposase_21
arahy.Tifrunner.gnm1.ann1.M5BF4R	336.521	904.183	-1.42655	9.17533e-07	2.85072e-05	arahy.M5BF4R	arahy.Tifrunner.gnm1.Arahy.08	51360424	51362128	+	1479	-	PF00085:Thioredoxin	-
arahy.Tifrunner.gnm1.ann1.SY3PZC	56.9262	152.643	-1.42459	9.23176e-07	2.86614e-05	arahy.SY3PZC	arahy.Tifrunner.gnm1.Arahy.06	104953104	104954312	-	1209	-	PF00149:Calcineurin-like phosphoesterase	Metallophos
arahy.Tifrunner.gnm1.ann1.G42IJU	22.2214	59.8119	-1.42282	0.000612084	0.00736597	arahy.G42IJU	arahy.Tifrunner.gnm1.Arahy.09	109525088	109527187	-	1368	-	PF13639:Ring finger domain	-
arahy.Tifrunner.gnm1.ann1.J4K9CJ	290.734	778.534	-1.42216	5.87852e-08	2.50048e-06	arahy.J4K9CJ	arahy.Tifrunner.gnm1.Arahy.05	106064931	106068541	-	2858	-	PF00005:ABC transporter	ABC_tran
arahy.Tifrunner.gnm1.ann1.7ZKY56	47.0726	125.556	-1.42142	1.66452e-06	4.79609e-05	arahy.7ZKY56	arahy.Tifrunner.gnm1.Arahy.17	8096423	8099238	+	788	-	-	-
arahy.Tifrunner.gnm1.ann1.UTK222	72.1855	193.133	-1.42134	2.3178e-05	0.000469904	arahy.UTK222	arahy.Tifrunner.gnm1.Arahy.02	96163412	96167730	-	3070	-	PF13041:PPR repeat family	-
arahy.Tifrunner.gnm1.ann1.UJ8M5F	543.066	1453.01	-1.42019	0.000104453	0.00171311	arahy.UJ8M5F	arahy.Tifrunner.gnm1.Arahy.13	56853386	56867283	+	991	-	PF00383:Cytidine and deoxycytidylate deaminase zinc-binding region	-
novel.1622	132.567	354.044	-1.41549	0.000488705	0.00615386	-	arahy.Tifrunner.gnm1.Arahy.07	63750370	63760720	+	2138	-	PF03479:Domain of unknown function (DUF296)	-
arahy.Tifrunner.gnm1.ann1.MBR1GC	54.606	145.406	-1.41509	8.41014e-07	2.64225e-05	arahy.MBR1GC	arahy.Tifrunner.gnm1.Arahy.05	107174188	107175584	-	609	-	PF04535:Domain of unknown function (DUF588)	-
arahy.Tifrunner.gnm1.ann1.SNFJ12	23.6298	63.0847	-1.41497	0.000138165	0.00216383	arahy.SNFJ12	arahy.Tifrunner.gnm1.Arahy.05	7310168	7312547	+	1971	-	PF00887:Acyl CoA binding protein	-
arahy.Tifrunner.gnm1.ann1.N5PDN1	186.747	496.733	-1.41454	1.13898e-07	4.53309e-06	arahy.N5PDN1	arahy.Tifrunner.gnm1.Arahy.19	8320114	8322036	-	294	-	-	-
arahy.Tifrunner.gnm1.ann1.HEJ2LC	61.7586	164.642	-1.4143	2.88546e-06	7.70212e-05	arahy.HEJ2LC	arahy.Tifrunner.gnm1.Arahy.08	34475071	34476886	-	1677	-	PF10294:Lysine methyltransferase	-
arahy.Tifrunner.gnm1.ann1.DM5ZEB	493.781	1315.51	-1.41287	0.000628762	0.00753154	arahy.DM5ZEB	arahy.Tifrunner.gnm1.Arahy.13	786521	787993	+	621	-	PF00226:DnaJ domain	DnaJ
arahy.Tifrunner.gnm1.ann1.1F2DVT	85.6728	228.291	-1.41248	7.2971e-06	0.000173041	arahy.1F2DVT	arahy.Tifrunner.gnm1.Arahy.15	15600647	15602877	-	1983	-	PF00447:HSF-type DNA-binding	HSF_DNA-bind
arahy.Tifrunner.gnm1.ann1.5X1G5N	298.989	794.328	-1.4107	8.51048e-07	2.66979e-05	arahy.5X1G5N	arahy.Tifrunner.gnm1.Arahy.08	35778158	35785177	+	2660	-	PF12854:PPR repeat|PF13041:PPR repeat family	-
arahy.Tifrunner.gnm1.ann1.RJ2GBH	36.295	96.0768	-1.40917	7.69519e-05	0.00132126	arahy.RJ2GBH	arahy.Tifrunner.gnm1.Arahy.16	7993848	7996436	-	2589	-	PF00931:NB-ARC domain	NB-ARC
arahy.Tifrunner.gnm1.ann1.QINW4M	52.548	139.481	-1.40859	3.53434e-07	1.24213e-05	arahy.QINW4M	arahy.Tifrunner.gnm1.Arahy.11	122183119	122186613	+	761	-	PF00046:Homeobox domain	Homeobox
arahy.Tifrunner.gnm1.ann1.H8H77X	96.1495	255.806	-1.40764	1.11654e-06	3.35744e-05	arahy.H8H77X	arahy.Tifrunner.gnm1.Arahy.13	133100869	133102432	+	1075	-	PF00538:linker histone H1 and H5 family	-
arahy.Tifrunner.gnm1.ann1.F70IPI	198.985	528.877	-1.40728	9.19235e-10	5.72047e-08	arahy.F70IPI	arahy.Tifrunner.gnm1.Arahy.20	1379587	1381014	+	1215	-	-	-
arahy.Tifrunner.gnm1.ann1.H82Y5K	91.5359	243.61	-1.40726	8.17123e-08	3.35036e-06	arahy.H82Y5K	arahy.Tifrunner.gnm1.Arahy.14	134834805	134836840	-	870	-	-	-
novel.1657	74.2878	196.37	-1.40606	2.00043e-05	0.000414756	-	arahy.Tifrunner.gnm1.Arahy.07	2391833	2398068	-	6236	-	-	-
novel.3593	203.154	537.06	-1.40382	2.4606e-09	1.42383e-07	-	arahy.Tifrunner.gnm1.Arahy.15	36710868	36714747	+	3792	-	-	-
arahy.Tifrunner.gnm1.ann1.7EUZ15	211.974	561.53	-1.40374	1.81708e-05	0.000382483	arahy.7EUZ15	arahy.Tifrunner.gnm1.Arahy.01	10532343	10535879	+	1839	-	PF00646:F-box domain|PF07734:F-box associated	F-box
arahy.Tifrunner.gnm1.ann1.IYR592	366.093	968.118	-1.40368	1.13198e-13	1.46523e-11	arahy.IYR592	arahy.Tifrunner.gnm1.Arahy.20	143430762	143435817	+	3656	-	PF00067:Cytochrome P450	p450
arahy.Tifrunner.gnm1.ann1.EN1JYH	34.5615	91.9026	-1.40259	0.000290211	0.00399626	arahy.EN1JYH	arahy.Tifrunner.gnm1.Arahy.01	110813570	110815030	-	1461	-	PF13041:PPR repeat family	-
novel.2467	325.668	861.114	-1.40204	2.70812e-08	1.25573e-06	-	arahy.Tifrunner.gnm1.Arahy.11	33222010	33232018	+	9783	-	-	-
arahy.Tifrunner.gnm1.ann1.9242BG	775.98	2048.31	-1.40094	0.000378113	0.00497232	arahy.9242BG	arahy.Tifrunner.gnm1.Arahy.05	98705533	98708440	-	2818	-	PF14541:Xylanase inhibitor C-terminal|PF14543:Xylanase inhibitor N-terminal	-
arahy.Tifrunner.gnm1.ann1.0STM6Q	42.07	110.988	-1.40025	1.83658e-05	0.000385344	arahy.0STM6Q	arahy.Tifrunner.gnm1.Arahy.11	2163244	2168605	-	3125	-	PF13041:PPR repeat family|PF01535:PPR repeat	PPR
arahy.Tifrunner.gnm1.ann1.AMCT3P	34.374	90.8128	-1.39919	0.000103331	0.00169802	arahy.AMCT3P	arahy.Tifrunner.gnm1.Arahy.05	86248420	86251994	-	1069	-	PF01641:SelR domain	-
arahy.Tifrunner.gnm1.ann1.E809L9	83.547	220.122	-1.3991	0.000109161	0.0017751	arahy.E809L9	arahy.Tifrunner.gnm1.Arahy.02	15572344	15576208	+	2420	-	PF07690:Major Facilitator Superfamily	MFS_1
arahy.Tifrunner.gnm1.ann1.MKNY28	120.81	318.108	-1.39826	0.000650309	0.00774334	arahy.MKNY28	arahy.Tifrunner.gnm1.Arahy.13	36797830	36800091	-	1231	-	-	-
novel.1283	53.5244	140.579	-1.39815	2.22757e-06	6.18136e-05	-	arahy.Tifrunner.gnm1.Arahy.05	107463966	107471650	-	2511	-	PF14392:Zinc knuckle|PF14111:Domain of unknown function (DUF4283)|PF13966:zinc-binding in reverse transcriptase	-
arahy.Tifrunner.gnm1.ann1.B0KL1T	635.851	1676.49	-1.39782	7.03597e-11	5.61649e-09	arahy.B0KL1T	arahy.Tifrunner.gnm1.Arahy.15	157581339	157583067	+	1044	-	PF03171:2OG-Fe(II) oxygenase superfamily|PF14226:non-haem dioxygenase in morphine synthesis N-terminal	2OG-FeII_Oxy
arahy.Tifrunner.gnm1.ann1.49I11A	124.767	327.666	-1.39511	1.07678e-07	4.29366e-06	arahy.49I11A	arahy.Tifrunner.gnm1.Arahy.14	10182595	10186286	+	1648	-	PF00141:Peroxidase	-
novel.4378	49.4662	130.483	-1.39337	1.45961e-05	0.000315696	-	arahy.Tifrunner.gnm1.Arahy.17	104629715	104632613	-	2065	-	-	-
arahy.Tifrunner.gnm1.ann1.4JWU9M	124.43	327.033	-1.39245	1.53201e-06	4.46011e-05	arahy.4JWU9M	arahy.Tifrunner.gnm1.Arahy.05	32625513	32629256	-	903	-	PF01398:JAB1/Mov34/MPN/PAD-1 ubiquitin protease	Mov34
arahy.Tifrunner.gnm1.ann1.YX3ICE	93.4057	244.619	-1.3895	3.86272e-06	9.93866e-05	arahy.YX3ICE	arahy.Tifrunner.gnm1.Arahy.10	115945012	115948902	+	1899	-	PF00249:Myb-like DNA-binding domain	Myb_DNA-binding
arahy.Tifrunner.gnm1.ann1.DC2GX7	684.944	1794.97	-1.38941	4.96184e-09	2.68988e-07	arahy.DC2GX7	arahy.Tifrunner.gnm1.Arahy.08	45451304	45453938	+	2534	-	-	-
arahy.Tifrunner.gnm1.ann1.CWF9S7	168.405	440.284	-1.38935	4.04897e-09	2.24121e-07	arahy.CWF9S7	arahy.Tifrunner.gnm1.Arahy.20	23598350	23602979	+	1223	-	PF00650:CRAL/TRIO domain	-
arahy.Tifrunner.gnm1.ann1.LCV131	105.27	275.229	-1.38843	3.43455e-08	1.5486e-06	arahy.LCV131	arahy.Tifrunner.gnm1.Arahy.09	104840438	104843841	+	375	-	PF10474:Protein of unknown function C-terminus (DUF2451)	-
arahy.Tifrunner.gnm1.ann1.0PC56D	1709.66	4467.88	-1.38564	3.46159e-14	4.9031e-12	arahy.0PC56D	arahy.Tifrunner.gnm1.Arahy.08	33028670	33038915	-	5382	-	PF05131:Pep3/Vps18/deep orange family	-
novel.3849	201.72	526.176	-1.38497	3.35582e-10	2.30988e-08	-	arahy.Tifrunner.gnm1.Arahy.16	2022413	2039442	+	5873	-	-	-
arahy.Tifrunner.gnm1.ann1.854BZC	132.846	346.808	-1.38442	7.27742e-08	3.02517e-06	arahy.854BZC	arahy.Tifrunner.gnm1.Arahy.02	5245133	5249033	+	2423	-	PF01545:Cation efflux family	-
arahy.Tifrunner.gnm1.ann1.DJ2H3Y	43.4209	113.595	-1.38409	1.10975e-05	0.000248721	arahy.DJ2H3Y	arahy.Tifrunner.gnm1.Arahy.13	8159555	8162656	-	1373	-	PF02544:3-oxo-5-alpha-steroid 4-dehydrogenase	-
arahy.Tifrunner.gnm1.ann1.AD5FFG	130.448	339.922	-1.38196	8.95781e-09	4.58439e-07	arahy.AD5FFG	arahy.Tifrunner.gnm1.Arahy.05	11412213	11414923	-	559	-	-	-
arahy.Tifrunner.gnm1.ann1.GSP809	547.558	1425.19	-1.38076	3.19364e-08	1.45874e-06	arahy.GSP809	arahy.Tifrunner.gnm1.Arahy.03	5100894	5108096	+	4673	-	PF00931:NB-ARC domain|PF01582:TIR domain	TIR
novel.4914	103.788	269.209	-1.37991	1.26091e-05	0.000277281	-	arahy.Tifrunner.gnm1.Arahy.19	113159940	113163880	-	3378	-	-	-
arahy.Tifrunner.gnm1.ann1.3K94ST	187.458	487.735	-1.37871	1.06562e-09	6.56348e-08	arahy.3K94ST	arahy.Tifrunner.gnm1.Arahy.10	114988667	114995292	+	2580	-	PF11883:Domain of unknown function (DUF3403)|PF01657:Salt stress response/antifungal|PF07714:Protein tyrosine kinase	Pkinase_Tyr
arahy.Tifrunner.gnm1.ann1.V484X6	854.68	2222.03	-1.3777	2.04139e-06	5.74813e-05	arahy.V484X6	arahy.Tifrunner.gnm1.Arahy.03	142047563	142048733	-	516	-	-	-
arahy.Tifrunner.gnm1.ann1.TTC9TX	939.531	2441.61	-1.37741	1.48496e-11	1.32631e-09	arahy.TTC9TX	arahy.Tifrunner.gnm1.Arahy.11	113040520	113043048	+	1898	-	PF14009:Domain of unknown function (DUF4228)	-
arahy.Tifrunner.gnm1.ann1.1XW75L	1433.97	3725.58	-1.37712	1.3843e-05	0.00030049	arahy.1XW75L	arahy.Tifrunner.gnm1.Arahy.11	147446075	147451370	+	5113	-	PF00982:Glycosyltransferase family 20|PF02358:Trehalose-phosphatase	-
arahy.Tifrunner.gnm1.ann1.5BLU0Q	494.626	1284.13	-1.37571	3.78412e-05	0.000719016	arahy.5BLU0Q	arahy.Tifrunner.gnm1.Arahy.01	60172454	60176124	+	1723	-	PF00571:CBS domain	CBS
arahy.Tifrunner.gnm1.ann1.PW7YYH	93.2992	242.089	-1.37523	2.19593e-06	6.11194e-05	arahy.PW7YYH	arahy.Tifrunner.gnm1.Arahy.09	108261924	108266256	+	946	-	-	-
arahy.Tifrunner.gnm1.ann1.4M6CWI	225.873	584.927	-1.37455	3.22187e-07	1.14474e-05	arahy.4M6CWI	arahy.Tifrunner.gnm1.Arahy.01	93174412	93178949	+	1537	-	-	-
arahy.Tifrunner.gnm1.ann1.A0FQNH	81.1408	210.947	-1.37386	8.22999e-05	0.00140056	arahy.A0FQNH	arahy.Tifrunner.gnm1.Arahy.15	153590051	153592372	+	2112	-	PF02020:eIF4-gamma/eIF5/eIF2-epsilon|PF01873:Domain found in IF2B/IF5	-
arahy.Tifrunner.gnm1.ann1.4BA9WH	51.6832	133.543	-1.36992	7.83975e-06	0.00018466	arahy.4BA9WH	arahy.Tifrunner.gnm1.Arahy.07	38172104	38173434	+	261	-	-	-
arahy.Tifrunner.gnm1.ann1.XCNA8V	74.8336	193.083	-1.36988	2.85495e-07	1.02827e-05	arahy.XCNA8V	arahy.Tifrunner.gnm1.Arahy.03	34236574	34239818	-	339	-	PF06842:Protein of unknown function (DUF1242)	-
arahy.Tifrunner.gnm1.ann1.T5X6Q2	67.5924	174.922	-1.36682	4.01617e-05	0.000753243	arahy.T5X6Q2	arahy.Tifrunner.gnm1.Arahy.06	12385305	12389415	-	2563	-	PF00295:Glycosyl hydrolases family 28	-
arahy.Tifrunner.gnm1.ann1.TSL19N	111.126	286.866	-1.36587	4.13647e-06	0.000105462	arahy.TSL19N	arahy.Tifrunner.gnm1.Arahy.20	847398	854518	+	2424	-	PF13193:AMP-binding enzyme C-terminal domain|PF00501:AMP-binding enzyme|PF13855:Leucine rich repeat	AMP-binding
arahy.Tifrunner.gnm1.ann1.RI1AQ0	28.9248	74.0254	-1.36485	0.00041749	0.00540566	arahy.RI1AQ0	arahy.Tifrunner.gnm1.Arahy.01	6984479	6985450	+	876	-	-	-
arahy.Tifrunner.gnm1.ann1.9AMP7R	47.3919	121.787	-1.36481	3.20154e-05	0.00062209	arahy.9AMP7R	arahy.Tifrunner.gnm1.Arahy.11	952459	954465	-	2007	-	PF13041:PPR repeat family	-
arahy.Tifrunner.gnm1.ann1.22MEII	156.04	400.949	-1.36455	1.11096e-06	3.34305e-05	arahy.22MEII	arahy.Tifrunner.gnm1.Arahy.12	106859345	106862064	+	979	-	PF04535:Domain of unknown function (DUF588)	-
arahy.Tifrunner.gnm1.ann1.E8QTMY	28.2444	72.8221	-1.36454	0.000328597	0.00444482	arahy.E8QTMY	arahy.Tifrunner.gnm1.Arahy.02	2056574	2058961	-	2388	-	-	-
arahy.Tifrunner.gnm1.ann1.B815UL	289.315	743.8	-1.36327	4.35456e-11	3.57788e-09	arahy.B815UL	arahy.Tifrunner.gnm1.Arahy.13	143428209	143430886	+	600	-	PF00249:Myb-like DNA-binding domain	Myb_DNA-binding
arahy.Tifrunner.gnm1.ann1.WT1X3W	53.3663	136.743	-1.36285	0.000640406	0.00764056	arahy.WT1X3W	arahy.Tifrunner.gnm1.Arahy.05	100447937	100450591	-	1704	-	PF12854:PPR repeat|PF13041:PPR repeat family	-
arahy.Tifrunner.gnm1.ann1.FD543A	1350.38	3469.02	-1.36081	1.03667e-10	7.97271e-09	arahy.FD543A	arahy.Tifrunner.gnm1.Arahy.16	16586564	16588296	+	1442	-	PF00561:alpha/beta hydrolase fold	Abhydrolase_1
arahy.Tifrunner.gnm1.ann1.805HV8	45.4187	116.301	-1.36066	0.000466161	0.00592819	arahy.805HV8	arahy.Tifrunner.gnm1.Arahy.07	513288	517180	-	2343	-	PF05691:Raffinose synthase or seed imbibition protein Sip1	-
novel.1954	172.022	440.771	-1.36012	7.5675e-08	3.13336e-06	-	arahy.Tifrunner.gnm1.Arahy.09	14143906	14145679	+	1774	-	-	-
arahy.Tifrunner.gnm1.ann1.RWV13Y	394.173	1009.42	-1.35833	9.04596e-12	8.41915e-10	arahy.RWV13Y	arahy.Tifrunner.gnm1.Arahy.14	135097472	135102267	-	2052	-	PF00475:Imidazoleglycerol-phosphate dehydratase|PF00010:Helix-loop-helix DNA-binding domain|PF03283:Pectinacetylesterase	HLH
arahy.Tifrunner.gnm1.ann1.U6SX92	564.203	1446.97	-1.35779	2.2325e-05	0.000453952	arahy.U6SX92	arahy.Tifrunner.gnm1.Arahy.16	151961621	151963693	-	1631	-	PF12697:Alpha/beta hydrolase family	-
arahy.Tifrunner.gnm1.ann1.1J3RWB	451.53	1155.84	-1.35674	2.08185e-10	1.49964e-08	arahy.1J3RWB	arahy.Tifrunner.gnm1.Arahy.04	12902799	12906511	+	1421	-	PF07887:Calmodulin binding protein-like|PF05739:SNARE domain	SNARE
arahy.Tifrunner.gnm1.ann1.A3NAV6	70.8544	181.403	-1.35646	6.41699e-06	0.000155233	arahy.A3NAV6	arahy.Tifrunner.gnm1.Arahy.17	12519193	12522201	+	2003	-	PF03767:HAD superfamily, subfamily IIIB (Acid phosphatase)	-
novel.2455	121.209	309.34	-1.35511	5.75952e-07	1.90182e-05	-	arahy.Tifrunner.gnm1.Arahy.11	23529839	23537958	+	6200	-	-	-
arahy.Tifrunner.gnm1.ann1.1A2Y9F	110.089	280.472	-1.35397	9.86606e-05	0.00163726	arahy.1A2Y9F	arahy.Tifrunner.gnm1.Arahy.17	46338409	46340956	-	2233	-	-	-
novel.434	251.612	641.853	-1.35274	4.72392e-08	2.0572e-06	-	arahy.Tifrunner.gnm1.Arahy.02	39610763	39613028	-	2012	-	-	-
arahy.Tifrunner.gnm1.ann1.C5IAZ7	57.7637	146.989	-1.35214	8.79813e-05	0.00148345	arahy.C5IAZ7	arahy.Tifrunner.gnm1.Arahy.10	114891929	114898504	+	1435	-	PF07690:Major Facilitator Superfamily	MFS_1
novel.4464	578.03	1473.43	-1.35083	4.73905e-09	2.58241e-07	-	arahy.Tifrunner.gnm1.Arahy.18	27029525	27033813	+	3688	-	-	-
arahy.Tifrunner.gnm1.ann1.X0QM4L	36.6223	92.9098	-1.35073	0.000504822	0.00631298	arahy.X0QM4L	arahy.Tifrunner.gnm1.Arahy.15	20501585	20501983	-	399	-	-	-
arahy.Tifrunner.gnm1.ann1.V8F2IR	409.817	1044.24	-1.34974	1.62975e-06	4.70882e-05	arahy.V8F2IR	arahy.Tifrunner.gnm1.Arahy.08	33349793	33353386	+	2158	-	PF05623:Protein of unknown function (DUF789)	-
novel.2989	243.779	620.702	-1.34974	0.000105748	0.00172962	-	arahy.Tifrunner.gnm1.Arahy.13	10650252	10660861	+	7012	-	-	-
arahy.Tifrunner.gnm1.ann1.XNH8SK	277.255	705.974	-1.3495	8.93951e-15	1.36256e-12	arahy.XNH8SK	arahy.Tifrunner.gnm1.Arahy.19	120262164	120265675	-	2307	-	-	-
arahy.Tifrunner.gnm1.ann1.WQN42S	40.4267	102.512	-1.34869	3.37082e-05	0.000649582	arahy.WQN42S	arahy.Tifrunner.gnm1.Arahy.10	6268964	6273249	-	3958	-	PF00931:NB-ARC domain|PF13855:Leucine rich repeat	NB-ARC
arahy.Tifrunner.gnm1.ann1.U2IN5X	186.49	474.559	-1.34816	2.11902e-12	2.24541e-10	arahy.U2IN5X	arahy.Tifrunner.gnm1.Arahy.06	100880229	100885231	+	1932	-	PF07517:SecA DEAD-like domain	-
arahy.Tifrunner.gnm1.ann1.5PR57S	175.091	444.969	-1.34733	4.64694e-09	2.5421e-07	arahy.5PR57S	arahy.Tifrunner.gnm1.Arahy.12	103094688	103098826	-	1323	-	-	-
novel.1267	140.055	356.454	-1.34708	7.38924e-07	2.36929e-05	-	arahy.Tifrunner.gnm1.Arahy.05	100195269	100198040	-	2772	-	-	-
novel.2264	2173.01	5524.42	-1.34639	2.12634e-10	1.52907e-08	-	arahy.Tifrunner.gnm1.Arahy.10	94595904	94601566	+	3596	-	-	-
novel.5010	96.7539	245.762	-1.34593	1.70047e-09	1.00471e-07	-	arahy.Tifrunner.gnm1.Arahy.20	27618874	27620559	+	999	-	PF00171:Aldehyde dehydrogenase family	Aldedh
novel.2403	178.994	453.467	-1.34397	0.000229383	0.0033013	-	arahy.Tifrunner.gnm1.Arahy.10	110042639	110044261	-	1623	-	-	-
novel.2824	35.1064	88.8192	-1.3428	0.000100278	0.00165822	-	arahy.Tifrunner.gnm1.Arahy.12	112879183	112880219	+	984	-	-	-
arahy.Tifrunner.gnm1.ann1.HLM7NY	186.397	472.023	-1.34056	1.60766e-08	7.72042e-07	arahy.HLM7NY	arahy.Tifrunner.gnm1.Arahy.16	141956977	141958815	+	390	-	-	-
novel.2192	172.84	436.643	-1.33995	0.000740958	0.00860116	-	arahy.Tifrunner.gnm1.Arahy.10	2382183	2384099	+	1917	-	-	-
arahy.Tifrunner.gnm1.ann1.DCE16H	53.4656	135.797	-1.33972	4.4179e-05	0.000818733	arahy.DCE16H	arahy.Tifrunner.gnm1.Arahy.06	3716187	3720849	-	4201	-	PF04576:Zein-binding	-
novel.3624	25.7631	65.2231	-1.3397	0.00020401	0.00299466	-	arahy.Tifrunner.gnm1.Arahy.15	102791234	102794049	+	1066	-	-	-
arahy.Tifrunner.gnm1.ann1.JF91KJ	83.0818	210.09	-1.33729	0.000683479	0.00806525	arahy.JF91KJ	arahy.Tifrunner.gnm1.Arahy.10	2571228	2574126	-	1504	-	PF13920:Zinc finger, C3HC4 type (RING finger)	-
arahy.Tifrunner.gnm1.ann1.N3BM2P	39.7523	100.033	-1.33711	0.000335115	0.00451413	arahy.N3BM2P	arahy.Tifrunner.gnm1.Arahy.09	1265464	1269669	-	2169	-	PF13041:PPR repeat family|PF01535:PPR repeat	PPR
arahy.Tifrunner.gnm1.ann1.3JH8UR	209.912	529.179	-1.33626	3.36419e-08	1.52177e-06	arahy.3JH8UR	arahy.Tifrunner.gnm1.Arahy.01	76098828	76101760	+	806	-	-	-
novel.4314	53.4674	134.575	-1.33429	3.48712e-06	9.10983e-05	-	arahy.Tifrunner.gnm1.Arahy.17	15572640	15576028	-	3389	-	PF00078:Reverse transcriptase (RNA-dependent DNA polymerase)|PF13456:Reverse transcriptase-like	RVT_1
arahy.Tifrunner.gnm1.ann1.EXF4LS	288.759	728.343	-1.33351	8.24082e-06	0.000192704	arahy.EXF4LS	arahy.Tifrunner.gnm1.Arahy.09	110592546	110595960	+	2540	-	PF02574:Homocysteine S-methyltransferase	-
novel.410	165.565	416.246	-1.33238	6.97826e-08	2.91521e-06	-	arahy.Tifrunner.gnm1.Arahy.02	12397143	12400653	-	1482	-	PF13087:AAA domain	-
novel.593	166.89	420.04	-1.33031	1.57143e-05	0.000336594	-	arahy.Tifrunner.gnm1.Arahy.03	84112805	84115586	+	1282	-	-	-
arahy.Tifrunner.gnm1.ann1.IX3DUW	29.866	75.4035	-1.32933	0.000236961	0.00338373	arahy.IX3DUW	arahy.Tifrunner.gnm1.Arahy.03	134998086	135002754	+	3137	-	PF00337:Galactoside-binding lectin|PF01762:Galactosyltransferase	Galactosyl_T
arahy.Tifrunner.gnm1.ann1.GN7FJD	83.4956	209.793	-1.32901	2.47728e-07	9.10962e-06	arahy.GN7FJD	arahy.Tifrunner.gnm1.Arahy.14	129197453	129198687	+	606	-	-	-
arahy.Tifrunner.gnm1.ann1.35HHHP	436.258	1095.91	-1.32893	5.83155e-08	2.48805e-06	arahy.35HHHP	arahy.Tifrunner.gnm1.Arahy.01	16455873	16457861	+	495	-	-	-
arahy.Tifrunner.gnm1.ann1.QPR4SR	51.9574	130.032	-1.32856	8.77226e-06	0.000203099	arahy.QPR4SR	arahy.Tifrunner.gnm1.Arahy.10	27884516	27888138	+	2040	-	-	-
arahy.Tifrunner.gnm1.ann1.FBZU85	121.413	304.717	-1.3282	1.32316e-05	0.000289157	arahy.FBZU85	arahy.Tifrunner.gnm1.Arahy.08	3502422	3510232	+	2723	-	-	-
novel.4908	68.1152	170.133	-1.32722	0.000664302	0.00786764	-	arahy.Tifrunner.gnm1.Arahy.19	102925788	102930229	-	4178	-	PF00646:F-box domain	F-box
arahy.Tifrunner.gnm1.ann1.4QV716	170.345	427.057	-1.32621	2.04725e-07	7.68275e-06	arahy.4QV716	arahy.Tifrunner.gnm1.Arahy.17	109578631	109580722	-	399	-	-	-
arahy.Tifrunner.gnm1.ann1.9ZXH08	190.347	477.748	-1.32495	1.11164e-10	8.51813e-09	arahy.9ZXH08	arahy.Tifrunner.gnm1.Arahy.03	142921271	142921741	+	471	-	PF00170:bZIP transcription factor	bZIP_1
arahy.Tifrunner.gnm1.ann1.QEH0EE	198.768	498.707	-1.32465	2.86555e-10	2.00246e-08	arahy.QEH0EE	arahy.Tifrunner.gnm1.Arahy.16	8557545	8561973	-	2924	-	PF03647:Transmembrane proteins 14C	-
arahy.Tifrunner.gnm1.ann1.SXH82X	246.649	618.21	-1.32463	1.34618e-06	3.97412e-05	arahy.SXH82X	arahy.Tifrunner.gnm1.Arahy.07	48295100	48297612	+	2008	-	PF03547:Membrane transport protein	-
arahy.Tifrunner.gnm1.ann1.05I3WC	219.783	549.788	-1.32359	2.09256e-07	7.82487e-06	arahy.05I3WC	arahy.Tifrunner.gnm1.Arahy.03	117354123	117355166	-	3093	-	PF00010:Helix-loop-helix DNA-binding domain	HLH
arahy.Tifrunner.gnm1.ann1.TZE0Q8	33.6768	83.9287	-1.32329	0.000142882	0.00221962	arahy.TZE0Q8	arahy.Tifrunner.gnm1.Arahy.19	155947487	155949716	-	2141	-	PF03629:Domain of unknown function (DUF303)	-
arahy.Tifrunner.gnm1.ann1.YJH68W	273.834	684.633	-1.32241	2.28897e-06	6.30185e-05	arahy.YJH68W	arahy.Tifrunner.gnm1.Arahy.17	49442559	49448384	-	1044	-	-	-
arahy.Tifrunner.gnm1.ann1.HV9WHL	103.853	259.97	-1.32154	2.80777e-07	1.01301e-05	arahy.HV9WHL	arahy.Tifrunner.gnm1.Arahy.01	102213519	102215714	-	837	-	PF12937:F-box-like	-
novel.1025	180.581	450.486	-1.32082	6.73318e-08	2.82404e-06	-	arahy.Tifrunner.gnm1.Arahy.04	106179807	106182829	-	2937	-	-	-
arahy.Tifrunner.gnm1.ann1.RVGS73	93.252	232.323	-1.32077	1.82822e-05	0.000384164	arahy.RVGS73	arahy.Tifrunner.gnm1.Arahy.11	141777487	141780058	-	719	-	PF17035:Bromodomain extra-terminal - transcription regulation	-
arahy.Tifrunner.gnm1.ann1.2SS4VP	65.1163	162.184	-1.31924	0.000166676	0.00253314	arahy.2SS4VP	arahy.Tifrunner.gnm1.Arahy.17	12790256	12794490	+	1770	-	PF04788:Protein of unknown function (DUF620)	-
arahy.Tifrunner.gnm1.ann1.FTRM9I	75.2871	187.5	-1.3188	8.48188e-05	0.00143704	arahy.FTRM9I	arahy.Tifrunner.gnm1.Arahy.11	148913308	148917143	+	2939	-	PF00447:HSF-type DNA-binding	HSF_DNA-bind
arahy.Tifrunner.gnm1.ann1.37FE2U	87.8068	219.33	-1.31717	0.000182023	0.00272504	arahy.37FE2U	arahy.Tifrunner.gnm1.Arahy.09	106346766	106349679	-	2566	-	PF12937:F-box-like|PF07734:F-box associated	-
novel.812	431.558	1074.08	-1.31445	0.000188174	0.00279622	-	arahy.Tifrunner.gnm1.Arahy.03	142133389	142136179	-	1171	-	PF16845:Aspartic acid proteinase inhibitor|PF03108:MuDR family transposase	MuDR
arahy.Tifrunner.gnm1.ann1.8N7HPT	66.4641	164.914	-1.31397	2.23623e-06	6.19723e-05	arahy.8N7HPT	arahy.Tifrunner.gnm1.Arahy.16	40787098	40790156	-	1868	-	PF13920:Zinc finger, C3HC4 type (RING finger)	-
novel.1742	44.9061	112.119	-1.31343	3.40881e-05	0.000656302	-	arahy.Tifrunner.gnm1.Arahy.07	79917142	79918575	-	859	-	-	-
arahy.Tifrunner.gnm1.ann1.G691ZN	208.586	518.046	-1.31257	3.93733e-09	2.19095e-07	arahy.G691ZN	arahy.Tifrunner.gnm1.Arahy.11	64290391	64294828	+	1900	-	PF00067:Cytochrome P450	p450
arahy.Tifrunner.gnm1.ann1.ZV36U3	86.6656	214.472	-1.31221	1.87955e-05	0.000392986	arahy.ZV36U3	arahy.Tifrunner.gnm1.Arahy.08	25224117	25225433	+	1138	-	-	-
arahy.Tifrunner.gnm1.ann1.3E7GE6	151.216	375.722	-1.31203	3.62221e-10	2.48579e-08	arahy.3E7GE6	arahy.Tifrunner.gnm1.Arahy.06	112866727	112870779	-	3346	-	PF04788:Protein of unknown function (DUF620)	-
arahy.Tifrunner.gnm1.ann1.FHJ4BK	161.252	400.417	-1.31121	9.73005e-07	2.98341e-05	arahy.FHJ4BK	arahy.Tifrunner.gnm1.Arahy.14	105327339	105329676	+	231	-	-	-
arahy.Tifrunner.gnm1.ann1.18P1UB	44.6323	110.811	-1.31059	0.000522276	0.0064888	arahy.18P1UB	arahy.Tifrunner.gnm1.Arahy.20	139254825	139257364	+	1958	-	-	-
novel.3911	291.394	721.2	-1.30955	3.98399e-08	1.77729e-06	-	arahy.Tifrunner.gnm1.Arahy.16	49826958	49841233	+	4382	-	-	-
novel.1211	33.3208	82.9154	-1.30938	0.000770489	0.00888269	-	arahy.Tifrunner.gnm1.Arahy.05	36233740	36252028	-	1500	-	-	-
novel.3055	111.309	275.42	-1.30808	9.76536e-10	6.05021e-08	-	arahy.Tifrunner.gnm1.Arahy.13	84059124	84063477	+	4354	-	-	-
arahy.Tifrunner.gnm1.ann1.PU063R	202.792	502.904	-1.30787	1.896e-09	1.11242e-07	arahy.PU063R	arahy.Tifrunner.gnm1.Arahy.13	2460143	2462446	-	2214	-	PF05910:Plant protein of unknown function (DUF868)	-
arahy.Tifrunner.gnm1.ann1.438YJL	71.6686	176.591	-1.30468	0.000556521	0.00683754	arahy.438YJL	arahy.Tifrunner.gnm1.Arahy.07	77618833	77624314	+	2647	-	-	-
novel.3421	63.6117	157.365	-1.30182	0.000134914	0.00212171	-	arahy.Tifrunner.gnm1.Arahy.14	17973130	17974933	-	850	-	-	-
arahy.Tifrunner.gnm1.ann1.Q2Q9DA	404.584	995.513	-1.29968	5.50219e-07	1.82257e-05	arahy.Q2Q9DA	arahy.Tifrunner.gnm1.Arahy.01	35407667	35418291	-	6319	-	PF12854:PPR repeat|PF13041:PPR repeat family	-
novel.2807	50.1199	123.647	-1.29856	0.000184157	0.00275111	-	arahy.Tifrunner.gnm1.Arahy.12	106883006	106885929	+	1633	-	-	-
arahy.Tifrunner.gnm1.ann1.X9FL3G	114.627	281.518	-1.29775	2.56056e-06	6.96301e-05	arahy.X9FL3G	arahy.Tifrunner.gnm1.Arahy.04	7242842	7245982	+	940	-	-	-
arahy.Tifrunner.gnm1.ann1.TS49ZR	74.0914	182.587	-1.29546	0.000437176	0.00561389	arahy.TS49ZR	arahy.Tifrunner.gnm1.Arahy.13	48388434	48389039	+	606	-	PF13639:Ring finger domain	-
arahy.Tifrunner.gnm1.ann1.BSJS1T	105.794	258.756	-1.29419	7.70118e-05	0.00132126	arahy.BSJS1T	arahy.Tifrunner.gnm1.Arahy.12	87766569	87768715	+	633	-	-	-
arahy.Tifrunner.gnm1.ann1.B496DS	56.4398	138.495	-1.29406	1.61627e-05	0.000345319	arahy.B496DS	arahy.Tifrunner.gnm1.Arahy.09	115179114	115180379	+	1170	-	PF13417:Glutathione S-transferase, N-terminal domain|PF00043:Glutathione S-transferase, C-terminal domain	GST_C
arahy.Tifrunner.gnm1.ann1.48E7F5	786.829	1927.49	-1.29317	9.22303e-05	0.00154272	arahy.48E7F5	arahy.Tifrunner.gnm1.Arahy.19	11497813	11502927	-	1516	-	PF00107:Zinc-binding dehydrogenase|PF16884:N-terminal domain of oxidoreductase	ADH_zinc_N
novel.3303	874.858	2143.9	-1.29309	8.37461e-11	6.62224e-09	-	arahy.Tifrunner.gnm1.Arahy.14	36054263	36079237	+	5170	-	-	-
arahy.Tifrunner.gnm1.ann1.TT8CUF	177.89	435.129	-1.29049	2.24757e-06	6.21581e-05	arahy.TT8CUF	arahy.Tifrunner.gnm1.Arahy.09	10780103	10784707	-	2378	-	PF00370:FGGY family of carbohydrate kinases, N-terminal domain|PF02782:FGGY family of carbohydrate kinases, C-terminal domain	FGGY_N
arahy.Tifrunner.gnm1.ann1.UC9ZU9	187.753	458.082	-1.28974	5.35402e-06	0.000132272	arahy.UC9ZU9	arahy.Tifrunner.gnm1.Arahy.05	91276475	91279133	-	897	-	PF00483:Nucleotidyl transferase	-
arahy.Tifrunner.gnm1.ann1.ANFI92	84.3155	205.342	-1.28957	0.000555555	0.00682966	arahy.ANFI92	arahy.Tifrunner.gnm1.Arahy.14	128592937	128596424	-	944	-	PF00004:ATPase family associated with various cellular activities (AAA)	AAA
arahy.Tifrunner.gnm1.ann1.T9VJMQ	60.6318	147.477	-1.28921	0.00055881	0.00686366	arahy.T9VJMQ	arahy.Tifrunner.gnm1.Arahy.17	46328795	46331677	-	1152	-	-	-
arahy.Tifrunner.gnm1.ann1.07YSYM	372.522	910.012	-1.28877	6.96137e-08	2.91104e-06	arahy.07YSYM	arahy.Tifrunner.gnm1.Arahy.09	98422711	98426217	+	1034	-	-	-
arahy.Tifrunner.gnm1.ann1.L1Y4EI	441.785	1078.62	-1.2887	9.08257e-07	2.82817e-05	arahy.L1Y4EI	arahy.Tifrunner.gnm1.Arahy.09	18342983	18349872	-	1242	-	-	-
arahy.Tifrunner.gnm1.ann1.N5TJ4W	68.511	166.951	-1.28826	2.02195e-05	0.000418188	arahy.N5TJ4W	arahy.Tifrunner.gnm1.Arahy.13	14214252	14215040	+	1084	-	PF13912:C2H2-type zinc finger	-
arahy.Tifrunner.gnm1.ann1.WE7CEL	152.359	372.019	-1.28732	0.000301166	0.00412551	arahy.WE7CEL	arahy.Tifrunner.gnm1.Arahy.13	144105215	144107051	+	920	-	-	-
novel.1724	251.741	613.876	-1.28545	1.25377e-08	6.19056e-07	-	arahy.Tifrunner.gnm1.Arahy.07	67267471	67270384	-	2833	-	-	-
arahy.Tifrunner.gnm1.ann1.IRJ5UX	863.441	2103.09	-1.28444	2.48541e-13	3.08425e-11	arahy.IRJ5UX	arahy.Tifrunner.gnm1.Arahy.02	26170324	26170841	+	513	-	-	-
arahy.Tifrunner.gnm1.ann1.CG2VMH	476.22	1159.33	-1.28414	4.37107e-10	2.93742e-08	arahy.CG2VMH	arahy.Tifrunner.gnm1.Arahy.13	32267975	32271730	+	392	-	PF00689:Cation transporting ATPase, C-terminus	Cation_ATPase_C
novel.2723	282.973	688.604	-1.28404	1.93342e-08	9.22168e-07	-	arahy.Tifrunner.gnm1.Arahy.12	6897369	6905760	+	5465	-	PF02902:Ulp1 protease family, C-terminal catalytic domain|PF03101:FAR1 DNA-binding domain	FAR1
arahy.Tifrunner.gnm1.ann1.PH0WUV	138.918	337.48	-1.28363	2.82805e-08	1.30307e-06	arahy.PH0WUV	arahy.Tifrunner.gnm1.Arahy.13	86870932	86875415	+	3330	-	PF04576:Zein-binding	-
arahy.Tifrunner.gnm1.ann1.45FEHG	72.0471	174.908	-1.28291	1.06657e-06	3.21869e-05	arahy.45FEHG	arahy.Tifrunner.gnm1.Arahy.16	10547637	10551441	-	1432	-	PF00046:Homeobox domain|PF13720:Udp N-acetylglucosamine O-acyltransferase; Domain 2	Homeobox
arahy.Tifrunner.gnm1.ann1.ZL7UIF	188.159	457.385	-1.28283	5.38971e-07	1.79696e-05	arahy.ZL7UIF	arahy.Tifrunner.gnm1.Arahy.03	117351039	117358539	+	2940	-	-	-
arahy.Tifrunner.gnm1.ann1.ISNY9U	2416.11	5877.03	-1.28256	7.73481e-13	8.79427e-11	arahy.ISNY9U	arahy.Tifrunner.gnm1.Arahy.04	2282137	2283519	+	1383	-	PF16363:GDP-mannose 4,6 dehydratase	-
arahy.Tifrunner.gnm1.ann1.IHG9S1	86.1806	208.572	-1.2798	0.000714673	0.00836064	arahy.IHG9S1	arahy.Tifrunner.gnm1.Arahy.20	141943903	141946934	+	1008	-	PF04408:Helicase associated domain (HA2)	HA2
arahy.Tifrunner.gnm1.ann1.EPKF0N	56.785	138.259	-1.27858	0.000300188	0.00411345	arahy.EPKF0N	arahy.Tifrunner.gnm1.Arahy.08	35206292	35209613	-	1610	-	PF13837:Myb/SANT-like DNA-binding domain	-
arahy.Tifrunner.gnm1.ann1.G3JJD2	59.5449	144.033	-1.27679	5.53619e-05	0.000995709	arahy.G3JJD2	arahy.Tifrunner.gnm1.Arahy.19	5027105	5032368	+	4587	-	PF00931:NB-ARC domain	NB-ARC
arahy.Tifrunner.gnm1.ann1.S2RLRJ	497.386	1199.33	-1.27083	8.78092e-09	4.51584e-07	arahy.S2RLRJ	arahy.Tifrunner.gnm1.Arahy.03	34959565	34964341	+	1845	-	-	-
novel.2169	118.224	284.624	-1.26983	3.14747e-09	1.77906e-07	-	arahy.Tifrunner.gnm1.Arahy.09	111781990	111787128	-	2670	-	-	-
arahy.Tifrunner.gnm1.ann1.CU8EVV	28.3298	68.2506	-1.26943	0.000801287	0.00915993	arahy.CU8EVV	arahy.Tifrunner.gnm1.Arahy.08	13691770	13697229	-	1904	-	PF01554:MatE	MatE
arahy.Tifrunner.gnm1.ann1.IEEP0H	68.1618	163.504	-1.26783	3.21185e-06	8.47122e-05	arahy.IEEP0H	arahy.Tifrunner.gnm1.Arahy.03	3218094	3219257	+	1670	-	PF01545:Cation efflux family	-
arahy.Tifrunner.gnm1.ann1.H4A7TM	41.2122	98.6946	-1.2676	0.00013149	0.00207484	arahy.H4A7TM	arahy.Tifrunner.gnm1.Arahy.13	9860142	9864720	-	3398	-	PF01582:TIR domain|PF00931:NB-ARC domain	TIR
arahy.Tifrunner.gnm1.ann1.Q0GQHR	52.7158	127.141	-1.26732	0.000167588	0.00254333	arahy.Q0GQHR	arahy.Tifrunner.gnm1.Arahy.01	9050146	9052408	+	945	-	-	-
arahy.Tifrunner.gnm1.ann1.XD10D4	112.358	270.194	-1.26727	1.31569e-06	3.89228e-05	arahy.XD10D4	arahy.Tifrunner.gnm1.Arahy.16	149012858	149015426	+	2403	-	-	-
arahy.Tifrunner.gnm1.ann1.S56SQA	46.7477	111.823	-1.2645	6.8199e-05	0.00119243	arahy.S56SQA	arahy.Tifrunner.gnm1.Arahy.15	137665656	137668587	-	995	-	-	-
novel.2532	387.778	929.728	-1.26296	1.47168e-06	4.31625e-05	-	arahy.Tifrunner.gnm1.Arahy.11	135806284	135818097	+	4577	-	-	-
arahy.Tifrunner.gnm1.ann1.V7ULXX	341.275	817.683	-1.26179	2.25394e-09	1.31146e-07	arahy.V7ULXX	arahy.Tifrunner.gnm1.Arahy.20	24407921	24409686	-	1039	-	-	-
arahy.Tifrunner.gnm1.ann1.745V0L	77.7942	186.201	-1.26179	0.000230347	0.00331177	arahy.745V0L	arahy.Tifrunner.gnm1.Arahy.20	120653536	120657805	-	3865	-	PF00924:Mechanosensitive ion channel	-
novel.4252	552.717	1323.5	-1.26014	1.15904e-15	1.97402e-13	-	arahy.Tifrunner.gnm1.Arahy.17	116620288	116623627	+	3340	-	-	-
arahy.Tifrunner.gnm1.ann1.RX7YKY	240.448	575.241	-1.25922	1.12623e-13	1.4623e-11	arahy.RX7YKY	arahy.Tifrunner.gnm1.Arahy.19	157391371	157396195	-	3455	-	PF02574:Homocysteine S-methyltransferase	-
arahy.Tifrunner.gnm1.ann1.BRHA2V	88.0012	211.085	-1.25878	1.04149e-06	3.15887e-05	arahy.BRHA2V	arahy.Tifrunner.gnm1.Arahy.05	115323044	115324552	+	1509	-	-	-
arahy.Tifrunner.gnm1.ann1.4JU6QM	179.933	429.753	-1.2583	5.32545e-05	0.000962747	arahy.4JU6QM	arahy.Tifrunner.gnm1.Arahy.17	66016487	66021094	+	2182	-	PF00257:Dehydrin	-
novel.5153	305.391	729.494	-1.25776	3.84082e-09	2.14291e-07	-	arahy.Tifrunner.gnm1.Arahy.20	63255115	63258536	-	2819	-	-	-
novel.1901	142.753	341.505	-1.25733	0.000603286	0.00728356	-	arahy.Tifrunner.gnm1.Arahy.08	44766251	44767234	-	984	-	-	-
arahy.Tifrunner.gnm1.ann1.H2TQG4	124.069	296.023	-1.25725	1.54752e-06	4.49789e-05	arahy.H2TQG4	arahy.Tifrunner.gnm1.Arahy.19	143103359	143106612	-	1483	-	PF00171:Aldehyde dehydrogenase family	Aldedh
arahy.Tifrunner.gnm1.ann1.B6M36H	135.764	324.35	-1.25575	3.24769e-05	0.000629022	arahy.B6M36H	arahy.Tifrunner.gnm1.Arahy.05	27610543	27615092	+	1861	-	PF00031:Cystatin domain	-
arahy.Tifrunner.gnm1.ann1.JGAK53	110.023	262.476	-1.25571	0.000583256	0.00710377	arahy.JGAK53	arahy.Tifrunner.gnm1.Arahy.17	103992	110031	-	5695	-	PF14432:DYW family of nucleic acid deaminases|PF13041:PPR repeat family|PF09118:Domain of unknown function (DUF1929)|PF07250:Glyoxal oxidase N-terminus	-
novel.4259	779.105	1859.54	-1.25541	7.3326e-05	0.00126941	-	arahy.Tifrunner.gnm1.Arahy.17	124674924	124684248	+	3072	-	-	-
arahy.Tifrunner.gnm1.ann1.X1TS0A	245.582	586.333	-1.25421	2.64986e-09	1.51666e-07	arahy.X1TS0A	arahy.Tifrunner.gnm1.Arahy.16	26510520	26513407	+	863	-	PF07460:NUMOD3 motif (2 copies)	-
arahy.Tifrunner.gnm1.ann1.X7GISI	78.8199	188.31	-1.25355	2.19674e-06	6.11194e-05	arahy.X7GISI	arahy.Tifrunner.gnm1.Arahy.08	48291488	48294107	-	885	-	PF15346:Arginine and glutamate-rich 1	-
arahy.Tifrunner.gnm1.ann1.F2RQ7H	47.6883	113.189	-1.25092	0.000120704	0.00192705	arahy.F2RQ7H	arahy.Tifrunner.gnm1.Arahy.04	15696744	15700274	-	1436	-	PF01454:MAGE family	MAGE
novel.601	145.453	345.115	-1.25001	1.1929e-05	0.000264819	-	arahy.Tifrunner.gnm1.Arahy.03	105728459	105731781	+	3233	-	PF03469:XH domain	-
novel.1159	638.98	1517.99	-1.24884	3.09048e-09	1.7498e-07	-	arahy.Tifrunner.gnm1.Arahy.05	103680003	103692778	+	9537	-	PF12854:PPR repeat|PF13041:PPR repeat family|PF03101:FAR1 DNA-binding domain|PF02734:DAK2 domain	FAR1
arahy.Tifrunner.gnm1.ann1.ZL1FCV	64.8449	153.431	-1.24824	0.000352493	0.0046956	arahy.ZL1FCV	arahy.Tifrunner.gnm1.Arahy.19	8319081	8319530	-	372	-	-	-
arahy.Tifrunner.gnm1.ann1.7X1Y1S	231.571	549.263	-1.2471	0.000193125	0.00285223	arahy.7X1Y1S	arahy.Tifrunner.gnm1.Arahy.17	15592040	15593181	+	720	-	PF00538:linker histone H1 and H5 family	-
novel.3072	392.698	930.436	-1.24592	0.000141658	0.00220631	-	arahy.Tifrunner.gnm1.Arahy.13	119798440	119803225	+	4665	-	PF03732:Retrotransposon gag protein|PF00078:Reverse transcriptase (RNA-dependent DNA polymerase)	RVT_1
arahy.Tifrunner.gnm1.ann1.EPG4M4	3201.04	7581.96	-1.24391	3.09149e-08	1.41824e-06	arahy.EPG4M4	arahy.Tifrunner.gnm1.Arahy.01	878831	889332	+	3188	-	PF04193:PQ loop repeat	-
arahy.Tifrunner.gnm1.ann1.4GH0FM	85.6827	202.664	-1.24355	0.000325996	0.0044139	arahy.4GH0FM	arahy.Tifrunner.gnm1.Arahy.05	94840511	94842728	-	189	-	-	-
novel.4179	951.694	2252.85	-1.24281	0.000766286	0.00885122	-	arahy.Tifrunner.gnm1.Arahy.17	19146262	19154213	+	4467	-	PF10551:MULE transposase domain|PF00501:AMP-binding enzyme|PF13193:AMP-binding enzyme C-terminal domain|PF03101:FAR1 DNA-binding domain	AMP-binding
arahy.Tifrunner.gnm1.ann1.BXB7EJ	192.246	453.316	-1.24041	0.000243617	0.00345964	arahy.BXB7EJ	arahy.Tifrunner.gnm1.Arahy.14	128601035	128604186	-	889	-	-	-
novel.5041	155.7	368.295	-1.24007	3.80358e-10	2.59334e-08	-	arahy.Tifrunner.gnm1.Arahy.20	93769528	93773661	+	2923	-	PF00115:Cytochrome C and Quinol oxidase polypeptide I	-
arahy.Tifrunner.gnm1.ann1.LCQF6T	385.942	912.042	-1.23952	0.000740366	0.00859666	arahy.LCQF6T	arahy.Tifrunner.gnm1.Arahy.09	83539035	83544637	+	3420	-	PF00628:PHD-finger	PHD
arahy.Tifrunner.gnm1.ann1.DXQU4L	285.686	673.823	-1.23939	5.49384e-05	0.000989361	arahy.DXQU4L	arahy.Tifrunner.gnm1.Arahy.10	116527826	116533192	-	4318	-	-	-
arahy.Tifrunner.gnm1.ann1.BR68XX	357.46	841.58	-1.23673	2.26655e-11	1.97411e-09	arahy.BR68XX	arahy.Tifrunner.gnm1.Arahy.03	28708991	28721925	-	1896	-	PF04045:Arp2/3 complex, 34 kD subunit p34-Arc	-
arahy.Tifrunner.gnm1.ann1.U8XEFG	339.123	799.17	-1.23628	0.000649794	0.00774152	arahy.U8XEFG	arahy.Tifrunner.gnm1.Arahy.03	138751116	138752165	+	1050	-	PF08263:Leucine rich repeat N-terminal domain	LRRNT_2
arahy.Tifrunner.gnm1.ann1.RW66P0	91.1395	214.48	-1.2357	1.00541e-05	0.000228008	arahy.RW66P0	arahy.Tifrunner.gnm1.Arahy.09	7937913	7942507	+	2229	-	-	-
arahy.Tifrunner.gnm1.ann1.SGB0EA	257.299	606.231	-1.23539	8.13671e-07	2.57365e-05	arahy.SGB0EA	arahy.Tifrunner.gnm1.Arahy.17	78029905	78033089	+	516	-	PF04536:TLP18.3, Psb32 and MOLO-1 founding proteins of phosphatase|PF00999:Sodium/hydrogen exchanger family	Na_H_Exchanger
novel.5114	163.818	385.032	-1.23428	4.68719e-07	1.58378e-05	-	arahy.Tifrunner.gnm1.Arahy.20	9343848	9346601	-	2092	-	-	-
arahy.Tifrunner.gnm1.ann1.B8DJ9W	94.8652	223.3	-1.23416	4.44909e-07	1.51305e-05	arahy.B8DJ9W	arahy.Tifrunner.gnm1.Arahy.16	91090015	91091775	-	1681	-	PF03140:Plant protein of unknown function	-
arahy.Tifrunner.gnm1.ann1.ALEU7X	249.098	584.953	-1.2336	5.28527e-05	0.00095712	arahy.ALEU7X	arahy.Tifrunner.gnm1.Arahy.11	54432907	54444895	+	886	-	-	-
arahy.Tifrunner.gnm1.ann1.G88L7W	1634.13	3840.91	-1.23268	6.39526e-05	0.00112379	arahy.G88L7W	arahy.Tifrunner.gnm1.Arahy.01	96802522	96809236	-	6524	-	PF00982:Glycosyltransferase family 20|PF02358:Trehalose-phosphatase	-
arahy.Tifrunner.gnm1.ann1.UDY4PI	608.672	1430.59	-1.23198	5.48362e-07	1.81785e-05	arahy.UDY4PI	arahy.Tifrunner.gnm1.Arahy.02	6805016	6806497	+	1482	-	PF00201:UDP-glucoronosyl and UDP-glucosyl transferase	UDPGT
arahy.Tifrunner.gnm1.ann1.0G6L2R	482.384	1133.58	-1.23196	2.10266e-07	7.84867e-06	arahy.0G6L2R	arahy.Tifrunner.gnm1.Arahy.18	64862276	64866460	+	1425	-	PF00071:Ras family	Ras
arahy.Tifrunner.gnm1.ann1.7CFQ9J	36.6764	85.9186	-1.23194	0.000550425	0.00677649	arahy.7CFQ9J	arahy.Tifrunner.gnm1.Arahy.15	153740003	153740317	-	315	-	PF01722:BolA-like protein	-
arahy.Tifrunner.gnm1.ann1.DI51MF	375.726	881.688	-1.23112	5.39726e-07	1.79696e-05	arahy.DI51MF	arahy.Tifrunner.gnm1.Arahy.14	28795005	28796393	+	6332	-	-	-
novel.3260	321.405	753.497	-1.23079	3.09766e-05	0.00060516	-	arahy.Tifrunner.gnm1.Arahy.14	6400444	6404970	+	3280	-	-	-
novel.3126	92.3853	216.396	-1.2297	3.16871e-07	1.12835e-05	-	arahy.Tifrunner.gnm1.Arahy.13	3240505	3247609	-	2212	-	-	-
arahy.Tifrunner.gnm1.ann1.HITK0G	166.965	391.575	-1.22911	1.47234e-06	4.31625e-05	arahy.HITK0G	arahy.Tifrunner.gnm1.Arahy.10	111351581	111356009	+	1931	-	PF02045:CCAAT-binding transcription factor (CBF-B/NF-YA) subunit B	CBFB_NFYA
arahy.Tifrunner.gnm1.ann1.NFUI4Q	81.9883	192.278	-1.22906	1.18231e-05	0.000263022	arahy.NFUI4Q	arahy.Tifrunner.gnm1.Arahy.04	284636	284978	-	243	-	-	-
arahy.Tifrunner.gnm1.ann1.WK1WTY	81.2258	189.888	-1.22726	9.45831e-06	0.000216246	arahy.WK1WTY	arahy.Tifrunner.gnm1.Arahy.07	17168478	17170502	-	656	-	-	-
arahy.Tifrunner.gnm1.ann1.59QKRW	261.494	612.641	-1.22605	4.71045e-08	2.05559e-06	arahy.59QKRW	arahy.Tifrunner.gnm1.Arahy.12	3223502	3225908	+	2078	-	PF00069:Protein kinase domain	Pkinase
arahy.Tifrunner.gnm1.ann1.87RHQT	108.022	252.414	-1.226	0.000115311	0.0018563	arahy.87RHQT	arahy.Tifrunner.gnm1.Arahy.12	30573662	30577240	-	1366	-	PF14226:non-haem dioxygenase in morphine synthesis N-terminal|PF03171:2OG-Fe(II) oxygenase superfamily	2OG-FeII_Oxy
arahy.Tifrunner.gnm1.ann1.WHJ0M8	403.188	942.638	-1.22532	2.90365e-11	2.48274e-09	arahy.WHJ0M8	arahy.Tifrunner.gnm1.Arahy.13	172722	174186	+	1234	-	PF06127:Protein of unknown function (DUF962)	-
arahy.Tifrunner.gnm1.ann1.EBKK4L	41.2097	96.0987	-1.22381	0.000685283	0.00808427	arahy.EBKK4L	arahy.Tifrunner.gnm1.Arahy.04	113529940	113545376	-	2499	-	PF13962:Domain of unknown function|PF14244:gag-polypeptide of LTR copia-type|PF12796:Ankyrin repeats (3 copies)	-
novel.88	89.6569	209.205	-1.22367	5.89191e-05	0.0010516	-	arahy.Tifrunner.gnm1.Arahy.01	97765668	97766785	+	761	-	-	-
arahy.Tifrunner.gnm1.ann1.3TEL03	96.8322	226.074	-1.22343	2.11187e-06	5.92677e-05	arahy.3TEL03	arahy.Tifrunner.gnm1.Arahy.02	6342478	6345184	-	801	-	-	-
arahy.Tifrunner.gnm1.ann1.68ICNY	118.327	276.458	-1.22171	0.000645634	0.00769639	arahy.68ICNY	arahy.Tifrunner.gnm1.Arahy.05	106219336	106222826	+	1670	-	PF00892:EamA-like transporter family	DUF6
novel.2414	78.6027	183.671	-1.22123	4.8049e-06	0.000120389	-	arahy.Tifrunner.gnm1.Arahy.10	116424020	116425736	-	1624	-	PF02362:B3 DNA binding domain	B3
novel.2599	415.364	966.96	-1.2201	5.1627e-07	1.72864e-05	-	arahy.Tifrunner.gnm1.Arahy.11	19512170	19521120	-	4859	-	PF13963:Transposase-associated domain|PF02992:Transposase family tnp2|PF13952:Domain of unknown function (DUF4216)|PF13960:Domain of unknown function (DUF4218)	Transposase_21
novel.300	126.264	293.84	-1.2192	2.27556e-07	8.44164e-06	-	arahy.Tifrunner.gnm1.Arahy.02	35390304	35394853	+	1819	-	-	-
novel.3813	831.265	1935.3	-1.21905	2.07627e-07	7.77088e-06	-	arahy.Tifrunner.gnm1.Arahy.15	146094012	146096550	-	2539	-	-	-
arahy.Tifrunner.gnm1.ann1.F5935R	109.722	255.28	-1.21753	9.09244e-08	3.68884e-06	arahy.F5935R	arahy.Tifrunner.gnm1.Arahy.05	38354292	38356695	+	630	-	-	-
arahy.Tifrunner.gnm1.ann1.Y583I3	708.432	1647.57	-1.21739	4.7392e-21	1.70401e-18	arahy.Y583I3	arahy.Tifrunner.gnm1.Arahy.11	146420046	146424780	-	3345	-	PF00704:Glycosyl hydrolases family 18	-
arahy.Tifrunner.gnm1.ann1.02BAGQ	829.166	1923.89	-1.21465	8.95311e-11	7.03999e-09	arahy.02BAGQ	arahy.Tifrunner.gnm1.Arahy.03	10700409	10705945	-	2568	-	PF00076:RNA recognition motif. (a.k.a. RRM, RBD, or RNP domain)|PF00013:KH domain|PF16275:Splicing factor 1 helix-hairpin domain	RRM_1
arahy.Tifrunner.gnm1.ann1.8F6M4K	259.774	603.123	-1.214	0.000348596	0.00465252	arahy.8F6M4K	arahy.Tifrunner.gnm1.Arahy.14	6065677	6066303	+	627	-	PF04520:Senescence regulator	-
arahy.Tifrunner.gnm1.ann1.DL1AJH	97.8579	227.509	-1.21385	4.6009e-05	0.000847049	arahy.DL1AJH	arahy.Tifrunner.gnm1.Arahy.20	111716810	111717826	+	829	-	PF02594:Uncharacterised ACR, YggU family COG1872	-
arahy.Tifrunner.gnm1.ann1.NGJ5WT	591.35	1370.53	-1.2135	9.77809e-09	4.94999e-07	arahy.NGJ5WT	arahy.Tifrunner.gnm1.Arahy.20	22355459	22359819	-	2732	-	PF04253:Transferrin receptor-like dimerisation domain	TFR_dimer
novel.5076	176.036	407.931	-1.21264	3.97357e-05	0.000746585	-	arahy.Tifrunner.gnm1.Arahy.20	132018463	132021395	+	2756	-	-	-
novel.5093	696.005	1612.03	-1.21239	5.91059e-07	1.94712e-05	-	arahy.Tifrunner.gnm1.Arahy.20	142839572	142842548	+	2328	-	PF01535:PPR repeat|PF13041:PPR repeat family|PF04535:Domain of unknown function (DUF588)	PPR
novel.3209	97.3703	225.625	-1.21186	9.32229e-07	2.88785e-05	-	arahy.Tifrunner.gnm1.Arahy.13	106155080	106158280	-	3201	-	-	-
arahy.Tifrunner.gnm1.ann1.FLY1RE	84.5431	196.342	-1.21117	0.000141904	0.00220769	arahy.FLY1RE	arahy.Tifrunner.gnm1.Arahy.16	19776019	19781572	+	4736	-	PF04576:Zein-binding	-
novel.2144	46.8787	108.598	-1.21087	0.000109768	0.00178222	-	arahy.Tifrunner.gnm1.Arahy.09	92220067	92221710	-	1644	-	-	-
novel.616	227.281	526.11	-1.20983	0.000172021	0.00260122	-	arahy.Tifrunner.gnm1.Arahy.03	119813065	119819738	+	5917	-	-	-
novel.512	111.037	256.65	-1.20929	5.61735e-08	2.40887e-06	-	arahy.Tifrunner.gnm1.Arahy.03	4002866	4006240	+	2037	-	-	-
arahy.Tifrunner.gnm1.ann1.Y407WK	549.236	1268.88	-1.20828	7.54667e-08	3.12782e-06	arahy.Y407WK	arahy.Tifrunner.gnm1.Arahy.19	4590020	4595598	-	3384	-	PF04926:Poly(A) polymerase predicted RNA binding domain|PF04928:Poly(A) polymerase central domain|PF01909:Nucleotidyltransferase domain	NTP_transf_2
novel.5046	221.679	511.451	-1.20798	0.000187321	0.00278552	-	arahy.Tifrunner.gnm1.Arahy.20	102678708	102687266	+	3799	-	-	-
novel.1075	118.976	274.533	-1.20704	1.24448e-07	4.92036e-06	-	arahy.Tifrunner.gnm1.Arahy.05	12569889	12573050	+	1910	-	-	-
arahy.Tifrunner.gnm1.ann1.9MW0DX	91.4902	211.232	-1.20598	1.23391e-08	6.11404e-07	arahy.9MW0DX	arahy.Tifrunner.gnm1.Arahy.15	130893766	130895665	+	714	-	PF04535:Domain of unknown function (DUF588)	-
arahy.Tifrunner.gnm1.ann1.1Z9DBD	70.6715	162.704	-1.20561	0.000271867	0.00379186	arahy.1Z9DBD	arahy.Tifrunner.gnm1.Arahy.17	49509653	49512886	-	777	-	PF00982:Glycosyltransferase family 20	-
arahy.Tifrunner.gnm1.ann1.LU8TWQ	611.669	1409.66	-1.20457	6.87187e-11	5.49593e-09	arahy.LU8TWQ	arahy.Tifrunner.gnm1.Arahy.20	139650883	139653487	-	2336	-	-	-
arahy.Tifrunner.gnm1.ann1.VJWP7R	2032.1	4680.43	-1.20355	7.25373e-09	3.79068e-07	arahy.VJWP7R	arahy.Tifrunner.gnm1.Arahy.11	65762060	65767074	+	3746	-	PF02847:MA3 domain	-
arahy.Tifrunner.gnm1.ann1.MU0822	91.2239	209.791	-1.20335	3.1871e-05	0.00061957	arahy.MU0822	arahy.Tifrunner.gnm1.Arahy.07	77190594	77193717	-	840	-	PF00638:RanBP1 domain	-
arahy.Tifrunner.gnm1.ann1.4N44ZU	631.013	1453.25	-1.20274	8.33771e-07	2.62342e-05	arahy.4N44ZU	arahy.Tifrunner.gnm1.Arahy.15	2562155	2568958	-	3078	-	PF03283:Pectinacetylesterase	-
arahy.Tifrunner.gnm1.ann1.KZ0328	185.664	426.468	-1.20245	4.56164e-06	0.000115047	arahy.KZ0328	arahy.Tifrunner.gnm1.Arahy.01	99779534	99787248	-	3562	-	-	-
novel.4101	127.709	293.034	-1.20186	2.45317e-07	9.02888e-06	-	arahy.Tifrunner.gnm1.Arahy.16	126834907	126841908	-	6794	-	PF14111:Domain of unknown function (DUF4283)	-
arahy.Tifrunner.gnm1.ann1.M5IQ0Y	201.685	463.61	-1.20145	2.17428e-06	6.07355e-05	arahy.M5IQ0Y	arahy.Tifrunner.gnm1.Arahy.15	114734588	114737307	-	1046	-	-	-
arahy.Tifrunner.gnm1.ann1.ZQ0U08	628.112	1442.88	-1.19988	0.000382512	0.00502411	arahy.ZQ0U08	arahy.Tifrunner.gnm1.Arahy.10	43717704	43726655	+	8146	-	PF01546:Peptidase family M20/M25/M40	Peptidase_M20
arahy.Tifrunner.gnm1.ann1.IC0VJ2	1071.05	2458.07	-1.19912	7.39635e-08	3.06854e-06	arahy.IC0VJ2	arahy.Tifrunner.gnm1.Arahy.10	31503840	31506681	+	2046	-	-	-
novel.1036	123.515	283.904	-1.19902	2.65573e-08	1.23449e-06	-	arahy.Tifrunner.gnm1.Arahy.04	115223123	115226884	-	1315	-	-	-
arahy.Tifrunner.gnm1.ann1.X2D3U2	107.714	247.513	-1.19858	5.09829e-05	0.00092766	arahy.X2D3U2	arahy.Tifrunner.gnm1.Arahy.20	7178902	7181702	+	1593	-	PF02840:Prp18 domain|PF08799:pre-mRNA processing factor 4 (PRP4) like	-
arahy.Tifrunner.gnm1.ann1.Z3Y2S3	765.699	1753.35	-1.1952	4.44458e-12	4.33816e-10	arahy.Z3Y2S3	arahy.Tifrunner.gnm1.Arahy.10	113024590	113027203	-	2294	-	-	-
novel.1692	196.828	451.102	-1.19511	7.55491e-09	3.93829e-07	-	arahy.Tifrunner.gnm1.Arahy.07	22255095	22261965	-	4541	-	-	-
novel.2077	229.028	524.313	-1.19505	0.000243675	0.00345964	-	arahy.Tifrunner.gnm1.Arahy.09	5895111	5900151	-	4011	-	-	-
novel.4086	84.33	192.41	-1.1908	3.20688e-06	8.46342e-05	-	arahy.Tifrunner.gnm1.Arahy.16	115572860	115577878	-	4853	-	-	-
arahy.Tifrunner.gnm1.ann1.U8PUWG	326.617	745.193	-1.19073	1.49575e-10	1.11764e-08	arahy.U8PUWG	arahy.Tifrunner.gnm1.Arahy.05	37969968	37973247	-	561	-	PF05562:Cold acclimation protein WCOR413	-
arahy.Tifrunner.gnm1.ann1.Y6HWTN	122.177	278.605	-1.1904	4.23429e-07	1.4482e-05	arahy.Y6HWTN	arahy.Tifrunner.gnm1.Arahy.13	22115474	22118813	-	1170	-	PF02517:CAAX protease self-immunity	-
arahy.Tifrunner.gnm1.ann1.AJLP3G	272.916	622.403	-1.19009	4.51827e-06	0.000114115	arahy.AJLP3G	arahy.Tifrunner.gnm1.Arahy.12	12213562	12223916	+	6474	-	PF00931:NB-ARC domain	NB-ARC
arahy.Tifrunner.gnm1.ann1.7D57NZ	352.076	801.968	-1.18915	4.85525e-06	0.000121337	arahy.7D57NZ	arahy.Tifrunner.gnm1.Arahy.05	112467247	112469539	+	1439	-	PF03171:2OG-Fe(II) oxygenase superfamily|PF14226:non-haem dioxygenase in morphine synthesis N-terminal	2OG-FeII_Oxy
arahy.Tifrunner.gnm1.ann1.MU4MH9	207.462	472.967	-1.18886	7.55561e-07	2.41343e-05	arahy.MU4MH9	arahy.Tifrunner.gnm1.Arahy.14	139354742	139358911	-	2784	-	PF12678:RING-H2 zinc finger	-
arahy.Tifrunner.gnm1.ann1.K2RNYS	615.357	1401.88	-1.18873	3.34281e-10	2.30988e-08	arahy.K2RNYS	arahy.Tifrunner.gnm1.Arahy.05	98789848	98795215	-	1075	-	-	-
novel.2778	51.5014	117.37	-1.1887	0.000345535	0.00461899	-	arahy.Tifrunner.gnm1.Arahy.12	88888574	88890629	+	2056	-	-	-
novel.2514	51.6921	117.16	-1.18854	0.00079355	0.00909124	-	arahy.Tifrunner.gnm1.Arahy.11	124669510	124680135	+	775	-	-	-
arahy.Tifrunner.gnm1.ann1.JVCS8V	876.089	1997.53	-1.18846	9.60827e-06	0.000219198	arahy.JVCS8V	arahy.Tifrunner.gnm1.Arahy.01	88643604	88646148	+	1915	-	PF14009:Domain of unknown function (DUF4228)	-
arahy.Tifrunner.gnm1.ann1.GVJS70	103.638	235.708	-1.18701	1.09772e-05	0.000246418	arahy.GVJS70	arahy.Tifrunner.gnm1.Arahy.10	109574856	109577232	+	1698	-	-	-
arahy.Tifrunner.gnm1.ann1.YLX7TF	83.5526	189.868	-1.18557	3.71664e-06	9.63944e-05	arahy.YLX7TF	arahy.Tifrunner.gnm1.Arahy.03	10642159	10642947	+	1124	-	PF13912:C2H2-type zinc finger	-
novel.3160	136.738	311.32	-1.18556	5.67715e-06	0.00013942	-	arahy.Tifrunner.gnm1.Arahy.13	28695827	28698996	-	2949	-	-	-
novel.4176	190.956	433.519	-1.18381	2.21373e-10	1.5865e-08	-	arahy.Tifrunner.gnm1.Arahy.17	17577659	17582559	+	2206	-	PF02536:mTERF	-
arahy.Tifrunner.gnm1.ann1.1G7C62	58.1983	132.254	-1.18327	6.15123e-05	0.00108869	arahy.1G7C62	arahy.Tifrunner.gnm1.Arahy.14	117389943	117392736	-	1556	-	-	-
novel.839	167.202	379.26	-1.18184	5.51634e-08	2.37282e-06	-	arahy.Tifrunner.gnm1.Arahy.04	12336038	12338232	+	2195	-	PF12937:F-box-like	-
arahy.Tifrunner.gnm1.ann1.YK6X8P	1234.33	2799.81	-1.18164	1.19158e-08	5.94629e-07	arahy.YK6X8P	arahy.Tifrunner.gnm1.Arahy.14	5676303	5677577	+	1275	-	PF14541:Xylanase inhibitor C-terminal|PF14543:Xylanase inhibitor N-terminal	-
arahy.Tifrunner.gnm1.ann1.3GEU56	87.493	198.843	-1.18151	7.35823e-06	0.000174294	arahy.3GEU56	arahy.Tifrunner.gnm1.Arahy.08	16939076	16943200	-	2269	-	PF00153:Mitochondrial carrier protein	Mito_carr
arahy.Tifrunner.gnm1.ann1.LK9N17	104.159	235.377	-1.17915	7.51191e-06	0.000177534	arahy.LK9N17	arahy.Tifrunner.gnm1.Arahy.19	150840066	150841097	-	1021	-	PF00378:Enoyl-CoA hydratase/isomerase	ECH
arahy.Tifrunner.gnm1.ann1.ETWN8F	683.378	1546.12	-1.17867	1.85421e-05	0.000388654	arahy.ETWN8F	arahy.Tifrunner.gnm1.Arahy.17	2453480	2470599	+	3947	-	PF00067:Cytochrome P450	p450
novel.87	1147.74	2596.87	-1.17817	8.50083e-10	5.32162e-08	-	arahy.Tifrunner.gnm1.Arahy.01	97754218	97759055	+	3956	-	-	-
novel.2859	89.8196	202.875	-1.17816	3.58389e-06	9.33544e-05	-	arahy.Tifrunner.gnm1.Arahy.12	7303311	7307993	-	1702	-	-	-
arahy.Tifrunner.gnm1.ann1.12HUMH	108.434	245.501	-1.17776	0.000433112	0.00557192	arahy.12HUMH	arahy.Tifrunner.gnm1.Arahy.06	100589985	100591704	-	1299	-	PF02365:No apical meristem (NAM) protein	NAM
arahy.Tifrunner.gnm1.ann1.MDT9N6	241.121	545.667	-1.17711	3.72171e-05	0.000709079	arahy.MDT9N6	arahy.Tifrunner.gnm1.Arahy.07	12573310	12576591	+	2438	-	PF00069:Protein kinase domain	Pkinase
arahy.Tifrunner.gnm1.ann1.P6UBAG	179.292	404.625	-1.17649	2.51564e-05	0.000504423	arahy.P6UBAG	arahy.Tifrunner.gnm1.Arahy.19	156719677	156722693	-	2459	-	PF03618:Kinase/pyrophosphorylase|PF03171:2OG-Fe(II) oxygenase superfamily	DUF299
arahy.Tifrunner.gnm1.ann1.DC031A	122.254	275.872	-1.17587	7.32979e-07	2.35616e-05	arahy.DC031A	arahy.Tifrunner.gnm1.Arahy.14	130314092	130315826	+	339	-	PF05879:Root hair defective 3 GTP-binding protein (RHD3)	-
arahy.Tifrunner.gnm1.ann1.K04YXN	148.673	335.367	-1.17557	0.000115346	0.0018563	arahy.K04YXN	arahy.Tifrunner.gnm1.Arahy.13	22383050	22386056	+	1250	-	PF09745:Coiled-coil domain-containing protein 55 (DUF2040)|PF00076:RNA recognition motif. (a.k.a. RRM, RBD, or RNP domain)	RRM_1
arahy.Tifrunner.gnm1.ann1.NQ54M2	101.313	228.701	-1.17182	0.000590788	0.00717266	arahy.NQ54M2	arahy.Tifrunner.gnm1.Arahy.10	4536545	4539362	+	1606	-	PF02840:Prp18 domain|PF08799:pre-mRNA processing factor 4 (PRP4) like	-
arahy.Tifrunner.gnm1.ann1.ZY1HAF	610.927	1375.49	-1.1712	2.44036e-12	2.54742e-10	arahy.ZY1HAF	arahy.Tifrunner.gnm1.Arahy.13	12688952	12693244	+	2990	-	PF03194:LUC7 N_terminus	-
arahy.Tifrunner.gnm1.ann1.12746V	812.155	1829.16	-1.17099	8.58055e-05	0.00144966	arahy.12746V	arahy.Tifrunner.gnm1.Arahy.14	138336625	138338878	-	1531	-	PF00201:UDP-glucoronosyl and UDP-glucosyl transferase	UDPGT
arahy.Tifrunner.gnm1.ann1.6X50E3	196.231	441.143	-1.16947	3.9153e-05	0.000738082	arahy.6X50E3	arahy.Tifrunner.gnm1.Arahy.01	97691748	97695532	-	360	-	-	-
novel.1567	191.08	429.02	-1.16882	2.18236e-07	8.11737e-06	-	arahy.Tifrunner.gnm1.Arahy.07	2443197	2446377	+	3181	-	-	-
arahy.Tifrunner.gnm1.ann1.PDF0S8	166.507	373.695	-1.16862	1.57238e-06	4.56185e-05	arahy.PDF0S8	arahy.Tifrunner.gnm1.Arahy.19	16106638	16109490	-	828	-	-	-
arahy.Tifrunner.gnm1.ann1.MM56IY	1200.35	2698.24	-1.16833	8.82338e-05	0.00148651	arahy.MM56IY	arahy.Tifrunner.gnm1.Arahy.18	120428829	120432917	+	3358	-	-	-
arahy.Tifrunner.gnm1.ann1.XBA6K2	72.8337	163.774	-1.16822	2.55298e-05	0.00051118	arahy.XBA6K2	arahy.Tifrunner.gnm1.Arahy.01	109145530	109148053	+	1955	-	PF00628:PHD-finger|PF13639:Ring finger domain	PHD
arahy.Tifrunner.gnm1.ann1.W3FNGG	238.159	534.952	-1.16817	9.04755e-05	0.00151949	arahy.W3FNGG	arahy.Tifrunner.gnm1.Arahy.13	19854408	19855210	+	510	-	PF00416:Ribosomal protein S13/S18	-
arahy.Tifrunner.gnm1.ann1.LP8IIZ	234.373	526.84	-1.16738	1.25041e-05	0.000275405	arahy.LP8IIZ	arahy.Tifrunner.gnm1.Arahy.14	102685137	102686302	-	1077	-	-	-
arahy.Tifrunner.gnm1.ann1.HSUB65	84.5579	189.78	-1.16717	5.6267e-05	0.00100983	arahy.HSUB65	arahy.Tifrunner.gnm1.Arahy.08	43975052	43978782	-	1080	-	PF05890:Eukaryotic rRNA processing protein EBP2	-
novel.4580	79.5299	178.082	-1.16681	1.77968e-05	0.00037622	-	arahy.Tifrunner.gnm1.Arahy.18	15727202	15728602	-	1319	-	PF01409:tRNA synthetases class II core domain (F)	tRNA-synt_2d
arahy.Tifrunner.gnm1.ann1.JP2T5Y	271.527	608.222	-1.16497	9.75789e-07	2.98977e-05	arahy.JP2T5Y	arahy.Tifrunner.gnm1.Arahy.04	14113847	14118952	+	3791	-	PF03283:Pectinacetylesterase	-
arahy.Tifrunner.gnm1.ann1.04A9SJ	114.467	256.733	-1.1646	2.3191e-05	0.000469943	arahy.04A9SJ	arahy.Tifrunner.gnm1.Arahy.03	42191667	42193635	+	579	-	-	-
arahy.Tifrunner.gnm1.ann1.YQLI8B	125.516	280.72	-1.16397	1.30885e-05	0.000286775	arahy.YQLI8B	arahy.Tifrunner.gnm1.Arahy.20	31841572	31846492	+	2110	-	PF00067:Cytochrome P450	p450
novel.2423	292.073	654.05	-1.16353	0.000363042	0.00480719	-	arahy.Tifrunner.gnm1.Arahy.11	2878156	2887655	+	5440	-	PF03108:MuDR family transposase|PF04434:SWIM zinc finger	MuDR
novel.4555	100.218	223.956	-1.16284	0.000729861	0.00850049	-	arahy.Tifrunner.gnm1.Arahy.18	134494295	134499268	+	3965	-	-	-
arahy.Tifrunner.gnm1.ann1.ZSY7EJ	45.744	102.278	-1.16283	7.32274e-05	0.00126823	arahy.ZSY7EJ	arahy.Tifrunner.gnm1.Arahy.02	97011876	97014228	-	805	-	PF00036:EF hand	efhand
novel.43	200.977	450.403	-1.16256	2.17795e-06	6.07573e-05	-	arahy.Tifrunner.gnm1.Arahy.01	28052513	28057380	+	3575	-	-	-
arahy.Tifrunner.gnm1.ann1.BTE5MM	953.526	2133.61	-1.1617	0.000238061	0.0033967	arahy.BTE5MM	arahy.Tifrunner.gnm1.Arahy.07	937559	938146	-	588	-	PF00808:Histone-like transcription factor (CBF/NF-Y) and archaeal histone	-
arahy.Tifrunner.gnm1.ann1.Q7RPPP	93.0835	208.173	-1.16066	0.000709122	0.00831013	arahy.Q7RPPP	arahy.Tifrunner.gnm1.Arahy.19	155907646	155912845	-	3008	-	PF13855:Leucine rich repeat	-
arahy.Tifrunner.gnm1.ann1.NRK3PF	67.4054	150.648	-1.15842	0.000349392	0.00466018	arahy.NRK3PF	arahy.Tifrunner.gnm1.Arahy.09	4915012	4916912	-	1395	-	-	-
arahy.Tifrunner.gnm1.ann1.IH6UK4	351.929	786.25	-1.15787	9.64919e-09	4.90149e-07	arahy.IH6UK4	arahy.Tifrunner.gnm1.Arahy.09	115116800	115119352	+	2036	-	-	-
arahy.Tifrunner.gnm1.ann1.J5XFRX	166.42	370.07	-1.15639	0.00013465	0.00211914	arahy.J5XFRX	arahy.Tifrunner.gnm1.Arahy.02	44274343	44277847	-	495	-	-	-
arahy.Tifrunner.gnm1.ann1.YD09X6	159.995	357.006	-1.15629	3.10708e-07	1.10951e-05	arahy.YD09X6	arahy.Tifrunner.gnm1.Arahy.19	297127	299810	-	2292	-	-	-
arahy.Tifrunner.gnm1.ann1.1PF2AY	685.006	1525.5	-1.15606	4.716e-08	2.05588e-06	arahy.1PF2AY	arahy.Tifrunner.gnm1.Arahy.10	3796169	3797233	+	1065	-	-	-
arahy.Tifrunner.gnm1.ann1.ARWK2P	142.271	316.333	-1.15588	7.88683e-07	2.50781e-05	arahy.ARWK2P	arahy.Tifrunner.gnm1.Arahy.20	134880012	134885201	+	3993	-	PF06047:Ras-induced vulval development antagonist	-
novel.2406	151.767	338.326	-1.15565	6.59234e-05	0.00115497	-	arahy.Tifrunner.gnm1.Arahy.10	110340541	110344943	-	2831	-	PF00481:Protein phosphatase 2C|PF03101:FAR1 DNA-binding domain	FAR1
arahy.Tifrunner.gnm1.ann1.G5ZZFA	118.527	263.411	-1.15564	1.49301e-07	5.81018e-06	arahy.G5ZZFA	arahy.Tifrunner.gnm1.Arahy.19	149849139	149851700	-	1165	-	PF00170:bZIP transcription factor	bZIP_1
arahy.Tifrunner.gnm1.ann1.DT0NNH	1011.76	2252.29	-1.15504	0.000408391	0.00530253	arahy.DT0NNH	arahy.Tifrunner.gnm1.Arahy.08	15634763	15641347	+	2549	-	PF01293:Phosphoenolpyruvate carboxykinase	-
arahy.Tifrunner.gnm1.ann1.31U2MU	55.6022	123.864	-1.15489	0.000689687	0.00812482	arahy.31U2MU	arahy.Tifrunner.gnm1.Arahy.10	6001196	6003895	+	1893	-	PF00069:Protein kinase domain	Pkinase
arahy.Tifrunner.gnm1.ann1.SRX62T	139.737	310.752	-1.15398	0.000112984	0.00182527	arahy.SRX62T	arahy.Tifrunner.gnm1.Arahy.18	130361962	130363076	-	594	-	-	-
arahy.Tifrunner.gnm1.ann1.6Z8QT9	303.945	675.326	-1.15386	7.65996e-05	0.00131741	arahy.6Z8QT9	arahy.Tifrunner.gnm1.Arahy.05	27851123	27855298	-	1712	-	-	-
arahy.Tifrunner.gnm1.ann1.DN2LTW	174.515	387.266	-1.15125	1.00946e-05	0.000228558	arahy.DN2LTW	arahy.Tifrunner.gnm1.Arahy.05	115128145	115130800	-	489	-	-	-
arahy.Tifrunner.gnm1.ann1.36FMA1	298.188	661.263	-1.15092	0.000292015	0.00401717	arahy.36FMA1	arahy.Tifrunner.gnm1.Arahy.02	36181597	36186841	-	1598	-	PF13417:Glutathione S-transferase, N-terminal domain	-
arahy.Tifrunner.gnm1.ann1.E9ZV4R	75.1281	166.512	-1.14831	6.15898e-06	0.00014968	arahy.E9ZV4R	arahy.Tifrunner.gnm1.Arahy.07	782928	786088	-	1921	-	PF05667:Protein of unknown function (DUF812)	-
novel.575	226.237	501.681	-1.1479	1.0687e-07	4.26547e-06	-	arahy.Tifrunner.gnm1.Arahy.03	45334650	45338196	+	1552	-	-	-
arahy.Tifrunner.gnm1.ann1.RD5L31	70.9617	157.585	-1.14766	8.51592e-05	0.00144164	arahy.RD5L31	arahy.Tifrunner.gnm1.Arahy.09	84091053	84098267	-	1039	-	PF01546:Peptidase family M20/M25/M40	Peptidase_M20
arahy.Tifrunner.gnm1.ann1.GBY2EB	123.022	272.614	-1.14755	1.9062e-06	5.41093e-05	arahy.GBY2EB	arahy.Tifrunner.gnm1.Arahy.03	68758528	68766268	-	3061	-	PF04043:Plant invertase/pectin methylesterase inhibitor|PF01095:Pectinesterase	-
arahy.Tifrunner.gnm1.ann1.3HVL5K	139.284	308.891	-1.14738	6.17215e-07	2.02377e-05	arahy.3HVL5K	arahy.Tifrunner.gnm1.Arahy.03	6120638	6122864	+	1120	-	-	-
arahy.Tifrunner.gnm1.ann1.LBMQ86	127.938	283.001	-1.14653	0.0001588	0.00242747	arahy.LBMQ86	arahy.Tifrunner.gnm1.Arahy.19	1605377	1611458	-	2400	-	PF01535:PPR repeat|PF13041:PPR repeat family	PPR
novel.3654	203.13	449.119	-1.14478	6.13108e-05	0.0010869	-	arahy.Tifrunner.gnm1.Arahy.15	140670499	140678985	+	3889	-	-	-
arahy.Tifrunner.gnm1.ann1.ETA9G6	169.165	374.012	-1.14413	1.62591e-06	4.70094e-05	arahy.ETA9G6	arahy.Tifrunner.gnm1.Arahy.15	8751117	8753400	+	1001	-	-	-
arahy.Tifrunner.gnm1.ann1.0TRA3C	47.2084	103.788	-1.14312	0.00022226	0.00321527	arahy.0TRA3C	arahy.Tifrunner.gnm1.Arahy.07	79891671	79894461	+	1820	-	-	-
arahy.Tifrunner.gnm1.ann1.C5MC3X	92.9615	204.533	-1.14214	0.00020402	0.00299466	arahy.C5MC3X	arahy.Tifrunner.gnm1.Arahy.03	6323326	6323715	-	390	-	PF02519:Auxin responsive protein	Auxin_inducible
arahy.Tifrunner.gnm1.ann1.99AA0S	777.85	1716.11	-1.14194	1.10391e-08	5.55494e-07	arahy.99AA0S	arahy.Tifrunner.gnm1.Arahy.01	6887752	6892419	+	3591	-	PF00641:Zn-finger in Ran binding protein and others|PF14259:RNA recognition motif (a.k.a. RRM, RBD, or RNP domain)	zf-RanBP
novel.1698	190.806	419.952	-1.14098	9.2391e-06	0.000212272	-	arahy.Tifrunner.gnm1.Arahy.07	29135784	29140189	-	3159	-	-	-
novel.4924	239.678	528.396	-1.1388	0.000170425	0.00257987	-	arahy.Tifrunner.gnm1.Arahy.19	124766696	124772997	-	5974	-	PF00078:Reverse transcriptase (RNA-dependent DNA polymerase)|PF13456:Reverse transcriptase-like|PF13966:zinc-binding in reverse transcriptase|PF14111:Domain of unknown function (DUF4283)	RVT_1
arahy.Tifrunner.gnm1.ann1.CWZH2K	65.9237	145.162	-1.13855	0.000389627	0.00510777	arahy.CWZH2K	arahy.Tifrunner.gnm1.Arahy.10	9939838	9943371	-	1721	-	PF00338:Ribosomal protein S10p/S20e	Ribosomal_S10
novel.1525	153.95	338.611	-1.13793	8.54422e-05	0.00144469	-	arahy.Tifrunner.gnm1.Arahy.06	99186704	99194085	-	7382	-	-	-
arahy.Tifrunner.gnm1.ann1.UVE8C4	104.403	229.734	-1.13742	4.56856e-07	1.54992e-05	arahy.UVE8C4	arahy.Tifrunner.gnm1.Arahy.06	88638981	88642911	+	2354	-	-	-
arahy.Tifrunner.gnm1.ann1.DQT168	331.353	728.286	-1.13706	9.34197e-11	7.25089e-09	arahy.DQT168	arahy.Tifrunner.gnm1.Arahy.08	32958141	32961913	+	1803	-	-	-
arahy.Tifrunner.gnm1.ann1.HP7MKL	136.625	300.378	-1.13536	8.75046e-05	0.001476	arahy.HP7MKL	arahy.Tifrunner.gnm1.Arahy.20	93744939	93749601	+	1161	-	-	-
arahy.Tifrunner.gnm1.ann1.0S9GR8	1002.89	2202.08	-1.13493	2.01036e-10	1.45312e-08	arahy.0S9GR8	arahy.Tifrunner.gnm1.Arahy.05	106119622	106125375	+	3406	-	PF02705:K+ potassium transporter	K_trans
arahy.Tifrunner.gnm1.ann1.9ST4S6	58.7079	128.653	-1.13451	3.66455e-05	0.000699139	arahy.9ST4S6	arahy.Tifrunner.gnm1.Arahy.18	7009031	7011022	-	678	-	-	-
arahy.Tifrunner.gnm1.ann1.596HBI	217.247	475.466	-1.13265	1.00213e-05	0.000227388	arahy.596HBI	arahy.Tifrunner.gnm1.Arahy.01	7807069	7810288	+	1722	-	PF00249:Myb-like DNA-binding domain	Myb_DNA-binding
novel.4394	209.086	458.444	-1.13213	6.02336e-06	0.000147064	-	arahy.Tifrunner.gnm1.Arahy.17	120560840	120563780	-	1678	-	-	-
arahy.Tifrunner.gnm1.ann1.NZKQ1I	98.8313	217.074	-1.13197	9.96544e-07	3.03567e-05	arahy.NZKQ1I	arahy.Tifrunner.gnm1.Arahy.09	35944008	35946567	-	1798	-	PF08387:FBD	-
arahy.Tifrunner.gnm1.ann1.EP35YN	889.654	1949.92	-1.13162	1.65157e-07	6.36247e-06	arahy.EP35YN	arahy.Tifrunner.gnm1.Arahy.18	126861825	126863891	+	1977	-	-	-
novel.2553	189.643	414.798	-1.13153	7.01115e-06	0.000167013	-	arahy.Tifrunner.gnm1.Arahy.11	144938419	144939932	+	1112	-	-	-
arahy.Tifrunner.gnm1.ann1.BGXI58	107.652	235.062	-1.13116	0.000275115	0.00381965	arahy.BGXI58	arahy.Tifrunner.gnm1.Arahy.18	16395220	16399070	-	2900	-	PF00134:Cyclin, N-terminal domain	-
novel.5167	794.168	1739.2	-1.131	4.41931e-08	1.9445e-06	-	arahy.Tifrunner.gnm1.Arahy.20	98148363	98157111	-	2925	-	PF02721:Domain of unknown function DUF223	-
arahy.Tifrunner.gnm1.ann1.GH9EZK	117.086	256.214	-1.12973	0.000214938	0.00312764	arahy.GH9EZK	arahy.Tifrunner.gnm1.Arahy.11	146892942	146894889	+	1604	-	-	-
arahy.Tifrunner.gnm1.ann1.L5WQFN	165.006	361.566	-1.12931	8.53822e-06	0.000198665	arahy.L5WQFN	arahy.Tifrunner.gnm1.Arahy.08	30228338	30232829	+	2664	-	PF12899:Alkaline and neutral invertase	-
arahy.Tifrunner.gnm1.ann1.P820GP	84.8973	185.364	-1.12758	0.000665501	0.00787519	arahy.P820GP	arahy.Tifrunner.gnm1.Arahy.11	4261764	4263665	-	567	-	-	-
novel.1314	253.784	554.374	-1.12702	0.000225158	0.00324938	-	arahy.Tifrunner.gnm1.Arahy.06	7047445	7051720	+	2186	-	PF03094:Mlo family|PF00076:RNA recognition motif. (a.k.a. RRM, RBD, or RNP domain)|PF05761:5' nucleotidase family	RRM_1
arahy.Tifrunner.gnm1.ann1.RVXB0U	119.331	260.167	-1.12364	0.000856447	0.00965149	arahy.RVXB0U	arahy.Tifrunner.gnm1.Arahy.11	147253462	147256199	+	1625	-	-	-
arahy.Tifrunner.gnm1.ann1.HE23UZ	1642.03	3577.4	-1.12323	0.00022286	0.00322174	arahy.HE23UZ	arahy.Tifrunner.gnm1.Arahy.19	7251825	7258409	+	3379	-	PF02140:Galactose binding lectin domain|PF01301:Glycosyl hydrolases family 35	-
arahy.Tifrunner.gnm1.ann1.KAWB7J	92.012	200.103	-1.12213	1.9873e-05	0.000412441	arahy.KAWB7J	arahy.Tifrunner.gnm1.Arahy.08	50055835	50061431	-	1962	-	PF00450:Serine carboxypeptidase	Peptidase_S10
novel.3275	78.5342	170.307	-1.12205	1.67752e-05	0.000356594	-	arahy.Tifrunner.gnm1.Arahy.14	14243382	14248198	+	4563	-	PF03283:Pectinacetylesterase	-
arahy.Tifrunner.gnm1.ann1.C8T1M9	101.58	220.997	-1.12119	0.000313349	0.00426877	arahy.C8T1M9	arahy.Tifrunner.gnm1.Arahy.19	12637215	12639278	-	370	-	-	-
arahy.Tifrunner.gnm1.ann1.JKU0Z0	119.371	259.423	-1.12104	0.000107065	0.00174574	arahy.JKU0Z0	arahy.Tifrunner.gnm1.Arahy.04	51949899	51962981	-	1481	-	-	-
arahy.Tifrunner.gnm1.ann1.S6TU68	152.334	330.469	-1.11895	1.03066e-07	4.13326e-06	arahy.S6TU68	arahy.Tifrunner.gnm1.Arahy.11	66108841	66111181	+	964	-	-	-
arahy.Tifrunner.gnm1.ann1.LCXF9S	133.936	291.115	-1.11891	7.48294e-07	2.39568e-05	arahy.LCXF9S	arahy.Tifrunner.gnm1.Arahy.11	34780003	34780946	+	790	-	-	-
arahy.Tifrunner.gnm1.ann1.A4Z882	94.6489	205.398	-1.1186	2.2499e-06	6.21581e-05	arahy.A4Z882	arahy.Tifrunner.gnm1.Arahy.13	4877662	4885281	-	1547	-	-	-
novel.2208	463.017	1005.54	-1.1185	2.62236e-05	0.000523576	-	arahy.Tifrunner.gnm1.Arahy.10	14330649	14335711	+	4043	-	-	-
arahy.Tifrunner.gnm1.ann1.KJW9ZT	688.302	1494.03	-1.11828	1.68017e-06	4.83127e-05	arahy.KJW9ZT	arahy.Tifrunner.gnm1.Arahy.13	14320898	14323324	-	2427	-	PF16275:Splicing factor 1 helix-hairpin domain|PF00076:RNA recognition motif. (a.k.a. RRM, RBD, or RNP domain)|PF00013:KH domain	RRM_1
arahy.Tifrunner.gnm1.ann1.743C1F	1222.63	2652.63	-1.11705	2.06768e-06	5.81438e-05	arahy.743C1F	arahy.Tifrunner.gnm1.Arahy.19	403717	407149	+	2298	-	-	-
arahy.Tifrunner.gnm1.ann1.YWJ1Q3	482.214	1045.66	-1.11635	8.62993e-06	0.000200134	arahy.YWJ1Q3	arahy.Tifrunner.gnm1.Arahy.03	140447737	140451899	+	1036	-	-	-
arahy.Tifrunner.gnm1.ann1.JJ1YCM	87.5991	190.382	-1.11612	3.47796e-05	0.000668086	arahy.JJ1YCM	arahy.Tifrunner.gnm1.Arahy.17	26051331	26054065	+	2182	-	PF05634:APO RNA-binding	-
novel.2263	80.2273	174.175	-1.11576	3.13124e-06	8.29503e-05	-	arahy.Tifrunner.gnm1.Arahy.10	94586108	94591148	+	3069	-	PF03367:ZPR1 zinc-finger domain	-
arahy.Tifrunner.gnm1.ann1.K3284P	83.7917	181.798	-1.11554	0.000613705	0.0073806	arahy.K3284P	arahy.Tifrunner.gnm1.Arahy.07	5032933	5033556	+	541	-	PF00407:Pathogenesis-related protein Bet v I family	-
arahy.Tifrunner.gnm1.ann1.M1EJI8	310.241	671.699	-1.11525	6.3005e-05	0.00110992	arahy.M1EJI8	arahy.Tifrunner.gnm1.Arahy.13	166775	168280	-	1294	-	PF00085:Thioredoxin	-
arahy.Tifrunner.gnm1.ann1.LN9G9C	48.9322	106.222	-1.11515	0.000304896	0.0041739	arahy.LN9G9C	arahy.Tifrunner.gnm1.Arahy.01	5411953	5413155	-	1203	-	PF10018:Vitamin-D-receptor interacting Mediator subunit 4	-
arahy.Tifrunner.gnm1.ann1.NUL68I	281.998	609.709	-1.11465	3.91292e-08	1.75116e-06	arahy.NUL68I	arahy.Tifrunner.gnm1.Arahy.19	118000052	118006380	-	4976	-	PF04278:Tic22-like family|PF13041:PPR repeat family	-
arahy.Tifrunner.gnm1.ann1.G0LEXN	1413.06	3059.1	-1.1141	8.21325e-07	2.59201e-05	arahy.G0LEXN	arahy.Tifrunner.gnm1.Arahy.02	11528605	11529784	+	1080	-	PF00538:linker histone H1 and H5 family	-
arahy.Tifrunner.gnm1.ann1.QQP7PG	506.092	1094.22	-1.11376	2.03668e-06	5.73872e-05	arahy.QQP7PG	arahy.Tifrunner.gnm1.Arahy.12	42878933	42882263	-	729	-	-	-
novel.919	419.093	907.763	-1.11373	4.33557e-07	1.48043e-05	-	arahy.Tifrunner.gnm1.Arahy.04	115445929	115457829	+	8374	-	PF14543:Xylanase inhibitor N-terminal|PF14541:Xylanase inhibitor C-terminal	-
arahy.Tifrunner.gnm1.ann1.MT8Q6Z	2211.82	4784.45	-1.113	2.72824e-12	2.82689e-10	arahy.MT8Q6Z	arahy.Tifrunner.gnm1.Arahy.01	54384444	54389420	+	3685	-	PF02847:MA3 domain	-
arahy.Tifrunner.gnm1.ann1.J75SJQ	73.5272	158.706	-1.11132	0.000266966	0.0037299	arahy.J75SJQ	arahy.Tifrunner.gnm1.Arahy.14	7148482	7149039	+	558	-	PF02179:BAG domain	-
arahy.Tifrunner.gnm1.ann1.HL6MYD	267.118	576.925	-1.1108	2.64296e-05	0.000527188	arahy.HL6MYD	arahy.Tifrunner.gnm1.Arahy.15	25140049	25144940	+	1904	-	PF01398:JAB1/Mov34/MPN/PAD-1 ubiquitin protease	Mov34
arahy.Tifrunner.gnm1.ann1.VRQ9RQ	149.253	322.248	-1.1101	0.000205387	0.00301263	arahy.VRQ9RQ	arahy.Tifrunner.gnm1.Arahy.06	17603511	17606374	-	468	-	-	-
arahy.Tifrunner.gnm1.ann1.Q8WXS4	276.329	595.987	-1.11004	0.000136038	0.0021338	arahy.Q8WXS4	arahy.Tifrunner.gnm1.Arahy.17	103357278	103360548	+	660	-	-	-
arahy.Tifrunner.gnm1.ann1.YHU8PA	2040.29	4403.29	-1.10987	3.9679e-06	0.00010172	arahy.YHU8PA	arahy.Tifrunner.gnm1.Arahy.13	5697420	5698594	-	1075	-	PF00538:linker histone H1 and H5 family	-
arahy.Tifrunner.gnm1.ann1.036Q5Z	39.5337	85.3454	-1.10843	0.000827312	0.00939581	arahy.036Q5Z	arahy.Tifrunner.gnm1.Arahy.14	5089757	5092293	+	1569	-	PF03101:FAR1 DNA-binding domain	FAR1
novel.2116	69.0192	148.715	-1.10835	3.70076e-05	0.000705408	-	arahy.Tifrunner.gnm1.Arahy.09	43556888	43570772	-	2373	-	PF03133:Tubulin-tyrosine ligase family	TTL
arahy.Tifrunner.gnm1.ann1.A3MDF8	58.4143	125.675	-1.1082	0.000392916	0.00514287	arahy.A3MDF8	arahy.Tifrunner.gnm1.Arahy.15	135209381	135213779	-	3127	-	PF00657:GDSL-like Lipase/Acylhydrolase	Lipase_GDSL
novel.14	240.539	518.636	-1.10735	9.61726e-08	3.89018e-06	-	arahy.Tifrunner.gnm1.Arahy.01	6654607	6657476	+	1264	-	-	-
novel.1824	995.378	2143.01	-1.10666	4.85223e-06	0.000121337	-	arahy.Tifrunner.gnm1.Arahy.08	49560294	49571120	+	5653	-	-	-
arahy.Tifrunner.gnm1.ann1.J4SELD	957.112	2059.06	-1.10591	1.51029e-09	9.0377e-08	arahy.J4SELD	arahy.Tifrunner.gnm1.Arahy.20	140054019	140058375	+	2232	-	PF02996:Prefoldin subunit	-
novel.3473	233.103	500.519	-1.10398	7.19157e-06	0.000170924	-	arahy.Tifrunner.gnm1.Arahy.14	102062328	102073155	-	4105	-	-	-
arahy.Tifrunner.gnm1.ann1.2RCZ08	105.808	227.254	-1.10273	3.11124e-05	0.000607349	arahy.2RCZ08	arahy.Tifrunner.gnm1.Arahy.10	72100778	72104939	-	889	-	PF00069:Protein kinase domain	Pkinase
arahy.Tifrunner.gnm1.ann1.49R5B9	159.58	342.613	-1.10202	1.32875e-05	0.000290076	arahy.49R5B9	arahy.Tifrunner.gnm1.Arahy.09	116979153	116983616	+	1376	-	PF11955:Plant organelle RNA recognition domain	-
arahy.Tifrunner.gnm1.ann1.F9JC4I	304.912	653.737	-1.10082	8.38659e-06	0.000195678	arahy.F9JC4I	arahy.Tifrunner.gnm1.Arahy.05	7590765	7595045	-	1137	-	PF00153:Mitochondrial carrier protein	Mito_carr
arahy.Tifrunner.gnm1.ann1.V6B23X	411.44	882.184	-1.10081	0.000403987	0.00525709	arahy.V6B23X	arahy.Tifrunner.gnm1.Arahy.20	138003538	138007559	-	1630	-	-	-
novel.2330	1199.76	2571.85	-1.10057	1.06739e-07	4.26428e-06	-	arahy.Tifrunner.gnm1.Arahy.10	23259797	23266459	-	3428	-	-	-
arahy.Tifrunner.gnm1.ann1.826T7K	82.5817	176.773	-1.10043	1.19102e-05	0.000264636	arahy.826T7K	arahy.Tifrunner.gnm1.Arahy.08	45703940	45705898	-	1350	-	PF04191:Phospholipid methyltransferase	-
arahy.Tifrunner.gnm1.ann1.PD4MQY	97.7175	209.848	-1.10025	0.000494222	0.00621313	arahy.PD4MQY	arahy.Tifrunner.gnm1.Arahy.12	18805293	18808304	+	1565	-	PF10280:Mediator complex protein	-
arahy.Tifrunner.gnm1.ann1.T9T391	801.15	1714.72	-1.09848	0.000290568	0.00399988	arahy.T9T391	arahy.Tifrunner.gnm1.Arahy.03	7661577	7662707	+	1131	-	PF00385:Chromo (CHRromatin Organisation MOdifier) domain|PF13857:Ankyrin repeats (many copies)	Chromo
arahy.Tifrunner.gnm1.ann1.E2FDBV	310.197	663.551	-1.0975	5.53675e-08	2.37673e-06	arahy.E2FDBV	arahy.Tifrunner.gnm1.Arahy.18	1469526	1471000	+	1302	-	PF02668:Taurine catabolism dioxygenase TauD, TfdA family	-
arahy.Tifrunner.gnm1.ann1.NXJF88	99.16	212.022	-1.09672	0.00021776	0.00316433	arahy.NXJF88	arahy.Tifrunner.gnm1.Arahy.03	94917397	94923389	+	4097	-	-	-
arahy.Tifrunner.gnm1.ann1.6IE7Q2	421.889	901.889	-1.09639	1.00923e-08	5.1029e-07	arahy.6IE7Q2	arahy.Tifrunner.gnm1.Arahy.18	27867787	27873521	+	1263	-	PF08263:Leucine rich repeat N-terminal domain	LRRNT_2
arahy.Tifrunner.gnm1.ann1.XGD34M	128.525	273.683	-1.09381	0.000386119	0.00506337	arahy.XGD34M	arahy.Tifrunner.gnm1.Arahy.20	4805660	4808593	-	1545	-	PF13920:Zinc finger, C3HC4 type (RING finger)	-
arahy.Tifrunner.gnm1.ann1.GG4XIK	124.419	265.722	-1.09377	0.000151903	0.00234419	arahy.GG4XIK	arahy.Tifrunner.gnm1.Arahy.14	92577102	92578930	-	1250	-	-	-
arahy.Tifrunner.gnm1.ann1.SJ8I1I	67.3702	144.39	-1.09335	0.000821417	0.00934528	arahy.SJ8I1I	arahy.Tifrunner.gnm1.Arahy.16	141551818	141553897	-	2033	-	PF13041:PPR repeat family|PF12854:PPR repeat	-
novel.2894	96.4578	205.46	-1.09332	4.44479e-05	0.00082299	-	arahy.Tifrunner.gnm1.Arahy.12	42906011	42914150	-	1328	-	-	-
arahy.Tifrunner.gnm1.ann1.8V1CUP	2970.86	6337.04	-1.0929	4.45225e-06	0.000112694	arahy.8V1CUP	arahy.Tifrunner.gnm1.Arahy.03	133114477	133117221	+	1615	-	PF03181:BURP domain	-
arahy.Tifrunner.gnm1.ann1.3679BT	83.6887	178.776	-1.09285	0.000437114	0.00561389	arahy.3679BT	arahy.Tifrunner.gnm1.Arahy.15	126048432	126049818	-	306	-	-	-
arahy.Tifrunner.gnm1.ann1.3FT6ZD	110.445	234.907	-1.08942	1.83878e-05	0.000385612	arahy.3FT6ZD	arahy.Tifrunner.gnm1.Arahy.16	131227806	131232145	+	1748	-	PF06203:CCT motif|PF00643:B-box zinc finger	CCT
arahy.Tifrunner.gnm1.ann1.FT2N09	327.437	696.578	-1.0891	2.16369e-06	6.04806e-05	arahy.FT2N09	arahy.Tifrunner.gnm1.Arahy.20	92691038	92697134	-	2500	-	PF00069:Protein kinase domain|PF00421:Photosystem II protein	Pkinase
arahy.Tifrunner.gnm1.ann1.BQSU07	135.898	288.461	-1.08886	0.000161159	0.00245817	arahy.BQSU07	arahy.Tifrunner.gnm1.Arahy.11	5316088	5318935	+	1114	-	PF13920:Zinc finger, C3HC4 type (RING finger)	-
arahy.Tifrunner.gnm1.ann1.SE5UPX	115.111	245.375	-1.08846	0.0007966	0.00911131	arahy.SE5UPX	arahy.Tifrunner.gnm1.Arahy.04	3768465	3769622	-	1158	-	PF00646:F-box domain|PF07734:F-box associated	F-box
arahy.Tifrunner.gnm1.ann1.B1XHC0	146.607	311.839	-1.0878	2.23341e-08	1.05152e-06	arahy.B1XHC0	arahy.Tifrunner.gnm1.Arahy.13	8504263	8505685	-	727	-	-	-
arahy.Tifrunner.gnm1.ann1.1IE4J6	708.857	1505.63	-1.08764	5.8835e-06	0.000144067	arahy.1IE4J6	arahy.Tifrunner.gnm1.Arahy.09	19723626	19728459	+	2244	-	PF08519:Replication factor RFC1 C terminal domain	-
arahy.Tifrunner.gnm1.ann1.PS7FJ4	296.145	628.863	-1.08735	6.3432e-07	2.07662e-05	arahy.PS7FJ4	arahy.Tifrunner.gnm1.Arahy.09	4828967	4848622	+	4334	-	-	-
arahy.Tifrunner.gnm1.ann1.ZMF41F	82.6918	175.399	-1.08713	0.000855628	0.00964658	arahy.ZMF41F	arahy.Tifrunner.gnm1.Arahy.11	75236230	75237369	-	219	-	-	-
arahy.Tifrunner.gnm1.ann1.UUWI9C	112.127	237.554	-1.0871	0.000247535	0.00350262	arahy.UUWI9C	arahy.Tifrunner.gnm1.Arahy.15	37231448	37237312	+	1498	-	PF12937:F-box-like	-
arahy.Tifrunner.gnm1.ann1.68WZRL	78.88	167.576	-1.08691	1.81106e-05	0.00038151	arahy.68WZRL	arahy.Tifrunner.gnm1.Arahy.05	109456561	109461412	+	4323	-	PF12854:PPR repeat|PF13041:PPR repeat family	-
arahy.Tifrunner.gnm1.ann1.ZC7JX5	158.684	336.781	-1.08535	2.69822e-07	9.77681e-06	arahy.ZC7JX5	arahy.Tifrunner.gnm1.Arahy.14	5916259	5918306	-	1530	-	PF01015:Ribosomal S3Ae family	-
arahy.Tifrunner.gnm1.ann1.LJ4E0Z	143.264	303.331	-1.08484	2.28511e-06	6.29534e-05	arahy.LJ4E0Z	arahy.Tifrunner.gnm1.Arahy.19	2592508	2594403	-	1896	-	PF13041:PPR repeat family	-
arahy.Tifrunner.gnm1.ann1.C1QAGZ	144.453	305.436	-1.08284	2.65966e-07	9.67878e-06	arahy.C1QAGZ	arahy.Tifrunner.gnm1.Arahy.03	127940532	127943319	+	1847	-	PF13041:PPR repeat family	-
arahy.Tifrunner.gnm1.ann1.RS9BE1	74.4865	157.474	-1.08254	0.000459746	0.00586079	arahy.RS9BE1	arahy.Tifrunner.gnm1.Arahy.14	118596989	118600910	+	1537	-	PF10173:Mitochondrial K+-H+ exchange-related	-
arahy.Tifrunner.gnm1.ann1.MJ9C76	157.003	332.9	-1.0825	7.1333e-07	2.29773e-05	arahy.MJ9C76	arahy.Tifrunner.gnm1.Arahy.03	8812370	8814286	+	1917	-	PF12854:PPR repeat|PF13041:PPR repeat family	-
arahy.Tifrunner.gnm1.ann1.9E5BV9	92.3316	194.691	-1.08034	3.88411e-06	9.98147e-05	arahy.9E5BV9	arahy.Tifrunner.gnm1.Arahy.17	2481021	2483540	+	1748	-	PF00067:Cytochrome P450	p450
arahy.Tifrunner.gnm1.ann1.SJZ9IC	1967.79	4159.45	-1.07981	7.34524e-10	4.68189e-08	arahy.SJZ9IC	arahy.Tifrunner.gnm1.Arahy.03	133209295	133215686	+	4118	-	PF01480:PWI domain|PF00076:RNA recognition motif. (a.k.a. RRM, RBD, or RNP domain)	RRM_1
arahy.Tifrunner.gnm1.ann1.00YXRD	923.484	1950.64	-1.07899	0.000106128	0.00173382	arahy.00YXRD	arahy.Tifrunner.gnm1.Arahy.07	47318746	47326884	-	2962	-	-	-
novel.667	263.137	555.028	-1.07894	0.000650719	0.00774383	-	arahy.Tifrunner.gnm1.Arahy.03	5450832	5452841	-	1673	-	PF00171:Aldehyde dehydrogenase family	Aldedh
novel.2397	314.079	662.953	-1.07883	5.11661e-06	0.000126988	-	arahy.Tifrunner.gnm1.Arahy.10	107087988	107091786	-	2150	-	-	-
arahy.Tifrunner.gnm1.ann1.78VWZK	684.196	1443.9	-1.07807	0.000398217	0.00519641	arahy.78VWZK	arahy.Tifrunner.gnm1.Arahy.18	27472629	27473804	-	1176	-	PF07859:alpha/beta hydrolase fold	Abhydrolase_3
novel.3371	206.809	436.891	-1.07781	1.34532e-05	0.000292934	-	arahy.Tifrunner.gnm1.Arahy.14	137872967	137876123	+	1801	-	PF01208:Uroporphyrinogen decarboxylase (URO-D)	-
arahy.Tifrunner.gnm1.ann1.BZ8WB7	547.015	1153.9	-1.07623	5.69756e-12	5.48478e-10	arahy.BZ8WB7	arahy.Tifrunner.gnm1.Arahy.13	5377208	5379763	-	1364	-	PF14369:zinc-ribbon|PF13639:Ring finger domain	-
arahy.Tifrunner.gnm1.ann1.0X1Y55	138.84	292.91	-1.07606	0.000234481	0.00335858	arahy.0X1Y55	arahy.Tifrunner.gnm1.Arahy.11	134680019	134683276	+	2257	-	PF00854:POT family	-
arahy.Tifrunner.gnm1.ann1.674LAM	160.473	337.87	-1.07602	0.000183264	0.00273971	arahy.674LAM	arahy.Tifrunner.gnm1.Arahy.13	4525111	4526523	+	1235	-	PF16211:C-terminus of histone H2A|PF00125:Core histone H2A/H2B/H3/H4	Histone
arahy.Tifrunner.gnm1.ann1.8D8HC8	242.566	510.402	-1.07515	5.49025e-05	0.000989138	arahy.8D8HC8	arahy.Tifrunner.gnm1.Arahy.11	147815386	147817351	+	1290	-	PF04535:Domain of unknown function (DUF588)	-
novel.5007	351.125	739.695	-1.07515	0.000712003	0.00833173	-	arahy.Tifrunner.gnm1.Arahy.20	21875166	21879748	+	4432	-	-	-
arahy.Tifrunner.gnm1.ann1.CH4HI7	1499.98	3158.11	-1.07438	0.000650516	0.0077436	arahy.CH4HI7	arahy.Tifrunner.gnm1.Arahy.12	10362374	10370500	-	4803	-	PF04321:RmlD substrate binding domain|PF11623:Protein of unknown function (DUF3252)	-
arahy.Tifrunner.gnm1.ann1.TP2IXW	310.751	654.753	-1.07384	0.00074453	0.0086331	arahy.TP2IXW	arahy.Tifrunner.gnm1.Arahy.19	109458802	109464409	-	3406	-	PF00628:PHD-finger	PHD
arahy.Tifrunner.gnm1.ann1.JS3HL2	85.9215	181.295	-1.07345	6.16641e-05	0.0010903	arahy.JS3HL2	arahy.Tifrunner.gnm1.Arahy.04	25844629	25847949	+	999	-	PF04055:Radical SAM superfamily|PF06463:Molybdenum Cofactor Synthesis C	Radical_SAM
arahy.Tifrunner.gnm1.ann1.F6SR1U	76.2234	160.602	-1.07271	0.000289662	0.00399002	arahy.F6SR1U	arahy.Tifrunner.gnm1.Arahy.20	136503152	136504552	+	1401	-	PF02458:Transferase family	-
arahy.Tifrunner.gnm1.ann1.KYYT2T	515.48	1084.68	-1.07228	1.4495e-10	1.08694e-08	arahy.KYYT2T	arahy.Tifrunner.gnm1.Arahy.08	51352381	51354602	-	1999	-	PF06127:Protein of unknown function (DUF962)	-
arahy.Tifrunner.gnm1.ann1.ES0TVM	74.0129	155.87	-1.07063	0.000175136	0.00263977	arahy.ES0TVM	arahy.Tifrunner.gnm1.Arahy.19	158350040	158350243	-	204	-	-	-
arahy.Tifrunner.gnm1.ann1.6JB3CU	497.931	1045.41	-1.06984	6.13549e-14	8.32606e-12	arahy.6JB3CU	arahy.Tifrunner.gnm1.Arahy.02	96454531	96461321	+	5146	-	PF00389:D-isomer specific 2-hydroxyacid dehydrogenase, catalytic domain|PF02826:D-isomer specific 2-hydroxyacid dehydrogenase, NAD binding domain	2-Hacid_dh_C
arahy.Tifrunner.gnm1.ann1.7RWM6D	43.0436	90.4819	-1.06685	0.000511928	0.00638098	arahy.7RWM6D	arahy.Tifrunner.gnm1.Arahy.07	1948943	1951877	+	1866	-	PF00035:Double-stranded RNA binding motif|PF00636:Ribonuclease III domain|PF14709:double strand RNA binding domain from DEAD END PROTEIN 1	Ribonuclease_3
novel.5174	449.672	942.525	-1.06673	1.05843e-06	3.1964e-05	-	arahy.Tifrunner.gnm1.Arahy.20	103224046	103229481	-	1934	-	-	-
novel.1770	512.66	1073.1	-1.06556	6.41524e-09	3.39894e-07	-	arahy.Tifrunner.gnm1.Arahy.08	24746077	24749267	+	3053	-	PF03283:Pectinacetylesterase|PF09429:WW domain binding protein 11	-
arahy.Tifrunner.gnm1.ann1.I8E435	178.83	373.351	-1.0649	3.00523e-07	1.07778e-05	arahy.I8E435	arahy.Tifrunner.gnm1.Arahy.09	7644703	7648283	+	2756	-	PF01764:Lipase (class 3)	Lipase_3
novel.3103	171.288	357.713	-1.06454	7.74821e-06	0.000182708	-	arahy.Tifrunner.gnm1.Arahy.13	133087494	133088572	+	983	-	PF15511:Centromere kinetochore component CENP-T histone fold	-
novel.3863	107.292	224.37	-1.06397	7.4063e-05	0.00127902	-	arahy.Tifrunner.gnm1.Arahy.16	12502243	12505225	+	2885	-	-	-
arahy.Tifrunner.gnm1.ann1.E99MKB	68.5646	143.179	-1.06318	2.78922e-05	0.000553214	arahy.E99MKB	arahy.Tifrunner.gnm1.Arahy.03	90095027	90096784	-	554	-	PF00676:Dehydrogenase E1 component	-
arahy.Tifrunner.gnm1.ann1.2Q8IWK	80.0983	166.884	-1.06275	1.82137e-05	0.000382915	arahy.2Q8IWK	arahy.Tifrunner.gnm1.Arahy.19	11458941	11461112	-	2172	-	PF01585:G-patch domain|PF07842:GC-rich sequence DNA-binding factor-like protein|PF12457:Tuftelin interacting protein N terminal	G-patch
novel.3254	287.063	599.321	-1.06184	3.36986e-06	8.83261e-05	-	arahy.Tifrunner.gnm1.Arahy.14	2939063	2942530	+	3388	-	-	-
arahy.Tifrunner.gnm1.ann1.177SMQ	193.84	404.647	-1.06153	3.56774e-07	1.25041e-05	arahy.177SMQ	arahy.Tifrunner.gnm1.Arahy.03	34240684	34241671	-	414	-	-	-
arahy.Tifrunner.gnm1.ann1.QX30GY	239.702	500.227	-1.06151	0.000502891	0.00629632	arahy.QX30GY	arahy.Tifrunner.gnm1.Arahy.03	112811067	112813551	-	1711	-	PF02186:TFIIE beta subunit core domain	-
arahy.Tifrunner.gnm1.ann1.C5G03I	347.374	723.617	-1.06037	3.85734e-05	0.000730948	arahy.C5G03I	arahy.Tifrunner.gnm1.Arahy.01	9174747	9178742	-	2563	-	-	-
arahy.Tifrunner.gnm1.ann1.7CJ2RM	219.433	457.685	-1.05938	0.000536733	0.00664271	arahy.7CJ2RM	arahy.Tifrunner.gnm1.Arahy.20	4574138	4582311	-	5075	-	PF00305:Lipoxygenase|PF01477:PLAT/LH2 domain	Lipoxygenase
arahy.Tifrunner.gnm1.ann1.97EUYU	523.458	1090.5	-1.05853	1.6457e-10	1.21672e-08	arahy.97EUYU	arahy.Tifrunner.gnm1.Arahy.04	74398578	74405163	-	5058	-	PF13041:PPR repeat family|PF12854:PPR repeat	-
arahy.Tifrunner.gnm1.ann1.0UM6BL	208.542	434.448	-1.05843	1.31608e-05	0.00028791	arahy.0UM6BL	arahy.Tifrunner.gnm1.Arahy.17	134144838	134146103	-	1266	-	-	-
novel.4264	79.119	165.045	-1.05731	5.20572e-05	0.000944348	-	arahy.Tifrunner.gnm1.Arahy.17	124961868	124963985	+	1546	-	-	-
arahy.Tifrunner.gnm1.ann1.KU2JHS	413.727	859.713	-1.05595	6.65697e-06	0.000159843	arahy.KU2JHS	arahy.Tifrunner.gnm1.Arahy.17	61883867	61888881	+	3457	-	-	-
arahy.Tifrunner.gnm1.ann1.716CPG	237.976	493.919	-1.05577	5.56392e-06	0.000136959	arahy.716CPG	arahy.Tifrunner.gnm1.Arahy.01	65093275	65099611	-	4474	-	PF01467:Cytidylyltransferase-like	CTP_transf_2
novel.3647	197.745	410.076	-1.05508	0.000479034	0.00604802	-	arahy.Tifrunner.gnm1.Arahy.15	133736156	133738835	+	2680	-	-	-
arahy.Tifrunner.gnm1.ann1.NM1BWP	157.723	327.757	-1.05478	1.60665e-06	4.65164e-05	arahy.NM1BWP	arahy.Tifrunner.gnm1.Arahy.08	39805414	39807349	+	1668	-	PF13041:PPR repeat family|PF12854:PPR repeat	-
arahy.Tifrunner.gnm1.ann1.P8XRWE	118.067	244.859	-1.05462	0.000149013	0.00230466	arahy.P8XRWE	arahy.Tifrunner.gnm1.Arahy.06	100094931	100099793	+	2061	-	PF06203:CCT motif|PF00643:B-box zinc finger	CCT
arahy.Tifrunner.gnm1.ann1.RVAA4Z	184.571	382.852	-1.053	2.74893e-08	1.268e-06	arahy.RVAA4Z	arahy.Tifrunner.gnm1.Arahy.15	150908426	150912337	+	399	-	-	-
arahy.Tifrunner.gnm1.ann1.3A58UF	305.855	633.474	-1.05019	3.3794e-08	1.52701e-06	arahy.3A58UF	arahy.Tifrunner.gnm1.Arahy.01	45544473	45546892	+	2323	-	PF03151:Triose-phosphate Transporter family	-
arahy.Tifrunner.gnm1.ann1.VB8B5D	191.454	397.013	-1.04956	1.20861e-07	4.79206e-06	arahy.VB8B5D	arahy.Tifrunner.gnm1.Arahy.02	23573556	23575717	+	1608	-	-	-
arahy.Tifrunner.gnm1.ann1.DNSK86	311.945	644.944	-1.04895	1.23417e-07	4.8842e-06	arahy.DNSK86	arahy.Tifrunner.gnm1.Arahy.12	115792002	115797315	-	3369	-	PF00931:NB-ARC domain	NB-ARC
arahy.Tifrunner.gnm1.ann1.TB2Z7T	129.235	267.534	-1.04836	1.23216e-05	0.000271955	arahy.TB2Z7T	arahy.Tifrunner.gnm1.Arahy.20	1938239	1940304	-	1574	-	-	-
arahy.Tifrunner.gnm1.ann1.6H6H67	95.4865	197.304	-1.04815	7.25845e-05	0.0012594	arahy.6H6H67	arahy.Tifrunner.gnm1.Arahy.09	109510272	109513317	+	1371	-	PF12937:F-box-like	-
arahy.Tifrunner.gnm1.ann1.GMWG2V	8387.9	17317.5	-1.04581	9.07405e-07	2.82761e-05	arahy.GMWG2V	arahy.Tifrunner.gnm1.Arahy.11	147637675	147640967	-	3201	-	PF06203:CCT motif|PF00643:B-box zinc finger	CCT
arahy.Tifrunner.gnm1.ann1.97DH5A	58.3569	120.513	-1.0454	0.000109309	0.00177647	arahy.97DH5A	arahy.Tifrunner.gnm1.Arahy.11	5395508	5398459	-	669	-	PF03660:PHF5-like protein	-
arahy.Tifrunner.gnm1.ann1.P0GF1S	67.2623	138.848	-1.04526	0.000502256	0.00629399	arahy.P0GF1S	arahy.Tifrunner.gnm1.Arahy.18	7202740	7206378	-	1297	-	PF07714:Protein tyrosine kinase	Pkinase_Tyr
arahy.Tifrunner.gnm1.ann1.KEA2PN	258.455	532.624	-1.04438	4.20759e-08	1.86714e-06	arahy.KEA2PN	arahy.Tifrunner.gnm1.Arahy.09	2037205	2039100	-	1896	-	PF13041:PPR repeat family	-
novel.2194	194.594	400.853	-1.04431	0.00039328	0.00514603	-	arahy.Tifrunner.gnm1.Arahy.10	4680788	4689980	+	3697	-	-	-
novel.595	193.719	399.073	-1.04296	0.000720554	0.00840839	-	arahy.Tifrunner.gnm1.Arahy.03	89866997	89871063	+	3838	-	-	-
novel.482	530.686	1093.6	-1.04205	0.000815055	0.00930215	-	arahy.Tifrunner.gnm1.Arahy.02	95929362	95931595	-	1695	-	PF13499:EF-hand domain pair	-
arahy.Tifrunner.gnm1.ann1.67G4CB	245.627	505.372	-1.0417	1.08293e-05	0.000243488	arahy.67G4CB	arahy.Tifrunner.gnm1.Arahy.12	87450675	87459065	-	1461	-	PF00063:Myosin head (motor domain)	Myosin_head
novel.4591	506.64	1042.04	-1.04167	4.50028e-05	0.000831435	-	arahy.Tifrunner.gnm1.Arahy.18	21247186	21251460	-	1481	-	-	-
arahy.Tifrunner.gnm1.ann1.61FCXV	298.95	615.073	-1.04125	0.000148418	0.00229715	arahy.61FCXV	arahy.Tifrunner.gnm1.Arahy.13	7281243	7282768	-	930	-	-	-
arahy.Tifrunner.gnm1.ann1.UYDT2Y	578.993	1191.11	-1.04035	0.000495159	0.00621987	arahy.UYDT2Y	arahy.Tifrunner.gnm1.Arahy.01	98004968	98011760	-	4577	-	PF00083:Sugar (and other) transporter	Sugar_tr
novel.2055	108.99	223.94	-1.0402	1.06868e-06	3.22043e-05	-	arahy.Tifrunner.gnm1.Arahy.09	117890231	117893355	+	1854	-	-	-
arahy.Tifrunner.gnm1.ann1.5D60HD	607.329	1247.87	-1.03916	3.40037e-07	1.20107e-05	arahy.5D60HD	arahy.Tifrunner.gnm1.Arahy.04	329378	334230	+	3179	-	PF00076:RNA recognition motif. (a.k.a. RRM, RBD, or RNP domain)	RRM_1
arahy.Tifrunner.gnm1.ann1.FPLI9C	883.159	1814.2	-1.03814	0.000105187	0.00172246	arahy.FPLI9C	arahy.Tifrunner.gnm1.Arahy.16	144006230	144012469	+	1865	-	PF00561:alpha/beta hydrolase fold	Abhydrolase_1
arahy.Tifrunner.gnm1.ann1.64PL1T	166.183	341.048	-1.03813	6.6108e-08	2.78103e-06	arahy.64PL1T	arahy.Tifrunner.gnm1.Arahy.08	35092567	35094933	-	2157	-	PF13041:PPR repeat family|PF14432:DYW family of nucleic acid deaminases	-
arahy.Tifrunner.gnm1.ann1.F83RTD	388.171	796.865	-1.03778	0.00083167	0.00943546	arahy.F83RTD	arahy.Tifrunner.gnm1.Arahy.12	101804061	101807583	-	2693	-	-	-
arahy.Tifrunner.gnm1.ann1.525NIF	201.278	413.493	-1.0366	2.16728e-07	8.07558e-06	arahy.525NIF	arahy.Tifrunner.gnm1.Arahy.16	9633221	9634759	+	880	-	PF00069:Protein kinase domain	Pkinase
arahy.Tifrunner.gnm1.ann1.I1115Z	94.4299	194.257	-1.03639	0.000202169	0.00297165	arahy.I1115Z	arahy.Tifrunner.gnm1.Arahy.02	53716941	53721240	+	1155	-	-	-
arahy.Tifrunner.gnm1.ann1.MCG0E9	94.2618	193.719	-1.03545	0.0006348	0.00758876	arahy.MCG0E9	arahy.Tifrunner.gnm1.Arahy.12	5284093	5290201	+	1142	-	-	-
arahy.Tifrunner.gnm1.ann1.MS8YUN	195.197	399.218	-1.03504	6.73779e-07	2.18203e-05	arahy.MS8YUN	arahy.Tifrunner.gnm1.Arahy.13	24335946	24338384	-	2439	-	-	-
novel.3048	150.538	309.147	-1.03481	1.13446e-05	0.000253583	-	arahy.Tifrunner.gnm1.Arahy.13	57630219	57633565	+	3220	-	-	-
arahy.Tifrunner.gnm1.ann1.8ZID0Q	392.452	803.265	-1.03375	4.42991e-12	4.33389e-10	arahy.8ZID0Q	arahy.Tifrunner.gnm1.Arahy.18	24725230	24731618	+	4283	-	PF01061:ABC-2 type transporter|PF13041:PPR repeat family|PF01535:PPR repeat	ABC2_membrane
arahy.Tifrunner.gnm1.ann1.3I4RJY	159.936	326.735	-1.03352	0.000238335	0.00339873	arahy.3I4RJY	arahy.Tifrunner.gnm1.Arahy.01	99196278	99202478	-	1671	-	-	-
novel.4753	195.323	399.189	-1.03219	6.72003e-06	0.000161081	-	arahy.Tifrunner.gnm1.Arahy.19	62887317	62890675	+	2368	-	-	-
arahy.Tifrunner.gnm1.ann1.KZGX7R	193.441	395.473	-1.03203	0.000173908	0.00262653	arahy.KZGX7R	arahy.Tifrunner.gnm1.Arahy.03	68418249	68423340	-	2824	-	PF02527:rRNA small subunit methyltransferase G	-
arahy.Tifrunner.gnm1.ann1.Q7AZJA	405.319	827.744	-1.03143	0.000178399	0.00267935	arahy.Q7AZJA	arahy.Tifrunner.gnm1.Arahy.11	142368812	142370796	-	942	-	PF00153:Mitochondrial carrier protein	Mito_carr
novel.120	95.9853	195.416	-1.0307	0.000608261	0.00733363	-	arahy.Tifrunner.gnm1.Arahy.01	107485609	107488625	+	1730	-	PF03151:Triose-phosphate Transporter family	-
novel.1212	401.111	818.848	-1.03051	2.85416e-05	0.000563704	-	arahy.Tifrunner.gnm1.Arahy.05	37668741	37673459	-	2477	-	PF13302:Acetyltransferase (GNAT) domain	-
arahy.Tifrunner.gnm1.ann1.FY8Y8K	235.319	481.047	-1.03023	8.56796e-06	0.000199246	arahy.FY8Y8K	arahy.Tifrunner.gnm1.Arahy.11	85569338	85573176	-	1343	-	PF14299:Phloem protein 2	-
arahy.Tifrunner.gnm1.ann1.Z2KR9B	184.982	378.023	-1.02958	0.000246217	0.00348843	arahy.Z2KR9B	arahy.Tifrunner.gnm1.Arahy.15	148635038	148637207	-	1556	-	PF00069:Protein kinase domain	Pkinase
arahy.Tifrunner.gnm1.ann1.48AWB7	142.345	289.858	-1.02882	0.000288363	0.00397733	arahy.48AWB7	arahy.Tifrunner.gnm1.Arahy.12	109086187	109089092	-	738	-	PF00501:AMP-binding enzyme	AMP-binding
arahy.Tifrunner.gnm1.ann1.0TI1L3	72.1637	146.877	-1.02871	0.000778557	0.00895391	arahy.0TI1L3	arahy.Tifrunner.gnm1.Arahy.17	120323971	120326356	-	1519	-	PF13920:Zinc finger, C3HC4 type (RING finger)	-
arahy.Tifrunner.gnm1.ann1.IW7U68	131.294	267.922	-1.02782	0.00088771	0.00994254	arahy.IW7U68	arahy.Tifrunner.gnm1.Arahy.19	152567616	152569893	-	1067	-	PF01585:G-patch domain	G-patch
arahy.Tifrunner.gnm1.ann1.XIGQ39	154.371	315.03	-1.02613	0.00074553	0.00864232	arahy.XIGQ39	arahy.Tifrunner.gnm1.Arahy.05	106978359	106983459	-	2425	-	PF00854:POT family	-
arahy.Tifrunner.gnm1.ann1.EL78PJ	124.022	253.07	-1.02505	3.12052e-05	0.000608595	arahy.EL78PJ	arahy.Tifrunner.gnm1.Arahy.19	154023335	154025879	-	2126	-	PF01814:Hemerythrin HHE cation binding domain	-
arahy.Tifrunner.gnm1.ann1.KLZ79N	464.321	944.169	-1.02358	0.000377578	0.00496684	arahy.KLZ79N	arahy.Tifrunner.gnm1.Arahy.03	5899415	5901754	+	2340	-	PF05922:Peptidase inhibitor I9|PF02225:PA domain|PF00082:Subtilase family	Peptidase_S8
arahy.Tifrunner.gnm1.ann1.YYQ0V2	140.212	284.833	-1.02325	0.000246701	0.00349318	arahy.YYQ0V2	arahy.Tifrunner.gnm1.Arahy.05	103199742	103203459	+	1195	-	-	-
arahy.Tifrunner.gnm1.ann1.GIZW0B	307.594	624.913	-1.02137	4.66235e-05	0.000855741	arahy.GIZW0B	arahy.Tifrunner.gnm1.Arahy.14	10987261	10989279	+	3628	-	PF05178:KRI1-like family|PF12936:KRI1-like family C-terminal	-
arahy.Tifrunner.gnm1.ann1.663I25	88.5501	179.308	-1.02063	0.000154169	0.00236922	arahy.663I25	arahy.Tifrunner.gnm1.Arahy.03	117834006	117837805	+	2208	-	PF00069:Protein kinase domain	Pkinase
arahy.Tifrunner.gnm1.ann1.DB9ZSU	148.559	301.724	-1.01999	0.000316246	0.00430128	arahy.DB9ZSU	arahy.Tifrunner.gnm1.Arahy.16	26513996	26514894	+	324	-	PF00388:Phosphatidylinositol-specific phospholipase C, X domain	PI-PLC-X
novel.2917	145.904	295.876	-1.01974	3.10876e-08	1.42461e-06	-	arahy.Tifrunner.gnm1.Arahy.12	95007367	95017273	-	1529	-	-	-
arahy.Tifrunner.gnm1.ann1.13JYDQ	194.06	392.826	-1.01883	0.000153719	0.00236571	arahy.13JYDQ	arahy.Tifrunner.gnm1.Arahy.16	152003212	152005122	-	1588	-	-	-
novel.4830	319.981	647.418	-1.01837	1.50669e-05	0.000324709	-	arahy.Tifrunner.gnm1.Arahy.19	208539	214063	-	4529	-	-	-
novel.847	77.2883	156.508	-1.01615	0.000272621	0.00379504	-	arahy.Tifrunner.gnm1.Arahy.04	19462087	19468604	+	3404	-	PF02536:mTERF	-
novel.841	727.668	1470.23	-1.01478	2.67578e-07	9.72903e-06	-	arahy.Tifrunner.gnm1.Arahy.04	13926165	13939382	+	6263	-	PF00334:Nucleoside diphosphate kinase	NDK
arahy.Tifrunner.gnm1.ann1.5B35UI	162.904	329.576	-1.01466	2.18227e-05	0.00044565	arahy.5B35UI	arahy.Tifrunner.gnm1.Arahy.02	65748633	65758918	-	4555	-	PF00005:ABC transporter	ABC_tran
arahy.Tifrunner.gnm1.ann1.ZE2ILJ	842.025	1701.2	-1.01466	0.000593469	0.00719897	arahy.ZE2ILJ	arahy.Tifrunner.gnm1.Arahy.12	116921994	116927101	+	2911	-	-	-
arahy.Tifrunner.gnm1.ann1.AK3WVB	182.211	367.995	-1.01439	0.000226845	0.00326812	arahy.AK3WVB	arahy.Tifrunner.gnm1.Arahy.15	121461526	121461989	-	390	-	-	-
arahy.Tifrunner.gnm1.ann1.NSA13U	142.315	287.124	-1.01381	0.000709948	0.00831461	arahy.NSA13U	arahy.Tifrunner.gnm1.Arahy.16	16836908	16840701	-	1864	-	PF01553:Acyltransferase	Acyltransferase
arahy.Tifrunner.gnm1.ann1.AGE02H	1230.87	2484.87	-1.0134	4.67976e-06	0.000117533	arahy.AGE02H	arahy.Tifrunner.gnm1.Arahy.13	138956782	138960968	-	3482	-	-	-
arahy.Tifrunner.gnm1.ann1.KQN3FG	58.6817	118.34	-1.01333	0.000782584	0.00898764	arahy.KQN3FG	arahy.Tifrunner.gnm1.Arahy.16	135922276	135925942	-	1212	-	-	-
arahy.Tifrunner.gnm1.ann1.8QB15U	168.076	338.652	-1.01275	5.43323e-07	1.80675e-05	arahy.8QB15U	arahy.Tifrunner.gnm1.Arahy.05	113282719	113285279	-	1294	-	PF01466:Skp1 family, dimerisation domain	Skp1
novel.1583	100.093	202.108	-1.01239	0.000601395	0.00726788	-	arahy.Tifrunner.gnm1.Arahy.07	14566898	14575791	+	3517	-	-	-
arahy.Tifrunner.gnm1.ann1.PT01GP	514.669	1038.23	-1.012	4.56075e-08	2.00064e-06	arahy.PT01GP	arahy.Tifrunner.gnm1.Arahy.04	119130861	119131247	-	345	-	-	-
arahy.Tifrunner.gnm1.ann1.5Z9RKI	210.272	423.629	-1.01123	0.000193163	0.00285223	arahy.5Z9RKI	arahy.Tifrunner.gnm1.Arahy.14	119380533	119382750	+	426	-	-	-
arahy.Tifrunner.gnm1.ann1.RYYH89	524.804	1055.79	-1.00846	7.63513e-05	0.00131529	arahy.RYYH89	arahy.Tifrunner.gnm1.Arahy.17	128887058	128888911	-	715	-	-	-
arahy.Tifrunner.gnm1.ann1.8TQ0W2	48.7457	97.8643	-1.00798	0.000855782	0.00964658	arahy.8TQ0W2	arahy.Tifrunner.gnm1.Arahy.04	9413722	9418184	+	2267	-	-	-
arahy.Tifrunner.gnm1.ann1.QAD112	204.959	412.522	-1.00744	0.000421193	0.00543788	arahy.QAD112	arahy.Tifrunner.gnm1.Arahy.20	138795952	138798930	+	1353	-	PF03918:Cytochrome C biogenesis protein	-
arahy.Tifrunner.gnm1.ann1.P9G8D9	235.113	473.039	-1.00639	3.80905e-06	9.80804e-05	arahy.P9G8D9	arahy.Tifrunner.gnm1.Arahy.09	118820925	118822379	-	1455	-	PF12854:PPR repeat|PF13041:PPR repeat family	-
arahy.Tifrunner.gnm1.ann1.WTC82S	86.3901	173.331	-1.00573	3.74016e-05	0.000711439	arahy.WTC82S	arahy.Tifrunner.gnm1.Arahy.20	139860292	139863796	+	1486	-	-	-
arahy.Tifrunner.gnm1.ann1.QBYX8U	324.277	650.819	-1.00502	6.05745e-10	3.9331e-08	arahy.QBYX8U	arahy.Tifrunner.gnm1.Arahy.16	134611929	134618140	+	2489	-	PF13041:PPR repeat family	-
arahy.Tifrunner.gnm1.ann1.F8FJH0	155.926	312.384	-1.0049	3.2635e-06	8.59129e-05	arahy.F8FJH0	arahy.Tifrunner.gnm1.Arahy.13	130431579	130434525	+	1912	-	PF13041:PPR repeat family	-
novel.4253	112.67	225.618	-1.00419	5.70655e-05	0.00102155	-	arahy.Tifrunner.gnm1.Arahy.17	119774515	119780142	+	3790	-	-	-
arahy.Tifrunner.gnm1.ann1.IW12TT	820.24	1645.42	-1.00359	1.81749e-05	0.000382483	arahy.IW12TT	arahy.Tifrunner.gnm1.Arahy.13	3542482	3546790	-	2484	-	PF12906:RING-variant domain	-
arahy.Tifrunner.gnm1.ann1.24XWVK	522.747	1047.83	-1.00353	0.000295912	0.00406016	arahy.24XWVK	arahy.Tifrunner.gnm1.Arahy.11	127750063	127754781	-	1095	-	-	-
arahy.Tifrunner.gnm1.ann1.TD0XWT	286.337	573.378	-1.00342	1.49721e-07	5.81577e-06	arahy.TD0XWT	arahy.Tifrunner.gnm1.Arahy.14	71477573	71480373	-	791	-	PF00067:Cytochrome P450	p450
arahy.Tifrunner.gnm1.ann1.IEW56P	474.446	951.418	-1.00297	0.000639729	0.00763465	arahy.IEW56P	arahy.Tifrunner.gnm1.Arahy.13	144061352	144067348	+	4593	-	PF00013:KH domain	KH_1
novel.920	107.851	216.05	-1.00219	5.04177e-06	0.000125501	-	arahy.Tifrunner.gnm1.Arahy.04	115482730	115483539	+	666	-	-	-
arahy.Tifrunner.gnm1.ann1.644STB	2795.23	1395.21	1.00238	0.000778946	0.00895564	arahy.644STB	arahy.Tifrunner.gnm1.Arahy.13	32790119	32795876	+	1693	-	PF00481:Protein phosphatase 2C	PP2C
arahy.Tifrunner.gnm1.ann1.L6QVD1	1162.65	579.848	1.00411	0.000295166	0.00405389	arahy.L6QVD1	arahy.Tifrunner.gnm1.Arahy.15	70096490	70099059	-	1537	-	PF04116:Fatty acid hydroxylase superfamily	-
arahy.Tifrunner.gnm1.ann1.9NI65Y	824.198	410.889	1.00441	2.16236e-05	0.000442193	arahy.9NI65Y	arahy.Tifrunner.gnm1.Arahy.03	3018458	3021425	+	1487	-	-	-
arahy.Tifrunner.gnm1.ann1.3HD1EN	878.155	437.326	1.00524	0.000593205	0.00719785	arahy.3HD1EN	arahy.Tifrunner.gnm1.Arahy.06	74530127	74534395	-	1965	-	-	-
arahy.Tifrunner.gnm1.ann1.X9YPPN	2181.92	1087.12	1.00533	1.50653e-05	0.000324709	arahy.X9YPPN	arahy.Tifrunner.gnm1.Arahy.14	132516115	132523340	+	3899	-	PF01182:Glucosamine-6-phosphate isomerases/6-phosphogluconolactonase	-
arahy.Tifrunner.gnm1.ann1.Y9CT78	669.77	333.279	1.00676	1.20721e-06	3.58649e-05	arahy.Y9CT78	arahy.Tifrunner.gnm1.Arahy.05	87273184	87274595	+	4405	-	PF05899:Protein of unknown function (DUF861)	Cupin_3
arahy.Tifrunner.gnm1.ann1.1UQX8S	893.318	444.592	1.00714	0.000102261	0.00168571	arahy.1UQX8S	arahy.Tifrunner.gnm1.Arahy.13	119623658	119625888	-	1193	-	PF03937:Flavinator of succinate dehydrogenase	-
arahy.Tifrunner.gnm1.ann1.0034KJ	449.221	223.36	1.00827	8.25846e-06	0.000192902	arahy.0034KJ	arahy.Tifrunner.gnm1.Arahy.14	139905910	139908377	-	1415	-	PF01536:Adenosylmethionine decarboxylase|PF08132:S-adenosyl-l-methionine decarboxylase leader peptide	SAM_decarbox
arahy.Tifrunner.gnm1.ann1.QB0UBR	116.874	58.1841	1.00836	0.000761836	0.00880573	arahy.QB0UBR	arahy.Tifrunner.gnm1.Arahy.01	102998377	103002127	+	1870	-	PF00268:Ribonucleotide reductase, small chain	-
arahy.Tifrunner.gnm1.ann1.8CZ745	1134.27	563.601	1.00973	2.47458e-06	6.74663e-05	arahy.8CZ745	arahy.Tifrunner.gnm1.Arahy.12	2957401	2961859	-	2104	-	PF00249:Myb-like DNA-binding domain	Myb_DNA-binding
arahy.Tifrunner.gnm1.ann1.7CP98C	2466.84	1224.84	1.00994	7.68359e-05	0.00131986	arahy.7CP98C	arahy.Tifrunner.gnm1.Arahy.15	19302580	19308482	-	4076	-	-	-
arahy.Tifrunner.gnm1.ann1.Y62G5D	1198.41	594.902	1.01047	1.72609e-05	0.000366548	arahy.Y62G5D	arahy.Tifrunner.gnm1.Arahy.09	107718735	107724648	+	3418	-	PF03468:XS domain	-
arahy.Tifrunner.gnm1.ann1.R8ELSV	496.473	246.615	1.01055	8.53602e-05	0.00144388	arahy.R8ELSV	arahy.Tifrunner.gnm1.Arahy.08	48322333	48325850	-	1982	-	PF05653:Magnesium transporter NIPA	DUF803
arahy.Tifrunner.gnm1.ann1.0M314Q	516.119	256.163	1.01159	0.000686713	0.00809886	arahy.0M314Q	arahy.Tifrunner.gnm1.Arahy.10	112291429	112302270	-	4332	-	PF12146:Serine aminopeptidase, S33|PF03446:NAD binding domain of 6-phosphogluconate dehydrogenase|PF00393:6-phosphogluconate dehydrogenase, C-terminal domain	NAD_binding_2
arahy.Tifrunner.gnm1.ann1.D9MA0I	834.357	413.883	1.01201	2.43802e-08	1.13832e-06	arahy.D9MA0I	arahy.Tifrunner.gnm1.Arahy.02	87601834	87604889	+	1648	-	PF14299:Phloem protein 2	-
arahy.Tifrunner.gnm1.ann1.1PI2YG	1555.54	770.585	1.01335	0.00058138	0.00708297	arahy.1PI2YG	arahy.Tifrunner.gnm1.Arahy.16	147875304	147878834	-	1869	-	PF05920:Homeobox KN domain|PF03789:ELK domain|PF03790:KNOX1 domain|PF03791:KNOX2 domain	KNOX1
arahy.Tifrunner.gnm1.ann1.PV72KB	1615.49	800.211	1.01364	5.68177e-05	0.00101841	arahy.PV72KB	arahy.Tifrunner.gnm1.Arahy.15	89721745	89722851	-	1107	-	-	-
arahy.Tifrunner.gnm1.ann1.6K1H66	766.528	379.656	1.01431	6.05339e-06	0.000147635	arahy.6K1H66	arahy.Tifrunner.gnm1.Arahy.20	74596945	74599486	-	1345	-	PF00122:E1-E2 ATPase|PF00294:pfkB family carbohydrate kinase	E1-E2_ATPase
arahy.Tifrunner.gnm1.ann1.EE5UNB	3416.16	1689.24	1.0159	0.000341414	0.00458558	arahy.EE5UNB	arahy.Tifrunner.gnm1.Arahy.12	59548834	59552291	-	707	-	PF00403:Heavy-metal-associated domain	HMA
arahy.Tifrunner.gnm1.ann1.QD4DE7	1278.26	632.027	1.01631	8.40549e-09	4.33336e-07	arahy.QD4DE7	arahy.Tifrunner.gnm1.Arahy.09	17107493	17112984	+	1584	-	PF00574:Clp protease	-
arahy.Tifrunner.gnm1.ann1.NQL2JJ	1016.57	502.579	1.01675	1.71233e-06	4.90363e-05	arahy.NQL2JJ	arahy.Tifrunner.gnm1.Arahy.10	488966	490150	+	1185	-	-	-
arahy.Tifrunner.gnm1.ann1.R4XPT2	534.835	264.341	1.01745	0.000293101	0.00402873	arahy.R4XPT2	arahy.Tifrunner.gnm1.Arahy.20	25047528	25051032	-	1877	-	-	-
arahy.Tifrunner.gnm1.ann1.23JWM4	1820.86	899.596	1.01762	0.000231423	0.0033228	arahy.23JWM4	arahy.Tifrunner.gnm1.Arahy.16	6084119	6089715	-	3165	-	PF00651:BTB/POZ domain|PF03097:BRO1-like domain	BTB
arahy.Tifrunner.gnm1.ann1.5684ZR	827.695	408.803	1.01766	9.44898e-07	2.91422e-05	arahy.5684ZR	arahy.Tifrunner.gnm1.Arahy.19	157994787	157997637	+	2717	-	PF03634:TCP family transcription factor	TCP
arahy.Tifrunner.gnm1.ann1.ZC30QF	1459.34	720.427	1.0186	0.000785487	0.00901115	arahy.ZC30QF	arahy.Tifrunner.gnm1.Arahy.13	53071635	53080147	-	4872	-	PF06507:Auxin response factor|PF02309:AUX/IAA family|PF02362:B3 DNA binding domain	Auxin_resp
arahy.Tifrunner.gnm1.ann1.ZLM6RM	693.02	342.078	1.0192	0.000360498	0.00478254	arahy.ZLM6RM	arahy.Tifrunner.gnm1.Arahy.19	12505941	12517650	-	3599	-	PF01764:Lipase (class 3)	Lipase_3
arahy.Tifrunner.gnm1.ann1.HJ4MYC	603.857	296.773	1.02437	0.000259851	0.00364502	arahy.HJ4MYC	arahy.Tifrunner.gnm1.Arahy.20	128262877	128270101	+	3432	-	PF01343:Peptidase family S49	Peptidase_S49
arahy.Tifrunner.gnm1.ann1.YET430	3894.5	1913.19	1.02561	4.8081e-10	3.21059e-08	arahy.YET430	arahy.Tifrunner.gnm1.Arahy.02	82821205	82827370	+	4039	-	PF06507:Auxin response factor|PF02309:AUX/IAA family|PF02362:B3 DNA binding domain	Auxin_resp
arahy.Tifrunner.gnm1.ann1.VNIF6J	1148.32	563.909	1.02587	1.92806e-05	0.000401656	arahy.VNIF6J	arahy.Tifrunner.gnm1.Arahy.08	2570951	2575472	-	2791	-	-	-
arahy.Tifrunner.gnm1.ann1.EQ64S7	385.745	189.252	1.02603	8.98376e-07	2.80571e-05	arahy.EQ64S7	arahy.Tifrunner.gnm1.Arahy.19	148029954	148035200	-	3600	-	PF00829:Ribosomal prokaryotic L21 protein	-
arahy.Tifrunner.gnm1.ann1.C2EA1B	720.387	353.582	1.02692	6.10574e-11	4.92062e-09	arahy.C2EA1B	arahy.Tifrunner.gnm1.Arahy.08	27046104	27050428	+	1886	-	PF03153:Transcription factor IIA, alpha/beta subunit	-
arahy.Tifrunner.gnm1.ann1.QWRQ1F	296.264	145.299	1.02771	7.4785e-07	2.39568e-05	arahy.QWRQ1F	arahy.Tifrunner.gnm1.Arahy.16	115858817	115864838	+	1472	-	PF04727:ELMO/CED-12 family	-
arahy.Tifrunner.gnm1.ann1.9RJM5Z	458.477	224.564	1.0301	1.43238e-08	6.96618e-07	arahy.9RJM5Z	arahy.Tifrunner.gnm1.Arahy.02	97384766	97386594	+	1226	-	-	-
arahy.Tifrunner.gnm1.ann1.IW2JES	267.943	131.075	1.03012	0.000486528	0.00613343	arahy.IW2JES	arahy.Tifrunner.gnm1.Arahy.03	13111025	13115327	+	1088	-	PF02681:Divergent PAP2 family	-
arahy.Tifrunner.gnm1.ann1.30QB4G	240.575	117.546	1.03137	4.97835e-05	0.000908193	arahy.30QB4G	arahy.Tifrunner.gnm1.Arahy.04	68673981	68679924	+	2626	-	PF00514:Armadillo/beta-catenin-like repeat|PF04564:U-box domain	U-box
arahy.Tifrunner.gnm1.ann1.G54CSB	268.298	131.209	1.03198	3.18363e-05	0.000619454	arahy.G54CSB	arahy.Tifrunner.gnm1.Arahy.19	133373933	133379590	+	2313	-	-	-
arahy.Tifrunner.gnm1.ann1.2PFX68	1324.99	648.162	1.03209	9.17889e-06	0.000211004	arahy.2PFX68	arahy.Tifrunner.gnm1.Arahy.03	127217190	127225671	+	4893	-	PF00097:Zinc finger, C3HC4 type (RING finger)|PF00271:Helicase conserved C-terminal domain|PF00176:SNF2 family N-terminal domain	SNF2_N
arahy.Tifrunner.gnm1.ann1.2GC3QC	1019.76	498.755	1.03239	2.16324e-05	0.000442193	arahy.2GC3QC	arahy.Tifrunner.gnm1.Arahy.18	124397955	124404168	-	2769	-	PF10585:Ubiquitin-activating enzyme active site|PF00899:ThiF family|PF14732:Ubiquitin/SUMO-activating enzyme ubiquitin-like domain	-
novel.2892	1040.51	507.494	1.03633	0.000396584	0.0051796	-	arahy.Tifrunner.gnm1.Arahy.12	38054828	38060386	-	3347	-	PF13639:Ring finger domain	-
arahy.Tifrunner.gnm1.ann1.IPZ39I	1234.49	601.868	1.03646	0.00041096	0.00533095	arahy.IPZ39I	arahy.Tifrunner.gnm1.Arahy.03	6609203	6614240	+	2689	-	PF01554:MatE	MatE
arahy.Tifrunner.gnm1.ann1.53JHUG	423.646	206.396	1.03693	7.88494e-07	2.50781e-05	arahy.53JHUG	arahy.Tifrunner.gnm1.Arahy.06	21960285	21967080	-	4820	-	PF08235:LNS2 (Lipin/Ned1/Smp2)|PF16876:Lipin/Ned1/Smp2 multi-domain protein middle domain|PF04571:lipin, N-terminal conserved region	-
arahy.Tifrunner.gnm1.ann1.Q7HD44	963.56	469.354	1.03716	8.18411e-05	0.00139388	arahy.Q7HD44	arahy.Tifrunner.gnm1.Arahy.06	9098692	9104048	+	2376	-	PF00076:RNA recognition motif. (a.k.a. RRM, RBD, or RNP domain)	RRM_1
arahy.Tifrunner.gnm1.ann1.J8KPK7	226.076	110.206	1.03843	2.2348e-05	0.000454171	arahy.J8KPK7	arahy.Tifrunner.gnm1.Arahy.02	100254394	100259201	-	2927	-	PF00069:Protein kinase domain|PF13499:EF-hand domain pair	Pkinase
arahy.Tifrunner.gnm1.ann1.59P1C9	1013.53	493.224	1.03891	0.000406663	0.00528173	arahy.59P1C9	arahy.Tifrunner.gnm1.Arahy.14	130227943	130228485	-	543	-	PF13639:Ring finger domain	-
arahy.Tifrunner.gnm1.ann1.H0C62V	2005.39	975.871	1.03945	9.30184e-05	0.00155388	arahy.H0C62V	arahy.Tifrunner.gnm1.Arahy.18	103535001	103547409	-	3772	-	PF08783:DWNN domain|PF13696:Zinc knuckle	-
arahy.Tifrunner.gnm1.ann1.2J433J	270.924	131.63	1.03998	0.000750856	0.00869446	arahy.2J433J	arahy.Tifrunner.gnm1.Arahy.06	87292508	87298431	+	1540	-	PF04727:ELMO/CED-12 family	-
arahy.Tifrunner.gnm1.ann1.HLJ790	578.025	280.76	1.04152	1.86877e-05	0.000390926	arahy.HLJ790	arahy.Tifrunner.gnm1.Arahy.02	2588483	2593043	+	1977	-	-	-
arahy.Tifrunner.gnm1.ann1.5TZ5KK	639.539	310.775	1.04208	0.000367647	0.00486205	arahy.5TZ5KK	arahy.Tifrunner.gnm1.Arahy.05	11022945	11026505	+	1577	-	PF00719:Inorganic pyrophosphatase	Pyrophosphatase
arahy.Tifrunner.gnm1.ann1.RIH8EG	1009.25	489.795	1.0424	5.30519e-11	4.31681e-09	arahy.RIH8EG	arahy.Tifrunner.gnm1.Arahy.03	24399601	24405854	-	3226	-	PF02358:Trehalose-phosphatase|PF00982:Glycosyltransferase family 20	-
arahy.Tifrunner.gnm1.ann1.AWBY5G	1081.45	525.033	1.04267	0.000695338	0.00817994	arahy.AWBY5G	arahy.Tifrunner.gnm1.Arahy.13	27679543	27686356	+	4268	-	PF02181:Formin Homology 2 Domain	FH2
arahy.Tifrunner.gnm1.ann1.H8RGTW	1026.02	497.871	1.04276	8.62875e-05	0.00145664	arahy.H8RGTW	arahy.Tifrunner.gnm1.Arahy.13	9617163	9625424	+	6311	-	PF12854:PPR repeat|PF13041:PPR repeat family|PF00168:C2 domain	C2
arahy.Tifrunner.gnm1.ann1.I9I2G1	13971.4	6773.12	1.0446	3.37789e-06	8.84813e-05	arahy.I9I2G1	arahy.Tifrunner.gnm1.Arahy.12	5970361	5975980	+	1852	-	PF00069:Protein kinase domain|PF03822:NAF domain	Pkinase
arahy.Tifrunner.gnm1.ann1.3IU0NQ	1359.07	658.774	1.04465	0.00086215	0.00969725	arahy.3IU0NQ	arahy.Tifrunner.gnm1.Arahy.08	2571593	2572222	+	1241	-	-	-
arahy.Tifrunner.gnm1.ann1.LJ09F6	588.055	285.229	1.04478	0.000228014	0.00328272	arahy.LJ09F6	arahy.Tifrunner.gnm1.Arahy.06	4923072	4924512	+	3857	-	-	-
arahy.Tifrunner.gnm1.ann1.ST0DQ2	390.704	188.612	1.05008	5.61647e-07	1.8575e-05	arahy.ST0DQ2	arahy.Tifrunner.gnm1.Arahy.05	28610363	28621911	+	2926	-	-	-
novel.3879	130.125	62.8552	1.05247	0.000596923	0.00722629	-	arahy.Tifrunner.gnm1.Arahy.16	20108809	20111555	+	913	-	-	-
arahy.Tifrunner.gnm1.ann1.K29MSX	6312.19	3041.7	1.05337	5.23719e-06	0.000129599	arahy.K29MSX	arahy.Tifrunner.gnm1.Arahy.17	5377631	5385401	+	3358	-	PF00010:Helix-loop-helix DNA-binding domain	HLH
arahy.Tifrunner.gnm1.ann1.XEK3EE	810.151	390.217	1.0542	0.000222408	0.00321632	arahy.XEK3EE	arahy.Tifrunner.gnm1.Arahy.19	152128426	152132299	-	2795	-	PF12796:Ankyrin repeats (3 copies)|PF13962:Domain of unknown function	-
arahy.Tifrunner.gnm1.ann1.D38J11	426.503	205.485	1.05426	0.00018932	0.0028083	arahy.D38J11	arahy.Tifrunner.gnm1.Arahy.13	122619971	122624060	+	2706	-	PF07002:Copine	-
novel.3882	328.311	157.862	1.0566	3.23116e-08	1.4695e-06	-	arahy.Tifrunner.gnm1.Arahy.16	21107010	21111066	+	3862	-	-	-
arahy.Tifrunner.gnm1.ann1.0B6IYK	633.959	304.718	1.05798	8.11433e-06	0.000190063	arahy.0B6IYK	arahy.Tifrunner.gnm1.Arahy.17	130645341	130648436	+	1700	-	PF02893:GRAM domain	GRAM
arahy.Tifrunner.gnm1.ann1.REVT0J	1763.71	845.329	1.06108	4.41286e-08	1.9445e-06	arahy.REVT0J	arahy.Tifrunner.gnm1.Arahy.09	109593246	109597692	+	2981	-	PF01694:Rhomboid family	Rhomboid
arahy.Tifrunner.gnm1.ann1.U2FY0G	326.833	156.469	1.06258	2.60921e-05	0.000521445	arahy.U2FY0G	arahy.Tifrunner.gnm1.Arahy.13	126835118	126840805	+	2723	-	-	-
arahy.Tifrunner.gnm1.ann1.NIM4HJ	131.992	63.0276	1.06718	0.000122413	0.0019499	arahy.NIM4HJ	arahy.Tifrunner.gnm1.Arahy.08	8678531	8681467	+	1817	-	PF06017:Unconventional myosin tail, actin- and lipid-binding	-
arahy.Tifrunner.gnm1.ann1.75YJ3Z	612.174	291.907	1.06857	0.000488424	0.00615365	arahy.75YJ3Z	arahy.Tifrunner.gnm1.Arahy.09	112832745	112835516	+	5752	-	PF03034:Phosphatidyl serine synthase	PSS
novel.2639	3941.81	1878.44	1.06923	5.45826e-07	1.81217e-05	-	arahy.Tifrunner.gnm1.Arahy.11	90431312	90454205	-	5329	-	-	-
arahy.Tifrunner.gnm1.ann1.A68QNY	280.543	133.717	1.07015	1.14075e-05	0.000254854	arahy.A68QNY	arahy.Tifrunner.gnm1.Arahy.17	122571822	122582644	+	7142	-	PF13639:Ring finger domain|PF14380:Wall-associated receptor kinase C-terminal|PF13947:Wall-associated receptor kinase galacturonan-binding|PF05003:Protein of unknown function (DUF668)|PF11961:Domain of unknown function (DUF3475)|PF08544:GHMP kinases C terminal	-
arahy.Tifrunner.gnm1.ann1.4267PD	846.456	402.961	1.07029	6.00213e-06	0.000146716	arahy.4267PD	arahy.Tifrunner.gnm1.Arahy.19	157569557	157575900	+	2816	-	PF09742:Dyggve-Melchior-Clausen syndrome protein	-
arahy.Tifrunner.gnm1.ann1.AZ9MNR	1792.53	853.812	1.07043	7.33149e-07	2.35616e-05	arahy.AZ9MNR	arahy.Tifrunner.gnm1.Arahy.18	7274616	7278923	-	2428	-	PF13639:Ring finger domain	-
arahy.Tifrunner.gnm1.ann1.GHB8SH	347.449	165.422	1.07185	3.53039e-06	9.21318e-05	arahy.GHB8SH	arahy.Tifrunner.gnm1.Arahy.16	149179738	149182780	+	1564	-	PF13639:Ring finger domain	-
arahy.Tifrunner.gnm1.ann1.TDL4M4	4296.54	2041.51	1.07361	3.86311e-05	0.000731383	arahy.TDL4M4	arahy.Tifrunner.gnm1.Arahy.18	125443614	125444156	+	543	-	PF01754:A20-like zinc finger|PF01428:AN1-like Zinc finger	zf-AN1
arahy.Tifrunner.gnm1.ann1.RGH25I	130.883	62.3092	1.07377	0.000231612	0.00332428	arahy.RGH25I	arahy.Tifrunner.gnm1.Arahy.07	63223423	63228503	-	1266	-	PF00226:DnaJ domain	DnaJ
novel.1413	1032.89	490.58	1.074	5.14238e-05	0.000934066	-	arahy.Tifrunner.gnm1.Arahy.06	104080247	104083829	+	2331	-	-	-
arahy.Tifrunner.gnm1.ann1.CMW9FP	510.53	242.44	1.07414	0.000849672	0.00959699	arahy.CMW9FP	arahy.Tifrunner.gnm1.Arahy.19	148724343	148733609	-	5516	-	PF00118:TCP-1/cpn60 chaperonin family|PF01504:Phosphatidylinositol-4-phosphate 5-Kinase	PIP5K
arahy.Tifrunner.gnm1.ann1.VH0VRX	388.285	184.462	1.07437	0.00011386	0.0018359	arahy.VH0VRX	arahy.Tifrunner.gnm1.Arahy.04	110596723	110601393	+	3042	-	PF02535:ZIP Zinc transporter	-
arahy.Tifrunner.gnm1.ann1.T2GFFQ	1411.11	669.968	1.07493	2.60499e-06	7.06665e-05	arahy.T2GFFQ	arahy.Tifrunner.gnm1.Arahy.07	2738252	2746593	+	4816	-	-	-
novel.4372	239.364	113.644	1.07503	2.01162e-07	7.56931e-06	-	arahy.Tifrunner.gnm1.Arahy.17	93961518	93965791	-	4168	-	-	-
novel.2322	213.771	101.379	1.07603	1.15752e-06	3.46088e-05	-	arahy.Tifrunner.gnm1.Arahy.10	10902109	10904068	-	1960	-	-	-
arahy.Tifrunner.gnm1.ann1.ZSLI3V	1521.87	721.441	1.07723	0.00066452	0.007868	arahy.ZSLI3V	arahy.Tifrunner.gnm1.Arahy.14	9597128	9601553	-	2874	-	PF11900:Domain of unknown function (DUF3420)|PF12313:NPR1/NIM1 like defence protein C terminal|PF00651:BTB/POZ domain	BTB
arahy.Tifrunner.gnm1.ann1.QB4P8A	798.282	377.901	1.07809	5.77733e-08	2.46742e-06	arahy.QB4P8A	arahy.Tifrunner.gnm1.Arahy.15	143135169	143139650	+	2103	-	PF00069:Protein kinase domain	Pkinase
arahy.Tifrunner.gnm1.ann1.MPGE2U	950.993	450.513	1.0788	4.08005e-07	1.40114e-05	arahy.MPGE2U	arahy.Tifrunner.gnm1.Arahy.05	7474119	7477595	-	2417	-	PF07899:Frigida-like protein	-
arahy.Tifrunner.gnm1.ann1.C0955D	186.394	88.2257	1.0791	0.000821134	0.00934528	arahy.C0955D	arahy.Tifrunner.gnm1.Arahy.08	42954368	42963229	+	5252	-	PF00249:Myb-like DNA-binding domain	Myb_DNA-binding
arahy.Tifrunner.gnm1.ann1.00A31M	382.294	180.7	1.08297	2.20618e-05	0.00044944	arahy.00A31M	arahy.Tifrunner.gnm1.Arahy.04	21924245	21927194	-	1008	-	PF08241:Methyltransferase domain	Methyltransf_11
arahy.Tifrunner.gnm1.ann1.UI8HZR	650.819	307.11	1.08355	0.000516983	0.00642874	arahy.UI8HZR	arahy.Tifrunner.gnm1.Arahy.13	119397994	119403532	+	2384	-	PF07002:Copine|PF00168:C2 domain	C2
arahy.Tifrunner.gnm1.ann1.RJEI5H	2418.04	1141.04	1.08381	1.97591e-05	0.000410483	arahy.RJEI5H	arahy.Tifrunner.gnm1.Arahy.08	31373790	31378058	-	2394	-	PF13639:Ring finger domain	-
arahy.Tifrunner.gnm1.ann1.2R4QUJ	1242.18	586.079	1.08382	0.000106709	0.00174196	arahy.2R4QUJ	arahy.Tifrunner.gnm1.Arahy.06	110306122	110308707	+	759	-	PF00255:Glutathione peroxidase	GSHPx
arahy.Tifrunner.gnm1.ann1.YU644E	487.034	229.506	1.08445	6.50591e-07	2.11835e-05	arahy.YU644E	arahy.Tifrunner.gnm1.Arahy.13	143389612	143393517	+	1869	-	PF13499:EF-hand domain pair|PF13041:PPR repeat family|PF14432:DYW family of nucleic acid deaminases	-
arahy.Tifrunner.gnm1.ann1.208RF6	818.568	385.71	1.08578	0.000164292	0.00250232	arahy.208RF6	arahy.Tifrunner.gnm1.Arahy.13	141478393	141483974	+	2827	-	PF00069:Protein kinase domain	Pkinase
arahy.Tifrunner.gnm1.ann1.K3K33Q	868.643	408.876	1.08622	4.96941e-09	2.69051e-07	arahy.K3K33Q	arahy.Tifrunner.gnm1.Arahy.17	126406509	126412332	+	2997	-	-	-
arahy.Tifrunner.gnm1.ann1.S06R8C	843.43	397.086	1.08711	0.000493032	0.00620241	arahy.S06R8C	arahy.Tifrunner.gnm1.Arahy.09	112032504	112033572	+	790	-	PF13639:Ring finger domain	-
arahy.Tifrunner.gnm1.ann1.CS824N	856.975	403.374	1.08752	0.000272949	0.00379835	arahy.CS824N	arahy.Tifrunner.gnm1.Arahy.01	14108058	14113355	-	1823	-	PF16596:Disordered region downstream of MFMR|PF07777:G-box binding protein MFMR|PF00170:bZIP transcription factor	MFMR
arahy.Tifrunner.gnm1.ann1.E9Z217	870.884	409.921	1.08769	0.000761929	0.00880573	arahy.E9Z217	arahy.Tifrunner.gnm1.Arahy.07	1255231	1271298	+	9529	-	PF00664:ABC transporter transmembrane region|PF00005:ABC transporter	ABC_membrane
arahy.Tifrunner.gnm1.ann1.UUW3MN	695.545	327.134	1.08893	0.000471826	0.00597315	arahy.UUW3MN	arahy.Tifrunner.gnm1.Arahy.03	36364	43696	+	2554	-	PF02319:E2F/DP family winged-helix DNA-binding domain|PF16421:E2F transcription factor CC-MB domain|PF06916:Protein of unknown function (DUF1279)	E2F_TDP
arahy.Tifrunner.gnm1.ann1.J0W1HE	1184.2	556.628	1.08957	3.44691e-11	2.90009e-09	arahy.J0W1HE	arahy.Tifrunner.gnm1.Arahy.11	12442933	12447576	+	1635	-	-	-
novel.3980	570.259	267.856	1.08983	5.83875e-09	3.11706e-07	-	arahy.Tifrunner.gnm1.Arahy.16	142969345	142973209	+	3865	-	PF03081:Exo70 exocyst complex subunit	Exo70
arahy.Tifrunner.gnm1.ann1.0RV7R4	446.738	210.026	1.09002	1.94018e-05	0.000403858	arahy.0RV7R4	arahy.Tifrunner.gnm1.Arahy.11	123579510	123582431	-	1794	-	-	-
arahy.Tifrunner.gnm1.ann1.ZD5R9E	3269.82	1535.94	1.09017	1.90153e-05	0.000397386	arahy.ZD5R9E	arahy.Tifrunner.gnm1.Arahy.14	34381545	34385122	-	3485	-	PF13920:Zinc finger, C3HC4 type (RING finger)	-
arahy.Tifrunner.gnm1.ann1.27RHGS	3727.26	1747.58	1.09301	7.71937e-09	4.00604e-07	arahy.27RHGS	arahy.Tifrunner.gnm1.Arahy.15	17720558	17721727	+	4678	-	PF12697:Alpha/beta hydrolase family	-
arahy.Tifrunner.gnm1.ann1.48P4SG	997.186	466.695	1.09595	7.14597e-05	0.00124273	arahy.48P4SG	arahy.Tifrunner.gnm1.Arahy.13	140077123	140081994	-	3441	-	-	-
arahy.Tifrunner.gnm1.ann1.S40QI3	2336.28	1092.45	1.09697	5.10957e-06	0.000126889	arahy.S40QI3	arahy.Tifrunner.gnm1.Arahy.19	158095949	158098759	-	1848	-	PF01694:Rhomboid family	Rhomboid
arahy.Tifrunner.gnm1.ann1.JHI2JM	408.156	190.719	1.09731	1.01374e-05	0.000229279	arahy.JHI2JM	arahy.Tifrunner.gnm1.Arahy.05	9143103	9147565	+	4025	-	PF03000:NPH3 family	-
arahy.Tifrunner.gnm1.ann1.TEF0AP	2193.2	1024.24	1.0983	2.31933e-06	6.36877e-05	arahy.TEF0AP	arahy.Tifrunner.gnm1.Arahy.05	112246859	112249642	-	2433	-	PF02179:BAG domain	-
arahy.Tifrunner.gnm1.ann1.ID58HC	2971.45	1387.43	1.09888	0.00037244	0.00491308	arahy.ID58HC	arahy.Tifrunner.gnm1.Arahy.10	23680320	23685544	-	2423	-	PF00387:Phosphatidylinositol-specific phospholipase C, Y domain|PF09279:Phosphoinositide-specific phospholipase C, efhand-like|PF00388:Phosphatidylinositol-specific phospholipase C, X domain|PF00168:C2 domain	PI-PLC-X
arahy.Tifrunner.gnm1.ann1.GW18HV	379.828	177.045	1.09982	4.39807e-05	0.000816495	arahy.GW18HV	arahy.Tifrunner.gnm1.Arahy.17	17089990	17093491	+	2662	-	PF08263:Leucine rich repeat N-terminal domain|PF07714:Protein tyrosine kinase	Pkinase_Tyr
arahy.Tifrunner.gnm1.ann1.PC8ILL	807.325	376.189	1.10087	3.97217e-08	1.77578e-06	arahy.PC8ILL	arahy.Tifrunner.gnm1.Arahy.05	101066122	101070597	-	2342	-	PF00069:Protein kinase domain	Pkinase
arahy.Tifrunner.gnm1.ann1.NBK6NR	2436.59	1135.85	1.10129	0.000249125	0.00352038	arahy.NBK6NR	arahy.Tifrunner.gnm1.Arahy.06	21955848	21959476	+	2784	-	PF13962:Domain of unknown function|PF12796:Ankyrin repeats (3 copies)|PF13637:Ankyrin repeats (many copies)	-
arahy.Tifrunner.gnm1.ann1.H3TIY6	6321.24	2945.11	1.10193	0.000210339	0.00307027	arahy.H3TIY6	arahy.Tifrunner.gnm1.Arahy.04	36462551	36466095	-	3464	-	PF13920:Zinc finger, C3HC4 type (RING finger)	-
arahy.Tifrunner.gnm1.ann1.V507XA	287.689	134.133	1.10251	0.000397874	0.00519483	arahy.V507XA	arahy.Tifrunner.gnm1.Arahy.19	5969048	5977020	+	3391	-	PF08783:DWNN domain|PF13696:Zinc knuckle	-
arahy.Tifrunner.gnm1.ann1.0MYH4H	656.662	305.902	1.10293	0.000144337	0.00224058	arahy.0MYH4H	arahy.Tifrunner.gnm1.Arahy.11	43020326	43023949	-	2021	-	PF01027:Inhibitor of apoptosis-promoting Bax1	-
arahy.Tifrunner.gnm1.ann1.Y4C5P2	1359.88	633.094	1.10322	4.85663e-05	0.000888352	arahy.Y4C5P2	arahy.Tifrunner.gnm1.Arahy.06	10960614	10965265	-	3729	-	PF04782:Protein of unknown function (DUF632)|PF04783:Protein of unknown function (DUF630)	-
arahy.Tifrunner.gnm1.ann1.Q5YAPI	568.088	264.484	1.1039	4.08762e-08	1.82159e-06	arahy.Q5YAPI	arahy.Tifrunner.gnm1.Arahy.02	96544	99935	+	1923	-	PF01062:Bestrophin, RFP-TM, chloride channel	-
arahy.Tifrunner.gnm1.ann1.MF0PDN	907.972	421.784	1.10577	4.73124e-07	1.59738e-05	arahy.MF0PDN	arahy.Tifrunner.gnm1.Arahy.16	119637981	119640605	+	2106	-	PF01699:Sodium/calcium exchanger protein	Na_Ca_ex
arahy.Tifrunner.gnm1.ann1.YXX8CM	341.664	158.849	1.10622	0.000289179	0.00398467	arahy.YXX8CM	arahy.Tifrunner.gnm1.Arahy.17	123693894	123696616	+	1430	-	-	-
novel.4268	860.628	399.408	1.1083	1.30996e-05	0.000286869	-	arahy.Tifrunner.gnm1.Arahy.17	127213309	127215729	+	1135	-	-	-
arahy.Tifrunner.gnm1.ann1.M78ZSX	383.934	177.951	1.11081	4.7733e-05	0.000874959	arahy.M78ZSX	arahy.Tifrunner.gnm1.Arahy.09	106516817	106522089	-	2291	-	-	-
arahy.Tifrunner.gnm1.ann1.S263AF	1202.79	556.725	1.11151	0.00044786	0.0057301	arahy.S263AF	arahy.Tifrunner.gnm1.Arahy.03	10095972	10099651	-	2076	-	PF11891:Domain of unknown function (DUF3411)	-
arahy.Tifrunner.gnm1.ann1.KYX91V	382.18	176.795	1.11351	0.00021129	0.00308309	arahy.KYX91V	arahy.Tifrunner.gnm1.Arahy.05	8457687	8458883	-	1197	-	-	-
arahy.Tifrunner.gnm1.ann1.4ZIH53	3787.34	1749.1	1.11463	3.06774e-08	1.40888e-06	arahy.4ZIH53	arahy.Tifrunner.gnm1.Arahy.03	6175922	6179633	+	3246	-	PF00931:NB-ARC domain|PF01582:TIR domain|PF07725:Leucine Rich Repeat	TIR
arahy.Tifrunner.gnm1.ann1.0Q6B9J	578.401	267.156	1.11493	4.02856e-06	0.000102898	arahy.0Q6B9J	arahy.Tifrunner.gnm1.Arahy.11	3630103	3632010	-	1908	-	PF03081:Exo70 exocyst complex subunit	Exo70
arahy.Tifrunner.gnm1.ann1.27BWBV	769.018	354.653	1.11545	1.27617e-05	0.000280198	arahy.27BWBV	arahy.Tifrunner.gnm1.Arahy.14	130607571	130620155	+	4213	-	PF01582:TIR domain|PF00931:NB-ARC domain	TIR
arahy.Tifrunner.gnm1.ann1.T87RCJ	652.875	301.535	1.11572	2.58802e-06	7.02858e-05	arahy.T87RCJ	arahy.Tifrunner.gnm1.Arahy.17	113511890	113515499	+	2179	-	PF07526:Associated with HOX	POX
arahy.Tifrunner.gnm1.ann1.2Y4SM6	1100.76	507.576	1.11695	3.29792e-08	1.49501e-06	arahy.2Y4SM6	arahy.Tifrunner.gnm1.Arahy.03	141312469	141318793	+	3469	-	PF07967:C3HC zinc finger-like	-
arahy.Tifrunner.gnm1.ann1.P2449T	527.058	243.069	1.11783	4.31913e-05	0.000803259	arahy.P2449T	arahy.Tifrunner.gnm1.Arahy.20	109487581	109492506	-	1548	-	PF01521:Iron-sulphur cluster biosynthesis	-
arahy.Tifrunner.gnm1.ann1.SD0DCP	1104.4	507.089	1.12349	0.000344629	0.00461127	arahy.SD0DCP	arahy.Tifrunner.gnm1.Arahy.16	902546	907122	+	2321	-	PF00561:alpha/beta hydrolase fold	Abhydrolase_1
arahy.Tifrunner.gnm1.ann1.6P9NVC	729.273	334.863	1.1237	1.45597e-05	0.000315072	arahy.6P9NVC	arahy.Tifrunner.gnm1.Arahy.18	130899697	130904979	-	3411	-	PF00564:PB1 domain|PF13414:TPR repeat	-
arahy.Tifrunner.gnm1.ann1.KB83YE	418.975	192.111	1.12415	4.00653e-07	1.38006e-05	arahy.KB83YE	arahy.Tifrunner.gnm1.Arahy.13	142131708	142138810	-	1906	-	PF06454:Protein of unknown function (DUF1084)	-
arahy.Tifrunner.gnm1.ann1.RFG9X9	106.785	48.9389	1.1245	0.000450427	0.00575944	arahy.RFG9X9	arahy.Tifrunner.gnm1.Arahy.04	381583	392186	+	2189	-	PF08627:CRT-like, chloroquine-resistance transporter-like	-
arahy.Tifrunner.gnm1.ann1.3E7WJ6	2017.48	925.416	1.12464	2.3036e-12	2.4227e-10	arahy.3E7WJ6	arahy.Tifrunner.gnm1.Arahy.03	39900001	39903171	-	1539	-	PF00320:GATA zinc finger	GATA
arahy.Tifrunner.gnm1.ann1.ZDME2F	642.559	294.657	1.1252	1.98948e-06	5.61702e-05	arahy.ZDME2F	arahy.Tifrunner.gnm1.Arahy.04	6889418	6895129	-	4228	-	PF02893:GRAM domain|PF16016:Domain of unknown function (DUF4782)|PF00168:C2 domain	C2
arahy.Tifrunner.gnm1.ann1.4C565J	2158.88	989.335	1.12574	1.18983e-06	3.53987e-05	arahy.4C565J	arahy.Tifrunner.gnm1.Arahy.12	7160658	7166246	-	3374	-	PF03372:Endonuclease/Exonuclease/phosphatase family	Exo_endo_phos
arahy.Tifrunner.gnm1.ann1.YDP8E4	1563.84	716.766	1.1259	0.000123342	0.00196321	arahy.YDP8E4	arahy.Tifrunner.gnm1.Arahy.13	3639475	3640880	-	1263	-	-	-
arahy.Tifrunner.gnm1.ann1.E7UEEQ	5414.79	2480.13	1.12662	7.62849e-05	0.00131469	arahy.E7UEEQ	arahy.Tifrunner.gnm1.Arahy.16	116064043	116071199	-	5551	-	PF01554:MatE|PF00078:Reverse transcriptase (RNA-dependent DNA polymerase)|PF13966:zinc-binding in reverse transcriptase	RVT_1
arahy.Tifrunner.gnm1.ann1.PEW7PV	2356.03	1079.23	1.12663	0.000126932	0.00201046	arahy.PEW7PV	arahy.Tifrunner.gnm1.Arahy.10	98700187	98703880	-	1918	-	PF12146:Serine aminopeptidase, S33	-
arahy.Tifrunner.gnm1.ann1.4XJ09G	1148.38	525.662	1.12754	0.000880603	0.00987608	arahy.4XJ09G	arahy.Tifrunner.gnm1.Arahy.01	103530435	103541694	+	4518	-	PF00534:Glycosyl transferases group 1|PF16760:Starch/carbohydrate-binding module (family 53)|PF08323:Starch synthase catalytic domain	Glycos_transf_1
arahy.Tifrunner.gnm1.ann1.MTL0NJ	967.539	442.34	1.12939	7.31901e-11	5.82035e-09	arahy.MTL0NJ	arahy.Tifrunner.gnm1.Arahy.04	52533431	52539641	-	3574	-	PF06886:Targeting protein for Xklp2 (TPX2)	-
arahy.Tifrunner.gnm1.ann1.FBGI2B	1499.52	684.862	1.13096	1.13441e-06	3.40145e-05	arahy.FBGI2B	arahy.Tifrunner.gnm1.Arahy.14	97240315	97244533	+	2108	-	-	-
arahy.Tifrunner.gnm1.ann1.Q4IY6W	531.018	242.541	1.13142	2.46786e-09	1.42411e-07	arahy.Q4IY6W	arahy.Tifrunner.gnm1.Arahy.20	2196794	2202023	+	741	-	-	-
novel.1753	1170.1	533.891	1.13258	2.35868e-07	8.70395e-06	-	arahy.Tifrunner.gnm1.Arahy.08	10843953	10848073	+	3720	-	-	-
arahy.Tifrunner.gnm1.ann1.408I3G	169.741	77.3983	1.13505	0.000539973	0.00667321	arahy.408I3G	arahy.Tifrunner.gnm1.Arahy.19	16038522	16048174	+	824	-	PF06747:CHCH domain	-
arahy.Tifrunner.gnm1.ann1.W2RHW2	960.317	436.917	1.13581	0.000333337	0.00449594	arahy.W2RHW2	arahy.Tifrunner.gnm1.Arahy.13	146166467	146170931	-	2121	-	PF08547:Complex I intermediate-associated protein 30 (CIA30)|PF05368:NmrA-like family	NmrA
arahy.Tifrunner.gnm1.ann1.RLCT0M	3600.1	1637.99	1.13595	0.000349206	0.00465918	arahy.RLCT0M	arahy.Tifrunner.gnm1.Arahy.02	53762793	53766270	-	706	-	PF00403:Heavy-metal-associated domain	HMA
arahy.Tifrunner.gnm1.ann1.8061QC	689.764	313.627	1.13728	3.2341e-05	0.00062668	arahy.8061QC	arahy.Tifrunner.gnm1.Arahy.06	4228247	4232177	-	3147	-	-	-
arahy.Tifrunner.gnm1.ann1.A4AUQP	2069.85	939.997	1.1384	8.15304e-07	2.57688e-05	arahy.A4AUQP	arahy.Tifrunner.gnm1.Arahy.10	85393768	85394971	-	342	-	-	-
arahy.Tifrunner.gnm1.ann1.H2KMJ2	370.731	168.567	1.13862	1.77402e-05	0.000375211	arahy.H2KMJ2	arahy.Tifrunner.gnm1.Arahy.16	11179155	11183691	-	3173	-	-	-
arahy.Tifrunner.gnm1.ann1.XSKM5Y	728.677	331.011	1.13907	0.000237323	0.00338775	arahy.XSKM5Y	arahy.Tifrunner.gnm1.Arahy.19	149504159	149508083	+	1739	-	PF15251:Domain of unknown function (DUF4588)	-
arahy.Tifrunner.gnm1.ann1.FTDL1P	1539.87	699.016	1.13962	4.42819e-13	5.21807e-11	arahy.FTDL1P	arahy.Tifrunner.gnm1.Arahy.13	26117125	26123363	-	3152	-	PF02358:Trehalose-phosphatase|PF00982:Glycosyltransferase family 20	-
arahy.Tifrunner.gnm1.ann1.J2HMA8	1981.18	898.984	1.13977	1.37691e-07	5.3983e-06	arahy.J2HMA8	arahy.Tifrunner.gnm1.Arahy.20	7734482	7739046	+	3605	-	PF08263:Leucine rich repeat N-terminal domain|PF00069:Protein kinase domain	Pkinase
arahy.Tifrunner.gnm1.ann1.D0L726	527.132	239.301	1.1401	0.000113134	0.001827	arahy.D0L726	arahy.Tifrunner.gnm1.Arahy.11	117121896	117125548	-	2076	-	PF00069:Protein kinase domain	Pkinase
arahy.Tifrunner.gnm1.ann1.J8TUD1	2437.28	1105.65	1.14052	0.000221873	0.00321078	arahy.J8TUD1	arahy.Tifrunner.gnm1.Arahy.06	11965584	11970682	-	2936	-	PF00069:Protein kinase domain|PF13499:EF-hand domain pair	Pkinase
arahy.Tifrunner.gnm1.ann1.Q30J3K	458.504	207.8	1.14072	1.34204e-05	0.000292523	arahy.Q30J3K	arahy.Tifrunner.gnm1.Arahy.16	128899829	128904212	-	2346	-	PF00153:Mitochondrial carrier protein|PF13499:EF-hand domain pair	Mito_carr
arahy.Tifrunner.gnm1.ann1.9BJW6C	1051.02	476.256	1.14165	9.65897e-09	4.90149e-07	arahy.9BJW6C	arahy.Tifrunner.gnm1.Arahy.17	126453482	126458714	-	2739	-	PF00717:Peptidase S24-like	Peptidase_S24
arahy.Tifrunner.gnm1.ann1.13F19V	1744.97	790.721	1.1424	3.18642e-07	1.13311e-05	arahy.13F19V	arahy.Tifrunner.gnm1.Arahy.11	113362252	113367406	-	3197	-	PF07887:Calmodulin binding protein-like	-
arahy.Tifrunner.gnm1.ann1.JDZ0RF	957.901	433.801	1.1433	2.18095e-06	6.07605e-05	arahy.JDZ0RF	arahy.Tifrunner.gnm1.Arahy.09	115458469	115468439	-	5779	-	PF00664:ABC transporter transmembrane region|PF00005:ABC transporter	ABC_membrane
arahy.Tifrunner.gnm1.ann1.I1L7ZM	386.422	174.923	1.14411	0.000297102	0.00407516	arahy.I1L7ZM	arahy.Tifrunner.gnm1.Arahy.06	105384481	105387335	-	1682	-	PF04535:Domain of unknown function (DUF588)	-
arahy.Tifrunner.gnm1.ann1.Y2U02I	1575.77	712.374	1.14591	1.89519e-08	9.05986e-07	arahy.Y2U02I	arahy.Tifrunner.gnm1.Arahy.05	109688719	109691978	-	2251	-	PF00249:Myb-like DNA-binding domain	Myb_DNA-binding
arahy.Tifrunner.gnm1.ann1.AJX1BJ	581.868	262.964	1.14658	4.68342e-06	0.000117555	arahy.AJX1BJ	arahy.Tifrunner.gnm1.Arahy.08	44671928	44679097	-	2690	-	PF13639:Ring finger domain	-
arahy.Tifrunner.gnm1.ann1.EH9MEX	689.135	311.3	1.14676	0.000820419	0.00934306	arahy.EH9MEX	arahy.Tifrunner.gnm1.Arahy.01	100266402	100270889	+	2805	-	PF12899:Alkaline and neutral invertase	-
arahy.Tifrunner.gnm1.ann1.XKH52J	2093.2	945.542	1.1468	5.10057e-06	0.00012674	arahy.XKH52J	arahy.Tifrunner.gnm1.Arahy.03	1094358	1102382	+	3593	-	PF00005:ABC transporter|PF12848:ABC transporter	ABC_tran
arahy.Tifrunner.gnm1.ann1.45MQKA	178.786	80.6446	1.14757	0.000218857	0.00317587	arahy.45MQKA	arahy.Tifrunner.gnm1.Arahy.19	155933144	155935888	-	1800	-	PF01842:ACT domain|PF02826:D-isomer specific 2-hydroxyacid dehydrogenase, NAD binding domain|PF00389:D-isomer specific 2-hydroxyacid dehydrogenase, catalytic domain	2-Hacid_dh_C
arahy.Tifrunner.gnm1.ann1.JK8JKR	382.75	172.72	1.14762	7.81454e-05	0.00133744	arahy.JK8JKR	arahy.Tifrunner.gnm1.Arahy.05	6328245	6340106	-	6551	-	PF03568:Peptidase family C50	-
novel.2000	232.333	104.792	1.14821	1.14826e-06	3.43563e-05	-	arahy.Tifrunner.gnm1.Arahy.09	76169218	76173740	+	2729	-	-	-
arahy.Tifrunner.gnm1.ann1.K1P89V	743.389	335.197	1.14941	2.61845e-09	1.50072e-07	arahy.K1P89V	arahy.Tifrunner.gnm1.Arahy.15	136485743	136490500	+	2676	-	PF00076:RNA recognition motif. (a.k.a. RRM, RBD, or RNP domain)	RRM_1
arahy.Tifrunner.gnm1.ann1.V7E7MG	489.33	220.253	1.15023	0.000577012	0.00704424	arahy.V7E7MG	arahy.Tifrunner.gnm1.Arahy.15	160303681	160307678	+	2325	-	PF00320:GATA zinc finger	GATA
arahy.Tifrunner.gnm1.ann1.3RY6J8	1914.3	862.647	1.15025	7.53903e-05	0.00130034	arahy.3RY6J8	arahy.Tifrunner.gnm1.Arahy.13	41114138	41117228	+	2789	-	PF03106:WRKY DNA -binding domain|PF10533:Plant zinc cluster domain	WRKY
arahy.Tifrunner.gnm1.ann1.MF3J08	3969.8	1788.62	1.15027	0.000213357	0.00311001	arahy.MF3J08	arahy.Tifrunner.gnm1.Arahy.15	12479657	12484710	-	4281	-	PF13771:PHD-like zinc-binding domain|PF02213:GYF domain	-
arahy.Tifrunner.gnm1.ann1.J4WSSI	119.961	53.9796	1.15076	5.19685e-05	0.000943553	arahy.J4WSSI	arahy.Tifrunner.gnm1.Arahy.18	113582056	113586745	-	1721	-	-	-
arahy.Tifrunner.gnm1.ann1.U816VA	334.427	150.662	1.15093	1.74984e-06	5.00764e-05	arahy.U816VA	arahy.Tifrunner.gnm1.Arahy.01	111426554	111429496	+	1803	-	-	-
arahy.Tifrunner.gnm1.ann1.Q1GILX	882.826	397.655	1.15125	1.15537e-09	7.05432e-08	arahy.Q1GILX	arahy.Tifrunner.gnm1.Arahy.18	3129594	3133768	+	1582	-	PF03153:Transcription factor IIA, alpha/beta subunit	-
arahy.Tifrunner.gnm1.ann1.I0S54J	199.696	89.8839	1.15163	0.000718416	0.00839276	arahy.I0S54J	arahy.Tifrunner.gnm1.Arahy.10	7941228	7946603	+	2308	-	PF01494:FAD binding domain	FAD_binding_3
arahy.Tifrunner.gnm1.ann1.PP514R	2043.49	918.712	1.15372	0.00018447	0.00275383	arahy.PP514R	arahy.Tifrunner.gnm1.Arahy.09	115079985	115090734	+	6244	-	PF00063:Myosin head (motor domain)	Myosin_head
arahy.Tifrunner.gnm1.ann1.V9ABYL	6706.9	3014.18	1.15383	0.000342317	0.00459349	arahy.V9ABYL	arahy.Tifrunner.gnm1.Arahy.11	72551759	72555537	+	3137	-	PF00069:Protein kinase domain	Pkinase
arahy.Tifrunner.gnm1.ann1.QAL1ZF	2007.65	901.371	1.15525	9.24711e-06	0.00021234	arahy.QAL1ZF	arahy.Tifrunner.gnm1.Arahy.03	31117864	31123727	+	1750	-	PF00481:Protein phosphatase 2C	PP2C
arahy.Tifrunner.gnm1.ann1.I1VY18	363.401	163.214	1.15584	0.000534847	0.00662738	arahy.I1VY18	arahy.Tifrunner.gnm1.Arahy.08	8040099	8050949	+	8392	-	PF14380:Wall-associated receptor kinase C-terminal|PF13639:Ring finger domain	-
arahy.Tifrunner.gnm1.ann1.U48FM1	2067.83	928.173	1.15595	0.00025502	0.00359042	arahy.U48FM1	arahy.Tifrunner.gnm1.Arahy.13	111222037	111227866	+	2959	-	PF13639:Ring finger domain	-
arahy.Tifrunner.gnm1.ann1.2PBN0R	318.311	142.852	1.1562	8.15509e-05	0.0013895	arahy.2PBN0R	arahy.Tifrunner.gnm1.Arahy.09	4856809	4865158	+	3600	-	PF08783:DWNN domain	-
arahy.Tifrunner.gnm1.ann1.PU29YL	806.614	361.922	1.15666	5.52432e-08	2.37382e-06	arahy.PU29YL	arahy.Tifrunner.gnm1.Arahy.08	1196011	1199974	-	2759	-	PF07526:Associated with HOX|PF05920:Homeobox KN domain	POX
arahy.Tifrunner.gnm1.ann1.K28DE3	288.581	129.545	1.15721	0.000320198	0.0043494	arahy.K28DE3	arahy.Tifrunner.gnm1.Arahy.04	1326259	1329011	-	1528	-	-	-
arahy.Tifrunner.gnm1.ann1.57V2RC	289.831	129.893	1.15726	4.65305e-08	2.03901e-06	arahy.57V2RC	arahy.Tifrunner.gnm1.Arahy.13	10290339	10293702	-	2135	-	PF02636:Putative S-adenosyl-L-methionine-dependent methyltransferase	-
arahy.Tifrunner.gnm1.ann1.V34G3Y	231.996	104.168	1.15762	3.82224e-05	0.000725605	arahy.V34G3Y	arahy.Tifrunner.gnm1.Arahy.10	75169035	75169596	-	543	-	-	-
arahy.Tifrunner.gnm1.ann1.SF5GS9	1181.79	529.722	1.15801	5.11459e-05	0.00092942	arahy.SF5GS9	arahy.Tifrunner.gnm1.Arahy.05	56795655	56798214	-	1536	-	PF04116:Fatty acid hydroxylase superfamily	-
novel.624	345.084	154.753	1.15802	7.75667e-05	0.00132861	-	arahy.Tifrunner.gnm1.Arahy.03	123351146	123355003	+	2102	-	-	-
arahy.Tifrunner.gnm1.ann1.Q6V9VS	379.686	169.691	1.16244	0.000123921	0.00196944	arahy.Q6V9VS	arahy.Tifrunner.gnm1.Arahy.01	21399329	21402010	-	1653	-	PF04616:Glycosyl hydrolases family 43	-
arahy.Tifrunner.gnm1.ann1.2NG6S0	1325.86	591.872	1.16396	4.61072e-05	0.000848485	arahy.2NG6S0	arahy.Tifrunner.gnm1.Arahy.18	1358209	1365094	+	3767	-	PF08670:MEKHLA domain|PF01852:START domain|PF00046:Homeobox domain	START
arahy.Tifrunner.gnm1.ann1.YXV5G1	1560.7	695.739	1.16554	6.15298e-07	2.01906e-05	arahy.YXV5G1	arahy.Tifrunner.gnm1.Arahy.11	147983874	147990311	-	3604	-	PF00667:FAD binding domain|PF00175:Oxidoreductase NAD-binding domain|PF00258:Flavodoxin	NAD_binding_1
arahy.Tifrunner.gnm1.ann1.2FQ1SS	900.81	401.623	1.16575	3.74085e-05	0.000711439	arahy.2FQ1SS	arahy.Tifrunner.gnm1.Arahy.03	136609330	136611253	+	1017	-	PF11460:Protein of unknown function (DUF3007)	-
arahy.Tifrunner.gnm1.ann1.4I27IK	5652.84	2517.98	1.16685	1.48734e-06	4.35719e-05	arahy.4I27IK	arahy.Tifrunner.gnm1.Arahy.07	3378225	3385966	+	3361	-	PF00010:Helix-loop-helix DNA-binding domain	HLH
arahy.Tifrunner.gnm1.ann1.1F4WXR	509.82	226.925	1.16686	4.37778e-07	1.49363e-05	arahy.1F4WXR	arahy.Tifrunner.gnm1.Arahy.10	106288377	106289375	+	999	-	PF07816:Protein of unknown function (DUF1645)	-
arahy.Tifrunner.gnm1.ann1.TQ1MU5	557.822	248.391	1.16759	0.000330437	0.00446684	arahy.TQ1MU5	arahy.Tifrunner.gnm1.Arahy.15	139737435	139741594	-	3872	-	PF01422:NF-X1 type zinc finger	zf-NF-X1
arahy.Tifrunner.gnm1.ann1.N4KLNP	219.865	97.6696	1.1692	3.18503e-05	0.000619454	arahy.N4KLNP	arahy.Tifrunner.gnm1.Arahy.11	36000890	36003634	+	1430	-	PF08712:Scaffold protein Nfu/NifU N terminal|PF01106:NifU-like domain	-
arahy.Tifrunner.gnm1.ann1.CCVT8N	427.642	189.909	1.16993	0.000134146	0.00211199	arahy.CCVT8N	arahy.Tifrunner.gnm1.Arahy.19	152965010	152970983	-	3671	-	PF01967:MoaC family|PF05705:Eukaryotic protein of unknown function (DUF829)	-
arahy.Tifrunner.gnm1.ann1.181MCE	431.304	191.804	1.17028	9.09039e-06	0.000209427	arahy.181MCE	arahy.Tifrunner.gnm1.Arahy.08	26184846	26189825	-	1290	-	-	-
arahy.Tifrunner.gnm1.ann1.BW2M8B	328.485	145.781	1.17183	0.000619136	0.00743687	arahy.BW2M8B	arahy.Tifrunner.gnm1.Arahy.07	5961204	5978759	-	10127	-	PF09423:PhoD-like phosphatase|PF01582:TIR domain|PF00759:Glycosyl hydrolase family 9|PF00931:NB-ARC domain|PF00069:Protein kinase domain	TIR
arahy.Tifrunner.gnm1.ann1.M1RWF9	3266.55	1449.73	1.17202	2.46035e-05	0.000495461	arahy.M1RWF9	arahy.Tifrunner.gnm1.Arahy.03	4961026	4965442	+	3358	-	-	-
arahy.Tifrunner.gnm1.ann1.PLJ8I9	4771.25	2115.59	1.17314	4.81171e-05	0.000881617	arahy.PLJ8I9	arahy.Tifrunner.gnm1.Arahy.13	125104846	125111398	+	4290	-	PF14569:Zinc-binding RING-finger|PF03552:Cellulose synthase	-
arahy.Tifrunner.gnm1.ann1.1F1BFK	1531.23	678.146	1.17551	0.000236193	0.00337849	arahy.1F1BFK	arahy.Tifrunner.gnm1.Arahy.06	108857023	108860592	-	3110	-	-	-
arahy.Tifrunner.gnm1.ann1.W1GN2M	746.61	330.609	1.17559	6.88736e-09	3.62172e-07	arahy.W1GN2M	arahy.Tifrunner.gnm1.Arahy.08	35956505	35961894	+	3035	-	PF00566:Rab-GTPase-TBC domain	TBC
arahy.Tifrunner.gnm1.ann1.H5F011	92.2187	40.9154	1.17697	0.000253488	0.00357364	arahy.H5F011	arahy.Tifrunner.gnm1.Arahy.10	980334	992438	-	2103	-	PF13962:Domain of unknown function|PF12796:Ankyrin repeats (3 copies)	-
arahy.Tifrunner.gnm1.ann1.IJ6373	1609.92	712.063	1.177	7.04712e-05	0.00122757	arahy.IJ6373	arahy.Tifrunner.gnm1.Arahy.03	117016604	117027073	+	3520	-	PF07002:Copine|PF00847:AP2 domain|PF00168:C2 domain	AP2
arahy.Tifrunner.gnm1.ann1.S65VS3	2399.6	1061.04	1.17743	6.05841e-10	3.9331e-08	arahy.S65VS3	arahy.Tifrunner.gnm1.Arahy.06	87379107	87383747	-	3060	-	PF01554:MatE	MatE
arahy.Tifrunner.gnm1.ann1.LR1R6N	643.076	284.078	1.17791	8.04108e-07	2.54723e-05	arahy.LR1R6N	arahy.Tifrunner.gnm1.Arahy.18	15292359	15297993	+	3061	-	PF00566:Rab-GTPase-TBC domain	TBC
arahy.Tifrunner.gnm1.ann1.PK90TP	564.104	249.222	1.17912	0.00038978	0.00510819	arahy.PK90TP	arahy.Tifrunner.gnm1.Arahy.03	119734217	119738397	-	2761	-	PF07002:Copine	-
arahy.Tifrunner.gnm1.ann1.P7PTW7	263.149	116.239	1.17978	5.50326e-05	0.000990634	arahy.P7PTW7	arahy.Tifrunner.gnm1.Arahy.06	112472116	112475468	-	2314	-	PF09177:Syntaxin 6, N-terminal	-
arahy.Tifrunner.gnm1.ann1.FQK9B4	6111.81	2697.21	1.18005	0.00034356	0.0046022	arahy.FQK9B4	arahy.Tifrunner.gnm1.Arahy.01	58146792	58150268	+	3001	-	PF00069:Protein kinase domain	Pkinase
arahy.Tifrunner.gnm1.ann1.5I1IFA	762.787	336.455	1.18098	0.000546166	0.00672997	arahy.5I1IFA	arahy.Tifrunner.gnm1.Arahy.18	28217674	28221122	-	1788	-	PF01965:DJ-1/PfpI family	DJ-1_PfpI
arahy.Tifrunner.gnm1.ann1.24GIPR	477.71	210.573	1.18222	4.0254e-06	0.00010288	arahy.24GIPR	arahy.Tifrunner.gnm1.Arahy.20	130970234	130971241	+	1008	-	PF07816:Protein of unknown function (DUF1645)	-
arahy.Tifrunner.gnm1.ann1.W1K5LL	1760.7	775.656	1.18244	1.09124e-12	1.2111e-10	arahy.W1K5LL	arahy.Tifrunner.gnm1.Arahy.08	10144382	10150251	+	2990	-	-	-
arahy.Tifrunner.gnm1.ann1.R60CUW	1282.08	564.336	1.18433	0.000443032	0.00567523	arahy.R60CUW	arahy.Tifrunner.gnm1.Arahy.04	8006109	8010511	-	2858	-	PF11900:Domain of unknown function (DUF3420)|PF00651:BTB/POZ domain|PF12313:NPR1/NIM1 like defence protein C terminal	BTB
arahy.Tifrunner.gnm1.ann1.8HR44I	6865.83	3019.13	1.1853	0.000505374	0.00631801	arahy.8HR44I	arahy.Tifrunner.gnm1.Arahy.15	139999767	140002268	+	1911	-	PF00293:NUDIX domain	NUDIX
arahy.Tifrunner.gnm1.ann1.C7Z6YQ	553.746	243.396	1.18573	0.000433554	0.00557589	arahy.C7Z6YQ	arahy.Tifrunner.gnm1.Arahy.20	933267	938962	+	2477	-	PF00097:Zinc finger, C3HC4 type (RING finger)|PF13414:TPR repeat|PF02190:ATP-dependent protease La (LON) substrate-binding domain	zf-C3HC4
arahy.Tifrunner.gnm1.ann1.7W0SSB	4490.35	1973.23	1.18634	6.14854e-05	0.00108869	arahy.7W0SSB	arahy.Tifrunner.gnm1.Arahy.08	44865910	44868311	+	795	-	PF01428:AN1-like Zinc finger|PF01754:A20-like zinc finger	zf-AN1
arahy.Tifrunner.gnm1.ann1.W70S5M	659.522	289.873	1.18677	0.000881615	0.0098848	arahy.W70S5M	arahy.Tifrunner.gnm1.Arahy.16	50244382	50251273	-	4013	-	PF13639:Ring finger domain	-
arahy.Tifrunner.gnm1.ann1.AUP71V	1204.77	529.115	1.18771	7.08076e-08	2.95216e-06	arahy.AUP71V	arahy.Tifrunner.gnm1.Arahy.13	129764420	129772929	+	4915	-	PF00271:Helicase conserved C-terminal domain|PF00176:SNF2 family N-terminal domain|PF00097:Zinc finger, C3HC4 type (RING finger)	SNF2_N
arahy.Tifrunner.gnm1.ann1.AIMY08	360.798	158.273	1.19099	0.000405404	0.00527188	arahy.AIMY08	arahy.Tifrunner.gnm1.Arahy.04	6314103	6314651	-	2163	-	PF00514:Armadillo/beta-catenin-like repeat	Arm
arahy.Tifrunner.gnm1.ann1.IHD3AR	65.5388	28.8023	1.19107	0.000850014	0.00959699	arahy.IHD3AR	arahy.Tifrunner.gnm1.Arahy.10	5791158	5794189	+	1951	-	PF00892:EamA-like transporter family	DUF6
arahy.Tifrunner.gnm1.ann1.4137UB	1316.69	576.565	1.19184	7.26179e-05	0.0012594	arahy.4137UB	arahy.Tifrunner.gnm1.Arahy.12	82647674	82651988	-	2871	-	PF08711:TFIIS helical bundle-like domain	-
arahy.Tifrunner.gnm1.ann1.02S8F1	3227.06	1412.01	1.19278	7.53842e-07	2.41161e-05	arahy.02S8F1	arahy.Tifrunner.gnm1.Arahy.01	111046174	111049626	-	2444	-	PF02701:Dof domain, zinc finger	zf-Dof
arahy.Tifrunner.gnm1.ann1.L7FG05	2347.56	1025.69	1.19471	9.67595e-05	0.00160952	arahy.L7FG05	arahy.Tifrunner.gnm1.Arahy.09	54150503	54154570	+	2998	-	PF00069:Protein kinase domain	Pkinase
arahy.Tifrunner.gnm1.ann1.8H93A2	2224.19	971.352	1.19523	1.52465e-06	4.44483e-05	arahy.8H93A2	arahy.Tifrunner.gnm1.Arahy.01	98968751	98975386	-	6534	-	PF00332:Glycosyl hydrolases family 17|PF02298:Plastocyanin-like domain	Glyco_hydro_17
arahy.Tifrunner.gnm1.ann1.2XJ7V7	100.298	43.6833	1.19606	0.000260869	0.00365808	arahy.2XJ7V7	arahy.Tifrunner.gnm1.Arahy.14	25017738	25021366	-	2708	-	PF13041:PPR repeat family|PF12854:PPR repeat	-
arahy.Tifrunner.gnm1.ann1.XXZJ0R	275.209	119.735	1.19843	0.000104897	0.00171972	arahy.XXZJ0R	arahy.Tifrunner.gnm1.Arahy.13	12527482	12530316	-	2835	-	PF00931:NB-ARC domain	NB-ARC
arahy.Tifrunner.gnm1.ann1.KVU3ZE	2197.01	957.126	1.19876	1.23404e-10	9.40467e-09	arahy.KVU3ZE	arahy.Tifrunner.gnm1.Arahy.05	13704326	13711764	-	3005	-	PF00995:Sec1 family	Sec1
arahy.Tifrunner.gnm1.ann1.DF90RT	569.4	247.617	1.20176	0.000219132	0.00317877	arahy.DF90RT	arahy.Tifrunner.gnm1.Arahy.10	25575280	25578771	-	1481	-	PF09258:Glycosyl transferase family 64 domain	-
arahy.Tifrunner.gnm1.ann1.RU2E2L	289.44	125.986	1.20177	2.46376e-05	0.000495911	arahy.RU2E2L	arahy.Tifrunner.gnm1.Arahy.16	152042838	152050553	+	6527	-	-	-
arahy.Tifrunner.gnm1.ann1.DQ0LIB	681.453	295.995	1.20204	0.000371053	0.00489938	arahy.DQ0LIB	arahy.Tifrunner.gnm1.Arahy.14	8429281	8433095	-	1349	-	PF00348:Polyprenyl synthetase	-
arahy.Tifrunner.gnm1.ann1.JUX7JJ	1665.53	723.74	1.20219	3.78311e-06	9.78168e-05	arahy.JUX7JJ	arahy.Tifrunner.gnm1.Arahy.03	6459737	6468495	-	4574	-	PF00083:Sugar (and other) transporter|PF08338:Domain of unknown function (DUF1731)|PF01370:NAD dependent epimerase/dehydratase family	Sugar_tr
arahy.Tifrunner.gnm1.ann1.704HAC	754.712	327.362	1.20462	0.000135981	0.0021337	arahy.704HAC	arahy.Tifrunner.gnm1.Arahy.02	92192336	92193865	-	1530	-	PF05050:Methyltransferase FkbM domain	-
arahy.Tifrunner.gnm1.ann1.VS78B6	254.352	110.352	1.2053	2.38588e-05	0.00048208	arahy.VS78B6	arahy.Tifrunner.gnm1.Arahy.05	114700057	114705256	+	2840	-	PF04937:Protein of unknown function (DUF 659)|PF02892:BED zinc finger|PF05699:hAT family C-terminal dimerisation region	DUF659
arahy.Tifrunner.gnm1.ann1.XZG5F2	704.285	305.156	1.20705	0.000108815	0.00177016	arahy.XZG5F2	arahy.Tifrunner.gnm1.Arahy.03	7232725	7233990	+	1266	-	PF05743:UEV domain|PF09454:Vps23 core domain	-
arahy.Tifrunner.gnm1.ann1.2ELG64	79.3107	34.2715	1.20881	0.000197196	0.00290463	arahy.2ELG64	arahy.Tifrunner.gnm1.Arahy.09	4958833	4961517	+	2031	-	-	-
arahy.Tifrunner.gnm1.ann1.YQRH3K	505.609	218.692	1.20907	0.00041109	0.00533099	arahy.YQRH3K	arahy.Tifrunner.gnm1.Arahy.11	133541283	133545675	-	2777	-	PF00069:Protein kinase domain	Pkinase
arahy.Tifrunner.gnm1.ann1.V5GBYV	2110.47	912.896	1.20925	2.9823e-06	7.93043e-05	arahy.V5GBYV	arahy.Tifrunner.gnm1.Arahy.15	142554736	142563804	-	5503	-	PF07714:Protein tyrosine kinase|PF14381:Ethylene-responsive protein kinase Le-CTR1	Pkinase_Tyr
arahy.Tifrunner.gnm1.ann1.6LM78C	1012.43	437.619	1.21	1.05756e-06	3.19608e-05	arahy.6LM78C	arahy.Tifrunner.gnm1.Arahy.12	22931171	22935647	+	2014	-	PF02309:AUX/IAA family	-
arahy.Tifrunner.gnm1.ann1.0D28PY	1526.3	658.919	1.21192	9.37159e-06	0.00021473	arahy.0D28PY	arahy.Tifrunner.gnm1.Arahy.17	4645392	4653727	+	4746	-	-	-
arahy.Tifrunner.gnm1.ann1.HTAW4M	1955.53	844.215	1.2121	2.7667e-09	1.57924e-07	arahy.HTAW4M	arahy.Tifrunner.gnm1.Arahy.05	115541942	115549885	-	4609	-	PF00650:CRAL/TRIO domain|PF03765:CRAL/TRIO, N-terminal domain	CRAL_TRIO_N
arahy.Tifrunner.gnm1.ann1.10AK8N	1013.3	437.487	1.21253	3.36582e-05	0.000648915	arahy.10AK8N	arahy.Tifrunner.gnm1.Arahy.10	3266440	3270940	+	2678	-	PF03109:ABC1 family	ABC1
arahy.Tifrunner.gnm1.ann1.FDUG2D	1438.2	620.677	1.21253	9.12697e-06	0.000210155	arahy.FDUG2D	arahy.Tifrunner.gnm1.Arahy.03	141660281	141664001	+	3039	-	PF12796:Ankyrin repeats (3 copies)|PF13857:Ankyrin repeats (many copies)|PF13637:Ankyrin repeats (many copies)	-
arahy.Tifrunner.gnm1.ann1.97WALL	390.799	168.532	1.21274	0.000221653	0.00320927	arahy.97WALL	arahy.Tifrunner.gnm1.Arahy.06	112497490	112501480	-	3489	-	PF00082:Subtilase family|PF05922:Peptidase inhibitor I9|PF02225:PA domain	Peptidase_S8
arahy.Tifrunner.gnm1.ann1.U6QWXY	645.332	278.403	1.21279	7.03593e-05	0.00122613	arahy.U6QWXY	arahy.Tifrunner.gnm1.Arahy.16	20045282	20048226	+	1746	-	PF00249:Myb-like DNA-binding domain|PF14379:MYB-CC type transfactor, LHEQLE motif	Myb_DNA-binding
arahy.Tifrunner.gnm1.ann1.MA0DIS	8765.9	3779.13	1.21379	1.34917e-05	0.000293621	arahy.MA0DIS	arahy.Tifrunner.gnm1.Arahy.02	4807981	4813240	+	2341	-	PF03822:NAF domain|PF00069:Protein kinase domain	Pkinase
arahy.Tifrunner.gnm1.ann1.6MF5PG	379.168	163.372	1.2155	1.77132e-07	6.78652e-06	arahy.6MF5PG	arahy.Tifrunner.gnm1.Arahy.04	124812762	124816705	-	2131	-	PF00153:Mitochondrial carrier protein	Mito_carr
arahy.Tifrunner.gnm1.ann1.VS8GG1	3465.24	1491.75	1.21604	4.47537e-05	0.000827672	arahy.VS8GG1	arahy.Tifrunner.gnm1.Arahy.03	6552396	6555499	-	2988	-	PF00320:GATA zinc finger	GATA
arahy.Tifrunner.gnm1.ann1.MC0I99	694.489	297.557	1.22342	8.38001e-05	0.00142321	arahy.MC0I99	arahy.Tifrunner.gnm1.Arahy.13	101859320	101860055	-	573	-	PF12159:Protein of unknown function (DUF3593)	-
arahy.Tifrunner.gnm1.ann1.G6Z95W	568.159	243.247	1.2248	0.000220935	0.00320051	arahy.G6Z95W	arahy.Tifrunner.gnm1.Arahy.03	5003600	5007426	-	3445	-	-	-
arahy.Tifrunner.gnm1.ann1.11GRU6	532.159	227.653	1.22494	5.52092e-06	0.00013606	arahy.11GRU6	arahy.Tifrunner.gnm1.Arahy.15	28882341	28894855	-	4400	-	-	-
arahy.Tifrunner.gnm1.ann1.W0KHE5	223.576	95.5117	1.2255	0.00028905	0.00398419	arahy.W0KHE5	arahy.Tifrunner.gnm1.Arahy.20	88909015	88913720	+	2686	-	PF01490:Transmembrane amino acid transporter protein	Aa_trans
arahy.Tifrunner.gnm1.ann1.27TAQT	775.522	331.526	1.22596	1.20858e-05	0.000267733	arahy.27TAQT	arahy.Tifrunner.gnm1.Arahy.14	139227575	139231241	-	2229	-	PF00067:Cytochrome P450	p450
arahy.Tifrunner.gnm1.ann1.X45CIM	1647.69	703.499	1.22825	2.71583e-11	2.33162e-09	arahy.X45CIM	arahy.Tifrunner.gnm1.Arahy.13	4095993	4099817	+	1825	-	PF00069:Protein kinase domain	Pkinase
arahy.Tifrunner.gnm1.ann1.9GG7V0	1793.07	764.637	1.22958	7.71323e-06	0.000182088	arahy.9GG7V0	arahy.Tifrunner.gnm1.Arahy.07	20155891	20159700	-	2373	-	PF03081:Exo70 exocyst complex subunit	Exo70
arahy.Tifrunner.gnm1.ann1.HIWA31	1475.05	628.511	1.23098	0.000168645	0.0025566	arahy.HIWA31	arahy.Tifrunner.gnm1.Arahy.01	105918751	105925307	+	3017	-	PF00069:Protein kinase domain|PF03822:NAF domain	Pkinase
arahy.Tifrunner.gnm1.ann1.XL7NKK	384.637	163.803	1.23298	7.74119e-06	0.000182645	arahy.XL7NKK	arahy.Tifrunner.gnm1.Arahy.10	113592967	113595651	+	959	-	-	-
arahy.Tifrunner.gnm1.ann1.SJVP3Q	204.216	86.8673	1.2333	4.33724e-06	0.000109981	arahy.SJVP3Q	arahy.Tifrunner.gnm1.Arahy.20	7057349	7059897	-	2022	-	-	-
arahy.Tifrunner.gnm1.ann1.4S7XPI	1095.14	465.767	1.23381	0.000236827	0.00338373	arahy.4S7XPI	arahy.Tifrunner.gnm1.Arahy.05	42094036	42096678	-	1876	-	PF02186:TFIIE beta subunit core domain	-
arahy.Tifrunner.gnm1.ann1.Q8WU48	5120.26	2172.52	1.23681	3.72904e-07	1.2954e-05	arahy.Q8WU48	arahy.Tifrunner.gnm1.Arahy.09	21729890	21734708	-	2959	-	PF00026:Eukaryotic aspartyl protease|PF05184:Saposin-like type B, region 1	Asp
arahy.Tifrunner.gnm1.ann1.3S3A7C	2360.28	1001.28	1.23713	3.71159e-07	1.2904e-05	arahy.3S3A7C	arahy.Tifrunner.gnm1.Arahy.13	141156226	141168199	+	8673	-	PF01593:Flavin containing amine oxidoreductase	Amino_oxidase
arahy.Tifrunner.gnm1.ann1.1L3883	1064.26	451.406	1.23761	1.20821e-05	0.000267733	arahy.1L3883	arahy.Tifrunner.gnm1.Arahy.03	25709809	25716481	+	4227	-	PF02181:Formin Homology 2 Domain	FH2
arahy.Tifrunner.gnm1.ann1.VK3CXU	1176.53	499.028	1.23782	3.86861e-13	4.58823e-11	arahy.VK3CXU	arahy.Tifrunner.gnm1.Arahy.07	3278134	3281747	-	2837	-	PF11900:Domain of unknown function (DUF3420)|PF13857:Ankyrin repeats (many copies)|PF00651:BTB/POZ domain|PF12313:NPR1/NIM1 like defence protein C terminal	BTB
arahy.Tifrunner.gnm1.ann1.17MV76	259.558	110.063	1.23782	0.000210275	0.00307027	arahy.17MV76	arahy.Tifrunner.gnm1.Arahy.15	155676383	155681616	-	4401	-	PF02900:Catalytic LigB subunit of aromatic ring-opening dioxygenase	-
arahy.Tifrunner.gnm1.ann1.DBZ50V	850.527	360.694	1.23818	4.61597e-05	0.00084908	arahy.DBZ50V	arahy.Tifrunner.gnm1.Arahy.02	98044158	98050024	+	2695	-	PF00069:Protein kinase domain	Pkinase
arahy.Tifrunner.gnm1.ann1.5QUI8A	3001.36	1271.17	1.23966	6.20759e-05	0.00109554	arahy.5QUI8A	arahy.Tifrunner.gnm1.Arahy.13	12646079	12649466	-	2676	-	PF07690:Major Facilitator Superfamily	MFS_1
arahy.Tifrunner.gnm1.ann1.KY4V2I	378.187	160.228	1.2399	6.9651e-07	2.24699e-05	arahy.KY4V2I	arahy.Tifrunner.gnm1.Arahy.01	99987860	99990927	-	1166	-	PF13259:Protein of unknown function (DUF4050)	-
novel.1565	1252.34	530.124	1.24062	8.33775e-08	3.41199e-06	-	arahy.Tifrunner.gnm1.Arahy.07	1087419	1091199	+	3029	-	-	-
arahy.Tifrunner.gnm1.ann1.N5E9VC	871.482	368.81	1.24101	8.50781e-06	0.000198067	arahy.N5E9VC	arahy.Tifrunner.gnm1.Arahy.03	120138070	120142104	+	2792	-	PF00071:Ras family	Ras
arahy.Tifrunner.gnm1.ann1.AL1Y46	432.771	182.898	1.24121	0.000795023	0.00909821	arahy.AL1Y46	arahy.Tifrunner.gnm1.Arahy.19	15860013	15863264	-	2065	-	PF08879:WRC	-
arahy.Tifrunner.gnm1.ann1.ET7ARV	1744.13	737.452	1.24226	0.000861022	0.00968748	arahy.ET7ARV	arahy.Tifrunner.gnm1.Arahy.18	10159847	10162988	+	1770	-	PF04117:Mpv17 / PMP22 family	Mpv17_PMP22
novel.3194	69.296	29.1669	1.24465	0.000273754	0.00380473	-	arahy.Tifrunner.gnm1.Arahy.13	86619066	86620251	-	1101	-	-	-
arahy.Tifrunner.gnm1.ann1.MDB4JZ	1396.84	589.558	1.24482	4.75503e-07	1.60413e-05	arahy.MDB4JZ	arahy.Tifrunner.gnm1.Arahy.02	19744193	19748741	-	2017	-	PF02309:AUX/IAA family	-
arahy.Tifrunner.gnm1.ann1.3M73WP	1547.18	652.771	1.2452	3.9034e-06	0.000100249	arahy.3M73WP	arahy.Tifrunner.gnm1.Arahy.06	18867724	18871829	+	2533	-	PF00170:bZIP transcription factor	bZIP_1
arahy.Tifrunner.gnm1.ann1.6EYS0J	336.016	141.723	1.24559	0.000209706	0.00306416	arahy.6EYS0J	arahy.Tifrunner.gnm1.Arahy.05	88213069	88218303	-	4707	-	PF02900:Catalytic LigB subunit of aromatic ring-opening dioxygenase	-
arahy.Tifrunner.gnm1.ann1.9DQ4WH	1132.13	477.337	1.24612	4.4596e-06	0.000112812	arahy.9DQ4WH	arahy.Tifrunner.gnm1.Arahy.18	3742416	3746405	+	3543	-	PF12819:Carbohydrate-binding protein of the ER|PF07714:Protein tyrosine kinase	Pkinase_Tyr
arahy.Tifrunner.gnm1.ann1.Y173KB	693.521	292.375	1.24666	9.60083e-05	0.00159892	arahy.Y173KB	arahy.Tifrunner.gnm1.Arahy.08	9569957	9572475	+	1450	-	-	-
arahy.Tifrunner.gnm1.ann1.3211GC	253.309	106.683	1.2486	1.78993e-05	0.000377816	arahy.3211GC	arahy.Tifrunner.gnm1.Arahy.11	64273552	64275950	-	1620	-	PF04321:RmlD substrate binding domain	-
arahy.Tifrunner.gnm1.ann1.T18680	307.376	129.176	1.25021	3.16575e-06	8.37568e-05	arahy.T18680	arahy.Tifrunner.gnm1.Arahy.16	16214073	16216800	+	2401	-	PF00929:Exonuclease	Exonuc_X-T
arahy.Tifrunner.gnm1.ann1.VBG525	664.014	279.003	1.2508	0.000106752	0.00174199	arahy.VBG525	arahy.Tifrunner.gnm1.Arahy.11	567396	569384	-	1989	-	-	-
arahy.Tifrunner.gnm1.ann1.ZIVF7P	108.249	45.3678	1.25342	0.000250585	0.00353746	arahy.ZIVF7P	arahy.Tifrunner.gnm1.Arahy.05	10365817	10370095	+	2345	-	PF00067:Cytochrome P450	p450
arahy.Tifrunner.gnm1.ann1.7WQ35J	159.384	66.686	1.25633	4.16166e-07	1.42567e-05	arahy.7WQ35J	arahy.Tifrunner.gnm1.Arahy.11	141283546	141296733	-	4823	-	PF00888:Cullin family|PF02536:mTERF	Cullin
novel.1092	5163.31	2161.43	1.25644	8.34458e-10	5.24723e-08	-	arahy.Tifrunner.gnm1.Arahy.05	33267493	33272874	+	5382	-	-	-
arahy.Tifrunner.gnm1.ann1.CT51YV	3603.03	1505.61	1.25896	7.5472e-07	2.41258e-05	arahy.CT51YV	arahy.Tifrunner.gnm1.Arahy.20	34266684	34271921	-	2472	-	PF09279:Phosphoinositide-specific phospholipase C, efhand-like|PF00388:Phosphatidylinositol-specific phospholipase C, X domain|PF00168:C2 domain|PF00387:Phosphatidylinositol-specific phospholipase C, Y domain	PI-PLC-X
arahy.Tifrunner.gnm1.ann1.N3JKH2	604.888	252.721	1.25931	2.3121e-05	0.000468976	arahy.N3JKH2	arahy.Tifrunner.gnm1.Arahy.02	91016312	91024452	-	6109	-	PF08263:Leucine rich repeat N-terminal domain|PF13855:Leucine rich repeat|PF01063:Amino-transferase class IV	LRRNT_2
arahy.Tifrunner.gnm1.ann1.HK0XZ1	2408.21	1004.19	1.26207	0.000333307	0.00449594	arahy.HK0XZ1	arahy.Tifrunner.gnm1.Arahy.16	7768656	7773725	+	2949	-	PF13499:EF-hand domain pair|PF00069:Protein kinase domain	Pkinase
arahy.Tifrunner.gnm1.ann1.BAFS43	174.927	72.9432	1.26326	5.66174e-07	1.871e-05	arahy.BAFS43	arahy.Tifrunner.gnm1.Arahy.20	8497742	8499738	+	1560	-	-	-
arahy.Tifrunner.gnm1.ann1.XTK3T9	157.437	65.6053	1.26371	0.000331586	0.00448056	arahy.XTK3T9	arahy.Tifrunner.gnm1.Arahy.05	9174263	9176575	+	1506	-	PF04535:Domain of unknown function (DUF588)	-
arahy.Tifrunner.gnm1.ann1.NM5DTL	838.067	348.732	1.26469	0.000632049	0.0075623	arahy.NM5DTL	arahy.Tifrunner.gnm1.Arahy.08	17827053	17829122	-	1308	-	PF02450:Lecithin:cholesterol acyltransferase	-
arahy.Tifrunner.gnm1.ann1.UJ7NIY	154.12	64.2525	1.2654	0.000262887	0.00368269	arahy.UJ7NIY	arahy.Tifrunner.gnm1.Arahy.04	119916628	119919996	-	2631	-	PF16913:Purine nucleobase transmembrane transport	-
arahy.Tifrunner.gnm1.ann1.6ERU87	2852.05	1184.49	1.26802	1.42345e-09	8.59137e-08	arahy.6ERU87	arahy.Tifrunner.gnm1.Arahy.05	6781855	6786951	-	2590	-	PF01842:ACT domain	ACT
arahy.Tifrunner.gnm1.ann1.RDQ7NL	1149.23	476.605	1.27058	1.83237e-05	0.00038465	arahy.RDQ7NL	arahy.Tifrunner.gnm1.Arahy.03	108328125	108331119	-	2112	-	PF07526:Associated with HOX|PF05920:Homeobox KN domain	POX
arahy.Tifrunner.gnm1.ann1.1HQN2Q	1858.17	769.898	1.27062	9.25922e-07	2.87254e-05	arahy.1HQN2Q	arahy.Tifrunner.gnm1.Arahy.05	97529978	97534523	-	3352	-	PF07714:Protein tyrosine kinase	Pkinase_Tyr
arahy.Tifrunner.gnm1.ann1.U67RVC	261.745	108.57	1.27072	3.17216e-05	0.000617522	arahy.U67RVC	arahy.Tifrunner.gnm1.Arahy.08	4153722	4154297	+	576	-	PF13639:Ring finger domain	-
arahy.Tifrunner.gnm1.ann1.0G7P48	4786.16	1978.2	1.27462	2.30136e-17	4.99038e-15	arahy.0G7P48	arahy.Tifrunner.gnm1.Arahy.11	126920245	126931033	+	8955	-	-	-
arahy.Tifrunner.gnm1.ann1.SHNW9G	777.159	321.055	1.2753	0.000757052	0.00875899	arahy.SHNW9G	arahy.Tifrunner.gnm1.Arahy.14	133243891	133247838	+	2781	-	PF00481:Protein phosphatase 2C	PP2C
arahy.Tifrunner.gnm1.ann1.18SBFH	2312.13	955.267	1.27549	2.12831e-06	5.96891e-05	arahy.18SBFH	arahy.Tifrunner.gnm1.Arahy.07	44427966	44435960	-	3963	-	PF13696:Zinc knuckle|PF08783:DWNN domain	-
arahy.Tifrunner.gnm1.ann1.XJ9ES7	193.895	79.9699	1.27838	0.000153853	0.00236646	arahy.XJ9ES7	arahy.Tifrunner.gnm1.Arahy.05	8060356	8062802	-	1468	-	PF12937:F-box-like	-
arahy.Tifrunner.gnm1.ann1.V4GUGH	212.005	87.1086	1.28147	0.000158902	0.00242815	arahy.V4GUGH	arahy.Tifrunner.gnm1.Arahy.03	135582044	135584235	+	953	-	PF07983:X8 domain	-
arahy.Tifrunner.gnm1.ann1.B68HGA	4336.64	1783.71	1.28188	1.49754e-06	4.38402e-05	arahy.B68HGA	arahy.Tifrunner.gnm1.Arahy.11	124626594	124630221	+	2594	-	PF02701:Dof domain, zinc finger	zf-Dof
arahy.Tifrunner.gnm1.ann1.N634E9	426.149	175.253	1.28322	1.79683e-05	0.000379083	arahy.N634E9	arahy.Tifrunner.gnm1.Arahy.01	101875360	101880631	-	4023	-	-	-
arahy.Tifrunner.gnm1.ann1.L5TNM0	166.712	68.6554	1.28327	0.000266338	0.00372484	arahy.L5TNM0	arahy.Tifrunner.gnm1.Arahy.04	110564138	110571384	+	3967	-	PF00069:Protein kinase domain|PF08263:Leucine rich repeat N-terminal domain	Pkinase
arahy.Tifrunner.gnm1.ann1.0PJ706	266.095	109.312	1.28333	2.41236e-05	0.000486264	arahy.0PJ706	arahy.Tifrunner.gnm1.Arahy.10	3109251	3109880	+	630	-	PF03997:VPS28 protein	-
arahy.Tifrunner.gnm1.ann1.LE3KL9	1088.69	446.989	1.28431	1.38062e-07	5.40538e-06	arahy.LE3KL9	arahy.Tifrunner.gnm1.Arahy.03	138247296	138257802	+	8230	-	PF01593:Flavin containing amine oxidoreductase	Amino_oxidase
novel.4706	204.347	83.8499	1.28791	5.38946e-06	0.000132976	-	arahy.Tifrunner.gnm1.Arahy.19	16300599	16302925	+	2327	-	-	-
arahy.Tifrunner.gnm1.ann1.951CXV	611.789	250.536	1.28892	0.000438495	0.00562257	arahy.951CXV	arahy.Tifrunner.gnm1.Arahy.09	6480775	6484712	-	2646	-	-	-
arahy.Tifrunner.gnm1.ann1.18DP1Z	336.702	137.576	1.2894	0.000144192	0.00223915	arahy.18DP1Z	arahy.Tifrunner.gnm1.Arahy.15	143337186	143339333	+	1180	-	PF03168:Late embryogenesis abundant protein	-
arahy.Tifrunner.gnm1.ann1.45NR7C	3336.79	1364.34	1.29004	1.44287e-06	4.24466e-05	arahy.45NR7C	arahy.Tifrunner.gnm1.Arahy.04	16755329	16758854	-	1894	-	PF00847:AP2 domain	AP2
arahy.Tifrunner.gnm1.ann1.U4B0H2	1163.11	475.718	1.29019	0.000189873	0.00281451	arahy.U4B0H2	arahy.Tifrunner.gnm1.Arahy.15	149992298	149996171	+	6251	-	PF00069:Protein kinase domain|PF13855:Leucine rich repeat|PF08263:Leucine rich repeat N-terminal domain	Pkinase
arahy.Tifrunner.gnm1.ann1.JV155Z	200.4	81.9643	1.29079	2.00698e-05	0.00041591	arahy.JV155Z	arahy.Tifrunner.gnm1.Arahy.15	13990794	13996475	-	2722	-	PF12214:Cell cycle regulated microtubule associated protein	-
arahy.Tifrunner.gnm1.ann1.YZ9ULU	143.266	58.6725	1.29091	0.000190387	0.00282015	arahy.YZ9ULU	arahy.Tifrunner.gnm1.Arahy.03	4527921	4531188	-	2100	-	PF00083:Sugar (and other) transporter	Sugar_tr
arahy.Tifrunner.gnm1.ann1.I3TCZM	3122.12	1275.84	1.29109	2.72235e-06	7.34128e-05	arahy.I3TCZM	arahy.Tifrunner.gnm1.Arahy.13	7438504	7442619	+	3029	-	-	-
arahy.Tifrunner.gnm1.ann1.FW69P6	302.234	123.53	1.29245	0.000573532	0.00700765	arahy.FW69P6	arahy.Tifrunner.gnm1.Arahy.04	84559627	84563025	+	1310	-	PF00106:short chain dehydrogenase	adh_short
arahy.Tifrunner.gnm1.ann1.L53237	1704	694.075	1.29601	4.89834e-06	0.00012222	arahy.L53237	arahy.Tifrunner.gnm1.Arahy.02	66781707	66789237	+	2666	-	PF01490:Transmembrane amino acid transporter protein	Aa_trans
arahy.Tifrunner.gnm1.ann1.IZYS5X	422.595	172.256	1.29606	8.89364e-05	0.00149715	arahy.IZYS5X	arahy.Tifrunner.gnm1.Arahy.11	148867129	148871249	+	2919	-	PF01985:CRS1 / YhbY (CRM) domain	-
arahy.Tifrunner.gnm1.ann1.JHX99P	1269.49	517.025	1.29636	0.000517756	0.00643455	arahy.JHX99P	arahy.Tifrunner.gnm1.Arahy.05	95936550	95939821	+	1527	-	PF03171:2OG-Fe(II) oxygenase superfamily|PF14226:non-haem dioxygenase in morphine synthesis N-terminal	2OG-FeII_Oxy
arahy.Tifrunner.gnm1.ann1.SE0G45	221.566	90.3526	1.29683	6.97285e-05	0.00121766	arahy.SE0G45	arahy.Tifrunner.gnm1.Arahy.03	18373474	18378414	+	3429	-	PF00954:S-locus glycoprotein domain|PF01453:D-mannose binding lectin|PF07714:Protein tyrosine kinase	B_lectin
arahy.Tifrunner.gnm1.ann1.LIRE4J	267.803	109.041	1.2979	1.35391e-09	8.19516e-08	arahy.LIRE4J	arahy.Tifrunner.gnm1.Arahy.15	156563596	156566145	+	1174	-	PF06232:Embryo-specific protein 3, (ATS3)	-
arahy.Tifrunner.gnm1.ann1.JQB408	1205.82	489.209	1.30154	1.93949e-07	7.37041e-06	arahy.JQB408	arahy.Tifrunner.gnm1.Arahy.16	148777554	148785236	-	4628	-	PF00481:Protein phosphatase 2C	PP2C
arahy.Tifrunner.gnm1.ann1.Z4XL8W	324.596	131.583	1.30393	0.00021817	0.00316918	arahy.Z4XL8W	arahy.Tifrunner.gnm1.Arahy.06	1455216	1458541	+	2660	-	PF01008:Initiation factor 2 subunit family	-
arahy.Tifrunner.gnm1.ann1.V0P37H	1337.14	541.69	1.30412	9.34124e-08	3.78217e-06	arahy.V0P37H	arahy.Tifrunner.gnm1.Arahy.16	35080645	35087842	+	3124	-	PF03741:Integral membrane protein TerC family	-
arahy.Tifrunner.gnm1.ann1.G7J9WL	300.682	121.716	1.30496	2.48693e-05	0.000499142	arahy.G7J9WL	arahy.Tifrunner.gnm1.Arahy.20	1171849	1176378	-	1459	-	PF13855:Leucine rich repeat	-
arahy.Tifrunner.gnm1.ann1.14IBSY	3670.97	1485.35	1.30559	1.33247e-05	0.000290737	arahy.14IBSY	arahy.Tifrunner.gnm1.Arahy.11	6616944	6621218	+	2325	-	PF02045:CCAAT-binding transcription factor (CBF-B/NF-YA) subunit B	CBFB_NFYA
arahy.Tifrunner.gnm1.ann1.S5VFF6	1283.3	519.116	1.3057	1.07578e-12	1.20361e-10	arahy.S5VFF6	arahy.Tifrunner.gnm1.Arahy.15	154523663	154528816	-	4390	-	PF00931:NB-ARC domain|PF01582:TIR domain	TIR
arahy.Tifrunner.gnm1.ann1.XNK7YC	2365.92	956.92	1.30578	1.41375e-07	5.52214e-06	arahy.XNK7YC	arahy.Tifrunner.gnm1.Arahy.06	19482988	19486770	-	2134	-	PF17047:Synaptotagmin-like mitochondrial-lipid-binding domain|PF00168:C2 domain	C2
arahy.Tifrunner.gnm1.ann1.84MHXV	76.4026	30.8215	1.30651	0.000838192	0.00948898	arahy.84MHXV	arahy.Tifrunner.gnm1.Arahy.18	128749774	128754247	+	1808	-	PF00481:Protein phosphatase 2C	PP2C
arahy.Tifrunner.gnm1.ann1.I7Z1X1	151.873	61.2755	1.30754	4.60633e-07	1.56147e-05	arahy.I7Z1X1	arahy.Tifrunner.gnm1.Arahy.17	35129398	35134024	+	2419	-	PF06814:Lung seven transmembrane receptor	-
arahy.Tifrunner.gnm1.ann1.FP3Q5V	1942.12	784.461	1.30808	7.3863e-05	0.00127608	arahy.FP3Q5V	arahy.Tifrunner.gnm1.Arahy.03	39161519	39164569	+	2769	-	PF03106:WRKY DNA -binding domain|PF10533:Plant zinc cluster domain	WRKY
arahy.Tifrunner.gnm1.ann1.G5XEUT	2676.26	1079.31	1.31025	6.48271e-05	0.00113726	arahy.G5XEUT	arahy.Tifrunner.gnm1.Arahy.17	12608577	12612182	-	1989	-	PF01490:Transmembrane amino acid transporter protein	Aa_trans
arahy.Tifrunner.gnm1.ann1.CT3KKI	2099.46	845.938	1.3112	0.000254802	0.00358976	arahy.CT3KKI	arahy.Tifrunner.gnm1.Arahy.15	6581825	6586912	+	2575	-	PF01842:ACT domain	ACT
arahy.Tifrunner.gnm1.ann1.FN9T2Y	908.235	365.906	1.31218	3.57873e-07	1.25041e-05	arahy.FN9T2Y	arahy.Tifrunner.gnm1.Arahy.03	137508153	137514131	-	2815	-	PF04791:LMBR1-like membrane protein	-
arahy.Tifrunner.gnm1.ann1.ICL5HQ	290.968	117.181	1.31227	9.29323e-05	0.00155323	arahy.ICL5HQ	arahy.Tifrunner.gnm1.Arahy.02	87486131	87489006	-	1960	-	PF00931:NB-ARC domain	NB-ARC
arahy.Tifrunner.gnm1.ann1.UER72I	489.356	196.923	1.31253	0.000655818	0.00778689	arahy.UER72I	arahy.Tifrunner.gnm1.Arahy.20	956334	961932	-	3682	-	PF00069:Protein kinase domain	Pkinase
arahy.Tifrunner.gnm1.ann1.4CI2WL	230.287	92.7631	1.31344	0.000322021	0.00436852	arahy.4CI2WL	arahy.Tifrunner.gnm1.Arahy.06	16785815	16790621	-	1742	-	-	-
arahy.Tifrunner.gnm1.ann1.TB85VG	1358.66	546.652	1.31346	7.94453e-05	0.00135637	arahy.TB85VG	arahy.Tifrunner.gnm1.Arahy.13	4234813	4238069	-	2542	-	PF12796:Ankyrin repeats (3 copies)|PF13962:Domain of unknown function	-
novel.1224	92.1863	37.0081	1.31422	0.000177834	0.00267557	-	arahy.Tifrunner.gnm1.Arahy.05	42273308	42277599	-	1850	-	-	-
arahy.Tifrunner.gnm1.ann1.9T83YI	1548.24	622.426	1.31501	9.6799e-07	2.9702e-05	arahy.9T83YI	arahy.Tifrunner.gnm1.Arahy.17	123016850	123021621	-	2582	-	PF00027:Cyclic nucleotide-binding domain|PF00520:Ion transport protein	Ion_trans
arahy.Tifrunner.gnm1.ann1.6Z62DP	1884.73	757.19	1.3151	3.29448e-06	8.65661e-05	arahy.6Z62DP	arahy.Tifrunner.gnm1.Arahy.15	148288487	148292910	+	3187	-	PF07714:Protein tyrosine kinase	Pkinase_Tyr
novel.1507	300.673	120.91	1.31557	6.87766e-06	0.000164298	-	arahy.Tifrunner.gnm1.Arahy.06	91040182	91042625	-	2444	-	PF00201:UDP-glucoronosyl and UDP-glucosyl transferase	UDPGT
arahy.Tifrunner.gnm1.ann1.6LV2G4	588.53	236.635	1.31565	6.22854e-05	0.00109816	arahy.6LV2G4	arahy.Tifrunner.gnm1.Arahy.09	12845484	12851440	+	1920	-	PF01926:50S ribosome-binding GTPase|PF02824:TGS domain|PF16897:C-terminal region of MMR_HSR1 domain	-
arahy.Tifrunner.gnm1.ann1.KCC73G	298.476	119.658	1.31648	0.000500483	0.00627738	arahy.KCC73G	arahy.Tifrunner.gnm1.Arahy.15	148433430	148434258	+	4865	-	-	-
novel.1922	1933.73	775.654	1.31813	2.978e-05	0.000585139	-	arahy.Tifrunner.gnm1.Arahy.08	51558850	51563904	-	5055	-	PF00168:C2 domain|PF08372:Plant phosphoribosyltransferase C-terminal	C2
arahy.Tifrunner.gnm1.ann1.MTF7G2	1521.88	610.283	1.31877	0.000242517	0.00344902	arahy.MTF7G2	arahy.Tifrunner.gnm1.Arahy.11	9351552	9353195	+	1644	-	PF03514:GRAS domain family	GRAS
arahy.Tifrunner.gnm1.ann1.WYRK4G	160.676	64.2441	1.31984	3.0848e-07	1.10256e-05	arahy.WYRK4G	arahy.Tifrunner.gnm1.Arahy.11	2237047	2249237	+	2162	-	PF04678:Mitochondrial calcium uniporter|PF00641:Zn-finger in Ran binding protein and others	zf-RanBP
arahy.Tifrunner.gnm1.ann1.UV9SWK	347.416	139.082	1.32207	1.23352e-08	6.11404e-07	arahy.UV9SWK	arahy.Tifrunner.gnm1.Arahy.18	361927	365328	-	1806	-	PF00448:SRP54-type protein, GTPase domain|PF02978:Signal peptide binding domain|PF02881:SRP54-type protein, helical bundle domain	-
novel.1060	743.126	297.108	1.32212	0.000128094	0.00202657	-	arahy.Tifrunner.gnm1.Arahy.04	124458041	124472572	-	5216	-	PF02458:Transferase family	-
arahy.Tifrunner.gnm1.ann1.X07PWR	582.843	233.238	1.32229	6.6773e-07	2.1641e-05	arahy.X07PWR	arahy.Tifrunner.gnm1.Arahy.16	14878257	14884178	+	2888	-	PF03619:Organic solute transporter Ostalpha	-
arahy.Tifrunner.gnm1.ann1.4U9EUW	567.975	226.894	1.32404	1.54894e-10	1.15329e-08	arahy.4U9EUW	arahy.Tifrunner.gnm1.Arahy.04	1506291	1514951	-	4276	-	PF12796:Ankyrin repeats (3 copies)|PF03859:CG-1 domain|PF01833:IPT/TIG domain	CG-1
arahy.Tifrunner.gnm1.ann1.K6REY5	831.789	332.191	1.32426	8.48898e-08	3.46377e-06	arahy.K6REY5	arahy.Tifrunner.gnm1.Arahy.06	8480288	8482631	-	1193	-	PF04265:Thiamin pyrophosphokinase, vitamin B1 binding domain|PF04263:Thiamin pyrophosphokinase, catalytic domain	-
arahy.Tifrunner.gnm1.ann1.HXZ6JQ	1089.05	434.686	1.32543	1.66666e-05	0.000354644	arahy.HXZ6JQ	arahy.Tifrunner.gnm1.Arahy.02	15902975	15911535	+	5040	-	PF00069:Protein kinase domain|PF00433:Protein kinase C terminal domain	Pkinase
arahy.Tifrunner.gnm1.ann1.5BD1HA	528.069	210.461	1.32766	4.01478e-05	0.000753243	arahy.5BD1HA	arahy.Tifrunner.gnm1.Arahy.17	1678239	1684644	-	4696	-	PF03177:Non-repetitive/WGA-negative nucleoporin C-terminal|PF08801:Nup133 N terminal like	-
arahy.Tifrunner.gnm1.ann1.6FS9GU	5663.17	2255.47	1.32831	1.56243e-05	0.000334836	arahy.6FS9GU	arahy.Tifrunner.gnm1.Arahy.17	18081008	18085073	+	2636	-	PF00249:Myb-like DNA-binding domain	Myb_DNA-binding
arahy.Tifrunner.gnm1.ann1.D8DD79	1013.48	403.365	1.329	2.30092e-07	8.51319e-06	arahy.D8DD79	arahy.Tifrunner.gnm1.Arahy.13	22463790	22472042	+	5793	-	PF14288:1,3-beta-glucan synthase subunit FKS1, domain-1|PF02364:1,3-beta-glucan synthase component	-
arahy.Tifrunner.gnm1.ann1.918JYJ	1725.34	686.792	1.32923	9.96028e-06	0.000226247	arahy.918JYJ	arahy.Tifrunner.gnm1.Arahy.12	1374377	1377394	+	3018	-	PF08372:Plant phosphoribosyltransferase C-terminal|PF00168:C2 domain	C2
arahy.Tifrunner.gnm1.ann1.AP0627	163.526	64.7637	1.33404	0.000505966	0.00632352	arahy.AP0627	arahy.Tifrunner.gnm1.Arahy.11	116503051	116509008	-	2518	-	-	-
arahy.Tifrunner.gnm1.ann1.FVN5RM	1122.99	445.527	1.33406	0.000598173	0.00723518	arahy.FVN5RM	arahy.Tifrunner.gnm1.Arahy.09	116933208	116936820	+	2177	-	PF01167:Tub family|PF00646:F-box domain	Tub
arahy.Tifrunner.gnm1.ann1.DS63LJ	691.869	274.573	1.33411	0.000428541	0.00552155	arahy.DS63LJ	arahy.Tifrunner.gnm1.Arahy.11	2445555	2448208	-	1015	-	PF00252:Ribosomal protein L16p/L10e	-
arahy.Tifrunner.gnm1.ann1.T04HJJ	536.021	212.65	1.33538	3.42987e-07	1.20945e-05	arahy.T04HJJ	arahy.Tifrunner.gnm1.Arahy.03	130323140	130326806	-	1803	-	-	-
arahy.Tifrunner.gnm1.ann1.UV7373	5704.79	2254.36	1.33932	4.19134e-05	0.000781566	arahy.UV7373	arahy.Tifrunner.gnm1.Arahy.03	121941132	121947684	+	4288	-	PF14569:Zinc-binding RING-finger|PF03552:Cellulose synthase	-
arahy.Tifrunner.gnm1.ann1.08IJVF	350.332	138.057	1.34308	3.67365e-07	1.27933e-05	arahy.08IJVF	arahy.Tifrunner.gnm1.Arahy.16	127872134	127877374	-	1611	-	PF02338:OTU-like cysteine protease	OTU
arahy.Tifrunner.gnm1.ann1.1R97WW	607.929	239.769	1.34371	1.19127e-08	5.94629e-07	arahy.1R97WW	arahy.Tifrunner.gnm1.Arahy.13	113149923	113153952	-	2989	-	PF13041:PPR repeat family|PF12854:PPR repeat	-
arahy.Tifrunner.gnm1.ann1.IZ5QGV	581.641	228.951	1.3442	1.64541e-05	0.000350477	arahy.IZ5QGV	arahy.Tifrunner.gnm1.Arahy.02	86148949	86154165	+	3694	-	PF12043:Domain of unknown function (DUF3527)	-
arahy.Tifrunner.gnm1.ann1.F6CHDN	414.796	163.241	1.34485	2.02556e-09	1.18185e-07	arahy.F6CHDN	arahy.Tifrunner.gnm1.Arahy.04	4826227	4830496	+	2461	-	PF13499:EF-hand domain pair|PF00069:Protein kinase domain	Pkinase
arahy.Tifrunner.gnm1.ann1.4105RR	1106.56	435.47	1.34597	6.25716e-05	0.00110275	arahy.4105RR	arahy.Tifrunner.gnm1.Arahy.10	5687995	5696468	+	4910	-	PF00168:C2 domain|PF13499:EF-hand domain pair|PF02666:Phosphatidylserine decarboxylase	C2
arahy.Tifrunner.gnm1.ann1.I4CW6I	1247.05	490.701	1.34617	6.665e-08	2.80103e-06	arahy.I4CW6I	arahy.Tifrunner.gnm1.Arahy.10	101721270	101725064	-	2272	-	PF05670:Domain of unknown function (DUF814)	-
novel.4796	624.651	245.734	1.34633	7.51873e-05	0.00129737	-	arahy.Tifrunner.gnm1.Arahy.19	140055331	140059717	+	2905	-	-	-
novel.3232	159.196	62.6584	1.34749	0.000344294	0.00460826	-	arahy.Tifrunner.gnm1.Arahy.13	132928497	132930049	-	1553	-	-	-
novel.3422	85.2133	33.4867	1.34871	0.000469582	0.00595673	-	arahy.Tifrunner.gnm1.Arahy.14	18549360	18551786	-	2427	-	PF05637:galactosyl transferase GMA12/MNN10 family	-
arahy.Tifrunner.gnm1.ann1.I47HGM	568.853	223.311	1.34998	7.35716e-05	0.00127311	arahy.I47HGM	arahy.Tifrunner.gnm1.Arahy.17	125381198	125385167	+	1434	-	-	-
arahy.Tifrunner.gnm1.ann1.9ZMQ3R	307.854	120.657	1.35141	4.81915e-07	1.62056e-05	arahy.9ZMQ3R	arahy.Tifrunner.gnm1.Arahy.03	7226118	7229523	-	3406	-	PF02636:Putative S-adenosyl-L-methionine-dependent methyltransferase	-
arahy.Tifrunner.gnm1.ann1.JMV5LB	665.906	261.003	1.35166	7.55998e-10	4.80413e-08	arahy.JMV5LB	arahy.Tifrunner.gnm1.Arahy.06	101101049	101107552	-	2313	-	-	-
arahy.Tifrunner.gnm1.ann1.6V09A5	187.203	73.3385	1.35202	6.51612e-06	0.000157179	arahy.6V09A5	arahy.Tifrunner.gnm1.Arahy.10	4393773	4396120	-	1743	-	-	-
arahy.Tifrunner.gnm1.ann1.BC4RW5	4017.75	1571.93	1.35397	9.84827e-06	0.000224022	arahy.BC4RW5	arahy.Tifrunner.gnm1.Arahy.05	85368384	85373503	-	3290	-	PF00454:Phosphatidylinositol 3- and 4-kinase	PI3_PI4_kinase
arahy.Tifrunner.gnm1.ann1.TRGC7G	3391.67	1319.52	1.36208	2.15344e-05	0.000440617	arahy.TRGC7G	arahy.Tifrunner.gnm1.Arahy.06	109381793	109387858	-	1718	-	PF03790:KNOX1 domain|PF05920:Homeobox KN domain|PF03789:ELK domain|PF03791:KNOX2 domain	KNOX2
arahy.Tifrunner.gnm1.ann1.EG26MQ	176.078	68.6069	1.3625	7.9152e-05	0.00135301	arahy.EG26MQ	arahy.Tifrunner.gnm1.Arahy.14	130746504	130751281	+	4120	-	PF01582:TIR domain|PF00931:NB-ARC domain	TIR
novel.4964	2237.74	870.232	1.36298	7.72297e-09	4.00604e-07	-	arahy.Tifrunner.gnm1.Arahy.19	155483809	155485947	-	2139	-	PF13639:Ring finger domain	-
arahy.Tifrunner.gnm1.ann1.PRT3GM	2268.2	881.792	1.36308	1.24442e-05	0.000274372	arahy.PRT3GM	arahy.Tifrunner.gnm1.Arahy.12	116987278	116995748	-	4246	-	PF00635:MSP (Major sperm protein) domain	Motile_Sperm
arahy.Tifrunner.gnm1.ann1.WRGL83	226.285	87.9533	1.36343	0.000525608	0.00652442	arahy.WRGL83	arahy.Tifrunner.gnm1.Arahy.18	2721576	2723325	-	1347	-	PF00201:UDP-glucoronosyl and UDP-glucosyl transferase	UDPGT
arahy.Tifrunner.gnm1.ann1.KN857F	99.7426	38.7701	1.36376	0.000208021	0.00304701	arahy.KN857F	arahy.Tifrunner.gnm1.Arahy.20	131865692	131870526	-	2482	-	-	-
arahy.Tifrunner.gnm1.ann1.WXC3CC	404.915	157.19	1.36543	2.73764e-08	1.26418e-06	arahy.WXC3CC	arahy.Tifrunner.gnm1.Arahy.15	11667296	11670738	+	1447	-	PF00719:Inorganic pyrophosphatase	Pyrophosphatase
arahy.Tifrunner.gnm1.ann1.G1MIMQ	84.9065	32.8431	1.36811	3.57966e-05	0.000685431	arahy.G1MIMQ	arahy.Tifrunner.gnm1.Arahy.20	750355	754863	+	1669	-	PF02042:RWP-RK domain	RWP-RK
arahy.Tifrunner.gnm1.ann1.P6VX4D	164.653	63.7512	1.36889	4.26473e-06	0.000108339	arahy.P6VX4D	arahy.Tifrunner.gnm1.Arahy.05	8651303	8654541	+	1900	-	PF00685:Sulfotransferase domain	Sulfotransfer_1
arahy.Tifrunner.gnm1.ann1.TKPQ9K	668.748	258.707	1.36926	1.95861e-06	5.541e-05	arahy.TKPQ9K	arahy.Tifrunner.gnm1.Arahy.13	5607254	5612409	-	5078	-	PF00939:Sodium:sulfate symporter transmembrane region	Na_sulph_symp
arahy.Tifrunner.gnm1.ann1.D79Q71	3622.54	1401.76	1.36992	6.64228e-06	0.000159674	arahy.D79Q71	arahy.Tifrunner.gnm1.Arahy.08	6269465	6275512	+	2735	-	PF08235:LNS2 (Lipin/Ned1/Smp2)|PF04571:lipin, N-terminal conserved region	-
arahy.Tifrunner.gnm1.ann1.U5XLWX	334.843	129.193	1.37262	0.000421272	0.00543788	arahy.U5XLWX	arahy.Tifrunner.gnm1.Arahy.18	9910190	9913203	+	2279	-	PF01501:Glycosyl transferase family 8	Glyco_transf_8
arahy.Tifrunner.gnm1.ann1.ZP6UQG	1291.79	498.709	1.37362	2.55149e-07	9.33358e-06	arahy.ZP6UQG	arahy.Tifrunner.gnm1.Arahy.19	152445399	152453656	+	6021	-	PF00664:ABC transporter transmembrane region|PF00005:ABC transporter	ABC_membrane
arahy.Tifrunner.gnm1.ann1.SYM6HI	1707.1	658.926	1.37386	3.53792e-08	1.5918e-06	arahy.SYM6HI	arahy.Tifrunner.gnm1.Arahy.01	89103229	89108389	-	3153	-	PF07887:Calmodulin binding protein-like	-
arahy.Tifrunner.gnm1.ann1.P56WT2	2370.9	912.476	1.37751	0.000295474	0.00405679	arahy.P56WT2	arahy.Tifrunner.gnm1.Arahy.12	117510793	117512637	-	937	-	-	-
arahy.Tifrunner.gnm1.ann1.Z4H4PD	380.544	146.352	1.37935	2.48252e-06	6.76391e-05	arahy.Z4H4PD	arahy.Tifrunner.gnm1.Arahy.03	2920892	2924508	-	3220	-	PF00481:Protein phosphatase 2C	PP2C
arahy.Tifrunner.gnm1.ann1.4IR4XJ	442.918	170.329	1.37951	1.12732e-06	3.385e-05	arahy.4IR4XJ	arahy.Tifrunner.gnm1.Arahy.11	137681847	137685637	+	3272	-	PF03106:WRKY DNA -binding domain	WRKY
arahy.Tifrunner.gnm1.ann1.FW0N61	1676.57	643.706	1.38141	0.00075755	0.00876233	arahy.FW0N61	arahy.Tifrunner.gnm1.Arahy.19	115383215	115388468	-	4759	-	PF04564:U-box domain	U-box
arahy.Tifrunner.gnm1.ann1.7M140W	1186.58	455.425	1.38203	1.61543e-17	3.59566e-15	arahy.7M140W	arahy.Tifrunner.gnm1.Arahy.12	117182257	117188503	-	5296	-	-	-
arahy.Tifrunner.gnm1.ann1.6ZAY02	519.473	199.398	1.3824	9.93146e-08	3.98661e-06	arahy.6ZAY02	arahy.Tifrunner.gnm1.Arahy.15	11726744	11731214	+	2430	-	-	-
arahy.Tifrunner.gnm1.ann1.GTTL2Q	352.714	135.186	1.38299	0.000168101	0.00254928	arahy.GTTL2Q	arahy.Tifrunner.gnm1.Arahy.03	119094895	119098751	-	2184	-	PF07992:Pyridine nucleotide-disulphide oxidoreductase	Pyr_redox_2
arahy.Tifrunner.gnm1.ann1.A0EQPQ	409.059	156.816	1.38466	1.58034e-05	0.000338329	arahy.A0EQPQ	arahy.Tifrunner.gnm1.Arahy.08	8692564	8695440	+	1581	-	-	-
novel.4279	836.899	320.204	1.38581	1.1074e-07	4.41158e-06	-	arahy.Tifrunner.gnm1.Arahy.17	134633902	134635619	+	1718	-	PF12937:F-box-like	-
arahy.Tifrunner.gnm1.ann1.N1L3G9	295.432	112.896	1.38862	0.000219779	0.00318706	arahy.N1L3G9	arahy.Tifrunner.gnm1.Arahy.01	98497606	98498799	-	1194	-	-	-
arahy.Tifrunner.gnm1.ann1.M8FFM7	682.427	260.556	1.38913	2.55123e-07	9.33358e-06	arahy.M8FFM7	arahy.Tifrunner.gnm1.Arahy.09	118106510	118109410	-	1625	-	PF09335:SNARE associated Golgi protein	-
arahy.Tifrunner.gnm1.ann1.TFF6CD	3108.99	1186.04	1.39017	0.000359584	0.00477192	arahy.TFF6CD	arahy.Tifrunner.gnm1.Arahy.01	111867707	111870765	+	2300	-	PF00854:POT family	-
arahy.Tifrunner.gnm1.ann1.X5BQMH	1677.44	638.533	1.39277	1.20178e-13	1.54608e-11	arahy.X5BQMH	arahy.Tifrunner.gnm1.Arahy.02	2595113	2601367	+	4195	-	PF00534:Glycosyl transferases group 1	Glycos_transf_1
arahy.Tifrunner.gnm1.ann1.8K3JW9	217.912	83.094	1.39374	0.00043281	0.00557143	arahy.8K3JW9	arahy.Tifrunner.gnm1.Arahy.15	8123632	8126038	-	1480	-	PF12937:F-box-like	-
arahy.Tifrunner.gnm1.ann1.KQYW0D	632.127	240.227	1.39467	0.000192573	0.00284651	arahy.KQYW0D	arahy.Tifrunner.gnm1.Arahy.13	31387615	31396260	+	3398	-	PF03009:Glycerophosphoryl diester phosphodiesterase family	-
arahy.Tifrunner.gnm1.ann1.FI1HV3	618.282	235.086	1.39517	3.51279e-07	1.23559e-05	arahy.FI1HV3	arahy.Tifrunner.gnm1.Arahy.10	964136	974826	-	7285	-	PF13456:Reverse transcriptase-like|PF00012:Hsp70 protein|PF01031:Dynamin central region|PF00350:Dynamin family|PF02212:Dynamin GTPase effector domain|PF07714:Protein tyrosine kinase|PF13855:Leucine rich repeat|PF11721:Di-glucose binding within endoplasmic reticulum	HSP70
novel.500	73.9042	28.062	1.39533	0.000246283	0.00348843	-	arahy.Tifrunner.gnm1.Arahy.02	99498445	99500719	-	1263	-	-	-
novel.2564	137.174	52.1707	1.3957	3.50886e-07	1.23524e-05	-	arahy.Tifrunner.gnm1.Arahy.11	1555302	1556626	-	1106	-	-	-
arahy.Tifrunner.gnm1.ann1.P34XNR	543.594	206.38	1.39678	2.3046e-07	8.51932e-06	arahy.P34XNR	arahy.Tifrunner.gnm1.Arahy.12	3192373	3197543	+	2273	-	-	-
arahy.Tifrunner.gnm1.ann1.Z4FQG9	721.362	273.045	1.40281	1.13205e-06	3.3968e-05	arahy.Z4FQG9	arahy.Tifrunner.gnm1.Arahy.08	14558952	14559791	+	5043	-	PF00924:Mechanosensitive ion channel	-
arahy.Tifrunner.gnm1.ann1.GV821P	915.199	346.005	1.4031	4.37026e-08	1.92915e-06	arahy.GV821P	arahy.Tifrunner.gnm1.Arahy.09	110421411	110427933	-	2858	-	PF09742:Dyggve-Melchior-Clausen syndrome protein	-
arahy.Tifrunner.gnm1.ann1.HMZA4Q	1519.32	573.139	1.40658	5.72236e-08	2.44642e-06	arahy.HMZA4Q	arahy.Tifrunner.gnm1.Arahy.13	108588863	108591023	+	1731	-	PF00155:Aminotransferase class I and II	Aminotran_1_2
arahy.Tifrunner.gnm1.ann1.X9C73S	327.472	123.423	1.40671	4.1542e-09	2.29342e-07	arahy.X9C73S	arahy.Tifrunner.gnm1.Arahy.18	1852548	1855878	+	1791	-	-	-
arahy.Tifrunner.gnm1.ann1.23D8N6	612.684	231.072	1.4077	3.74086e-08	1.67594e-06	arahy.23D8N6	arahy.Tifrunner.gnm1.Arahy.06	6365900	6370043	-	2165	-	PF03619:Organic solute transporter Ostalpha	-
arahy.Tifrunner.gnm1.ann1.PFN41B	2103.09	792.375	1.40805	5.06405e-07	1.69884e-05	arahy.PFN41B	arahy.Tifrunner.gnm1.Arahy.07	75758146	75762278	+	4048	-	PF16363:GDP-mannose 4,6 dehydratase|PF04321:RmlD substrate binding domain	-
arahy.Tifrunner.gnm1.ann1.R93B4J	492.43	185.629	1.40832	0.000110141	0.00178689	arahy.R93B4J	arahy.Tifrunner.gnm1.Arahy.01	110396580	110399455	+	2256	-	-	-
arahy.Tifrunner.gnm1.ann1.1VR9T8	4503.29	1694.95	1.40952	7.47993e-10	4.76045e-08	arahy.1VR9T8	arahy.Tifrunner.gnm1.Arahy.14	1479653	1486690	+	3437	-	PF14703:Cytosolic domain of 10TM putative phosphate transporter|PF13967:Late exocytosis, associated with Golgi transport|PF02714:Calcium-dependent channel, 7TM region, putative phosphate	-
novel.5008	117.142	44.1237	1.41063	0.000235474	0.00336936	-	arahy.Tifrunner.gnm1.Arahy.20	23577701	23580215	+	1270	-	PF13639:Ring finger domain	-
arahy.Tifrunner.gnm1.ann1.Z6ZXKG	1671.87	628.032	1.41247	0.000409141	0.00531062	arahy.Z6ZXKG	arahy.Tifrunner.gnm1.Arahy.08	10683551	10692206	+	2777	-	PF01556:DnaJ C terminal domain|PF00171:Aldehyde dehydrogenase family	Aldedh
arahy.Tifrunner.gnm1.ann1.Z6KCP2	986.957	370.681	1.41298	1.59086e-09	9.45257e-08	arahy.Z6KCP2	arahy.Tifrunner.gnm1.Arahy.16	113492964	113497251	+	1804	-	PF00179:Ubiquitin-conjugating enzyme	UQ_con
arahy.Tifrunner.gnm1.ann1.4XP552	942.956	353.872	1.41422	6.06343e-05	0.0010781	arahy.4XP552	arahy.Tifrunner.gnm1.Arahy.08	47532635	47537821	-	3313	-	PF00564:PB1 domain|PF13414:TPR repeat	-
novel.1774	1270.1	476.597	1.41437	1.29472e-07	5.1046e-06	-	arahy.Tifrunner.gnm1.Arahy.08	27749411	27753193	+	3783	-	PF07714:Protein tyrosine kinase|PF12819:Carbohydrate-binding protein of the ER	Pkinase_Tyr
arahy.Tifrunner.gnm1.ann1.ZNI90C	289.69	108.812	1.41544	2.91671e-06	7.7806e-05	arahy.ZNI90C	arahy.Tifrunner.gnm1.Arahy.06	2079118	2081452	+	1419	-	PF00004:ATPase family associated with various cellular activities (AAA)|PF14363:Domain associated at C-terminal with AAA	AAA
arahy.Tifrunner.gnm1.ann1.Q28BRX	2534.2	948.061	1.41832	3.19556e-06	8.43884e-05	arahy.Q28BRX	arahy.Tifrunner.gnm1.Arahy.04	123394234	123398094	+	2649	-	PF02701:Dof domain, zinc finger	zf-Dof
arahy.Tifrunner.gnm1.ann1.S4HK2G	1088.16	406.722	1.41948	0.000608405	0.00733363	arahy.S4HK2G	arahy.Tifrunner.gnm1.Arahy.06	7837372	7840610	+	2864	-	-	-
arahy.Tifrunner.gnm1.ann1.40EGC8	1516.34	566.87	1.41999	4.40449e-07	1.49909e-05	arahy.40EGC8	arahy.Tifrunner.gnm1.Arahy.03	122541850	122552322	+	4240	-	PF08783:DWNN domain	-
arahy.Tifrunner.gnm1.ann1.LJYJ4M	3408.07	1272.99	1.42081	4.54834e-06	0.000114781	arahy.LJYJ4M	arahy.Tifrunner.gnm1.Arahy.13	7984769	7987892	+	3001	-	PF00320:GATA zinc finger	GATA
arahy.Tifrunner.gnm1.ann1.P5AXXG	3047.16	1137.87	1.42143	2.90028e-08	1.33489e-06	arahy.P5AXXG	arahy.Tifrunner.gnm1.Arahy.01	4955698	4959970	-	3040	-	PF02045:CCAAT-binding transcription factor (CBF-B/NF-YA) subunit B	CBFB_NFYA
novel.1635	1477.98	551.828	1.42158	3.95979e-05	0.000744326	-	arahy.Tifrunner.gnm1.Arahy.07	71540423	71545124	+	2175	-	PF12734:Cysteine-rich TM module stress tolerance	-
arahy.Tifrunner.gnm1.ann1.E98N96	293.872	109.828	1.42229	3.61655e-05	0.000691551	arahy.E98N96	arahy.Tifrunner.gnm1.Arahy.06	2295862	2299796	-	2494	-	PF02309:AUX/IAA family|PF06507:Auxin response factor|PF02362:B3 DNA binding domain	Auxin_resp
arahy.Tifrunner.gnm1.ann1.H5JCD8	1249.1	465.335	1.42475	0.000421224	0.00543788	arahy.H5JCD8	arahy.Tifrunner.gnm1.Arahy.04	120048892	120052410	-	3042	-	PF07714:Protein tyrosine kinase|PF08263:Leucine rich repeat N-terminal domain	Pkinase_Tyr
arahy.Tifrunner.gnm1.ann1.UDIE03	1169.91	434.926	1.42674	1.00817e-16	2.00055e-14	arahy.UDIE03	arahy.Tifrunner.gnm1.Arahy.11	7797733	7803315	-	3148	-	PF05701:Weak chloroplast movement under blue light	-
arahy.Tifrunner.gnm1.ann1.TH8WCF	742.19	275.708	1.42797	1.24764e-09	7.5956e-08	arahy.TH8WCF	arahy.Tifrunner.gnm1.Arahy.06	12317414	12323565	-	3533	-	PF00069:Protein kinase domain	Pkinase
arahy.Tifrunner.gnm1.ann1.32G3LI	1546.13	573.485	1.43116	1.83623e-06	5.2335e-05	arahy.32G3LI	arahy.Tifrunner.gnm1.Arahy.03	108672942	108676882	+	2084	-	PF13639:Ring finger domain	-
arahy.Tifrunner.gnm1.ann1.YKN4RA	105.34	39.0897	1.43178	0.000247849	0.00350589	arahy.YKN4RA	arahy.Tifrunner.gnm1.Arahy.15	9305965	9306842	-	880	-	PF00067:Cytochrome P450	p450
arahy.Tifrunner.gnm1.ann1.PFJT78	256.232	94.8434	1.43267	2.67327e-06	7.22744e-05	arahy.PFJT78	arahy.Tifrunner.gnm1.scaffold_343	12961	15216	-	1162	-	PF16123:Hydroxyacylglutathione hydrolase C-terminus|PF00753:Metallo-beta-lactamase superfamily	Lactamase_B
arahy.Tifrunner.gnm1.ann1.YX0GAM	636.665	235.39	1.43513	4.47794e-05	0.000827672	arahy.YX0GAM	arahy.Tifrunner.gnm1.Arahy.14	92263486	92266943	+	2423	-	PF03759:PRONE (Plant-specific Rop nucleotide exchanger)	DUF315
arahy.Tifrunner.gnm1.ann1.UBW3XN	556.814	205.632	1.43783	6.6995e-06	0.000160773	arahy.UBW3XN	arahy.Tifrunner.gnm1.Arahy.11	54387489	54391202	+	2102	-	PF09335:SNARE associated Golgi protein	-
arahy.Tifrunner.gnm1.ann1.3MHK8M	110.226	40.5667	1.43809	0.000201472	0.00296244	arahy.3MHK8M	arahy.Tifrunner.gnm1.Arahy.09	112397088	112399865	+	1959	-	PF01842:ACT domain|PF02826:D-isomer specific 2-hydroxyacid dehydrogenase, NAD binding domain|PF00389:D-isomer specific 2-hydroxyacid dehydrogenase, catalytic domain	2-Hacid_dh_C
arahy.Tifrunner.gnm1.ann1.M35DT6	647.543	239.023	1.43829	0.000535415	0.00663246	arahy.M35DT6	arahy.Tifrunner.gnm1.Arahy.01	435472	441327	-	4245	-	PF00931:NB-ARC domain	NB-ARC
arahy.Tifrunner.gnm1.ann1.52XQ2N	3602.88	1326.81	1.4415	2.50447e-09	1.44128e-07	arahy.52XQ2N	arahy.Tifrunner.gnm1.Arahy.08	51419828	51421603	-	1203	-	PF02701:Dof domain, zinc finger	zf-Dof
arahy.Tifrunner.gnm1.ann1.RLZ54R	216.982	79.6245	1.44399	1.27996e-05	0.000280882	arahy.RLZ54R	arahy.Tifrunner.gnm1.Arahy.13	22355211	22357783	-	2429	-	-	-
novel.501	90.7527	33.432	1.44413	5.42577e-05	0.00097875	-	arahy.Tifrunner.gnm1.Arahy.02	99819399	99823443	-	1895	-	-	-
arahy.Tifrunner.gnm1.ann1.2SUK7S	1991.8	731.877	1.445	1.92368e-16	3.66178e-14	arahy.2SUK7S	arahy.Tifrunner.gnm1.Arahy.13	41897732	41900296	-	1540	-	PF00320:GATA zinc finger	GATA
novel.2357	1022.34	375.457	1.44533	2.11339e-09	1.23139e-07	-	arahy.Tifrunner.gnm1.Arahy.10	76509477	76514182	-	2090	-	-	-
arahy.Tifrunner.gnm1.ann1.3AS7PC	498.628	183.13	1.44582	3.22986e-08	1.4695e-06	arahy.3AS7PC	arahy.Tifrunner.gnm1.Arahy.02	21680984	21688609	+	3628	-	PF13696:Zinc knuckle|PF08783:DWNN domain	-
arahy.Tifrunner.gnm1.ann1.J5Y3U9	405.678	148.995	1.44594	2.13251e-05	0.000437185	arahy.J5Y3U9	arahy.Tifrunner.gnm1.Arahy.18	133612730	133616477	-	2429	-	PF03016:Exostosin family	-
arahy.Tifrunner.gnm1.ann1.W24P9U	1189.25	436.225	1.4469	2.12886e-05	0.00043665	arahy.W24P9U	arahy.Tifrunner.gnm1.Arahy.19	153036959	153037759	-	801	-	PF03634:TCP family transcription factor	TCP
arahy.Tifrunner.gnm1.ann1.PB6JBD	5529.77	2027.92	1.4472	5.25533e-09	2.82713e-07	arahy.PB6JBD	arahy.Tifrunner.gnm1.Arahy.02	2116611	2117672	-	1062	-	PF05633:Protein of unknown function (DUF793)	-
arahy.Tifrunner.gnm1.ann1.B1CDD0	559.018	204.67	1.44912	4.32088e-07	1.47661e-05	arahy.B1CDD0	arahy.Tifrunner.gnm1.Arahy.16	132339834	132347345	-	2322	-	-	-
arahy.Tifrunner.gnm1.ann1.H47VCY	1742.13	637.311	1.45087	3.99123e-07	1.377e-05	arahy.H47VCY	arahy.Tifrunner.gnm1.Arahy.08	8181011	8185792	-	2560	-	PF00027:Cyclic nucleotide-binding domain|PF00520:Ion transport protein	Ion_trans
arahy.Tifrunner.gnm1.ann1.K6464P	625.76	228.593	1.45193	8.29544e-08	3.39798e-06	arahy.K6464P	arahy.Tifrunner.gnm1.Arahy.06	7020748	7025931	+	3449	-	PF03000:NPH3 family	-
novel.4824	1572.75	574.896	1.45232	0.000119527	0.00191043	-	arahy.Tifrunner.gnm1.Arahy.19	155727895	155736224	+	8330	-	PF00702:haloacid dehalogenase-like hydrolase|PF00689:Cation transporting ATPase, C-terminus|PF06026:Ribose 5-phosphate isomerase A (phosphoriboisomerase A)|PF13246:Cation transport ATPase (P-type)|PF09810:Exonuclease V - a 5' deoxyribonuclease	Rib_5-P_isom_A
arahy.Tifrunner.gnm1.ann1.IW49PZ	109.296	39.8044	1.45299	0.000134705	0.00211921	arahy.IW49PZ	arahy.Tifrunner.gnm1.Arahy.11	121022277	121024619	-	2343	-	PF00168:C2 domain|PF08372:Plant phosphoribosyltransferase C-terminal	C2
arahy.Tifrunner.gnm1.ann1.LAP5IF	304.201	111.008	1.45349	5.16521e-07	1.72864e-05	arahy.LAP5IF	arahy.Tifrunner.gnm1.Arahy.10	116813739	116816689	+	1586	-	-	-
arahy.Tifrunner.gnm1.ann1.SZ6KWI	68.1243	24.8977	1.4545	0.000375543	0.00494317	arahy.SZ6KWI	arahy.Tifrunner.gnm1.Arahy.15	3415138	3418881	+	3186	-	PF13855:Leucine rich repeat	-
arahy.Tifrunner.gnm1.ann1.GHTC3Q	3828.53	1395.9	1.45568	7.13684e-06	0.000169719	arahy.GHTC3Q	arahy.Tifrunner.gnm1.Arahy.19	27768523	27771193	+	615	-	PF01679:Proteolipid membrane potential modulator	-
arahy.Tifrunner.gnm1.ann1.LG7ZS8	834.816	303.773	1.45781	2.61271e-07	9.5244e-06	arahy.LG7ZS8	arahy.Tifrunner.gnm1.Arahy.20	5451927	5456586	+	2771	-	PF07887:Calmodulin binding protein-like	-
arahy.Tifrunner.gnm1.ann1.IES0YP	1358.43	494.475	1.45791	2.66053e-09	1.52069e-07	arahy.IES0YP	arahy.Tifrunner.gnm1.Arahy.15	9307231	9313881	-	4321	-	PF00503:G-protein alpha subunit	G-alpha
arahy.Tifrunner.gnm1.ann1.HV4IE8	793.17	288.061	1.46012	4.53651e-11	3.72011e-09	arahy.HV4IE8	arahy.Tifrunner.gnm1.Arahy.18	6392207	6396154	-	2406	-	PF13499:EF-hand domain pair	-
novel.2562	233.074	84.7864	1.46017	3.31342e-05	0.000640869	-	arahy.Tifrunner.gnm1.Arahy.11	147412519	147415772	+	2759	-	PF13639:Ring finger domain	-
arahy.Tifrunner.gnm1.ann1.85GS0V	8267.98	2999.64	1.46275	0.000358178	0.00476076	arahy.85GS0V	arahy.Tifrunner.gnm1.Arahy.05	102749977	102752462	-	1902	-	PF00293:NUDIX domain	NUDIX
arahy.Tifrunner.gnm1.ann1.NQMD1S	143.557	51.9355	1.4662	0.000331664	0.00448056	arahy.NQMD1S	arahy.Tifrunner.gnm1.Arahy.10	100679993	100684491	+	2843	-	PF00854:POT family	-
arahy.Tifrunner.gnm1.ann1.K86MNX	862.171	311.926	1.46657	1.4127e-07	5.52214e-06	arahy.K86MNX	arahy.Tifrunner.gnm1.Arahy.20	138540074	138543261	-	2148	-	PF00782:Dual specificity phosphatase, catalytic domain	DSPc
novel.666	61.9758	22.4407	1.4679	9.05657e-05	0.00152032	-	arahy.Tifrunner.gnm1.Arahy.03	1829345	1839494	-	1796	-	-	-
novel.77	604.782	217.928	1.4727	4.69479e-05	0.000860944	-	arahy.Tifrunner.gnm1.Arahy.01	87197103	87198799	+	1377	-	-	-
arahy.Tifrunner.gnm1.ann1.BMRM52	98.3818	35.3898	1.47352	1.12738e-05	0.000252269	arahy.BMRM52	arahy.Tifrunner.gnm1.Arahy.01	99006953	99012202	-	1760	-	PF01429:Methyl-CpG binding domain	MBD
arahy.Tifrunner.gnm1.ann1.V8SBL2	188.732	67.8946	1.47448	0.000225515	0.0032523	arahy.V8SBL2	arahy.Tifrunner.gnm1.Arahy.13	138447269	138449464	+	936	-	PF07983:X8 domain	-
arahy.Tifrunner.gnm1.ann1.97W2GY	550.523	197.926	1.47596	1.19556e-07	4.74926e-06	arahy.97W2GY	arahy.Tifrunner.gnm1.Arahy.12	28683410	28687679	+	1638	-	PF00241:Cofilin/tropomyosin-type actin-binding protein	Cofilin_ADF
arahy.Tifrunner.gnm1.ann1.9N1GR3	619.82	222.656	1.47606	1.49919e-07	5.81808e-06	arahy.9N1GR3	arahy.Tifrunner.gnm1.Arahy.03	133580385	133583731	-	1714	-	-	-
arahy.Tifrunner.gnm1.ann1.79471H	69.233	24.901	1.47652	9.10357e-05	0.00152596	arahy.79471H	arahy.Tifrunner.gnm1.Arahy.17	1552942	1560407	+	5377	-	PF03106:WRKY DNA -binding domain|PF09751:Nuclear protein Es2	WRKY
arahy.Tifrunner.gnm1.ann1.7AR4IQ	240.807	86.3781	1.47719	2.3059e-10	1.63859e-08	arahy.7AR4IQ	arahy.Tifrunner.gnm1.Arahy.13	142034505	142040555	+	5742	-	PF04116:Fatty acid hydroxylase superfamily|PF08031:Berberine and berberine like|PF01565:FAD binding domain	FAD_binding_4
arahy.Tifrunner.gnm1.ann1.B2V5CV	1085.21	389.485	1.47768	5.4622e-07	1.81217e-05	arahy.B2V5CV	arahy.Tifrunner.gnm1.Arahy.12	7346129	7352053	+	2631	-	PF13855:Leucine rich repeat|PF08263:Leucine rich repeat N-terminal domain|PF07714:Protein tyrosine kinase	Pkinase_Tyr
arahy.Tifrunner.gnm1.ann1.MH35TT	303.947	109.177	1.47779	2.73702e-06	7.37137e-05	arahy.MH35TT	arahy.Tifrunner.gnm1.Arahy.11	134746624	134747719	+	744	-	PF12776:Myb/SANT-like DNA-binding domain	-
novel.2675	336.002	120.708	1.47855	1.82225e-07	6.97527e-06	-	arahy.Tifrunner.gnm1.Arahy.11	137578833	137583639	-	2746	-	-	-
arahy.Tifrunner.gnm1.ann1.AANK3P	126.438	45.4117	1.47868	0.000342929	0.00459877	arahy.AANK3P	arahy.Tifrunner.gnm1.Arahy.12	108498798	108502558	-	2210	-	PF05659:Arabidopsis broad-spectrum mildew resistance protein RPW8|PF07714:Protein tyrosine kinase	Pkinase_Tyr
arahy.Tifrunner.gnm1.ann1.GEB016	7971.92	2852.49	1.48263	6.08873e-12	5.82138e-10	arahy.GEB016	arahy.Tifrunner.gnm1.Arahy.10	4586014	4589182	+	2827	-	PF00439:Bromodomain|PF17035:Bromodomain extra-terminal - transcription regulation	Bromodomain
arahy.Tifrunner.gnm1.ann1.HURS1T	718.173	256.932	1.48363	2.01064e-06	5.67296e-05	arahy.HURS1T	arahy.Tifrunner.gnm1.Arahy.06	10841377	10848110	+	5984	-	PF07839:Plant calmodulin-binding domain	-
arahy.Tifrunner.gnm1.ann1.2FH90F	3893.74	1392.31	1.4838	2.27793e-06	6.2838e-05	arahy.2FH90F	arahy.Tifrunner.gnm1.Arahy.15	101936658	101941733	+	3189	-	PF00454:Phosphatidylinositol 3- and 4-kinase	PI3_PI4_kinase
arahy.Tifrunner.gnm1.ann1.YE7TPW	676.788	241.239	1.48709	8.05e-10	5.08479e-08	arahy.YE7TPW	arahy.Tifrunner.gnm1.Arahy.13	132020300	132025038	+	3220	-	PF03141:Putative S-adenosyl-L-methionine-dependent methyltransferase	-
arahy.Tifrunner.gnm1.ann1.UQ67X3	214.402	76.6254	1.48726	5.71768e-09	3.06019e-07	arahy.UQ67X3	arahy.Tifrunner.gnm1.Arahy.06	7350802	7353917	-	2012	-	PF01734:Patatin-like phospholipase	-
arahy.Tifrunner.gnm1.ann1.G6UQCB	762.445	271.803	1.48807	1.07414e-20	3.64412e-18	arahy.G6UQCB	arahy.Tifrunner.gnm1.Arahy.09	106355245	106363856	-	4142	-	PF00534:Glycosyl transferases group 1	Glycos_transf_1
arahy.Tifrunner.gnm1.ann1.TRRB3R	1312.57	467.268	1.48955	0.000365539	0.00483873	arahy.TRRB3R	arahy.Tifrunner.gnm1.Arahy.16	21315621	21319436	-	3255	-	-	-
arahy.Tifrunner.gnm1.ann1.96N6MD	230.723	81.9831	1.49043	5.26334e-05	0.000953977	arahy.96N6MD	arahy.Tifrunner.gnm1.Arahy.13	32388193	32390174	-	749	-	PF00069:Protein kinase domain|PF07714:Protein tyrosine kinase	Pkinase
arahy.Tifrunner.gnm1.ann1.87AL67	2556.77	909.712	1.49056	1.99527e-16	3.78095e-14	arahy.87AL67	arahy.Tifrunner.gnm1.Arahy.19	135295546	135296807	-	594	-	PF00847:AP2 domain	AP2
novel.3213	1241.77	441.972	1.49079	3.17491e-06	8.38959e-05	-	arahy.Tifrunner.gnm1.Arahy.13	117710891	117715344	-	2588	-	-	-
arahy.Tifrunner.gnm1.ann1.Y08NEP	1460.48	519.522	1.49135	0.00018712	0.00278449	arahy.Y08NEP	arahy.Tifrunner.gnm1.Arahy.09	111990824	111993589	-	1616	-	PF08263:Leucine rich repeat N-terminal domain|PF13855:Leucine rich repeat	LRRNT_2
arahy.Tifrunner.gnm1.ann1.RKI1B6	323.881	115.211	1.49236	8.87123e-06	0.00020493	arahy.RKI1B6	arahy.Tifrunner.gnm1.Arahy.17	12915652	12918668	-	2637	-	-	-
arahy.Tifrunner.gnm1.ann1.HFKS8W	118.654	42.0632	1.49448	0.00023143	0.0033228	arahy.HFKS8W	arahy.Tifrunner.gnm1.Arahy.15	159485507	159487029	+	1096	-	PF02496:ABA/WDS induced protein	-
arahy.Tifrunner.gnm1.ann1.YTK8KP	902.616	320.148	1.49562	4.25581e-05	0.000792534	arahy.YTK8KP	arahy.Tifrunner.gnm1.Arahy.17	7744037	7751414	-	5151	-	PF00069:Protein kinase domain|PF09423:PhoD-like phosphatase	Pkinase
arahy.Tifrunner.gnm1.ann1.UIJ4RE	282.493	100.07	1.49623	5.03221e-07	1.68951e-05	arahy.UIJ4RE	arahy.Tifrunner.gnm1.Arahy.20	5422616	5423245	+	630	-	PF03997:VPS28 protein	-
arahy.Tifrunner.gnm1.ann1.9HL91G	2082.6	736.506	1.49947	3.68396e-18	8.95821e-16	arahy.9HL91G	arahy.Tifrunner.gnm1.Arahy.19	157174630	157178936	+	3383	-	PF00069:Protein kinase domain	Pkinase
arahy.Tifrunner.gnm1.ann1.F7WS4I	1399.96	494.677	1.50063	1.80885e-05	0.000381237	arahy.F7WS4I	arahy.Tifrunner.gnm1.Arahy.11	148682712	148684109	-	1046	-	-	-
novel.814	2785.47	984.357	1.50084	1.03591e-10	7.97271e-09	-	arahy.Tifrunner.gnm1.Arahy.03	143122080	143125923	-	3844	-	PF00069:Protein kinase domain|PF03822:NAF domain	Pkinase
novel.1347	1422.06	501.875	1.5024	1.27672e-07	5.04309e-06	-	arahy.Tifrunner.gnm1.Arahy.06	21990418	21994864	+	4447	-	PF06814:Lung seven transmembrane receptor	-
novel.1969	64.2449	22.6398	1.50268	0.000105734	0.00172962	-	arahy.Tifrunner.gnm1.Arahy.09	19481799	19487141	+	5343	-	PF00266:Aminotransferase class-V	Aminotran_5
arahy.Tifrunner.gnm1.ann1.B8KEMK	4732.73	1667.69	1.50494	2.01034e-07	7.56931e-06	arahy.B8KEMK	arahy.Tifrunner.gnm1.Arahy.08	12626658	12632270	+	2394	-	-	-
arahy.Tifrunner.gnm1.ann1.K0X5TV	127.789	44.9761	1.50517	7.64851e-05	0.00131652	arahy.K0X5TV	arahy.Tifrunner.gnm1.Arahy.05	100919436	100925801	-	2912	-	PF04926:Poly(A) polymerase predicted RNA binding domain|PF04928:Poly(A) polymerase central domain|PF01909:Nucleotidyltransferase domain	NTP_transf_2
arahy.Tifrunner.gnm1.ann1.KE7AMS	1182.6	416.506	1.50558	0.000135337	0.00212438	arahy.KE7AMS	arahy.Tifrunner.gnm1.Arahy.13	114156280	114161094	-	3073	-	PF07714:Protein tyrosine kinase|PF13414:TPR repeat	Pkinase_Tyr
arahy.Tifrunner.gnm1.ann1.5B0M6A	1786.32	629.199	1.5056	0.000515523	0.00641628	arahy.5B0M6A	arahy.Tifrunner.gnm1.Arahy.14	134038882	134042400	-	3040	-	PF07714:Protein tyrosine kinase|PF08263:Leucine rich repeat N-terminal domain	Pkinase_Tyr
arahy.Tifrunner.gnm1.ann1.SM6YYV	253.544	89.3248	1.50688	1.04994e-06	3.17763e-05	arahy.SM6YYV	arahy.Tifrunner.gnm1.Arahy.19	138193452	138196918	-	3081	-	-	-
novel.1173	2466.34	867.758	1.50712	1.33132e-08	6.53512e-07	-	arahy.Tifrunner.gnm1.Arahy.05	113352899	113357890	+	4992	-	PF00583:Acetyltransferase (GNAT) family|PF00168:C2 domain	Acetyltransf_1
arahy.Tifrunner.gnm1.ann1.XEB2B9	193.3	68.1193	1.50819	0.000165293	0.00251484	arahy.XEB2B9	arahy.Tifrunner.gnm1.Arahy.08	2811969	2812352	-	384	-	PF13639:Ring finger domain	-
arahy.Tifrunner.gnm1.ann1.1Z1C0T	819.736	287.791	1.51013	0.000543471	0.00670658	arahy.1Z1C0T	arahy.Tifrunner.gnm1.Arahy.16	125362256	125366581	+	2739	-	PF04146:YT521-B-like domain	YTH
arahy.Tifrunner.gnm1.ann1.KI5RS7	173.781	60.9985	1.51015	4.00881e-07	1.38006e-05	arahy.KI5RS7	arahy.Tifrunner.gnm1.Arahy.08	14780070	14784369	+	1834	-	PF00035:Double-stranded RNA binding motif	-
arahy.Tifrunner.gnm1.ann1.F4I7X2	474.905	166.516	1.51119	3.63052e-10	2.48744e-08	arahy.F4I7X2	arahy.Tifrunner.gnm1.Arahy.08	25003008	25005947	+	1699	-	-	-
arahy.Tifrunner.gnm1.ann1.I8M0UL	66.5609	23.4448	1.51225	0.000720031	0.00840462	arahy.I8M0UL	arahy.Tifrunner.gnm1.Arahy.01	36381769	36384779	+	1994	-	PF07690:Major Facilitator Superfamily	MFS_1
arahy.Tifrunner.gnm1.ann1.AB1CY8	909.04	318.732	1.51232	6.05773e-06	0.000147643	arahy.AB1CY8	arahy.Tifrunner.gnm1.Arahy.15	38447332	38450373	-	1982	-	PF07714:Protein tyrosine kinase	Pkinase_Tyr
arahy.Tifrunner.gnm1.ann1.NT97EM	1105.79	387.18	1.51355	8.63204e-17	1.74016e-14	arahy.NT97EM	arahy.Tifrunner.gnm1.Arahy.13	4693389	4698044	+	2812	-	PF04564:U-box domain|PF07714:Protein tyrosine kinase	Pkinase_Tyr
novel.1124	145.836	51.0993	1.51405	9.88939e-07	3.01906e-05	-	arahy.Tifrunner.gnm1.Arahy.05	88315712	88319568	+	3857	-	PF13966:zinc-binding in reverse transcriptase|PF13456:Reverse transcriptase-like	-
arahy.Tifrunner.gnm1.ann1.NB81DJ	1068.35	373.82	1.51434	6.9738e-09	3.65524e-07	arahy.NB81DJ	arahy.Tifrunner.gnm1.Arahy.10	111966302	111969490	-	2152	-	PF00782:Dual specificity phosphatase, catalytic domain	DSPc
arahy.Tifrunner.gnm1.ann1.V66ZH8	284.155	99.3339	1.51744	0.00041896	0.00541701	arahy.V66ZH8	arahy.Tifrunner.gnm1.Arahy.08	47935700	47941993	-	1827	-	PF01490:Transmembrane amino acid transporter protein	Aa_trans
arahy.Tifrunner.gnm1.ann1.A99G02	1853.87	647.356	1.51754	0.000101989	0.00168254	arahy.A99G02	arahy.Tifrunner.gnm1.Arahy.16	1739615	1745083	+	3007	-	PF02309:AUX/IAA family|PF01490:Transmembrane amino acid transporter protein	Aa_trans
arahy.Tifrunner.gnm1.ann1.VW0VG8	2199.69	767.185	1.51945	3.70863e-21	1.35665e-18	arahy.VW0VG8	arahy.Tifrunner.gnm1.Arahy.12	3198822	3205060	+	4210	-	PF00534:Glycosyl transferases group 1	Glycos_transf_1
arahy.Tifrunner.gnm1.ann1.303TEV	10403	3627.44	1.51991	3.1764e-14	4.54507e-12	arahy.303TEV	arahy.Tifrunner.gnm1.Arahy.20	7258062	7260825	+	2576	-	PF00439:Bromodomain|PF17035:Bromodomain extra-terminal - transcription regulation	Bromodomain
arahy.Tifrunner.gnm1.ann1.996ISG	307.744	107.266	1.52135	3.82196e-07	1.32549e-05	arahy.996ISG	arahy.Tifrunner.gnm1.Arahy.18	121030476	121040290	+	6169	-	-	-
arahy.Tifrunner.gnm1.ann1.2ZBI42	268.643	93.3322	1.52402	0.000658239	0.00780903	arahy.2ZBI42	arahy.Tifrunner.gnm1.Arahy.12	19944008	19948599	+	1353	-	PF00005:ABC transporter	ABC_tran
arahy.Tifrunner.gnm1.ann1.LHNV5V	1348.58	468.374	1.52561	0.000610047	0.00734921	arahy.LHNV5V	arahy.Tifrunner.gnm1.Arahy.20	6537750	6538250	+	501	-	PF03737:Demethylmenaquinone methyltransferase	-
arahy.Tifrunner.gnm1.ann1.0T2LLH	362.061	125.976	1.52567	2.07318e-07	7.76622e-06	arahy.0T2LLH	arahy.Tifrunner.gnm1.Arahy.13	132742489	132746203	-	1669	-	-	-
arahy.Tifrunner.gnm1.ann1.N5U1SR	567.467	197.126	1.52596	5.04002e-09	2.72524e-07	arahy.N5U1SR	arahy.Tifrunner.gnm1.Arahy.13	8929274	8932266	-	1983	-	PF00314:Thaumatin family	Thaumatin
arahy.Tifrunner.gnm1.ann1.16QXFL	765.289	265.179	1.52943	0.000835377	0.00946475	arahy.16QXFL	arahy.Tifrunner.gnm1.Arahy.19	139067470	139072071	-	3652	-	PF09258:Glycosyl transferase family 64 domain	-
arahy.Tifrunner.gnm1.ann1.77Y3FG	625.921	216.675	1.53018	3.37822e-09	1.89739e-07	arahy.77Y3FG	arahy.Tifrunner.gnm1.Arahy.15	8757022	8757540	+	519	-	PF13499:EF-hand domain pair	-
arahy.Tifrunner.gnm1.ann1.74JCE2	457.754	158.17	1.53255	1.4604e-09	8.77657e-08	arahy.74JCE2	arahy.Tifrunner.gnm1.Arahy.17	125971182	125973982	+	2449	-	PF13410:Glutathione S-transferase, C-terminal domain|PF13417:Glutathione S-transferase, N-terminal domain	-
novel.3717	396.245	136.887	1.53456	4.75119e-14	6.57477e-12	-	arahy.Tifrunner.gnm1.Arahy.15	14865217	14869254	-	1854	-	PF05904:Plant protein of unknown function (DUF863)	-
arahy.Tifrunner.gnm1.ann1.FFY74H	796.928	275.054	1.53492	9.8613e-08	3.96223e-06	arahy.FFY74H	arahy.Tifrunner.gnm1.Arahy.13	130666764	130671110	-	4186	-	PF02701:Dof domain, zinc finger	zf-Dof
arahy.Tifrunner.gnm1.ann1.6YZ8WH	385.757	133.066	1.53663	4.52798e-10	3.03317e-08	arahy.6YZ8WH	arahy.Tifrunner.gnm1.Arahy.17	131522953	131527252	+	1836	-	PF00035:Double-stranded RNA binding motif	-
arahy.Tifrunner.gnm1.ann1.17Q9T0	66.8894	23.0206	1.53925	0.000740152	0.00859655	arahy.17Q9T0	arahy.Tifrunner.gnm1.Arahy.09	13642776	13648708	+	2762	-	PF00069:Protein kinase domain	Pkinase
arahy.Tifrunner.gnm1.ann1.SWF8K2	574.987	197.675	1.53934	3.5355e-12	3.5667e-10	arahy.SWF8K2	arahy.Tifrunner.gnm1.Arahy.15	115132212	115137286	+	2763	-	PF00069:Protein kinase domain	Pkinase
arahy.Tifrunner.gnm1.ann1.MZ7XDG	1197.82	412.119	1.53965	2.83518e-06	7.59201e-05	arahy.MZ7XDG	arahy.Tifrunner.gnm1.Arahy.10	350457	351653	-	1197	-	PF01344:Kelch motif|PF00646:F-box domain	Kelch_1
arahy.Tifrunner.gnm1.ann1.D9GYCT	121.641	41.6987	1.54083	0.000536874	0.00664271	arahy.D9GYCT	arahy.Tifrunner.gnm1.Arahy.15	8823937	8827169	+	1894	-	PF00685:Sulfotransferase domain	Sulfotransfer_1
arahy.Tifrunner.gnm1.ann1.BL0RCS	556.484	190.975	1.54319	0.000115192	0.00185543	arahy.BL0RCS	arahy.Tifrunner.gnm1.Arahy.09	113105191	113109493	-	2544	-	PF02358:Trehalose-phosphatase|PF00982:Glycosyltransferase family 20	-
arahy.Tifrunner.gnm1.ann1.740L49	726.452	249.026	1.544	7.98096e-06	0.000187671	arahy.740L49	arahy.Tifrunner.gnm1.Arahy.14	130831977	130833416	-	1440	-	PF12819:Carbohydrate-binding protein of the ER	-
arahy.Tifrunner.gnm1.ann1.V4DRNI	234.524	80.2268	1.5459	1.23112e-08	6.11404e-07	arahy.V4DRNI	arahy.Tifrunner.gnm1.Arahy.12	115599961	115603011	+	1503	-	PF04263:Thiamin pyrophosphokinase, catalytic domain|PF04265:Thiamin pyrophosphokinase, vitamin B1 binding domain	-
arahy.Tifrunner.gnm1.ann1.5FCM8E	1696.43	580.828	1.54615	3.63612e-15	5.77224e-13	arahy.5FCM8E	arahy.Tifrunner.gnm1.Arahy.02	86296762	86301421	+	1865	-	PF14360:PAP2 superfamily C-terminal	-
arahy.Tifrunner.gnm1.ann1.88B2ED	2406.44	823.388	1.54741	2.45712e-06	6.71208e-05	arahy.88B2ED	arahy.Tifrunner.gnm1.Arahy.13	119475708	119486481	+	3841	-	PF00847:AP2 domain|PF07002:Copine|PF00168:C2 domain	AP2
arahy.Tifrunner.gnm1.ann1.A208ZV	815.618	278.866	1.54861	0.000611938	0.00736597	arahy.A208ZV	arahy.Tifrunner.gnm1.Arahy.06	3647687	3651913	+	2282	-	PF01501:Glycosyl transferase family 8	Glyco_transf_8
arahy.Tifrunner.gnm1.ann1.BJ4LEE	222.853	76.2825	1.54869	2.29167e-10	1.63124e-08	arahy.BJ4LEE	arahy.Tifrunner.gnm1.Arahy.07	17448979	17449616	+	267	-	-	-
arahy.Tifrunner.gnm1.ann1.HAI9AH	228.118	77.8391	1.54869	0.000658502	0.00780995	arahy.HAI9AH	arahy.Tifrunner.gnm1.Arahy.01	98468642	98472629	+	2752	-	PF06925:Monogalactosyldiacylglycerol (MGDG) synthase|PF04101:Glycosyltransferase family 28 C-terminal domain	-
arahy.Tifrunner.gnm1.ann1.3469MM	815.287	278.214	1.55107	3.74889e-06	9.71109e-05	arahy.3469MM	arahy.Tifrunner.gnm1.Arahy.11	143638153	143642802	-	2852	-	PF12899:Alkaline and neutral invertase	-
arahy.Tifrunner.gnm1.ann1.G2X338	139.386	47.6078	1.55158	1.69308e-06	4.8518e-05	arahy.G2X338	arahy.Tifrunner.gnm1.Arahy.03	5672486	5675771	+	2142	-	PF01425:Amidase	Amidase
arahy.Tifrunner.gnm1.ann1.KF0N62	2906.03	990.221	1.55292	1.93109e-15	3.19831e-13	arahy.KF0N62	arahy.Tifrunner.gnm1.Arahy.09	104242565	104243884	-	603	-	PF00847:AP2 domain	AP2
arahy.Tifrunner.gnm1.ann1.3T6VK1	849.512	289.028	1.55461	1.57623e-08	7.59549e-07	arahy.3T6VK1	arahy.Tifrunner.gnm1.Arahy.10	3141880	3146552	+	2763	-	PF07887:Calmodulin binding protein-like	-
arahy.Tifrunner.gnm1.ann1.J55WMV	1224.03	416.289	1.5565	1.95613e-07	7.42119e-06	arahy.J55WMV	arahy.Tifrunner.gnm1.Arahy.03	8284165	8290193	+	2639	-	PF01513:ATP-NAD kinase	NAD_kinase
arahy.Tifrunner.gnm1.ann1.FNBU82	314.366	106.767	1.55721	9.44187e-05	0.00157557	arahy.FNBU82	arahy.Tifrunner.gnm1.Arahy.20	139260761	139262968	+	2208	-	PF03639:Glycosyl hydrolase family 81	-
arahy.Tifrunner.gnm1.ann1.PIE3V7	86.148	29.1569	1.55853	4.18393e-06	0.000106414	arahy.PIE3V7	arahy.Tifrunner.gnm1.Arahy.06	1506345	1509186	+	2035	-	PF06075:Plant protein of unknown function (DUF936)	-
arahy.Tifrunner.gnm1.ann1.HMT8RT	361.176	122.376	1.55985	8.96082e-12	8.3584e-10	arahy.HMT8RT	arahy.Tifrunner.gnm1.Arahy.03	123548284	123553968	+	2433	-	-	-
arahy.Tifrunner.gnm1.ann1.NJWU98	662.644	224.783	1.56065	0.000278855	0.00386307	arahy.NJWU98	arahy.Tifrunner.gnm1.Arahy.15	32749775	32754228	+	2663	-	PF07059:Protein of unknown function (DUF1336)	-
arahy.Tifrunner.gnm1.ann1.EPT9JX	1904.96	645.791	1.56083	6.28591e-08	2.65498e-06	arahy.EPT9JX	arahy.Tifrunner.gnm1.Arahy.03	140583469	140587070	-	3221	-	PF16312:Coiled-coil region of Oberon|PF07227:PHD - plant homeodomain finger protein	-
arahy.Tifrunner.gnm1.ann1.M5AIDB	1029.72	348.62	1.56205	0.000161072	0.00245773	arahy.M5AIDB	arahy.Tifrunner.gnm1.Arahy.05	113988866	113990566	-	1602	-	-	-
arahy.Tifrunner.gnm1.ann1.ABWY3K	1145.95	387.934	1.56239	9.26277e-06	0.000212584	arahy.ABWY3K	arahy.Tifrunner.gnm1.Arahy.01	105053205	105058172	+	3530	-	PF01501:Glycosyl transferase family 8	Glyco_transf_8
arahy.Tifrunner.gnm1.ann1.521JDX	2642.42	893.522	1.56401	2.37229e-05	0.000479795	arahy.521JDX	arahy.Tifrunner.gnm1.Arahy.11	139561909	139566966	+	2524	-	PF00069:Protein kinase domain	Pkinase
arahy.Tifrunner.gnm1.ann1.0K51C9	1344.6	454.731	1.56454	1.49626e-05	0.000323125	arahy.0K51C9	arahy.Tifrunner.gnm1.Arahy.15	158188463	158192870	-	2612	-	PF00501:AMP-binding enzyme|PF13193:AMP-binding enzyme C-terminal domain	AMP-binding
arahy.Tifrunner.gnm1.ann1.L5PHVW	861.434	290.512	1.56795	1.35146e-09	8.19214e-08	arahy.L5PHVW	arahy.Tifrunner.gnm1.Arahy.03	2910846	2915528	+	2846	-	PF04564:U-box domain|PF07714:Protein tyrosine kinase	Pkinase_Tyr
arahy.Tifrunner.gnm1.ann1.PPIL2T	519.935	175.221	1.56847	5.03778e-10	3.35331e-08	arahy.PPIL2T	arahy.Tifrunner.gnm1.Arahy.09	118714776	118717292	-	1416	-	PF01734:Patatin-like phospholipase	-
arahy.Tifrunner.gnm1.ann1.71ALCZ	442.963	149.245	1.57062	0.000186924	0.00278256	arahy.71ALCZ	arahy.Tifrunner.gnm1.Arahy.06	6719274	6722799	+	2346	-	PF03106:WRKY DNA -binding domain	WRKY
arahy.Tifrunner.gnm1.ann1.TYVF6X	1755.43	590.216	1.57238	8.47463e-21	2.92222e-18	arahy.TYVF6X	arahy.Tifrunner.gnm1.Arahy.16	8309591	8315117	+	2809	-	PF08271:TFIIB zinc-binding|PF00382:Transcription factor TFIIB repeat	TFIIB_Zn_Ribbon
arahy.Tifrunner.gnm1.ann1.V6RQGH	910.458	306.106	1.57302	3.46897e-08	1.56245e-06	arahy.V6RQGH	arahy.Tifrunner.gnm1.Arahy.03	128249422	128251349	-	1766	-	PF02701:Dof domain, zinc finger	zf-Dof
arahy.Tifrunner.gnm1.ann1.FJ1N0Z	4897.79	1645	1.57428	7.74495e-10	4.89946e-08	arahy.FJ1N0Z	arahy.Tifrunner.gnm1.Arahy.04	4963619	4968172	+	3638	-	PF00085:Thioredoxin|PF01507:Phosphoadenosine phosphosulfate reductase family	-
arahy.Tifrunner.gnm1.ann1.4L7A6H	937.835	314.949	1.57482	8.42522e-06	0.00019647	arahy.4L7A6H	arahy.Tifrunner.gnm1.Arahy.13	6673839	6674063	+	3146	-	-	-
arahy.Tifrunner.gnm1.ann1.H50X8V	5665.31	1894.32	1.58053	0.00047047	0.00595957	arahy.H50X8V	arahy.Tifrunner.gnm1.Arahy.06	108754242	108757909	+	3053	-	PF00646:F-box domain	F-box
arahy.Tifrunner.gnm1.ann1.H7PRHK	6372.44	2130.21	1.58074	1.00814e-10	7.78172e-09	arahy.H7PRHK	arahy.Tifrunner.gnm1.Arahy.16	8859117	8859779	+	663	-	PF13499:EF-hand domain pair	-
arahy.Tifrunner.gnm1.ann1.Y8TUYE	1757.08	586.283	1.5839	1.49461e-14	2.21392e-12	arahy.Y8TUYE	arahy.Tifrunner.gnm1.Arahy.10	6474173	6480897	+	3376	-	PF11834:KHA, dimerisation domain of potassium ion channel|PF00520:Ion transport protein|PF13857:Ankyrin repeats (many copies)|PF12796:Ankyrin repeats (3 copies)|PF00027:Cyclic nucleotide-binding domain	Ion_trans
arahy.Tifrunner.gnm1.ann1.RB932S	388.389	129.675	1.58402	2.04425e-05	0.000421763	arahy.RB932S	arahy.Tifrunner.gnm1.Arahy.01	52601744	52604157	-	1667	-	PF04321:RmlD substrate binding domain	-
arahy.Tifrunner.gnm1.ann1.B493EM	294.185	98.0594	1.58458	0.000120462	0.00192392	arahy.B493EM	arahy.Tifrunner.gnm1.Arahy.08	27981701	27984436	+	1552	-	PF08240:Alcohol dehydrogenase GroES-like domain|PF00107:Zinc-binding dehydrogenase	ADH_zinc_N
arahy.Tifrunner.gnm1.ann1.YU35ML	150.308	50.1051	1.58628	7.48035e-05	0.00129127	arahy.YU35ML	arahy.Tifrunner.gnm1.Arahy.01	110864124	110867572	-	2022	-	PF00929:Exonuclease	Exonuc_X-T
arahy.Tifrunner.gnm1.ann1.TIE7EY	842.385	280.409	1.58691	8.39773e-07	2.64033e-05	arahy.TIE7EY	arahy.Tifrunner.gnm1.Arahy.17	18437446	18441646	-	1554	-	PF00071:Ras family	Ras
arahy.Tifrunner.gnm1.ann1.SSL8RB	530.309	176.44	1.58706	1.23303e-14	1.85255e-12	arahy.SSL8RB	arahy.Tifrunner.gnm1.Arahy.09	111993788	111998086	-	2810	-	PF03101:FAR1 DNA-binding domain|PF04434:SWIM zinc finger	FAR1
arahy.Tifrunner.gnm1.ann1.TC9I43	270.849	89.9878	1.5884	9.2872e-11	7.2217e-09	arahy.TC9I43	arahy.Tifrunner.gnm1.Arahy.02	98800879	98803953	+	1519	-	PF04263:Thiamin pyrophosphokinase, catalytic domain|PF04265:Thiamin pyrophosphokinase, vitamin B1 binding domain	-
arahy.Tifrunner.gnm1.ann1.I4K7T0	426.161	141.424	1.59151	1.84099e-06	5.24351e-05	arahy.I4K7T0	arahy.Tifrunner.gnm1.Arahy.01	110458541	110463964	-	4005	-	PF05904:Plant protein of unknown function (DUF863)	-
arahy.Tifrunner.gnm1.ann1.GHD6QC	311.522	102.995	1.59506	3.14365e-07	1.12074e-05	arahy.GHD6QC	arahy.Tifrunner.gnm1.Arahy.14	31179396	31184732	+	2042	-	-	-
arahy.Tifrunner.gnm1.ann1.00VL53	2018.26	667.521	1.5961	3.5442e-06	9.24348e-05	arahy.00VL53	arahy.Tifrunner.gnm1.Arahy.01	107705511	107710098	-	3572	-	PF08263:Leucine rich repeat N-terminal domain|PF00069:Protein kinase domain	Pkinase
arahy.Tifrunner.gnm1.ann1.BCQZ8L	984.455	325.497	1.5966	0.00013938	0.00218052	arahy.BCQZ8L	arahy.Tifrunner.gnm1.Arahy.15	36065480	36073896	-	2043	-	PF00854:POT family	-
arahy.Tifrunner.gnm1.ann1.454AC4	134.564	44.4838	1.59671	0.000545456	0.00672541	arahy.454AC4	arahy.Tifrunner.gnm1.Arahy.09	115097495	115100434	+	2209	-	PF05705:Eukaryotic protein of unknown function (DUF829)	-
arahy.Tifrunner.gnm1.ann1.2TLN1G	604.668	199.551	1.59902	1.25568e-08	6.19271e-07	arahy.2TLN1G	arahy.Tifrunner.gnm1.Arahy.03	5793120	5795823	+	1714	-	PF00314:Thaumatin family	Thaumatin
arahy.Tifrunner.gnm1.ann1.NW6N51	1009.06	333.089	1.59955	1.3263e-07	5.20959e-06	arahy.NW6N51	arahy.Tifrunner.gnm1.Arahy.01	7092609	7094519	+	1911	-	PF03081:Exo70 exocyst complex subunit	Exo70
arahy.Tifrunner.gnm1.ann1.ZW82SR	2841.12	935.538	1.60277	3.08079e-19	8.81649e-17	arahy.ZW82SR	arahy.Tifrunner.gnm1.Arahy.15	9373571	9383958	+	6816	-	PF10516:SHNi-TPR|PF07714:Protein tyrosine kinase|PF13947:Wall-associated receptor kinase galacturonan-binding	Pkinase_Tyr
arahy.Tifrunner.gnm1.ann1.L38FJ4	461.82	151.984	1.60338	5.9449e-09	3.16971e-07	arahy.L38FJ4	arahy.Tifrunner.gnm1.Arahy.11	142875475	142879792	+	1935	-	PF00481:Protein phosphatase 2C	PP2C
arahy.Tifrunner.gnm1.ann1.N6V5UD	40.4228	13.3029	1.60414	0.000534678	0.00662724	arahy.N6V5UD	arahy.Tifrunner.gnm1.Arahy.09	113873668	113874609	+	375	-	-	-
arahy.Tifrunner.gnm1.ann1.WJU1NN	192.648	63.313	1.60514	5.28508e-08	2.28034e-06	arahy.WJU1NN	arahy.Tifrunner.gnm1.Arahy.15	9280497	9281249	-	753	-	PF02701:Dof domain, zinc finger	zf-Dof
arahy.Tifrunner.gnm1.ann1.4I2AVL	1119.37	367.374	1.60648	2.12886e-18	5.30417e-16	arahy.4I2AVL	arahy.Tifrunner.gnm1.Arahy.16	123510118	123518975	+	5010	-	PF12796:Ankyrin repeats (3 copies)|PF00415:Regulator of chromosome condensation (RCC1) repeat	-
arahy.Tifrunner.gnm1.ann1.2F8F1S	742.328	243.589	1.60702	9.39028e-06	0.000215041	arahy.2F8F1S	arahy.Tifrunner.gnm1.Arahy.04	124870068	124876885	-	2503	-	PF00067:Cytochrome P450	p450
arahy.Tifrunner.gnm1.ann1.X2JQ1G	52.6522	17.3059	1.60742	0.00025501	0.00359042	arahy.X2JQ1G	arahy.Tifrunner.gnm1.Arahy.11	272854	277272	+	2284	-	PF03215:Rad17 cell cycle checkpoint protein	-
arahy.Tifrunner.gnm1.ann1.M7JB84	337.017	110.544	1.60803	7.95539e-08	3.27274e-06	arahy.M7JB84	arahy.Tifrunner.gnm1.Arahy.20	143628007	143630867	+	1570	-	-	-
arahy.Tifrunner.gnm1.ann1.S4KQB4	599.628	196.82	1.60835	6.10373e-08	2.58322e-06	arahy.S4KQB4	arahy.Tifrunner.gnm1.Arahy.20	138819499	138824804	-	1448	-	PF12146:Serine aminopeptidase, S33	-
arahy.Tifrunner.gnm1.ann1.YE1T8K	846.04	276.686	1.61171	8.10009e-09	4.18617e-07	arahy.YE1T8K	arahy.Tifrunner.gnm1.Arahy.08	10185248	10191552	-	2944	-	PF00717:Peptidase S24-like	Peptidase_S24
arahy.Tifrunner.gnm1.ann1.GX4GBD	726.176	237.537	1.61255	5.25262e-10	3.48529e-08	arahy.GX4GBD	arahy.Tifrunner.gnm1.Arahy.15	21015894	21018935	+	2799	-	PF06955:Xyloglucan endo-transglycosylase (XET) C-terminus|PF00722:Glycosyl hydrolases family 16|PF00240:Ubiquitin family	ubiquitin
arahy.Tifrunner.gnm1.ann1.S910NZ	230.624	75.5171	1.61271	4.1022e-05	0.000766984	arahy.S910NZ	arahy.Tifrunner.gnm1.Arahy.12	2968724	2971845	-	2034	-	-	-
arahy.Tifrunner.gnm1.ann1.T7TSKU	1364.7	445.733	1.61417	4.02873e-10	2.72915e-08	arahy.T7TSKU	arahy.Tifrunner.gnm1.Arahy.13	8460359	8470657	-	5970	-	PF01582:TIR domain|PF00931:NB-ARC domain|PF13855:Leucine rich repeat	TIR
arahy.Tifrunner.gnm1.ann1.MDSJ3Y	2344.75	765.837	1.61418	0.000102919	0.00169371	arahy.MDSJ3Y	arahy.Tifrunner.gnm1.Arahy.15	153805762	153824379	+	11075	-	PF00931:NB-ARC domain|PF01582:TIR domain	TIR
arahy.Tifrunner.gnm1.ann1.XXQ95I	3097.49	1010.59	1.616	3.27992e-06	8.62374e-05	arahy.XXQ95I	arahy.Tifrunner.gnm1.Arahy.13	46637299	46640690	+	2607	-	-	-
arahy.Tifrunner.gnm1.ann1.7Q4ER6	567.517	185.075	1.61625	4.2529e-06	0.000108103	arahy.7Q4ER6	arahy.Tifrunner.gnm1.Arahy.05	46295038	46298097	-	1559	-	PF00153:Mitochondrial carrier protein	Mito_carr
arahy.Tifrunner.gnm1.ann1.MV74CA	3210.22	1046.97	1.61649	6.07744e-09	3.23627e-07	arahy.MV74CA	arahy.Tifrunner.gnm1.Arahy.05	11913399	11918696	-	4568	-	PF02213:GYF domain|PF13771:PHD-like zinc-binding domain	-
arahy.Tifrunner.gnm1.ann1.XMHI28	1436.74	467.908	1.61873	0.000487549	0.00614447	arahy.XMHI28	arahy.Tifrunner.gnm1.Arahy.04	108829173	108833152	+	2207	-	PF07714:Protein tyrosine kinase	Pkinase_Tyr
arahy.Tifrunner.gnm1.ann1.XM429X	1064.93	345.831	1.62232	9.77113e-06	0.000222551	arahy.XM429X	arahy.Tifrunner.gnm1.Arahy.08	9980981	9983643	+	1706	-	PF13417:Glutathione S-transferase, N-terminal domain|PF13410:Glutathione S-transferase, C-terminal domain	-
arahy.Tifrunner.gnm1.ann1.R3KIKB	3164.55	1027.85	1.62252	3.02504e-10	2.10343e-08	arahy.R3KIKB	arahy.Tifrunner.gnm1.Arahy.03	106819998	106822141	+	1724	-	PF00155:Aminotransferase class I and II	Aminotran_1_2
arahy.Tifrunner.gnm1.ann1.Y1FCW9	242.728	78.8799	1.62322	6.06114e-06	0.000147643	arahy.Y1FCW9	arahy.Tifrunner.gnm1.Arahy.10	101127014	101136886	+	3546	-	PF03638:Tesmin/TSO1-like CXC domain, cysteine-rich domain|PF12695:Alpha/beta hydrolase family	-
arahy.Tifrunner.gnm1.ann1.3F2LJ6	143.236	46.4985	1.62466	0.00088493	0.00991669	arahy.3F2LJ6	arahy.Tifrunner.gnm1.Arahy.16	126272372	126274687	-	2128	-	PF02365:No apical meristem (NAM) protein	NAM
arahy.Tifrunner.gnm1.ann1.PU8JJL	78.5937	25.3563	1.62512	0.000371206	0.00489988	arahy.PU8JJL	arahy.Tifrunner.gnm1.Arahy.11	126600969	126606395	+	3808	-	PF05904:Plant protein of unknown function (DUF863)	-
arahy.Tifrunner.gnm1.ann1.SQ16A9	885.643	286.806	1.62681	7.34536e-10	4.68189e-08	arahy.SQ16A9	arahy.Tifrunner.gnm1.Arahy.08	11784065	11790169	-	2917	-	PF00069:Protein kinase domain	Pkinase
arahy.Tifrunner.gnm1.ann1.5W7NNK	15576	5043.09	1.62698	4.33233e-08	1.91643e-06	arahy.5W7NNK	arahy.Tifrunner.gnm1.Arahy.17	43480545	43485656	+	4910	-	-	-
arahy.Tifrunner.gnm1.ann1.E4XRML	243.442	78.4953	1.63118	0.000497532	0.00624391	arahy.E4XRML	arahy.Tifrunner.gnm1.Arahy.11	140846210	140851423	-	3493	-	PF00999:Sodium/hydrogen exchanger family	Na_H_Exchanger
arahy.Tifrunner.gnm1.ann1.2L2RSC	402.479	129.744	1.63369	0.000398804	0.00520213	arahy.2L2RSC	arahy.Tifrunner.gnm1.Arahy.16	138048771	138051793	-	1750	-	PF04535:Domain of unknown function (DUF588)	-
arahy.Tifrunner.gnm1.ann1.NUI5S9	3820.03	1230.79	1.63397	0.000195715	0.00288788	arahy.NUI5S9	arahy.Tifrunner.gnm1.Arahy.04	5983081	5984764	+	983	-	-	-
novel.2026	841.423	271.194	1.63406	2.62487e-06	7.1103e-05	-	arahy.Tifrunner.gnm1.Arahy.09	107034987	107039425	+	4199	-	-	-
arahy.Tifrunner.gnm1.ann1.9RJJ4S	1996.18	642.757	1.63527	9.72717e-14	1.26688e-11	arahy.9RJJ4S	arahy.Tifrunner.gnm1.Arahy.11	146568273	146572431	+	1973	-	PF00010:Helix-loop-helix DNA-binding domain	HLH
arahy.Tifrunner.gnm1.ann1.0MK326	4729.48	1519.39	1.63832	0.000827729	0.00939581	arahy.0MK326	arahy.Tifrunner.gnm1.Arahy.05	12980025	12981785	+	1064	-	PF12638:Staygreen protein	-
arahy.Tifrunner.gnm1.ann1.IY723J	442.164	142.118	1.63881	1.14415e-09	6.99594e-08	arahy.IY723J	arahy.Tifrunner.gnm1.Arahy.13	107448742	107458070	-	5044	-	PF08022:FAD-binding domain|PF08030:Ferric reductase NAD binding domain|PF01794:Ferric reductase like transmembrane component|PF08414:Respiratory burst NADPH oxidase	FAD_binding_8
novel.2847	5321.48	1708.05	1.63943	4.75532e-09	2.58793e-07	-	arahy.Tifrunner.gnm1.Arahy.12	2743760	2747264	-	2859	-	PF05633:Protein of unknown function (DUF793)	-
arahy.Tifrunner.gnm1.ann1.AEWZ89	283.398	90.7876	1.64091	4.29405e-06	0.000109018	arahy.AEWZ89	arahy.Tifrunner.gnm1.Arahy.20	3433799	3437840	-	2300	-	PF08263:Leucine rich repeat N-terminal domain|PF00069:Protein kinase domain	Pkinase
arahy.Tifrunner.gnm1.ann1.ZD4V4J	590.404	189.32	1.64132	4.16622e-05	0.000777571	arahy.ZD4V4J	arahy.Tifrunner.gnm1.Arahy.13	85740404	85741573	-	561	-	PF13639:Ring finger domain	-
arahy.Tifrunner.gnm1.ann1.3K77B1	3347.01	1072.9	1.64149	1.31527e-11	1.18228e-09	arahy.3K77B1	arahy.Tifrunner.gnm1.Arahy.02	11058440	11061909	+	3276	-	PF04720:PDDEXK-like family of unknown function	-
arahy.Tifrunner.gnm1.ann1.D56WMI	661.48	211.709	1.64332	0.00013821	0.00216383	arahy.D56WMI	arahy.Tifrunner.gnm1.Arahy.16	16199511	16200847	+	1170	-	PF00320:GATA zinc finger	GATA
arahy.Tifrunner.gnm1.ann1.LMT1MP	443.167	141.302	1.65008	2.70633e-07	9.79775e-06	arahy.LMT1MP	arahy.Tifrunner.gnm1.Arahy.10	77546513	77551516	+	3093	-	PF03372:Endonuclease/Exonuclease/phosphatase family	Exo_endo_phos
arahy.Tifrunner.gnm1.ann1.TJ54L4	265.34	84.3109	1.65213	2.84983e-05	0.000563642	arahy.TJ54L4	arahy.Tifrunner.gnm1.Arahy.02	15811229	15815815	+	1440	-	PF00005:ABC transporter	ABC_tran
arahy.Tifrunner.gnm1.ann1.S7JRIG	397.446	126.341	1.65359	9.95985e-05	0.00164892	arahy.S7JRIG	arahy.Tifrunner.gnm1.Arahy.01	98149881	98150955	+	999	-	-	-
arahy.Tifrunner.gnm1.ann1.7TG5YP	3460.09	1099.54	1.6539	1.27793e-07	5.04316e-06	arahy.7TG5YP	arahy.Tifrunner.gnm1.Arahy.13	8615213	8616258	+	952	-	PF00403:Heavy-metal-associated domain	HMA
arahy.Tifrunner.gnm1.ann1.N8UE6G	142.966	45.3777	1.65422	8.58181e-06	0.000199458	arahy.N8UE6G	arahy.Tifrunner.gnm1.Arahy.08	40725711	40729639	-	1636	-	-	-
arahy.Tifrunner.gnm1.ann1.CH6KF4	728.214	230.243	1.66048	1.91586e-18	4.88464e-16	arahy.CH6KF4	arahy.Tifrunner.gnm1.Arahy.14	4972597	4975610	-	2298	-	PF00481:Protein phosphatase 2C	PP2C
arahy.Tifrunner.gnm1.ann1.GB6ZUZ	1831.85	579.512	1.66055	2.7003e-06	7.29583e-05	arahy.GB6ZUZ	arahy.Tifrunner.gnm1.Arahy.07	37491131	37496738	-	2119	-	PF03381:LEM3 (ligand-effect modulator 3) family / CDC50 family	-
arahy.Tifrunner.gnm1.ann1.FB9VDL	849.062	267.699	1.66525	0.000334402	0.00450741	arahy.FB9VDL	arahy.Tifrunner.gnm1.Arahy.06	94610055	94614385	+	2748	-	PF04146:YT521-B-like domain	YTH
arahy.Tifrunner.gnm1.ann1.FNG8N4	1011.71	318.993	1.6658	8.29684e-10	5.22502e-08	arahy.FNG8N4	arahy.Tifrunner.gnm1.Arahy.08	2433802	2438947	+	3258	-	PF11961:Domain of unknown function (DUF3475)|PF05003:Protein of unknown function (DUF668)	-
arahy.Tifrunner.gnm1.ann1.P6VCNZ	1419.5	447.425	1.66591	6.22952e-06	0.000151219	arahy.P6VCNZ	arahy.Tifrunner.gnm1.Arahy.15	20043231	20049396	+	2909	-	PF00083:Sugar (and other) transporter	Sugar_tr
arahy.Tifrunner.gnm1.ann1.ELPQ8U	46.6923	14.7112	1.66938	0.00041029	0.0053239	arahy.ELPQ8U	arahy.Tifrunner.gnm1.Arahy.04	108551091	108554075	+	2775	-	PF02892:BED zinc finger|PF05699:hAT family C-terminal dimerisation region|PF04937:Protein of unknown function (DUF 659)	DUF659
arahy.Tifrunner.gnm1.ann1.12J3VU	532.227	167.287	1.67137	2.73345e-05	0.0005436	arahy.12J3VU	arahy.Tifrunner.gnm1.Arahy.03	117643973	117645917	-	1784	-	PF00249:Myb-like DNA-binding domain	Myb_DNA-binding
arahy.Tifrunner.gnm1.ann1.M6NE4G	1778.38	557.635	1.67317	5.33376e-10	3.52246e-08	arahy.M6NE4G	arahy.Tifrunner.gnm1.Arahy.16	132166059	132169493	-	2154	-	PF03009:Glycerophosphoryl diester phosphodiesterase family	-
arahy.Tifrunner.gnm1.ann1.86STVP	1647.43	516.523	1.67323	1.46618e-08	7.09775e-07	arahy.86STVP	arahy.Tifrunner.gnm1.Arahy.03	131654880	131658088	-	3123	-	PF13768:von Willebrand factor type A domain|PF17123:RING-like zinc finger	-
arahy.Tifrunner.gnm1.ann1.UE7GQ6	194.553	61.0154	1.67491	7.92352e-05	0.00135389	arahy.UE7GQ6	arahy.Tifrunner.gnm1.Arahy.09	111524630	111528725	+	2631	-	PF07714:Protein tyrosine kinase|PF01657:Salt stress response/antifungal	Pkinase_Tyr
arahy.Tifrunner.gnm1.ann1.AC8DZW	184.567	57.5979	1.67604	0.000148071	0.00229346	arahy.AC8DZW	arahy.Tifrunner.gnm1.Arahy.06	94918880	94922212	-	2115	-	PF00332:Glycosyl hydrolases family 17|PF07983:X8 domain	Glyco_hydro_17
arahy.Tifrunner.gnm1.ann1.PUH2BT	1221.18	382.121	1.6765	0.000164605	0.00250619	arahy.PUH2BT	arahy.Tifrunner.gnm1.Arahy.11	132222772	132229690	-	5907	-	PF13499:EF-hand domain pair|PF16212:Phospholipid-translocating P-type ATPase C-terminal|PF00122:E1-E2 ATPase|PF16209:Phospholipid-translocating ATPase N-terminal|PF12710:haloacid dehalogenase-like hydrolase	E1-E2_ATPase
arahy.Tifrunner.gnm1.ann1.LM2DEJ	2684.27	839.407	1.6771	0.000178948	0.00268628	arahy.LM2DEJ	arahy.Tifrunner.gnm1.Arahy.20	3034704	3036848	-	2145	-	PF04564:U-box domain|PF00514:Armadillo/beta-catenin-like repeat	U-box
arahy.Tifrunner.gnm1.ann1.RZZ5RD	158.652	49.5188	1.67861	1.31411e-10	9.92496e-09	arahy.RZZ5RD	arahy.Tifrunner.gnm1.Arahy.11	17444296	17447353	+	1988	-	PF00300:Histidine phosphatase superfamily (branch 1)	-
arahy.Tifrunner.gnm1.ann1.ECZ3V7	365.266	113.941	1.67925	0.000136436	0.00213845	arahy.ECZ3V7	arahy.Tifrunner.gnm1.Arahy.10	962736	968000	+	1974	-	PF00012:Hsp70 protein	HSP70
arahy.Tifrunner.gnm1.ann1.63ZQ4D	265.373	82.9995	1.67934	6.96151e-05	0.00121618	arahy.63ZQ4D	arahy.Tifrunner.gnm1.Arahy.14	7699100	7707146	-	4955	-	PF00514:Armadillo/beta-catenin-like repeat|PF00083:Sugar (and other) transporter	Sugar_tr
novel.3123	153.204	47.8606	1.67944	0.000159983	0.00244378	-	arahy.Tifrunner.gnm1.Arahy.13	145799401	145801889	+	2489	-	-	-
novel.3895	42.6999	13.2659	1.68015	0.000770003	0.00888195	-	arahy.Tifrunner.gnm1.Arahy.16	24514273	24516061	+	1789	-	-	-
arahy.Tifrunner.gnm1.ann1.YT3TY8	473.983	147.594	1.68438	0.000108768	0.00177009	arahy.YT3TY8	arahy.Tifrunner.gnm1.Arahy.05	95575951	95579732	+	2147	-	PF00349:Hexokinase|PF03727:Hexokinase	-
arahy.Tifrunner.gnm1.ann1.JN3EDT	722.271	224.68	1.68486	7.6506e-13	8.7221e-11	arahy.JN3EDT	arahy.Tifrunner.gnm1.Arahy.05	20631629	20639617	-	1659	-	PF00854:POT family	-
arahy.Tifrunner.gnm1.ann1.4BM18T	116.872	36.4177	1.68539	5.50677e-05	0.000990842	arahy.4BM18T	arahy.Tifrunner.gnm1.Arahy.10	108711430	108712902	+	1473	-	PF00201:UDP-glucoronosyl and UDP-glucosyl transferase	UDPGT
arahy.Tifrunner.gnm1.ann1.HKX9QT	92.0275	28.5434	1.68621	2.36825e-05	0.000479209	arahy.HKX9QT	arahy.Tifrunner.gnm1.Arahy.04	123275532	123281562	-	3333	-	PF00004:ATPase family associated with various cellular activities (AAA)|PF01434:Peptidase family M41|PF01535:PPR repeat	AAA
arahy.Tifrunner.gnm1.ann1.CBXJ5J	1044.82	324.544	1.68705	1.51909e-08	7.33698e-07	arahy.CBXJ5J	arahy.Tifrunner.gnm1.Arahy.16	834926	839049	-	2574	-	PF00170:bZIP transcription factor	bZIP_1
arahy.Tifrunner.gnm1.ann1.L8SLK4	139.686	43.3898	1.68748	6.93633e-06	0.000165606	arahy.L8SLK4	arahy.Tifrunner.gnm1.Arahy.20	136888946	136892219	-	1346	-	PF00153:Mitochondrial carrier protein	Mito_carr
arahy.Tifrunner.gnm1.ann1.YXI3SW	167.121	51.7475	1.68841	0.000178987	0.00268628	arahy.YXI3SW	arahy.Tifrunner.gnm1.Arahy.15	14004821	14007575	-	4114	-	PF08263:Leucine rich repeat N-terminal domain|PF13855:Leucine rich repeat|PF00069:Protein kinase domain	Pkinase
arahy.Tifrunner.gnm1.ann1.JWR0C3	1181.55	366.017	1.69038	2.54411e-05	0.000509646	arahy.JWR0C3	arahy.Tifrunner.gnm1.Arahy.01	93954691	93957510	-	2575	-	PF07714:Protein tyrosine kinase	Pkinase_Tyr
arahy.Tifrunner.gnm1.ann1.898M5Y	559.38	173.403	1.69104	9.74305e-08	3.92221e-06	arahy.898M5Y	arahy.Tifrunner.gnm1.Arahy.06	8583379	8587866	+	3155	-	-	-
arahy.Tifrunner.gnm1.ann1.5K9QCS	758.314	234.472	1.69303	1.92728e-10	1.40029e-08	arahy.5K9QCS	arahy.Tifrunner.gnm1.Arahy.06	112804335	112806579	-	1948	-	PF15811:Small VCP/p97-interacting protein	-
arahy.Tifrunner.gnm1.ann1.BNGT2Q	93.2052	28.8896	1.69329	0.000152532	0.00235044	arahy.BNGT2Q	arahy.Tifrunner.gnm1.Arahy.06	2554323	2558764	-	1845	-	PF09713:Plant protein 1589 of unknown function (A_thal_3526)	-
arahy.Tifrunner.gnm1.ann1.0LCG0H	113.53	35.0899	1.69412	5.9904e-08	2.53862e-06	arahy.0LCG0H	arahy.Tifrunner.gnm1.Arahy.11	17448304	17449617	+	715	-	PF00300:Histidine phosphatase superfamily (branch 1)	-
arahy.Tifrunner.gnm1.ann1.93QG5G	167.963	51.8237	1.69742	1.99809e-05	0.000414475	arahy.93QG5G	arahy.Tifrunner.gnm1.Arahy.16	25729762	25734964	-	4313	-	PF13532:2OG-Fe(II) oxygenase superfamily|PF06075:Plant protein of unknown function (DUF936)	-
arahy.Tifrunner.gnm1.ann1.SEW56W	3326.68	1025.76	1.69758	8.55782e-09	4.40649e-07	arahy.SEW56W	arahy.Tifrunner.gnm1.Arahy.16	128499663	128504974	-	3347	-	PF02705:K+ potassium transporter	K_trans
arahy.Tifrunner.gnm1.ann1.RD71UQ	156.691	48.1055	1.699	8.46881e-05	0.0014357	arahy.RD71UQ	arahy.Tifrunner.gnm1.Arahy.11	6453039	6456858	+	1878	-	-	-
arahy.Tifrunner.gnm1.ann1.AS7PIZ	1257.55	386.773	1.70143	1.17067e-05	0.000260709	arahy.AS7PIZ	arahy.Tifrunner.gnm1.Arahy.05	10721213	10726080	+	2802	-	PF04564:U-box domain	U-box
arahy.Tifrunner.gnm1.ann1.24UGV0	1713.07	526.354	1.70246	1.28102e-18	3.41076e-16	arahy.24UGV0	arahy.Tifrunner.gnm1.Arahy.12	99874495	99879155	+	1894	-	PF14360:PAP2 superfamily C-terminal	-
arahy.Tifrunner.gnm1.ann1.WX7AU9	4215.39	1294.21	1.70389	8.90125e-10	5.54752e-08	arahy.WX7AU9	arahy.Tifrunner.gnm1.Arahy.13	122098	124323	+	1657	-	PF02701:Dof domain, zinc finger	zf-Dof
arahy.Tifrunner.gnm1.ann1.TZ4ZVS	1845.5	566.343	1.70408	7.86894e-13	8.92266e-11	arahy.TZ4ZVS	arahy.Tifrunner.gnm1.Arahy.09	110804537	110808839	-	3370	-	PF00069:Protein kinase domain	Pkinase
novel.2986	1725.21	529.48	1.70418	1.90694e-08	9.10568e-07	-	arahy.Tifrunner.gnm1.Arahy.13	10299211	10302676	+	3466	-	-	-
arahy.Tifrunner.gnm1.ann1.61NS0W	292.899	89.7876	1.70585	4.90854e-09	2.66786e-07	arahy.61NS0W	arahy.Tifrunner.gnm1.Arahy.08	2304217	2306395	+	1322	-	PF12776:Myb/SANT-like DNA-binding domain	-
arahy.Tifrunner.gnm1.ann1.UFV38F	127.68	39.213	1.70823	0.000616542	0.00740836	arahy.UFV38F	arahy.Tifrunner.gnm1.Arahy.19	16042640	16046381	-	4089	-	PF00931:NB-ARC domain	NB-ARC
novel.3997	62.9137	19.2435	1.71199	0.000395552	0.00517094	-	arahy.Tifrunner.gnm1.Arahy.16	151588636	151599059	+	6549	-	-	-
arahy.Tifrunner.gnm1.ann1.AM5T3N	806.556	246.077	1.71337	0.000514681	0.0064115	arahy.AM5T3N	arahy.Tifrunner.gnm1.Arahy.13	1470120	1470377	+	258	-	-	-
arahy.Tifrunner.gnm1.ann1.DB50AT	343.501	104.713	1.71401	1.68481e-06	4.83204e-05	arahy.DB50AT	arahy.Tifrunner.gnm1.Arahy.10	3906475	3909598	-	534	-	-	-
arahy.Tifrunner.gnm1.ann1.JNR4LI	307.022	93.3382	1.71638	0.000147663	0.00228884	arahy.JNR4LI	arahy.Tifrunner.gnm1.Arahy.12	115320808	115336442	+	3113	-	PF00931:NB-ARC domain	NB-ARC
arahy.Tifrunner.gnm1.ann1.C3UMJG	1086.85	330.243	1.71836	3.655e-06	9.48542e-05	arahy.C3UMJG	arahy.Tifrunner.gnm1.Arahy.18	132397131	132408464	+	6932	-	PF01582:TIR domain|PF00931:NB-ARC domain	TIR
arahy.Tifrunner.gnm1.ann1.V4I8CJ	542.194	164.531	1.71949	5.39349e-07	1.79696e-05	arahy.V4I8CJ	arahy.Tifrunner.gnm1.Arahy.05	115242703	115246472	+	1248	-	PF00320:GATA zinc finger	GATA
arahy.Tifrunner.gnm1.ann1.MFVS6B	2410.34	730.411	1.7221	1.62783e-05	0.000347613	arahy.MFVS6B	arahy.Tifrunner.gnm1.Arahy.07	25230677	25235223	+	3373	-	PF02365:No apical meristem (NAM) protein	NAM
arahy.Tifrunner.gnm1.ann1.96YM6D	474.939	143.901	1.72239	9.64461e-12	8.93678e-10	arahy.96YM6D	arahy.Tifrunner.gnm1.Arahy.09	101353337	101357330	+	669	-	-	-
arahy.Tifrunner.gnm1.ann1.T2UMYP	948.363	287.009	1.72432	1.51068e-06	4.41021e-05	arahy.T2UMYP	arahy.Tifrunner.gnm1.Arahy.13	33908588	33913324	-	2804	-	PF07887:Calmodulin binding protein-like	-
arahy.Tifrunner.gnm1.ann1.SPQ4E9	2688.38	813.677	1.72438	3.39148e-11	2.85917e-09	arahy.SPQ4E9	arahy.Tifrunner.gnm1.Arahy.13	145600266	145607622	+	5126	-	PF13499:EF-hand domain pair|PF00069:Protein kinase domain	Pkinase
novel.1637	1340.15	405.179	1.72619	0.00032394	0.0043903	-	arahy.Tifrunner.gnm1.Arahy.07	73553979	73568134	+	2822	-	PF03055:Retinal pigment epithelial membrane protein	RPE65
arahy.Tifrunner.gnm1.ann1.YXU9YV	3556	1074.37	1.72682	2.17981e-06	6.07605e-05	arahy.YXU9YV	arahy.Tifrunner.gnm1.Arahy.09	21379195	21379494	+	195	-	-	-
novel.2580	489.796	148.055	1.72695	0.00021224	0.00309588	-	arahy.Tifrunner.gnm1.Arahy.11	11073297	11079376	-	5802	-	PF00665:Integrase core domain|PF07727:Reverse transcriptase (RNA-dependent DNA polymerase)	RVT_2
novel.4420	832.953	251.624	1.72761	6.0902e-05	0.00108148	-	arahy.Tifrunner.gnm1.Arahy.17	134359747	134362696	-	2083	-	PF00514:Armadillo/beta-catenin-like repeat	Arm
arahy.Tifrunner.gnm1.ann1.8H6BM6	172.085	51.7908	1.72842	5.69563e-08	2.43747e-06	arahy.8H6BM6	arahy.Tifrunner.gnm1.Arahy.15	143377728	143384135	+	3017	-	PF04926:Poly(A) polymerase predicted RNA binding domain|PF01909:Nucleotidyltransferase domain|PF04928:Poly(A) polymerase central domain	NTP_transf_2
arahy.Tifrunner.gnm1.ann1.Q5NV21	1190.76	359.012	1.72952	4.48545e-14	6.24815e-12	arahy.Q5NV21	arahy.Tifrunner.gnm1.Arahy.03	21221266	21229503	+	5777	-	PF14288:1,3-beta-glucan synthase subunit FKS1, domain-1|PF02364:1,3-beta-glucan synthase component	-
arahy.Tifrunner.gnm1.ann1.HEYT23	431.093	130.109	1.73014	4.42352e-08	1.9445e-06	arahy.HEYT23	arahy.Tifrunner.gnm1.Arahy.11	6512011	6517410	-	1293	-	-	-
arahy.Tifrunner.gnm1.ann1.B8GJCF	536.148	161.614	1.7312	3.83874e-10	2.61307e-08	arahy.B8GJCF	arahy.Tifrunner.gnm1.Arahy.10	5242523	5249071	+	6246	-	PF00656:Caspase domain	Peptidase_C14
novel.3990	47.6934	14.3541	1.73144	0.000257617	0.00361971	-	arahy.Tifrunner.gnm1.Arahy.16	146144601	146146688	+	2088	-	-	-
arahy.Tifrunner.gnm1.ann1.3QQJ98	644.17	193.722	1.73225	2.22694e-17	4.85403e-15	arahy.3QQJ98	arahy.Tifrunner.gnm1.Arahy.16	7422998	7429168	+	3552	-	PF00069:Protein kinase domain	Pkinase
arahy.Tifrunner.gnm1.ann1.VI4CFZ	1061.29	319.242	1.73349	1.56143e-11	1.38872e-09	arahy.VI4CFZ	arahy.Tifrunner.gnm1.Arahy.19	156281348	156285103	+	1526	-	PF03101:FAR1 DNA-binding domain	FAR1
arahy.Tifrunner.gnm1.ann1.F7SZPJ	341.126	102.42	1.73353	4.06948e-05	0.000761881	arahy.F7SZPJ	arahy.Tifrunner.gnm1.Arahy.05	6910687	6913422	-	1543	-	PF01459:Eukaryotic porin	-
novel.2385	466.494	140.062	1.73626	3.30443e-10	2.2939e-08	-	arahy.Tifrunner.gnm1.Arahy.10	96002657	96009459	-	5331	-	PF07059:Protein of unknown function (DUF1336)|PF03732:Retrotransposon gag protein	Retrotrans_gag
arahy.Tifrunner.gnm1.ann1.9X98AJ	1465.72	439.949	1.73644	1.25429e-06	3.72374e-05	arahy.9X98AJ	arahy.Tifrunner.gnm1.Arahy.03	32030323	32035083	-	2821	-	PF07887:Calmodulin binding protein-like	-
arahy.Tifrunner.gnm1.ann1.RNVH09	1595.08	478.334	1.73763	1.79942e-05	0.000379439	arahy.RNVH09	arahy.Tifrunner.gnm1.Arahy.19	150027168	150032535	-	4880	-	PF01167:Tub family|PF00646:F-box domain	Tub
arahy.Tifrunner.gnm1.ann1.6EL8BV	2610.64	782.733	1.73806	2.21004e-06	6.1408e-05	arahy.6EL8BV	arahy.Tifrunner.gnm1.Arahy.05	40313236	40323310	-	7425	-	PF02212:Dynamin GTPase effector domain|PF01031:Dynamin central region|PF00350:Dynamin family|PF16363:GDP-mannose 4,6 dehydratase	-
arahy.Tifrunner.gnm1.ann1.EU3A7K	2154.27	644.168	1.74201	1.57513e-12	1.68607e-10	arahy.EU3A7K	arahy.Tifrunner.gnm1.Arahy.05	34070704	34081567	+	3088	-	-	-
arahy.Tifrunner.gnm1.ann1.CW6LLE	230.646	68.9874	1.74247	1.57321e-09	9.37422e-08	arahy.CW6LLE	arahy.Tifrunner.gnm1.Arahy.03	105426144	105434978	-	5030	-	PF08030:Ferric reductase NAD binding domain|PF01794:Ferric reductase like transmembrane component|PF08022:FAD-binding domain|PF08414:Respiratory burst NADPH oxidase	FAD_binding_8
arahy.Tifrunner.gnm1.ann1.X0BQJV	1443.29	431.051	1.74389	0.000244682	0.00347138	arahy.X0BQJV	arahy.Tifrunner.gnm1.Arahy.16	151512033	151515972	-	3468	-	PF13855:Leucine rich repeat|PF08263:Leucine rich repeat N-terminal domain	LRRNT_2
arahy.Tifrunner.gnm1.ann1.C6SH89	670.866	199.828	1.74595	1.18452e-05	0.000263374	arahy.C6SH89	arahy.Tifrunner.gnm1.Arahy.18	21888120	21889476	-	1231	-	PF14364:Domain of unknown function (DUF4408)|PF05553:Cotton fibre expressed protein	-
arahy.Tifrunner.gnm1.ann1.2F59RJ	41.2138	12.2249	1.74733	0.000633145	0.00757326	arahy.2F59RJ	arahy.Tifrunner.gnm1.Arahy.04	17441504	17443147	+	1559	-	-	-
arahy.Tifrunner.gnm1.ann1.1B7IGJ	500.857	149.14	1.74861	0.000615307	0.00739564	arahy.1B7IGJ	arahy.Tifrunner.gnm1.Arahy.16	14215462	14218134	-	2595	-	PF03106:WRKY DNA -binding domain	WRKY
arahy.Tifrunner.gnm1.ann1.I28IWP	3692.9	1097.64	1.75033	5.55911e-07	1.83997e-05	arahy.I28IWP	arahy.Tifrunner.gnm1.Arahy.09	7302660	7307174	-	3034	-	PF00564:PB1 domain|PF00931:NB-ARC domain|PF01582:TIR domain	TIR
arahy.Tifrunner.gnm1.ann1.C8PGGG	65.0535	19.3814	1.75086	0.000671726	0.00793768	arahy.C8PGGG	arahy.Tifrunner.gnm1.Arahy.17	4128458	4132997	-	4061	-	PF00931:NB-ARC domain	NB-ARC
arahy.Tifrunner.gnm1.ann1.VEK22B	146.166	43.2563	1.75281	1.40224e-05	0.000304226	arahy.VEK22B	arahy.Tifrunner.gnm1.Arahy.02	98490528	98497740	+	3453	-	PF00931:NB-ARC domain	NB-ARC
arahy.Tifrunner.gnm1.ann1.ER44IM	5083.03	1506.91	1.75407	1.29768e-06	3.84443e-05	arahy.ER44IM	arahy.Tifrunner.gnm1.Arahy.14	17225079	17227847	-	1434	-	PF00847:AP2 domain	AP2
arahy.Tifrunner.gnm1.ann1.HGAZ7D	2014.26	596.111	1.7566	2.94209e-06	7.83341e-05	arahy.HGAZ7D	arahy.Tifrunner.gnm1.Arahy.13	23090442	23091197	-	756	-	PF00847:AP2 domain	AP2
arahy.Tifrunner.gnm1.ann1.J3J419	779.008	230.049	1.75902	1.8504e-10	1.35144e-08	arahy.J3J419	arahy.Tifrunner.gnm1.Arahy.20	143617503	143623826	-	4144	-	PF00931:NB-ARC domain|PF13855:Leucine rich repeat	NB-ARC
arahy.Tifrunner.gnm1.ann1.FKA8YF	655.076	193.535	1.75998	5.64293e-09	3.02789e-07	arahy.FKA8YF	arahy.Tifrunner.gnm1.Arahy.13	7473034	7476852	-	3439	-	-	-
arahy.Tifrunner.gnm1.ann1.579CME	2014.57	594.791	1.76002	6.10706e-05	0.00108356	arahy.579CME	arahy.Tifrunner.gnm1.Arahy.10	1040610	1042754	-	2145	-	PF04564:U-box domain|PF00514:Armadillo/beta-catenin-like repeat	U-box
arahy.Tifrunner.gnm1.ann1.U7HMBF	849.254	250.861	1.76003	3.03312e-11	2.58294e-09	arahy.U7HMBF	arahy.Tifrunner.gnm1.Arahy.05	111363392	111368376	-	3359	-	PF00010:Helix-loop-helix DNA-binding domain	HLH
arahy.Tifrunner.gnm1.ann1.JN7S8K	54.9705	16.2178	1.76212	0.000568078	0.00695717	arahy.JN7S8K	arahy.Tifrunner.gnm1.Arahy.19	6025448	6026772	+	1070	-	-	-
arahy.Tifrunner.gnm1.ann1.TLT58G	70.8158	20.8711	1.76413	0.000651953	0.00775194	arahy.TLT58G	arahy.Tifrunner.gnm1.Arahy.18	130779961	130784516	+	2225	-	PF01406:tRNA synthetases class I (C) catalytic domain	tRNA-synt_1e
arahy.Tifrunner.gnm1.ann1.04P64Q	1222.42	359.713	1.76419	1.29022e-15	2.17979e-13	arahy.04P64Q	arahy.Tifrunner.gnm1.Arahy.05	9065426	9070813	-	3848	-	PF00503:G-protein alpha subunit	G-alpha
arahy.Tifrunner.gnm1.ann1.JE5MND	793.789	233.751	1.76428	0.000190931	0.0028272	arahy.JE5MND	arahy.Tifrunner.gnm1.Arahy.17	2528779	2536617	+	3542	-	PF00067:Cytochrome P450	p450
novel.3286	4397.05	1293.67	1.76508	9.73924e-05	0.00161749	-	arahy.Tifrunner.gnm1.Arahy.14	19110046	19112565	+	2520	-	PF00168:C2 domain	C2
arahy.Tifrunner.gnm1.ann1.DHDF5T	132.276	38.8887	1.76679	0.000785194	0.00901025	arahy.DHDF5T	arahy.Tifrunner.gnm1.Arahy.02	2899642	2900696	-	2691	-	-	-
[truncated: 968 more rows]

## Sheet: SLH_24h vs SLH_0h
gene_id	SLH_24	SLH_0	log2FoldChange	pvalue	padj	gene_name	gene_chr	gene_start	gene_end	gene_strand	gene_length	gene_biotype	gene_description	tf_family
novel.1312	1372.23	0	13.1544	4.04559e-22	4.58789e-20	-	arahy.Tifrunner.gnm1.Arahy.06	6610174	6615478	+	5254	-	PF00665:Integrase core domain|PF14223:gag-polypeptide of LTR copia-type|PF07727:Reverse transcriptase (RNA-dependent DNA polymerase)|PF13976:GAG-pre-integrase domain	rve
arahy.Tifrunner.gnm1.ann1.NID8M3	1192.81	0.295125	11.9903	1.22914e-17	7.92422e-16	arahy.NID8M3	arahy.Tifrunner.gnm1.Arahy.13	15359688	15362140	-	2086	-	PF13664:Domain of unknown function (DUF4149)	-
novel.2544	610.395	0	11.9854	4.11617e-17	2.43672e-15	-	arahy.Tifrunner.gnm1.Arahy.11	140412072	140419088	+	6801	-	PF13456:Reverse transcriptase-like|PF00665:Integrase core domain|PF00078:Reverse transcriptase (RNA-dependent DNA polymerase)|PF03732:Retrotransposon gag protein	rve
arahy.Tifrunner.gnm1.ann1.B2KMHD	14438.2	3.65486	11.9516	4.06771e-10	7.35736e-09	arahy.B2KMHD	arahy.Tifrunner.gnm1.Arahy.17	128245775	128253550	-	6066	-	PF00173:Cytochrome b5-like Heme/Steroid binding domain|PF00970:Oxidoreductase FAD-binding domain|PF03404:Mo-co oxidoreductase dimerisation domain|PF00174:Oxidoreductase molybdopterin binding domain|PF00175:Oxidoreductase NAD-binding domain	FAD_binding_6
arahy.Tifrunner.gnm1.ann1.9FI3T7	539.27	0	11.8077	2.02362e-15	9.31894e-14	arahy.9FI3T7	arahy.Tifrunner.gnm1.Arahy.08	46995152	46996750	+	463	-	-	-
novel.3686	468.352	0	11.6029	1.0991e-18	8.26313e-17	-	arahy.Tifrunner.gnm1.Arahy.15	157422982	157425503	+	1948	-	-	-
novel.3983	441.398	0	11.5177	1.78693e-16	9.69992e-15	-	arahy.Tifrunner.gnm1.Arahy.16	143938055	143943113	+	4787	-	PF14223:gag-polypeptide of LTR copia-type|PF00665:Integrase core domain|PF07727:Reverse transcriptase (RNA-dependent DNA polymerase)|PF13976:GAG-pre-integrase domain|PF03248:Rer1 family	rve
arahy.Tifrunner.gnm1.ann1.ID9NSH	411.456	0	11.416	1.19082e-17	7.70891e-16	arahy.ID9NSH	arahy.Tifrunner.gnm1.Arahy.15	154721464	154727820	-	4924	-	PF01582:TIR domain|PF00931:NB-ARC domain	TIR
arahy.Tifrunner.gnm1.ann1.GS1HJ9	342.414	0	11.151	1.49549e-15	7.03822e-14	arahy.GS1HJ9	arahy.Tifrunner.gnm1.Arahy.01	5526428	5528706	+	2192	-	PF00067:Cytochrome P450	p450
novel.379	619.318	0.265592	11.0453	1.43525e-16	7.87262e-15	-	arahy.Tifrunner.gnm1.Arahy.02	96941313	96948630	+	5096	-	-	-
novel.2186	308.935	0	11.0035	5.56995e-12	1.43874e-10	-	arahy.Tifrunner.gnm1.Arahy.09	119586906	119593429	-	6524	-	-	-
arahy.Tifrunner.gnm1.ann1.T9SADQ	308.209	0	10.999	2.80769e-15	1.27056e-13	arahy.T9SADQ	arahy.Tifrunner.gnm1.Arahy.15	17720461	17733876	-	745	-	PF12697:Alpha/beta hydrolase family|PF04720:PDDEXK-like family of unknown function|PF09737:De-etiolated protein 1 Det1	-
arahy.Tifrunner.gnm1.ann1.A2BAJG	273.339	0	10.8266	7.40128e-17	4.18159e-15	arahy.A2BAJG	arahy.Tifrunner.gnm1.Arahy.01	105218535	105221565	-	1192	-	-	-
arahy.Tifrunner.gnm1.ann1.IRIV1V	1481.95	0.826309	10.8226	3.99922e-29	9.75209e-27	arahy.IRIV1V	arahy.Tifrunner.gnm1.Arahy.04	51338157	51340429	+	1229	-	PF00226:DnaJ domain	DnaJ
arahy.Tifrunner.gnm1.ann1.KM1FBW	524.079	0.258773	10.8034	1.08213e-15	5.21805e-14	arahy.KM1FBW	arahy.Tifrunner.gnm1.Arahy.08	28100128	28101694	+	1095	-	PF00141:Peroxidase	-
arahy.Tifrunner.gnm1.ann1.0VLU0L	265.795	0	10.7853	2.91456e-15	1.31513e-13	arahy.0VLU0L	arahy.Tifrunner.gnm1.Arahy.14	132493114	132495084	+	1395	-	PF02153:Prephenate dehydrogenase	-
arahy.Tifrunner.gnm1.ann1.K80CQQ	261.001	0	10.7591	6.12595e-14	2.23164e-12	arahy.K80CQQ	arahy.Tifrunner.gnm1.Arahy.11	134089780	134096064	+	4361	-	PF00664:ABC transporter transmembrane region|PF00005:ABC transporter	ABC_membrane
arahy.Tifrunner.gnm1.ann1.1RUX3F	260.948	0	10.7585	1.11557e-15	5.36284e-14	arahy.1RUX3F	arahy.Tifrunner.gnm1.Arahy.06	20079376	20081759	-	2086	-	PF04782:Protein of unknown function (DUF632)|PF04783:Protein of unknown function (DUF630)	-
novel.1537	1847.61	1.06237	10.7421	2.00716e-21	2.10831e-19	-	arahy.Tifrunner.gnm1.Arahy.06	103152281	103159499	-	3732	-	PF13499:EF-hand domain pair|PF13833:EF-hand domain pair	-
arahy.Tifrunner.gnm1.ann1.36A410	257.159	0	10.7378	7.45613e-14	2.67664e-12	arahy.36A410	arahy.Tifrunner.gnm1.Arahy.20	945529	953778	-	6677	-	PF02181:Formin Homology 2 Domain|PF10409:C2 domain of PTEN tumour-suppressor protein	FH2
novel.4912	247.06	0	10.6798	4.03206e-16	2.05814e-14	-	arahy.Tifrunner.gnm1.Arahy.19	110938410	110942543	-	3730	-	PF10551:MULE transposase domain|PF03108:MuDR family transposase	MuDR
arahy.Tifrunner.gnm1.ann1.SEZ8GA	1303.38	0.849023	10.6353	6.92063e-32	2.30997e-29	arahy.SEZ8GA	arahy.Tifrunner.gnm1.Arahy.07	72504580	72504915	+	336	-	PF01253:Translation initiation factor SUI1	SUI1
novel.2011	223.175	0	10.5332	4.22275e-14	1.57713e-12	-	arahy.Tifrunner.gnm1.Arahy.09	90029966	90034506	+	1409	-	-	-
novel.1579	221.743	0	10.5236	1.11947e-14	4.62153e-13	-	arahy.Tifrunner.gnm1.Arahy.07	10166728	10170899	+	3879	-	-	-
arahy.Tifrunner.gnm1.ann1.V5D8Z3	217.245	0	10.4939	3.16971e-15	1.42344e-13	arahy.V5D8Z3	arahy.Tifrunner.gnm1.Arahy.03	138866605	138868179	+	1575	-	PF01565:FAD binding domain|PF08031:Berberine and berberine like	FAD_binding_4
arahy.Tifrunner.gnm1.ann1.BDFQ12	208.857	0	10.4372	8.42978e-14	2.99646e-12	arahy.BDFQ12	arahy.Tifrunner.gnm1.Arahy.19	158448248	158451755	+	3207	-	PF00183:Hsp90 protein|PF02518:Histidine kinase-, DNA gyrase B-, and HSP90-like ATPase	HATPase_c
arahy.Tifrunner.gnm1.ann1.CR3DPP	4327.85	3.26207	10.3716	1.49418e-84	1.75801e-80	arahy.CR3DPP	arahy.Tifrunner.gnm1.Arahy.19	134022800	134024486	-	1379	-	PF13417:Glutathione S-transferase, N-terminal domain	-
novel.572	199.09	0	10.3682	2.3485e-13	7.7238e-12	-	arahy.Tifrunner.gnm1.Arahy.03	42358152	42363969	+	5818	-	-	-
novel.2060	192.81	0	10.3227	3.0445e-12	8.25839e-11	-	arahy.Tifrunner.gnm1.Arahy.09	119594775	119601927	+	2611	-	-	-
arahy.Tifrunner.gnm1.ann1.XFV931	692.742	0.531184	10.3163	4.31645e-19	3.46073e-17	arahy.XFV931	arahy.Tifrunner.gnm1.Arahy.01	101651425	101652288	-	831	-	-	-
arahy.Tifrunner.gnm1.ann1.S79ATY	1015.21	0.77632	10.3094	4.83118e-15	2.10333e-13	arahy.S79ATY	arahy.Tifrunner.gnm1.Arahy.04	124855774	124858549	-	1969	-	PF03214:Reversibly glycosylated polypeptide	-
arahy.Tifrunner.gnm1.ann1.1ZHU8Z	371.731	0.295125	10.3076	1.49133e-14	6.01889e-13	arahy.1ZHU8Z	arahy.Tifrunner.gnm1.Arahy.15	6867199	6871762	-	3852	-	PF12422:Condensin II non structural maintenance of chromosomes subunit	-
arahy.Tifrunner.gnm1.ann1.Q1DMIV	189.255	0	10.2949	1.77813e-13	5.9689e-12	arahy.Q1DMIV	arahy.Tifrunner.gnm1.Arahy.04	4975618	4978457	+	1575	-	PF07732:Multicopper oxidase|PF07731:Multicopper oxidase|PF00394:Multicopper oxidase	-
novel.3750	338.357	0.265592	10.1727	0.00186523	0.0068354	-	arahy.Tifrunner.gnm1.Arahy.15	60714194	60725506	-	7007	-	-	-
arahy.Tifrunner.gnm1.ann1.GVHP98	172.811	0	10.1637	5.05793e-13	1.56812e-11	arahy.GVHP98	arahy.Tifrunner.gnm1.Arahy.14	25212804	25215815	+	1228	-	PF01894:Uncharacterised protein family UPF0047	-
arahy.Tifrunner.gnm1.ann1.416W9Q	9688.81	8.49459	10.1578	5.13887e-51	1.00771e-47	arahy.416W9Q	arahy.Tifrunner.gnm1.Arahy.04	120494103	120498790	-	3717	-	PF00201:UDP-glucoronosyl and UDP-glucosyl transferase	UDPGT
arahy.Tifrunner.gnm1.ann1.BNV3MQ	334.946	0.295125	10.157	6.02537e-15	2.59207e-13	arahy.BNV3MQ	arahy.Tifrunner.gnm1.Arahy.03	143365101	143368443	-	2796	-	-	-
arahy.Tifrunner.gnm1.ann1.3WAX0M	166.012	0	10.1075	3.8554e-16	1.98333e-14	arahy.3WAX0M	arahy.Tifrunner.gnm1.Arahy.06	2813703	2814611	-	909	-	PF00847:AP2 domain	AP2
arahy.Tifrunner.gnm1.ann1.BUDB0A	165.029	0	10.0973	1.06437e-13	3.71054e-12	arahy.BUDB0A	arahy.Tifrunner.gnm1.Arahy.15	19497083	19498703	-	1205	-	PF00724:NADH:flavin oxidoreductase / NADH oxidase family	Oxidored_FMN
novel.3392	163.088	0	10.0824	1.76343e-14	7.04518e-13	-	arahy.Tifrunner.gnm1.Arahy.14	3611113	3613143	-	1942	-	-	-
arahy.Tifrunner.gnm1.ann1.FE9TG6	317.488	0.265592	10.0798	1.57814e-15	7.38289e-14	arahy.FE9TG6	arahy.Tifrunner.gnm1.Arahy.17	4080194	4082203	-	2010	-	PF11443:Domain of unknown function (DUF2828)	-
arahy.Tifrunner.gnm1.ann1.E2ZRS1	157.716	0	10.0317	7.7436e-13	2.31389e-11	arahy.E2ZRS1	arahy.Tifrunner.gnm1.Arahy.15	157914786	157918079	+	2480	-	PF07918:CAP160 repeat	-
arahy.Tifrunner.gnm1.ann1.Y5JHNR	1396.29	1.38703	9.99031	1.35752e-22	1.58533e-20	arahy.Y5JHNR	arahy.Tifrunner.gnm1.Arahy.03	120638507	120641187	-	872	-	-	-
arahy.Tifrunner.gnm1.ann1.N1LTPI	537.908	0.517547	9.95333	4.35904e-19	3.48894e-17	arahy.N1LTPI	arahy.Tifrunner.gnm1.Arahy.13	6021875	6023054	-	990	-	-	-
arahy.Tifrunner.gnm1.ann1.A0U9FM	149.051	0	9.95218	0.000514937	0.00224956	arahy.A0U9FM	arahy.Tifrunner.gnm1.Arahy.14	12774557	12776867	+	1873	-	PF00195:Chalcone and stilbene synthases, N-terminal domain|PF02797:Chalcone and stilbene synthases, C-terminal domain	Chal_sti_synt_N
arahy.Tifrunner.gnm1.ann1.IYM9ZI	4051.86	4.18379	9.9303	9.65891e-31	2.84111e-28	arahy.IYM9ZI	arahy.Tifrunner.gnm1.Arahy.13	123451662	123454462	-	1360	-	-	-
arahy.Tifrunner.gnm1.ann1.RV2JC2	146.435	0	9.92473	2.06143e-11	4.82607e-10	arahy.RV2JC2	arahy.Tifrunner.gnm1.Arahy.19	156397414	156398911	+	531	-	PF00412:LIM domain	LIM
arahy.Tifrunner.gnm1.ann1.Z3XL2P	3880.17	3.94523	9.91606	9.49543e-53	2.12802e-49	arahy.Z3XL2P	arahy.Tifrunner.gnm1.Arahy.07	72507966	72509952	+	654	-	PF01253:Translation initiation factor SUI1	SUI1
arahy.Tifrunner.gnm1.ann1.6361M0	1036.26	1.08508	9.89487	2.15167e-25	3.60371e-23	arahy.6361M0	arahy.Tifrunner.gnm1.Arahy.05	6928137	6932934	-	3997	-	PF12422:Condensin II non structural maintenance of chromosomes subunit	-
novel.4574	516.332	0.553898	9.88421	4.84968e-16	2.44386e-14	-	arahy.Tifrunner.gnm1.Arahy.18	10613673	10626204	-	10287	-	PF13456:Reverse transcriptase-like|PF00078:Reverse transcriptase (RNA-dependent DNA polymerase)|PF03732:Retrotransposon gag protein|PF00665:Integrase core domain	RVT_1
novel.2150	137.949	0	9.84089	1.33192e-11	3.21737e-10	-	arahy.Tifrunner.gnm1.Arahy.09	98192330	98198759	-	6430	-	PF07727:Reverse transcriptase (RNA-dependent DNA polymerase)|PF00665:Integrase core domain|PF13976:GAG-pre-integrase domain|PF14223:gag-polypeptide of LTR copia-type	rve
novel.1453	137.645	0	9.83485	1.67168e-13	5.62361e-12	-	arahy.Tifrunner.gnm1.Arahy.06	10785504	10788951	-	3448	-	-	-
novel.1144	136.3	0	9.82147	4.42969e-11	9.69198e-10	-	arahy.Tifrunner.gnm1.Arahy.05	98807422	98813817	+	6396	-	PF00665:Integrase core domain|PF13976:GAG-pre-integrase domain|PF14223:gag-polypeptide of LTR copia-type|PF07727:Reverse transcriptase (RNA-dependent DNA polymerase)	rve
arahy.Tifrunner.gnm1.ann1.NPF4WZ	134.606	0	9.80249	1.66329e-14	6.67148e-13	arahy.NPF4WZ	arahy.Tifrunner.gnm1.Arahy.19	134220021	134222417	-	882	-	PF13417:Glutathione S-transferase, N-terminal domain|PF14497:Glutathione S-transferase, C-terminal domain	-
arahy.Tifrunner.gnm1.ann1.Z2URY2	133.731	0	9.79351	1.00336e-11	2.47749e-10	arahy.Z2URY2	arahy.Tifrunner.gnm1.Arahy.05	38510883	38513228	-	1340	-	PF13359:DDE superfamily endonuclease	-
novel.2090	132.529	0	9.78149	6.47855e-13	1.96624e-11	-	arahy.Tifrunner.gnm1.Arahy.09	15438435	15446067	-	7633	-	PF13976:GAG-pre-integrase domain|PF07727:Reverse transcriptase (RNA-dependent DNA polymerase)|PF00665:Integrase core domain|PF14223:gag-polypeptide of LTR copia-type|PF10536:Plant mobile domain	RVT_2
arahy.Tifrunner.gnm1.ann1.J2PKFE	9955.78	11.4935	9.77045	3.81161e-69	2.24232e-65	arahy.J2PKFE	arahy.Tifrunner.gnm1.Arahy.19	158455313	158460229	-	1802	-	PF00249:Myb-like DNA-binding domain	Myb_DNA-binding
arahy.Tifrunner.gnm1.ann1.V8DYZI	464.961	0.517547	9.75906	3.97826e-12	1.0566e-10	arahy.V8DYZI	arahy.Tifrunner.gnm1.Arahy.06	855371	859266	+	3811	-	PF13855:Leucine rich repeat|PF08263:Leucine rich repeat N-terminal domain|PF00069:Protein kinase domain	Pkinase
arahy.Tifrunner.gnm1.ann1.019LBF	129.969	0	9.75194	6.58536e-13	1.99182e-11	arahy.019LBF	arahy.Tifrunner.gnm1.Arahy.02	1182875	1186906	-	2927	-	PF00614:Phospholipase D Active site motif|PF00168:C2 domain|PF12357:Phospholipase D C terminal	C2
arahy.Tifrunner.gnm1.ann1.W9N7XY	127.032	0	9.71925	1.15269e-11	2.81083e-10	arahy.W9N7XY	arahy.Tifrunner.gnm1.Arahy.03	23384675	23385862	-	1408	-	PF00112:Papain family cysteine protease|PF08246:Cathepsin propeptide inhibitor domain (I29)	Peptidase_C1
novel.935	246.892	0.265592	9.71713	3.54254e-11	7.92407e-10	-	arahy.Tifrunner.gnm1.Arahy.04	123861551	123864950	+	2454	-	PF07839:Plant calmodulin-binding domain	-
novel.2534	240.362	0.258773	9.67831	8.35071e-12	2.09829e-10	-	arahy.Tifrunner.gnm1.Arahy.11	136026072	136029820	+	2500	-	-	-
arahy.Tifrunner.gnm1.ann1.A9G6ZW	22511.2	27.9805	9.65176	6.98091e-51	1.26523e-47	arahy.A9G6ZW	arahy.Tifrunner.gnm1.Arahy.20	95103237	95109516	+	3970	-	PF00072:Response regulator receiver domain|PF06203:CCT motif	Response_reg
novel.4541	119.295	0	9.6282	2.15523e-12	6.01253e-11	-	arahy.Tifrunner.gnm1.Arahy.18	126867327	126870503	+	3177	-	PF00078:Reverse transcriptase (RNA-dependent DNA polymerase)|PF13966:zinc-binding in reverse transcriptase	RVT_1
arahy.Tifrunner.gnm1.ann1.S42CYX	118.438	0	9.61859	9.6876e-10	1.62715e-08	arahy.S42CYX	arahy.Tifrunner.gnm1.Arahy.13	134624645	134625271	+	1881	-	PF13181:Tetratricopeptide repeat	-
arahy.Tifrunner.gnm1.ann1.EYA3YN	228.37	0.295125	9.60497	2.21397e-10	4.26683e-09	arahy.EYA3YN	arahy.Tifrunner.gnm1.Arahy.10	116772366	116773651	+	1097	-	PF14226:non-haem dioxygenase in morphine synthesis N-terminal|PF03171:2OG-Fe(II) oxygenase superfamily	2OG-FeII_Oxy
arahy.Tifrunner.gnm1.ann1.7PV95K	228.074	0.295125	9.60222	4.21734e-13	1.31969e-11	arahy.7PV95K	arahy.Tifrunner.gnm1.Arahy.19	1672326	1676559	-	2856	-	PF00614:Phospholipase D Active site motif|PF12357:Phospholipase D C terminal|PF00168:C2 domain	C2
novel.2579	115.873	0	9.58644	1.88927e-11	4.45018e-10	-	arahy.Tifrunner.gnm1.Arahy.11	10942769	10944650	-	1474	-	PF10536:Plant mobile domain	-
novel.3236	114.676	0	9.57159	7.21795e-11	1.51583e-09	-	arahy.Tifrunner.gnm1.Arahy.13	134333643	134336447	-	2317	-	-	-
novel.1492	111.35	0	9.52904	6.26017e-11	1.33313e-09	-	arahy.Tifrunner.gnm1.Arahy.06	72503226	72504588	-	1363	-	-	-
arahy.Tifrunner.gnm1.ann1.P0IADA	109.388	0	9.50327	4.30625e-11	9.47089e-10	arahy.P0IADA	arahy.Tifrunner.gnm1.Arahy.14	6239472	6242221	+	1781	-	PF07732:Multicopper oxidase|PF07731:Multicopper oxidase|PF00394:Multicopper oxidase	-
arahy.Tifrunner.gnm1.ann1.TW2SCU	2366.24	3.26207	9.50087	3.32831e-47	3.72953e-44	arahy.TW2SCU	arahy.Tifrunner.gnm1.Arahy.14	138386790	138390259	-	2092	-	PF00201:UDP-glucoronosyl and UDP-glucosyl transferase	UDPGT
arahy.Tifrunner.gnm1.ann1.N41DPV	109.159	0	9.5002	3.09315e-11	6.97856e-10	arahy.N41DPV	arahy.Tifrunner.gnm1.Arahy.18	417597	418235	+	639	-	PF04525:LURP-one-related	-
arahy.Tifrunner.gnm1.ann1.S20Q1U	107.852	0	9.48443	3.91101e-11	8.66591e-10	arahy.S20Q1U	arahy.Tifrunner.gnm1.Arahy.10	113498457	113504803	+	1914	-	PF01490:Transmembrane amino acid transporter protein	Aa_trans
novel.2378	106.103	0	9.4592	2.48013e-12	6.83385e-11	-	arahy.Tifrunner.gnm1.Arahy.10	93104577	93106170	-	1594	-	-	-
arahy.Tifrunner.gnm1.ann1.MVX6TJ	200.092	0.295125	9.41351	2.4562e-11	5.64985e-10	arahy.MVX6TJ	arahy.Tifrunner.gnm1.Arahy.12	119567424	119570817	-	2907	-	PF02987:Late embryogenesis abundant protein	-
arahy.Tifrunner.gnm1.ann1.H0Z6HL	102.402	0	9.40875	1.57523e-08	2.06045e-07	arahy.H0Z6HL	arahy.Tifrunner.gnm1.Arahy.07	80493440	80498146	+	3151	-	PF00955:HCO3- transporter family	-
arahy.Tifrunner.gnm1.ann1.M53M4I	102.349	0	9.407	5.6761e-12	1.46375e-10	arahy.M53M4I	arahy.Tifrunner.gnm1.Arahy.13	128475379	128478373	+	981	-	PF00067:Cytochrome P450	p450
novel.4245	102.015	0	9.4027	3.19384e-10	5.93414e-09	-	arahy.Tifrunner.gnm1.Arahy.17	107395000	107398494	+	3495	-	-	-
arahy.Tifrunner.gnm1.ann1.K5UMEJ	2310.63	3.44132	9.37491	1.75391e-29	4.41414e-27	arahy.K5UMEJ	arahy.Tifrunner.gnm1.Arahy.03	135366810	135368232	+	673	-	PF03350:Uncharacterized protein family, UPF0114	-
arahy.Tifrunner.gnm1.ann1.N12FVU	99.2386	0	9.36261	3.26626e-11	7.33748e-10	arahy.N12FVU	arahy.Tifrunner.gnm1.Arahy.03	138830430	138832016	+	1587	-	PF01565:FAD binding domain|PF08031:Berberine and berberine like	FAD_binding_4
arahy.Tifrunner.gnm1.ann1.DY6X0K	98.6955	0	9.35451	3.15051e-11	7.08758e-10	arahy.DY6X0K	arahy.Tifrunner.gnm1.Arahy.03	25558294	25560552	-	546	-	-	-
arahy.Tifrunner.gnm1.ann1.AC5BZW	97.1741	0	9.332	2.37957e-11	5.49777e-10	arahy.AC5BZW	arahy.Tifrunner.gnm1.Arahy.17	842633	844426	-	630	-	-	-
arahy.Tifrunner.gnm1.ann1.7804KT	186.533	0.258773	9.31208	4.32513e-12	1.14164e-10	arahy.7804KT	arahy.Tifrunner.gnm1.Arahy.08	1399703	1405830	+	3420	-	PF01301:Glycosyl hydrolases family 35	-
arahy.Tifrunner.gnm1.ann1.RHU2CQ	186.115	0.295125	9.30855	1.26504e-12	3.6548e-11	arahy.RHU2CQ	arahy.Tifrunner.gnm1.Arahy.10	107442210	107445409	+	2784	-	-	-
arahy.Tifrunner.gnm1.ann1.XQ4L3G	185.975	0.265592	9.30784	4.38095e-11	9.60768e-10	arahy.XQ4L3G	arahy.Tifrunner.gnm1.Arahy.03	138100067	138102900	+	1118	-	PF01095:Pectinesterase	-
arahy.Tifrunner.gnm1.ann1.V960AN	22015.8	34.9411	9.30166	1.97101e-51	4.03311e-48	arahy.V960AN	arahy.Tifrunner.gnm1.Arahy.10	75839519	75845792	+	3976	-	PF06203:CCT motif|PF00072:Response regulator receiver domain	Response_reg
arahy.Tifrunner.gnm1.ann1.2UM9MH	94.6318	0	9.29452	4.07129e-09	6.0463e-08	arahy.2UM9MH	arahy.Tifrunner.gnm1.Arahy.04	105942412	105944855	-	851	-	PF04525:LURP-one-related	-
novel.229	93.7064	0	9.28385	2.76644e-10	5.20996e-09	-	arahy.Tifrunner.gnm1.Arahy.01	105191828	105193965	-	2138	-	-	-
novel.1915	93.7376	0	9.28134	2.01032e-10	3.89831e-09	-	arahy.Tifrunner.gnm1.Arahy.08	50446210	50451380	-	1875	-	-	-
arahy.Tifrunner.gnm1.ann1.E48QH9	93.4358	0	9.27515	7.0167e-12	1.77924e-10	arahy.E48QH9	arahy.Tifrunner.gnm1.Arahy.15	152769702	152771406	-	1223	-	PF05804:Kinesin-associated protein (KAP)	-
arahy.Tifrunner.gnm1.ann1.RU422H	503.316	0.855842	9.24767	6.44456e-17	3.68978e-15	arahy.RU422H	arahy.Tifrunner.gnm1.Arahy.03	4125653	4126777	+	420	-	-	-
arahy.Tifrunner.gnm1.ann1.NZ6SRJ	319.393	0.560717	9.18996	1.56915e-15	7.35546e-14	arahy.NZ6SRJ	arahy.Tifrunner.gnm1.Arahy.10	671699	674644	-	1313	-	-	-
arahy.Tifrunner.gnm1.ann1.A3WKU9	86.5318	0	9.16519	3.36312e-09	5.08281e-08	arahy.A3WKU9	arahy.Tifrunner.gnm1.Arahy.06	8176473	8178281	-	1765	-	PF00759:Glycosyl hydrolase family 9	-
arahy.Tifrunner.gnm1.ann1.K6Y5EX	310.384	0.531184	9.15915	4.84574e-14	1.79996e-12	arahy.K6Y5EX	arahy.Tifrunner.gnm1.Arahy.09	89430363	89434319	+	2308	-	PF00097:Zinc finger, C3HC4 type (RING finger)	zf-C3HC4
novel.3559	85.8289	0	9.15268	3.76325e-11	8.37398e-10	-	arahy.Tifrunner.gnm1.Arahy.15	15873658	15875130	+	1390	-	-	-
arahy.Tifrunner.gnm1.ann1.GM7MS6	305.266	0.524365	9.14244	4.17653e-13	1.30865e-11	arahy.GM7MS6	arahy.Tifrunner.gnm1.Arahy.09	103696180	103697681	-	1038	-	PF02798:Glutathione S-transferase, N-terminal domain|PF13410:Glutathione S-transferase, C-terminal domain	GST_N
novel.4336	84.6499	0	9.13296	5.36358e-11	1.15686e-09	-	arahy.Tifrunner.gnm1.Arahy.17	25680420	25682979	-	2200	-	-	-
novel.1232	84.5132	0	9.13042	4.35124e-11	9.55143e-10	-	arahy.Tifrunner.gnm1.Arahy.05	56790852	56793267	-	2416	-	PF07727:Reverse transcriptase (RNA-dependent DNA polymerase)	RVT_2
novel.1798	84.3648	0	9.12805	2.4716e-10	4.70935e-09	-	arahy.Tifrunner.gnm1.Arahy.08	38266856	38269815	+	2192	-	-	-
arahy.Tifrunner.gnm1.ann1.Z9C4TD	84.3038	0	9.12687	1.63901e-10	3.23019e-09	arahy.Z9C4TD	arahy.Tifrunner.gnm1.Arahy.05	103605332	103609141	+	1745	-	PF03372:Endonuclease/Exonuclease/phosphatase family	Exo_endo_phos
novel.4403	84.2807	0	9.12625	8.5307e-12	2.14009e-10	-	arahy.Tifrunner.gnm1.Arahy.17	127088201	127090358	-	2059	-	-	-
arahy.Tifrunner.gnm1.ann1.20UF8T	83.2613	0	9.10945	1.02263e-12	3.00426e-11	arahy.20UF8T	arahy.Tifrunner.gnm1.Arahy.03	3618713	3619851	-	957	-	-	-
arahy.Tifrunner.gnm1.ann1.JBC01Z	2542.28	4.60136	9.10762	3.16519e-26	5.64255e-24	arahy.JBC01Z	arahy.Tifrunner.gnm1.Arahy.18	134487312	134490979	+	2343	-	PF06813:Nodulin-like	-
arahy.Tifrunner.gnm1.ann1.YXTM1W	160.206	0.295125	9.09222	2.39886e-11	5.5342e-10	arahy.YXTM1W	arahy.Tifrunner.gnm1.Arahy.01	97463925	97466118	+	615	-	PF02298:Plastocyanin-like domain	Cu_bind_like
arahy.Tifrunner.gnm1.ann1.GDET6F	81.1887	0	9.07394	6.76065e-08	7.79271e-07	arahy.GDET6F	arahy.Tifrunner.gnm1.Arahy.02	1647213	1648675	+	1343	-	-	-
arahy.Tifrunner.gnm1.ann1.UCU9VL	158.042	0.265592	9.07312	1.06015e-09	1.76929e-08	arahy.UCU9VL	arahy.Tifrunner.gnm1.Arahy.18	20285250	20288698	-	2712	-	PF07714:Protein tyrosine kinase|PF01453:D-mannose binding lectin|PF08276:PAN-like domain|PF00954:S-locus glycoprotein domain	Pkinase_Tyr
arahy.Tifrunner.gnm1.ann1.EJE3BD	81.0491	0	9.07	2.73315e-10	5.1514e-09	arahy.EJE3BD	arahy.Tifrunner.gnm1.Arahy.08	35962105	35965434	-	3158	-	PF04833:COBRA-like protein	-
novel.4435	1903	3.54355	9.06925	1.33591e-28	3.09714e-26	-	arahy.Tifrunner.gnm1.Arahy.18	10346872	10350024	+	3153	-	PF00847:AP2 domain	AP2
arahy.Tifrunner.gnm1.ann1.S6H019	1007.05	1.87504	9.06037	8.78355e-15	3.68431e-13	arahy.S6H019	arahy.Tifrunner.gnm1.Arahy.08	50465332	50468892	+	2340	-	PF06813:Nodulin-like	-
arahy.Tifrunner.gnm1.ann1.6AG38Z	80.4682	0	9.05979	4.01006e-12	1.06384e-10	arahy.6AG38Z	arahy.Tifrunner.gnm1.Arahy.09	114813379	114815214	-	1765	-	PF01603:Protein phosphatase 2A regulatory B subunit (B56 family)	-
arahy.Tifrunner.gnm1.ann1.C4IQRI	155.269	0.295125	9.0473	1.41261e-10	2.82781e-09	arahy.C4IQRI	arahy.Tifrunner.gnm1.Arahy.13	135031570	135032340	+	273	-	-	-
arahy.Tifrunner.gnm1.ann1.37P1GN	21470.9	40.7451	9.04115	1.26401e-66	5.94882e-63	arahy.37P1GN	arahy.Tifrunner.gnm1.Arahy.11	134081467	134087848	+	4988	-	PF00664:ABC transporter transmembrane region|PF00005:ABC transporter	ABC_membrane
arahy.Tifrunner.gnm1.ann1.JHRC9Q	79.0615	0	9.04003	2.27566e-12	6.32494e-11	arahy.JHRC9Q	arahy.Tifrunner.gnm1.Arahy.18	5572113	5574712	-	1409	-	PF01490:Transmembrane amino acid transporter protein	Aa_trans
arahy.Tifrunner.gnm1.ann1.C0Y0G1	78.804	0	9.0304	4.97857e-08	5.90044e-07	arahy.C0Y0G1	arahy.Tifrunner.gnm1.Arahy.18	621343	625341	-	2633	-	PF00955:HCO3- transporter family	-
novel.4107	1955.27	3.70009	9.02895	1.93282e-28	4.35236e-26	-	arahy.Tifrunner.gnm1.Arahy.16	134773143	134777763	-	3502	-	PF13499:EF-hand domain pair|PF13833:EF-hand domain pair	-
arahy.Tifrunner.gnm1.ann1.JNL70L	77.4288	0	9.00542	7.19664e-11	1.51203e-09	arahy.JNL70L	arahy.Tifrunner.gnm1.Arahy.14	137563798	137569831	+	2433	-	PF00854:POT family	-
arahy.Tifrunner.gnm1.ann1.PU43AU	77.083	0	8.99801	5.1989e-09	7.52617e-08	arahy.PU43AU	arahy.Tifrunner.gnm1.Arahy.16	145679791	145682379	+	1700	-	PF00141:Peroxidase	-
novel.662	76.9451	0	8.99652	4.27324e-09	6.31831e-08	-	arahy.Tifrunner.gnm1.Arahy.03	142749881	142762428	+	12548	-	PF13976:GAG-pre-integrase domain|PF07727:Reverse transcriptase (RNA-dependent DNA polymerase)|PF00665:Integrase core domain|PF14223:gag-polypeptide of LTR copia-type|PF13961:Domain of unknown function (DUF4219)|PF13520:Amino acid permease	rve
novel.866	148.997	0.265592	8.98891	6.28298e-07	5.82079e-06	-	arahy.Tifrunner.gnm1.Arahy.04	31054841	31059451	+	4611	-	-	-
arahy.Tifrunner.gnm1.ann1.Y2PW8U	76.2731	0	8.98693	7.67992e-10	1.31433e-08	arahy.Y2PW8U	arahy.Tifrunner.gnm1.Arahy.03	6927247	6930909	-	1573	-	PF03492:SAM dependent carboxyl methyltransferase	-
novel.4460	75.5982	0	8.96965	1.63083e-09	2.62758e-08	-	arahy.Tifrunner.gnm1.Arahy.18	24965145	24968559	+	2908	-	PF10536:Plant mobile domain	-
novel.3988	75.2655	0	8.96335	1.27528e-09	2.0936e-08	-	arahy.Tifrunner.gnm1.Arahy.16	145824243	145827209	+	2967	-	-	-
arahy.Tifrunner.gnm1.ann1.9D2QVV	74.5385	0	8.94935	1.86262e-09	2.96151e-08	arahy.9D2QVV	arahy.Tifrunner.gnm1.Arahy.12	3934397	3938636	+	2640	-	PF06760:Protein of unknown function (DUF1221)|PF07714:Protein tyrosine kinase	Pkinase_Tyr
novel.4290	74.3531	0	8.9458	1.56606e-09	2.5319e-08	-	arahy.Tifrunner.gnm1.Arahy.17	5062385	5063497	-	750	-	PF02519:Auxin responsive protein	Auxin_inducible
arahy.Tifrunner.gnm1.ann1.Y5V9TA	73.9756	0	8.93831	2.13074e-09	3.34487e-08	arahy.Y5V9TA	arahy.Tifrunner.gnm1.Arahy.05	7341416	7341742	-	327	-	PF10714:Late embryogenesis abundant protein 18	-
novel.2095	73.6613	0	8.93185	9.64407e-11	1.98374e-09	-	arahy.Tifrunner.gnm1.Arahy.09	20328256	20330533	-	2278	-	-	-
novel.3355	73.4787	0	8.9301	1.10433e-11	2.70553e-10	-	arahy.Tifrunner.gnm1.Arahy.14	130628714	130635804	+	2297	-	PF14223:gag-polypeptide of LTR copia-type	-
arahy.Tifrunner.gnm1.ann1.FH44NZ	41214.9	84.6223	8.92729	1.06098e-38	6.8401e-36	arahy.FH44NZ	arahy.Tifrunner.gnm1.Arahy.01	105818611	105832526	-	5498	-	PF00005:ABC transporter|PF00664:ABC transporter transmembrane region	ABC_membrane
arahy.Tifrunner.gnm1.ann1.A9D2UJ	73.2936	0	8.92432	3.91549e-11	8.67175e-10	arahy.A9D2UJ	arahy.Tifrunner.gnm1.Arahy.09	3477945	3485230	+	1577	-	PF00390:Malic enzyme, N-terminal domain|PF03949:Malic enzyme, NAD binding domain	Malic_M
novel.3171	73.084	0	8.92102	6.5258e-09	9.23403e-08	-	arahy.Tifrunner.gnm1.Arahy.13	38055603	38058024	-	2025	-	-	-
arahy.Tifrunner.gnm1.ann1.CX3L2Y	72.2217	0	8.90308	6.19873e-11	1.32244e-09	arahy.CX3L2Y	arahy.Tifrunner.gnm1.Arahy.03	3873091	3874645	+	1242	-	PF00403:Heavy-metal-associated domain	HMA
arahy.Tifrunner.gnm1.ann1.BELI5P	521.614	1.11462	8.89601	2.05036e-23	2.70298e-21	arahy.BELI5P	arahy.Tifrunner.gnm1.Arahy.17	118457423	118462132	-	2438	-	PF00854:POT family	-
novel.1843	71.4372	0	8.88757	3.65196e-10	6.68764e-09	-	arahy.Tifrunner.gnm1.Arahy.08	10174573	10176970	-	2313	-	PF10536:Plant mobile domain	-
arahy.Tifrunner.gnm1.ann1.RNL3CY	70.9461	0	8.87883	4.05918e-10	7.34758e-09	arahy.RNL3CY	arahy.Tifrunner.gnm1.Arahy.03	135146084	135147687	+	1397	-	PF04535:Domain of unknown function (DUF588)	-
arahy.Tifrunner.gnm1.ann1.NYCY7R	70.9729	0	8.87871	1.95172e-09	3.0896e-08	arahy.NYCY7R	arahy.Tifrunner.gnm1.Arahy.07	73139774	73145669	-	1495	-	-	-
novel.2043	70.3995	0	8.86649	1.16283e-10	2.35889e-09	-	arahy.Tifrunner.gnm1.Arahy.09	112922807	112925340	+	1574	-	-	-
arahy.Tifrunner.gnm1.ann1.YRN4PU	502.256	1.05555	8.86254	4.37451e-18	3.01431e-16	arahy.YRN4PU	arahy.Tifrunner.gnm1.Arahy.20	5576943	5581452	+	2490	-	PF07992:Pyridine nucleotide-disulphide oxidoreductase|PF00036:EF hand	Pyr_redox_2
arahy.Tifrunner.gnm1.ann1.716UDI	69.7172	0	8.85213	9.06456e-11	1.87436e-09	arahy.716UDI	arahy.Tifrunner.gnm1.Arahy.17	5411306	5414720	-	1827	-	PF01554:MatE	MatE
arahy.Tifrunner.gnm1.ann1.8EC0VW	1578.95	3.4004	8.83534	5.65087e-28	1.20885e-25	arahy.8EC0VW	arahy.Tifrunner.gnm1.Arahy.09	10425539	10428788	+	1961	-	PF00067:Cytochrome P450	p450
arahy.Tifrunner.gnm1.ann1.PW7H5Q	68.783	0	8.83259	8.65176e-11	1.7969e-09	arahy.PW7H5Q	arahy.Tifrunner.gnm1.Arahy.11	138586269	138587802	+	1305	-	-	-
novel.3301	68.1605	0	8.82016	7.32402e-09	1.02434e-07	-	arahy.Tifrunner.gnm1.Arahy.14	32139861	32142596	+	1604	-	-	-
arahy.Tifrunner.gnm1.ann1.CQK5BZ	131.741	0.295125	8.80968	1.04441e-10	2.13431e-09	arahy.CQK5BZ	arahy.Tifrunner.gnm1.Arahy.01	10384000	10390296	+	2423	-	PF00485:Phosphoribulokinase / Uridine kinase family|PF01928:CYTH domain	-
novel.4453	67.3092	0	8.80193	2.60629e-09	4.02163e-08	-	arahy.Tifrunner.gnm1.Arahy.18	21221280	21223517	+	1289	-	PF00223:Photosystem I psaA/psaB protein	-
arahy.Tifrunner.gnm1.ann1.KD4831	957.121	2.1838	8.77758	8.63304e-36	4.23226e-33	arahy.KD4831	arahy.Tifrunner.gnm1.Arahy.12	106325716	106328110	-	1865	-	PF00847:AP2 domain	AP2
arahy.Tifrunner.gnm1.ann1.EEZ4Y8	4363.73	10.0064	8.76669	1.90502e-26	3.4483e-24	arahy.EEZ4Y8	arahy.Tifrunner.gnm1.Arahy.17	389497	391773	-	7010	-	-	-
arahy.Tifrunner.gnm1.ann1.PISI89	64.9424	0	8.75007	3.31348e-09	5.01584e-08	arahy.PISI89	arahy.Tifrunner.gnm1.Arahy.11	135239899	135241876	-	1020	-	PF09335:SNARE associated Golgi protein	-
arahy.Tifrunner.gnm1.ann1.PL301B	6995.69	16.3764	8.7456	3.25648e-67	1.70288e-63	arahy.PL301B	arahy.Tifrunner.gnm1.Arahy.09	108766729	108771626	+	1795	-	PF00249:Myb-like DNA-binding domain	Myb_DNA-binding
arahy.Tifrunner.gnm1.ann1.NJZ10F	64.2626	0	8.73507	1.14423e-08	1.53377e-07	arahy.NJZ10F	arahy.Tifrunner.gnm1.Arahy.13	2331119	2335325	+	2224	-	PF05922:Peptidase inhibitor I9|PF02225:PA domain|PF00082:Subtilase family	Peptidase_S8
arahy.Tifrunner.gnm1.ann1.3BWT9P	124.604	0.295125	8.72903	5.20342e-11	1.12592e-09	arahy.3BWT9P	arahy.Tifrunner.gnm1.Arahy.19	153358784	153360611	+	1757	-	PF01603:Protein phosphatase 2A regulatory B subunit (B56 family)	-
arahy.Tifrunner.gnm1.ann1.7MIU5M	63.354	0	8.71379	1.89345e-10	3.69144e-09	arahy.7MIU5M	arahy.Tifrunner.gnm1.Arahy.13	137205117	137207940	+	1622	-	PF08387:FBD	-
arahy.Tifrunner.gnm1.ann1.8Q2QZD	696.955	1.70486	8.71341	1.10362e-23	1.5055e-21	arahy.8Q2QZD	arahy.Tifrunner.gnm1.Arahy.01	97851884	97858663	-	3173	-	PF03556:Cullin binding|PF00704:Glycosyl hydrolases family 18	-
arahy.Tifrunner.gnm1.ann1.CA097A	63.265	0	8.71179	3.28908e-10	6.08946e-09	arahy.CA097A	arahy.Tifrunner.gnm1.Arahy.11	145876372	145878070	-	1362	-	-	-
arahy.Tifrunner.gnm1.ann1.7PP38G	122.948	0.258773	8.71013	2.14738e-11	5.00554e-10	arahy.7PP38G	arahy.Tifrunner.gnm1.Arahy.13	31688607	31694747	-	1454	-	PF14634:zinc-RING finger domain	-
arahy.Tifrunner.gnm1.ann1.ZBS8DW	62.9141	0	8.70509	4.59278e-10	8.22176e-09	arahy.ZBS8DW	arahy.Tifrunner.gnm1.Arahy.13	138009825	138011430	+	1377	-	PF04535:Domain of unknown function (DUF588)	-
arahy.Tifrunner.gnm1.ann1.7278N0	62.6974	0	8.6999	8.35912e-08	9.37572e-07	arahy.7278N0	arahy.Tifrunner.gnm1.Arahy.20	94964856	94966894	+	827	-	-	-
arahy.Tifrunner.gnm1.ann1.VED4RL	332.572	0.783139	8.6903	1.83213e-12	5.16629e-11	arahy.VED4RL	arahy.Tifrunner.gnm1.Arahy.06	3940855	3941736	+	882	-	PF03087:Arabidopsis protein of unknown function	-
arahy.Tifrunner.gnm1.ann1.KV1FNA	62.2332	0	8.68846	3.43463e-09	5.17923e-08	arahy.KV1FNA	arahy.Tifrunner.gnm1.Arahy.16	21151191	21152409	-	1125	-	PF00190:Cupin	-
arahy.Tifrunner.gnm1.ann1.I17ZJY	120.565	0.258773	8.68275	7.39684e-11	1.54994e-09	arahy.I17ZJY	arahy.Tifrunner.gnm1.Arahy.07	2357481	2359502	-	2022	-	PF11443:Domain of unknown function (DUF2828)	-
novel.2375	118.102	0.258773	8.65201	5.27659e-10	9.30777e-09	-	arahy.Tifrunner.gnm1.Arahy.10	92743139	92747349	-	3341	-	-	-
arahy.Tifrunner.gnm1.ann1.TV3P3Y	324.435	0.783139	8.64613	3.96632e-16	2.03563e-14	arahy.TV3P3Y	arahy.Tifrunner.gnm1.Arahy.13	131986566	131989410	-	2537	-	PF07714:Protein tyrosine kinase|PF13947:Wall-associated receptor kinase galacturonan-binding	Pkinase_Tyr
arahy.Tifrunner.gnm1.ann1.HBJB6N	59.0613	0	8.61293	2.41158e-09	3.74204e-08	arahy.HBJB6N	arahy.Tifrunner.gnm1.Arahy.19	157946592	157949200	+	1645	-	PF00642:Zinc finger C-x8-C-x5-C-x3-H type (and similar)	zf-CCCH
arahy.Tifrunner.gnm1.ann1.35EBDI	58.8921	0	8.60864	5.37241e-09	7.74401e-08	arahy.35EBDI	arahy.Tifrunner.gnm1.Arahy.01	105104988	105107349	+	737	-	PF09335:SNARE associated Golgi protein	-
arahy.Tifrunner.gnm1.ann1.JBL5HN	58.7326	0	8.60494	3.79561e-09	5.67088e-08	arahy.JBL5HN	arahy.Tifrunner.gnm1.Arahy.11	14935145	14936714	+	934	-	-	-
arahy.Tifrunner.gnm1.ann1.IJ94GX	210.722	0.560717	8.58933	6.12643e-14	2.23164e-12	arahy.IJ94GX	arahy.Tifrunner.gnm1.Arahy.03	118925090	118925716	-	674	-	-	-
arahy.Tifrunner.gnm1.ann1.80ML42	205.674	0.517547	8.57034	4.01829e-13	1.26497e-11	arahy.80ML42	arahy.Tifrunner.gnm1.Arahy.20	2036704	2039393	-	1308	-	-	-
arahy.Tifrunner.gnm1.ann1.GV4WAN	2229.53	5.86569	8.56	2.34546e-34	1.0127e-31	arahy.GV4WAN	arahy.Tifrunner.gnm1.Arahy.01	97849382	97852533	+	1799	-	PF00069:Protein kinase domain|PF00704:Glycosyl hydrolases family 18	Pkinase
[truncated: 12,450 more rows]

## Sheet: SLH_48h vs SLH_0h
gene_id	SLH_48	SLH_0	log2FoldChange	pvalue	padj	gene_name	gene_chr	gene_start	gene_end	gene_strand	gene_length	gene_biotype	gene_description	tf_family
[truncated: 13,628 more rows]

[truncated: 3 more sheets: ZH12_3h vs ZH12_0h, ZH12_24h vs ZH12_0h, ZH12_48h vs ZH12_0h]
