# Supplementary material for: Integrated Transcriptomics and Metabolomics Analysis Reveal Key Metabolism Pathways Contributing to Cold Tolerance in Peanut
Source: Front Plant Sci. 2021 Nov 24;12:752474. doi: 10.3389/fpls.2021.752474 (PMC8652294; doi:10.3389/fpls.2021.752474)
Supplement: Supplementary Table 9 — The detail information of 3,620 cold-tolerance genes. [file Table_9.XLSX]

## Sheet: coldtolerance_get_annot
ID	gene_name	gene_chr	gene_start	gene_end	gene_strand	gene_length	gene_biotype	gene_description	tf_family	SLH_0h_A_fpkm	SLH_0h_B_fpkm	SLH_0h_C_fpkm	SLH_3h_A_fpkm	SLH_3h_B_fpkm	SLH_3h_C_fpkm	SLH_24h_A_fpkm	SLH_24h_B_fpkm	SLH_24h_C_fpkm	SLH_48h_A_fpkm	SLH_48h_B_fpkm	SLH_48h_C_fpkm	ZH12_0h_A_fpkm	ZH12_0h_B_fpkm	ZH12_0h_C_fpkm	ZH12_3h_A_fpkm	ZH12_3h_B_fpkm	ZH12_3h_C_fpkm	ZH12_24h_A_fpkm	ZH12_24h_B_fpkm	ZH12_24h_C_fpkm	ZH12_48h_A_fpkm	ZH12_48h_B_fpkm	ZH12_48h_C_fpkm	biological_process	biological_process_description	cellular_component	cellular_component_description	molecular_function	molecular_function_description	pathway_id	pathway
arahy.Tifrunner.gnm1.ann1.0034KJ	arahy.0034KJ	arahy.Tifrunner.gnm1.Arahy.14	139905910	139908377	-	1415	-	PF01536:Adenosylmethionine decarboxylase|PF08132:S-adenosyl-l-methionine decarboxylase leader peptide	SAM_decarbox	7.53065	7.24734	5.29617	13.2404	12.2888	13.6531	71.5807	46.6287	83.5167	48.1501	53.0049	46.4716	0.0635407	0.0675818	0	0.0503082	0.0787082	0.112393	0.225154	0.120135	0	0.226877	0.174304	0.0778992	GO:0006597||GO:0008295||GO:0008152||GO:0006576||GO:0006595||GO:0006596||GO:0006807||GO:0008150||GO:0008215||GO:0009058||GO:0009308||GO:0009309||GO:0009987||GO:0017144||GO:0034641||GO:0042401||GO:0044106||GO:0044237||GO:0044249||GO:0044271||GO:0071704||GO:0097164||GO:1901564||GO:1901566||GO:1901576||GO:0008216	spermine biosynthetic process||spermidine biosynthetic process||metabolic process||cellular biogenic amine metabolic process||polyamine metabolic process||polyamine biosynthetic process||nitrogen compound metabolic process||biological_process||spermine metabolic process||biosynthetic process||amine metabolic process||amine biosynthetic process||cellular process||drug metabolic process||cellular n…			GO:0004014||GO:0003674||GO:0003824||GO:0016829||GO:0016830||GO:0016831	adenosylmethionine decarboxylase activity||molecular_function||catalytic activity||lyase activity||carbon-carbon lyase activity||carboxy-lyase activity	ko00270||ko00330	Cysteine and methionine metabolism||Arginine and proline metabolism
arahy.Tifrunner.gnm1.ann1.00B185	arahy.00B185	arahy.Tifrunner.gnm1.Arahy.09	5731777	5738332	+	3370	-	PF01301:Glycosyl hydrolases family 35|PF02140:Galactose binding lectin domain	-	167.121	147.958	102.197	33.082	83.7905	48.4648	7.1276	4.39984	6.8186	2.59157	15.7991	8.6401	102.409	97.5011	76.7732	16.9622	22.7206	34.214	2.37921	4.94335	2.33315	1.4448	1.41983	1.71719					GO:0030246||GO:0003674||GO:0005488	carbohydrate binding||molecular_function||binding	--	--
arahy.Tifrunner.gnm1.ann1.00UVWE	arahy.00UVWE	arahy.Tifrunner.gnm1.Arahy.01	102326756	102330178	-	2160	-	PF13292:1-deoxy-D-xylulose-5-phosphate synthase|PF02780:Transketolase, C-terminal domain|PF02779:Transketolase, pyrimidine binding domain	-	55.2184	77.9885	86.0807	38.3057	39.4582	87.1938	31.0471	45.6054	24.4427	14.7546	21.0567	25.4769	49.9501	63.1324	81.8454	140.79	47.591	98.8454	8.33358	34.3392	7.06251	6.51475	6.87396	9.41525	GO:0016114||GO:0008152||GO:0006629||GO:0006720||GO:0006721||GO:0008150||GO:0008299||GO:0008610||GO:0009058||GO:0009987||GO:0044237||GO:0044238||GO:0044249||GO:0044255||GO:0071704||GO:1901576	terpenoid biosynthetic process||metabolic process||lipid metabolic process||isoprenoid metabolic process||terpenoid metabolic process||biological_process||isoprenoid biosynthetic process||lipid biosynthetic process||biosynthetic process||cellular process||cellular metabolic process||primary metabolic process||cellular biosynthetic process||cellular lipid metabolic process||organic substance metab…			GO:0008661||GO:0003824||GO:0003674||GO:0016740||GO:0016744	1-deoxy-D-xylulose-5-phosphate synthase activity||catalytic activity||molecular_function||transferase activity||transferase activity, transferring aldehyde or ketonic groups	ko00730||ko00900	Thiamine metabolism||Terpenoid backbone biosynthesis
arahy.Tifrunner.gnm1.ann1.00VL53	arahy.00VL53	arahy.Tifrunner.gnm1.Arahy.01	107705511	107710098	-	3572	-	PF08263:Leucine rich repeat N-terminal domain|PF00069:Protein kinase domain	Pkinase	4.92971	8.24278	10.5694	23.6138	18.768	27.3691	53.7379	13.7027	55.7527	2.54511	6.05027	5.56434	6.06616	4.06929	6.21984	24.5724	28.6381	35.9078	11.5652	8.51857	10.1218	5.61714	3.13479	7.74554	GO:0006468||GO:0008152||GO:0006464||GO:0006793||GO:0006796||GO:0006807||GO:0008150||GO:0009987||GO:0016310||GO:0019538||GO:0036211||GO:0043170||GO:0043412||GO:0044237||GO:0044238||GO:0044260||GO:0044267||GO:0071704||GO:1901564	protein phosphorylation||metabolic process||cellular protein modification process||phosphorus metabolic process||phosphate-containing compound metabolic process||nitrogen compound metabolic process||biological_process||cellular process||phosphorylation||protein metabolic process||protein modification process||macromolecule metabolic process||macromolecule modification||cellular metabolic process|…			GO:0004672||GO:0005524||GO:0003674||GO:0003824||GO:0016301||GO:0016740||GO:0016772||GO:0016773||GO:0140096||GO:0000166||GO:0005488||GO:0008144||GO:0017076||GO:0030554||GO:0032553||GO:0032555||GO:0032559||GO:0035639||GO:0036094||GO:0043167||GO:0043168||GO:0097159||GO:0097367||GO:1901265||GO:1901363	protein kinase activity||ATP binding||molecular_function||catalytic activity||kinase activity||transferase activity||transferase activity, transferring phosphorus-containing groups||phosphotransferase activity, alcohol group as acceptor||catalytic activity, acting on a protein||nucleotide binding||binding||drug binding||purine nucleotide binding||adenyl nucleotide binding||ribonucleotide binding|…	--	--
arahy.Tifrunner.gnm1.ann1.00VVAL	arahy.00VVAL	arahy.Tifrunner.gnm1.Arahy.09	11650780	11652102	-	821	-	PF03760:Late embryogenesis abundant (LEA) group 1	-	3.75844	4.77428	3.00977	2.64437	2.39772	3.18297	1.26837	0.687414	0.499797	2.48837	0.418782	0.169691	7.61115	8.96879	7.21633	1.90755	5.08704	2.90565	1.29352	0.276071	2.12822	3.12819	3.12431	0.939819	GO:0009790||GO:0007275||GO:0008150||GO:0032501||GO:0032502||GO:0048856	embryo development||multicellular organism development||biological_process||multicellular organismal process||developmental process||anatomical structure development					--	--
arahy.Tifrunner.gnm1.ann1.00W0BQ	arahy.00W0BQ	arahy.Tifrunner.gnm1.Arahy.01	2764339	2768541	+	3546	-	PF00258:Flavodoxin	-	0.591726	0.526984	1.11953	0.340138	1.79906	0.460593	1.40958	1.96775	2.46864	2.23249	3.43515	4.17766	0.507107	0.876458	0.701134	0.240901	1.06787	0.313946	0.97333	3.11602	1.34557	1.29764	0.932031	1.32111					GO:0010181||GO:0000166||GO:0003674||GO:0005488||GO:0032553||GO:0036094||GO:0043167||GO:0043168||GO:0048037||GO:0050662||GO:0097159||GO:0097367||GO:1901265||GO:1901363	FMN binding||nucleotide binding||molecular_function||binding||ribonucleotide binding||small molecule binding||ion binding||anion binding||cofactor binding||coenzyme binding||organic cyclic compound binding||carbohydrate derivative binding||nucleoside phosphate binding||heterocyclic compound binding	ko99980	Enzymes with EC numbers
arahy.Tifrunner.gnm1.ann1.018Q39	arahy.018Q39	arahy.Tifrunner.gnm1.Arahy.13	21178551	21186572	-	3705	-	PF07714:Protein tyrosine kinase|PF13855:Leucine rich repeat	Pkinase_Tyr	20.6212	16.4842	20.9595	8.11681	16.9037	24.6107	4.4595	4.99906	6.94042	18.0309	22.4043	18.9516	8.08099	12.2729	7.70987	17.6957	9.84464	20.8185	1.40451	3.62463	1.63246	12.4629	14.6853	9.02942	GO:0006468||GO:0008152||GO:0006464||GO:0006793||GO:0006796||GO:0006807||GO:0008150||GO:0009987||GO:0016310||GO:0019538||GO:0036211||GO:0043170||GO:0043412||GO:0044237||GO:0044238||GO:0044260||GO:0044267||GO:0071704||GO:1901564	protein phosphorylation||metabolic process||cellular protein modification process||phosphorus metabolic process||phosphate-containing compound metabolic process||nitrogen compound metabolic process||biological_process||cellular process||phosphorylation||protein metabolic process||protein modification process||macromolecule metabolic process||macromolecule modification||cellular metabolic process|…			GO:0004672||GO:0005515||GO:0003674||GO:0003824||GO:0016301||GO:0016740||GO:0016772||GO:0016773||GO:0140096||GO:0005488	protein kinase activity||protein binding||molecular_function||catalytic activity||kinase activity||transferase activity||transferase activity, transferring phosphorus-containing groups||phosphotransferase activity, alcohol group as acceptor||catalytic activity, acting on a protein||binding	--	--
arahy.Tifrunner.gnm1.ann1.019LBF	arahy.019LBF	arahy.Tifrunner.gnm1.Arahy.02	1182875	1186906	-	2927	-	PF00614:Phospholipase D Active site motif|PF00168:C2 domain|PF12357:Phospholipase D C terminal	C2	0	0	0	0.0137357	0.0373633	0	3.22562	0.964071	2.71032	0.0348983	0.251711	0.095194	0	0	0	0	0.0380499	0	0.0181411	0.0967946	0.0688788	0.676355	0.0842639	0					GO:0003824||GO:0005515||GO:0003674||GO:0005488	catalytic activity||protein binding||molecular_function||binding	ko00564||ko00565||ko04014||ko04072||ko04071||ko04024||ko04144||ko04666||ko04912||ko04928||ko04724||ko05231||ko04131	Glycerophospholipid metabolism||Ether lipid metabolism||Ras signaling pathway||Phospholipase D signaling pathway||Sphingolipid signaling pathway||cAMP signaling pathway||Endocytosis||Fc gamma R-mediated phagocytosis||GnRH signaling pathway||Parathyroid hormone synthesis, secretion and action||Glutamatergic synapse||Choline metabolism in cancer||Membrane trafficking
arahy.Tifrunner.gnm1.ann1.01D2LU	arahy.01D2LU	arahy.Tifrunner.gnm1.Arahy.10	15070234	15080774	-	7452	-	PF00168:C2 domain	C2	2.55622	3.40671	6.45245	2.78927	3.38028	4.05154	4.69521	7.24977	7.46111	1.39815	1.2655	1.01577	1.87614	3.68936	2.4135	7.73762	2.71257	5.60212	4.30378	3.71066	3.12026	2.90071	2.10498	3.04708					GO:0005515||GO:0005488||GO:0003674	protein binding||binding||molecular_function	--	--
arahy.Tifrunner.gnm1.ann1.01HD59	arahy.01HD59	arahy.Tifrunner.gnm1.Arahy.01	13321871	13326591	-	2319	-	PF05368:NmrA-like family|PF07683:Cobalamin synthesis protein cobW C-terminal domain|PF02492:CobW/HypB/UreG, nucleotide-binding domain	NmrA	0.585467	0.550313	0.192149	0.364075	0.424434	0.100614	0.449043	0.818597	1.20912	3.06134	1.54616	2.40304	0.445867	0.206184	0.27373	0.49115	0.552298	0.377188	3.09114	3.543	2.37629	5.83734	2.85035	4.75323	--	--	--	--	--	--	--	--
arahy.Tifrunner.gnm1.ann1.01ZVMZ	arahy.01ZVMZ	arahy.Tifrunner.gnm1.Arahy.11	1197782	1198366	-	585	-	PF00170:bZIP transcription factor	bZIP_1	0.210987	0	0	0	0	0	0.35601	0	0	2.61916	1.25941	1.98457	0.537924	0.653868	0.361698	1.09517	0	0	2.81379	0.968608	4.25043	1.00608	4.63768	0.188423	GO:0006355||GO:0008152||GO:0006139||GO:0006351||GO:0006725||GO:0006807||GO:0008150||GO:0009058||GO:0009059||GO:0009889||GO:0009987||GO:0010467||GO:0010468||GO:0010556||GO:0016070||GO:0018130||GO:0019219||GO:0019222||GO:0019438||GO:0031323||GO:0031326||GO:0032774||GO:0034641||GO:0034645||GO:0034654||GO:0043170||GO:0044237||GO:0044238||GO:0044249||GO:0044260||GO:0044271||GO:0046483||GO:0050789||GO:…	regulation of transcription, DNA-templated||metabolic process||nucleobase-containing compound metabolic process||transcription, DNA-templated||cellular aromatic compound metabolic process||nitrogen compound metabolic process||biological_process||biosynthetic process||macromolecule biosynthetic process||regulation of biosynthetic process||cellular process||gene expression||regulation of gene expre…			GO:0003700||GO:0043565||GO:0003674||GO:0140110||GO:0003676||GO:0003677||GO:0005488||GO:0097159||GO:1901363	DNA binding transcription factor activity||sequence-specific DNA binding||molecular_function||transcription regulator activity||nucleic acid binding||DNA binding||binding||organic cyclic compound binding||heterocyclic compound binding	--	--
arahy.Tifrunner.gnm1.ann1.029WE6	arahy.029WE6	arahy.Tifrunner.gnm1.Arahy.03	132249748	132263101	+	5153	-	PF00225:Kinesin motor domain	Kinesin	20.3197	30.2407	37.0182	36.7947	50.5958	45.2248	118.016	51.9931	104.687	27.9305	21.1319	18.7359	35.7163	44.3995	40.3949	72.0702	40.5569	53.5007	36.89	38.5968	36.1119	30.0285	15.3067	30.5783	GO:0007018||GO:0007017||GO:0006928||GO:0008150||GO:0009987	microtubule-based movement||microtubule-based process||movement of cell or subcellular component||biological_process||cellular process			GO:0003777||GO:0005524||GO:0008017||GO:0003674||GO:0003774||GO:0003824||GO:0017111||GO:0016462||GO:0016787||GO:0016817||GO:0016818||GO:0000166||GO:0005488||GO:0008144||GO:0017076||GO:0030554||GO:0032553||GO:0032555||GO:0032559||GO:0035639||GO:0036094||GO:0043167||GO:0043168||GO:0097159||GO:0097367||GO:1901265||GO:1901363||GO:0005515||GO:0008092||GO:0015631	microtubule motor activity||ATP binding||microtubule binding||molecular_function||motor activity||catalytic activity||nucleoside-triphosphatase activity||pyrophosphatase activity||hydrolase activity||hydrolase activity, acting on acid anhydrides||hydrolase activity, acting on acid anhydrides, in phosphorus-containing anhydrides||nucleotide binding||binding||drug binding||purine nucleotide binding…	--	--
arahy.Tifrunner.gnm1.ann1.02I6X5	arahy.02I6X5	arahy.Tifrunner.gnm1.Arahy.09	115022373	115024692	+	812	-	PF10238:E2F-associated phosphoprotein	-	6.13082	4.93946	5.08851	3.56491	4.7139	3.678	9.83193	8.84588	9.09607	8.99451	13.0656	12.6963	5.97924	4.65187	8.59923	8.32842	8.02373	8.71565	9.74352	11.1652	10.5935	13.3104	7.71511	19.6156	--	--	--	--	--	--	--	--
arahy.Tifrunner.gnm1.ann1.02IZMF	arahy.02IZMF	arahy.Tifrunner.gnm1.Arahy.09	19902705	19905937	+	2151	-	PF00010:Helix-loop-helix DNA-binding domain	HLH	10.9407	16.7606	16.9115	4.93441	3.54203	10.6953	13.2647	7.75197	38.6933	3.22921	2.32913	3.38954	13.3548	17.5385	29.9782	21.015	9.34573	55.1192	5.45554	5.58469	2.43692	8.65634	0.802642	6.66181					GO:0046983||GO:0005515||GO:0003674||GO:0005488	protein dimerization activity||protein binding||molecular_function||binding	ko04075||ko04712||ko03000	Plant hormone signal transduction||Circadian rhythm - plant||Transcription factors
arahy.Tifrunner.gnm1.ann1.02S1KF	arahy.02S1KF	arahy.Tifrunner.gnm1.Arahy.12	13107787	13114783	+	1347	-	-	-	0	0	0	0	0.0270632	0	0.87615	0.190446	0.558484	0	0	0.0689515	0	0	0	0	0	0	0	0	0	0.0794434	0.146483	0	--	--	--	--	--	--	ko03021	Transcription machinery
arahy.Tifrunner.gnm1.ann1.02SHUX	arahy.02SHUX	arahy.Tifrunner.gnm1.Arahy.14	140212058	140214131	+	1356	-	PF13855:Leucine rich repeat	-	0.455115	1.4117	1.04557	1.8086	1.98939	2.40894	6.6555	6.09165	6.50603	5.49909	2.86155	3.76716	0	0	0	0	0	0	0	0	0	0	0	0					GO:0005515||GO:0003674||GO:0005488	protein binding||molecular_function||binding	--	--
arahy.Tifrunner.gnm1.ann1.02VXE5	arahy.02VXE5	arahy.Tifrunner.gnm1.Arahy.14	17828807	17836710	+	5423	-	PF16858:Condensin II complex subunit CAP-H2 or CNDH2, C-term|PF16869:PF16858|PF06278:Condensin II complex subunit CAP-H2 or CNDH2, N-terminal|PF13639:Ring finger domain	-	4.1499	1.72293	1.55371	9.90465	9.69332	5.41252	39.9788	10.0285	37.2778	9.0601	7.1099	7.17605	1.13569	0.678902	0.721828	3.05852	18.8632	6.46643	21.0516	7.92015	13.2472	11.3463	10.2331	5.12213					GO:0005515||GO:0008270||GO:0003674||GO:0005488||GO:0046872||GO:0043167||GO:0043169||GO:0046914	protein binding||zinc ion binding||molecular_function||binding||metal ion binding||ion binding||cation binding||transition metal ion binding	ko03036	Chromosome and associated proteins
arahy.Tifrunner.gnm1.ann1.039TZW	arahy.039TZW	arahy.Tifrunner.gnm1.Arahy.03	117416827	117424397	-	4642	-	PF00567:Tudor domain|PF00565:Staphylococcal nuclease homologue	-	4.05929	2.20917	2.44343	2.62428	1.04446	1.99044	11.5155	15.8715	9.81194	29.7618	30.1665	29.9021	1.09434	1.36994	1.11677	1.74822	1.63147	0.976417	23.5868	20.788	28.0711	30.6369	26.8637	18.0586	--	--	--	--	--	--	ko05203	Viral carcinogenesis
arahy.Tifrunner.gnm1.ann1.03GQCN	arahy.03GQCN	arahy.Tifrunner.gnm1.Arahy.09	73439461	73440561	+	888	-	PF03000:NPH3 family	-	0	0	0	0	0	0	2.18898	0.80888	0.539102	0	0	0	0	0	0	0	0	0	0	0	0	0.120507	0	0	--	--	--	--	--	--	--	--
arahy.Tifrunner.gnm1.ann1.03H2AV	arahy.03H2AV	arahy.Tifrunner.gnm1.Arahy.13	123529224	123536496	-	2813	-	PF00266:Aminotransferase class-V	Aminotran_5	0.965303	1.87949	0.676823	2.01522	0.725714	1.01192	21.8656	10.3415	19.9113	2.34216	3.40485	2.82298	0.223736	0.254963	0.131635	0.32898	0.376124	0.424021	6.38018	4.81429	6.83256	3.99434	2.06922	0.607367	--	--	--	--	--	--	--	--
arahy.Tifrunner.gnm1.ann1.03Q5EX	arahy.03Q5EX	arahy.Tifrunner.gnm1.Arahy.18	130956907	130958426	-	1416	-	-	-	6.53745	11.9416	10.4418	16.1555	19.0252	12.7866	42.1631	12.1743	48.5871	17.9263	24.8361	23.4162	17.7788	19.0784	29.251	23.4271	39.6409	22.4627	47.7365	42.5777	29.1402	24.6743	18.0103	17.7874	--	--	--	--	--	--	--	--
arahy.Tifrunner.gnm1.ann1.03QWZ4	arahy.03QWZ4	arahy.Tifrunner.gnm1.Arahy.12	116191893	116193396	+	935	-	-	-	26.8856	21.0584	24.6084	24.5096	78.0548	45.7164	1185.3	510.372	2543.34	567.328	80.0058	131.022	2.54825	3.52853	5.43127	53.2944	7.62334	36.995	69.2274	27.9379	46.0716	31.2447	10.3404	48.6297	--	--	--	--	--	--	--	--
arahy.Tifrunner.gnm1.ann1.03VRI3	arahy.03VRI3	arahy.Tifrunner.gnm1.Arahy.13	34844607	34849530	+	2837	-	PF00349:Hexokinase|PF03727:Hexokinase	-	16.1698	18.652	19.0477	14.2564	13.1579	17.9783	14.8534	10.9593	15.5243	5.74287	10.9245	8.13539	9.31744	10.7696	11.0383	13.8006	8.91134	11.7441	7.05615	7.44995	5.35348	5.29959	6.20731	6.87707	GO:0005975||GO:0008152||GO:0008150||GO:0044238||GO:0071704	carbohydrate metabolic process||metabolic process||biological_process||primary metabolic process||organic substance metabolic process			GO:0005524||GO:0016773||GO:0000166||GO:0003674||GO:0005488||GO:0008144||GO:0017076||GO:0030554||GO:0032553||GO:0032555||GO:0032559||GO:0035639||GO:0036094||GO:0043167||GO:0043168||GO:0097159||GO:0097367||GO:1901265||GO:1901363||GO:0003824||GO:0016740||GO:0016772	ATP binding||phosphotransferase activity, alcohol group as acceptor||nucleotide binding||molecular_function||binding||drug binding||purine nucleotide binding||adenyl nucleotide binding||ribonucleotide binding||purine ribonucleotide binding||adenyl ribonucleotide binding||purine ribonucleoside triphosphate binding||small molecule binding||ion binding||anion binding||organic cyclic compound binding…	ko00010||ko00051||ko00052||ko00500||ko00520||ko00521||ko00524||ko04066||ko04910||ko04973||ko05230||ko04930||ko04131	Glycolysis / Gluconeogenesis||Fructose and mannose metabolism||Galactose metabolism||Starch and sucrose metabolism||Amino sugar and nucleotide sugar metabolism||Streptomycin biosynthesis||Neomycin, kanamycin and gentamicin biosynthesis||HIF-1 signaling pathway||Insulin signaling pathway||Carbohydrate digestion and absorption||Central carbon metabolism in cancer||Type II diabetes mellitus||Membran…
arahy.Tifrunner.gnm1.ann1.03WWG0	arahy.03WWG0	arahy.Tifrunner.gnm1.Arahy.05	37937097	37947386	+	4470	-	PF00724:NADH:flavin oxidoreductase / NADH oxidase family	Oxidored_FMN	0	0	0	0	0.00815529	0.0104395	0.108715	0	0.183594	0.548443	0.0109882	0.020778	0.120685	0.213933	0.177511	0.461834	4.58445	0.907253	15.5496	14.692	9.12574	17.1169	11.0464	4.95653	GO:0055114||GO:0008152||GO:0008150	oxidation-reduction process||metabolic process||biological_process			GO:0010181||GO:0016491||GO:0000166||GO:0003674||GO:0005488||GO:0032553||GO:0036094||GO:0043167||GO:0043168||GO:0048037||GO:0050662||GO:0097159||GO:0097367||GO:1901265||GO:1901363||GO:0003824	FMN binding||oxidoreductase activity||nucleotide binding||molecular_function||binding||ribonucleotide binding||small molecule binding||ion binding||anion binding||cofactor binding||coenzyme binding||organic cyclic compound binding||carbohydrate derivative binding||nucleoside phosphate binding||heterocyclic compound binding||catalytic activity	ko00592	alpha-Linolenic acid metabolism
arahy.Tifrunner.gnm1.ann1.0452KN	arahy.0452KN	arahy.Tifrunner.gnm1.Arahy.07	27598069	27598416	+	348	-	-	-	0	0	0.116404	0.115529	0.733273	0.268188	4.18926	3.83321	14.1494	0	0.282283	0	0.129181	0	0	1.4319	0.160017	0.457	0	0	0	0.615002	0	0	--	--	--	--	--	--	ko01002||ko04121	Peptidases and inhibitors||Ubiquitin system
arahy.Tifrunner.gnm1.ann1.045PL1	arahy.045PL1	arahy.Tifrunner.gnm1.Arahy.13	36394941	36397501	-	1526	-	PF02309:AUX/IAA family	-	5.28434	5.94362	4.80475	5.92789	3.55942	5.07624	4.32182	3.29489	3.85416	0.970601	2.92901	2.16065	2.88702	2.13064	2.49586	4.38499	2.77336	2.70966	4.62789	3.37902	1.62942	0.490873	2.77996	1.44466	GO:0006355||GO:0008152||GO:0006139||GO:0006351||GO:0006725||GO:0006807||GO:0008150||GO:0009058||GO:0009059||GO:0009889||GO:0009987||GO:0010467||GO:0010468||GO:0010556||GO:0016070||GO:0018130||GO:0019219||GO:0019222||GO:0019438||GO:0031323||GO:0031326||GO:0032774||GO:0034641||GO:0034645||GO:0034654||GO:0043170||GO:0044237||GO:0044238||GO:0044249||GO:0044260||GO:0044271||GO:0046483||GO:0050789||GO:…	regulation of transcription, DNA-templated||metabolic process||nucleobase-containing compound metabolic process||transcription, DNA-templated||cellular aromatic compound metabolic process||nitrogen compound metabolic process||biological_process||biosynthetic process||macromolecule biosynthetic process||regulation of biosynthetic process||cellular process||gene expression||regulation of gene expre…	GO:0005634||GO:0005622||GO:0005575||GO:0005623||GO:0043231||GO:0043226||GO:0043227||GO:0043229||GO:0044424||GO:0044464	nucleus||intracellular||cellular_component||cell||intracellular membrane-bounded organelle||organelle||membrane-bounded organelle||intracellular organelle||intracellular part||cell part			ko04075	Plant hormone signal transduction
arahy.Tifrunner.gnm1.ann1.048XCA	arahy.048XCA	arahy.Tifrunner.gnm1.Arahy.18	1857089	1861574	-	1727	-	PF12265:Histone-binding protein RBBP4 or subunit C of CAF1 complex	-	0.023823	0	0.046912	0.0232798	0.0633251	0.0270207	2.25109	0.712997	2.61359	0	0.0568815	0	0	0.0276862	0.0612603	0.123659	0.0967332	0.0920881	0.0614927	0.0984312	0.038913	0.123926	0.142814	0					GO:0005515||GO:0003674||GO:0005488	protein binding||molecular_function||binding	ko04218||ko03036	Cellular senescence||Chromosome and associated proteins
arahy.Tifrunner.gnm1.ann1.04P64Q	arahy.04P64Q	arahy.Tifrunner.gnm1.Arahy.05	9065426	9070813	-	3848	-	PF00503:G-protein alpha subunit	G-alpha	4.52267	3.19802	4.15823	14.6064	12.543	12.0664	7.30663	2.42664	5.3851	1.32728	1.87636	2.32918	2.67534	2.9946	2.59817	7.86229	7.88693	5.62082	1.5041	2.04684	1.18757	1.23751	1.43574	2.42053	GO:0007165||GO:0007186||GO:0007154||GO:0008150||GO:0009987||GO:0023052||GO:0050789||GO:0050794||GO:0050896||GO:0051716||GO:0065007	signal transduction||G-protein coupled receptor signaling pathway||cell communication||biological_process||cellular process||signaling||regulation of biological process||regulation of cellular process||response to stimulus||cellular response to stimulus||biological regulation			GO:0004871||GO:0003924||GO:0019001||GO:0031683||GO:0003674||GO:0003824||GO:0017111||GO:0016462||GO:0016787||GO:0016817||GO:0016818||GO:0000166||GO:0005488||GO:0017076||GO:0036094||GO:0097159||GO:1901265||GO:1901363||GO:0044877	signal transducer activity||GTPase activity||guanyl nucleotide binding||G-protein beta/gamma-subunit complex binding||molecular_function||catalytic activity||nucleoside-triphosphatase activity||pyrophosphatase activity||hydrolase activity||hydrolase activity, acting on acid anhydrides||hydrolase activity, acting on acid anhydrides, in phosphorus-containing anhydrides||nucleotide binding||binding|…	--	--
arahy.Tifrunner.gnm1.ann1.04VE6P	arahy.04VE6P	arahy.Tifrunner.gnm1.Arahy.15	159839710	159845549	+	1580	-	PF16719:SAWADEE domain	-	0.338513	0.288467	0.435852	0.229012	0.20765	0.531623	5.49225	2.89003	3.59258	1.77788	1.39891	1.23445	0.199168	0.242097	0.301319	0.856036	0.105733	0.201312	0.772959	0.968301	0.723068	2.87844	1.71712	2.89521					GO:0003682||GO:0003674||GO:0005488	chromatin binding||molecular_function||binding	--	--
arahy.Tifrunner.gnm1.ann1.0534HL	arahy.0534HL	arahy.Tifrunner.gnm1.Arahy.17	10779868	10792065	+	5723	-	PF00957:Synaptobrevin	-	0.158157	0.0716756	0.113251	0.309101	0.28027	0.154924	0.715691	0.376526	0.75284	0.330199	0.240308	0.137945	0.102117	0.125321	0.0369724	0.0995088	0.457321	0.194523	0.120616	0.108911	0.0704555	0.373966	0.206863	0.154083	GO:0016192||GO:0006810||GO:0008150||GO:0051179||GO:0051234	vesicle-mediated transport||transport||biological_process||localization||establishment of localization	GO:0016021||GO:0005575||GO:0016020||GO:0031224||GO:0044425	integral component of membrane||cellular_component||membrane||intrinsic component of membrane||membrane part	GO:0005515||GO:0003674||GO:0005488	protein binding||molecular_function||binding	ko04131	Membrane trafficking
arahy.Tifrunner.gnm1.ann1.05I3WC	arahy.05I3WC	arahy.Tifrunner.gnm1.Arahy.03	117354123	117355166	-	3093	-	PF00010:Helix-loop-helix DNA-binding domain	HLH	9.36445	6.24796	6.98062	3.24962	2.58114	2.942	2.13226	2.27253	2.0342	4.80519	5.68508	4.99972	7.97941	8.9352	6.56739	3.84354	2.41252	3.08509	6.14595	5.5143	5.64912	6.14107	5.1832	4.70417					GO:0046983||GO:0005515||GO:0003674||GO:0005488	protein dimerization activity||protein binding||molecular_function||binding	--	--
arahy.Tifrunner.gnm1.ann1.05MAMP	arahy.05MAMP	arahy.Tifrunner.gnm1.Arahy.10	27926782	27931174	+	2668	-	PF04788:Protein of unknown function (DUF620)	-	0.724772	1.04207	1.27538	0.150691	0.191289	0.227377	0.416324	0.865358	2.7171	0.229717	0.460243	0.696234	0.758237	0.716854	0.654289	0.106726	0.166975	0.149022	0.159217	0.23362	0.125942	2.74745	0.591641	0.206573	--	--	--	--	--	--	--	--
arahy.Tifrunner.gnm1.ann1.05QZQD	arahy.05QZQD	arahy.Tifrunner.gnm1.Arahy.04	110214575	110215508	+	474	-	-	-	0	0	0.0854611	0	0	0.492243	3.36858	0.432963	3.02989	0	0	0	0	0	0	0.150182	0	0.671039	0	0	0	0.90304	0.312203	0	--	--	--	--	--	--	--	--
arahy.Tifrunner.gnm1.ann1.06AKLM	arahy.06AKLM	arahy.Tifrunner.gnm1.Arahy.12	116196382	116197927	+	332	-	PF03242:Late embryogenesis abundant protein	-	0.247846	0.549129	0.488055	0.363292	0.65881	0.421669	10.6642	4.48156	17.3032	1.23069	0	0.839256	0.40622	0.720092	0.318664	36.8796	9.89602	3.35317	41.4236	16.5553	32.3869	249.637	36.1046	23.2407	GO:0006950||GO:0008150||GO:0050896	response to stress||biological_process||response to stimulus					--	--
arahy.Tifrunner.gnm1.ann1.06HUX3	arahy.06HUX3	arahy.Tifrunner.gnm1.Arahy.08	48183527	48187556	-	2577	-	PF03364:Polyketide cyclase / dehydrase and lipid transport	-	6.22644	15.8823	18.2501	15.882	21.6716	24.3917	20.0157	10.313	15.7106	0.554934	1.41043	1.3155	26.0624	27.2746	38.3035	43.3415	18.065	40.1139	6.32572	3.82594	4.82441	2.09702	2.22043	2.97276	--	--	--	--	--	--	--	--
arahy.Tifrunner.gnm1.ann1.06IH0R	arahy.06IH0R	arahy.Tifrunner.gnm1.Arahy.02	99408753	99411071	+	2319	-	PF00931:NB-ARC domain	NB-ARC	2.19994	0.746853	0.436703	0.381412	0.361555	0.442701	0.329298	0.530982	0.589814	0.308336	0.232984	0.100127	0.135699	0.0412369	0.114054	0.337666	0.0480259	0	0.0228973	1.31946	0	0	0	0.0475323					GO:0043531||GO:0000166||GO:0003674||GO:0005488||GO:0017076||GO:0030554||GO:0032553||GO:0032555||GO:0032559||GO:0036094||GO:0043167||GO:0043168||GO:0097159||GO:0097367||GO:1901265||GO:1901363	ADP binding||nucleotide binding||molecular_function||binding||purine nucleotide binding||adenyl nucleotide binding||ribonucleotide binding||purine ribonucleotide binding||adenyl ribonucleotide binding||small molecule binding||ion binding||anion binding||organic cyclic compound binding||carbohydrate derivative binding||nucleoside phosphate binding||heterocyclic compound binding	--	--
arahy.Tifrunner.gnm1.ann1.06L84B	arahy.06L84B	arahy.Tifrunner.gnm1.Arahy.11	148370941	148375944	+	3335	-	PF00566:Rab-GTPase-TBC domain	TBC	2.13422	2.67863	3.68039	2.19406	3.91322	2.7565	4.22569	2.03071	3.48609	1.17921	1.20768	0.65446	2.21068	2.78139	2.99783	2.09183	2.20407	2.36051	0.748321	0.951472	0.221658	0.754045	0.354985	0.545353	--	--	--	--	--	--	ko04131	Membrane trafficking
arahy.Tifrunner.gnm1.ann1.06QP13	arahy.06QP13	arahy.Tifrunner.gnm1.Arahy.12	97894912	97899524	+	3434	-	PF00004:ATPase family associated with various cellular activities (AAA)	AAA	16.0903	19.8291	20.7143	21.8817	18.5137	19.1741	13.9289	13.5511	11.3915	2.54327	3.64731	2.78579	24.9387	22.1527	23.2142	15.9205	14.0918	13.6389	5.4738	6.40229	5.92966	2.61761	2.74364	2.02223					GO:0005524||GO:0000166||GO:0003674||GO:0005488||GO:0008144||GO:0017076||GO:0030554||GO:0032553||GO:0032555||GO:0032559||GO:0035639||GO:0036094||GO:0043167||GO:0043168||GO:0097159||GO:0097367||GO:1901265||GO:1901363	ATP binding||nucleotide binding||molecular_function||binding||drug binding||purine nucleotide binding||adenyl nucleotide binding||ribonucleotide binding||purine ribonucleotide binding||adenyl ribonucleotide binding||purine ribonucleoside triphosphate binding||small molecule binding||ion binding||anion binding||organic cyclic compound binding||carbohydrate derivative binding||nucleoside phosphate …	--	--
arahy.Tifrunner.gnm1.ann1.06R3M2	arahy.06R3M2	arahy.Tifrunner.gnm1.Arahy.20	136190275	136192853	-	1223	-	PF00201:UDP-glucoronosyl and UDP-glucosyl transferase	UDPGT	0.134562	0.186336	0.132489	0	0.0298072	0.0763118	21.0026	12.9209	68.5008	13.9899	10.8837	13.7456	0	0	0	0.931298	0	0.650189	28.7854	23.4901	21.7049	21.3496	46.7064	39.7467	GO:0008152||GO:0008150	metabolic process||biological_process			GO:0016758||GO:0003674||GO:0003824||GO:0016740||GO:0016757	transferase activity, transferring hexosyl groups||molecular_function||catalytic activity||transferase activity||transferase activity, transferring glycosyl groups	--	--
arahy.Tifrunner.gnm1.ann1.06RI6S	arahy.06RI6S	arahy.Tifrunner.gnm1.Arahy.09	109427272	109430911	-	2935	-	-	-	16.5551	14.2246	12.0629	11.6161	6.09846	2.28951	280.29	56.9174	356.834	271.83	18.9273	95.6466	6.96918	3.69806	6.45233	2.44968	6.75443	3.06151	128.74	24.1713	264.232	111.221	218.926	62.5874	--	--	--	--	--	--	--	--
arahy.Tifrunner.gnm1.ann1.06T4QA	arahy.06T4QA	arahy.Tifrunner.gnm1.Arahy.20	143436251	143440744	+	3160	-	PF00067:Cytochrome P450	p450	0.0260395	0.08654	0.0256383	0.610698	0.230722	0.103371	0.812853	0.746861	1.40673	0.0161626	0.0466302	0.088175	0.0142263	0	0.11718	0.112636	0.1586	0.176148	0	0	0.0638001	0.270912	0	0	GO:0055114||GO:0008152||GO:0008150	oxidation-reduction process||metabolic process||biological_process			GO:0005506||GO:0016705||GO:0020037||GO:0003674||GO:0005488||GO:0046872||GO:0043167||GO:0043169||GO:0046914||GO:0003824||GO:0016491||GO:0046906||GO:0048037||GO:0097159||GO:1901363	iron ion binding||oxidoreductase activity, acting on paired donors, with incorporation or reduction of molecular oxygen||heme binding||molecular_function||binding||metal ion binding||ion binding||cation binding||transition metal ion binding||catalytic activity||oxidoreductase activity||tetrapyrrole binding||cofactor binding||organic cyclic compound binding||heterocyclic compound binding	--	--
arahy.Tifrunner.gnm1.ann1.070EBZ	arahy.070EBZ	arahy.Tifrunner.gnm1.Arahy.06	107629229	107632964	+	1459	-	PF03083:Sugar efflux transporter for intercellular exchange	-	1.66374	2.37416	6.80233	0.688901	1.34923	2.04698	0.618565	0.562644	0.187495	0.17503	0.0673299	0.0954877	5.14564	6.5216	6.77997	11.905	4.38924	21.8007	0.218364	0.388373	0.276365	0.220035	0.067619	0.3022			GO:0016021||GO:0005575||GO:0016020||GO:0031224||GO:0044425	integral component of membrane||cellular_component||membrane||intrinsic component of membrane||membrane part			ko02000	Transporters
arahy.Tifrunner.gnm1.ann1.07YSYM	arahy.07YSYM	arahy.Tifrunner.gnm1.Arahy.09	98422711	98426217	+	1034	-	-	-	40.7843	35.0428	36.0424	18.5857	12.0574	13.855	7.98957	11.6605	8.33366	23.4129	19.0483	19.5816	32.1729	35.2826	25.119	18.9325	12.1174	12.9967	20.8493	24.1122	25.1523	23.7513	22.9943	22.1734	--	--	--	--	--	--	ko03036||ko04812	Chromosome and associated proteins||Cytoskeleton proteins
arahy.Tifrunner.gnm1.ann1.07ZIFT	arahy.07ZIFT	arahy.Tifrunner.gnm1.Arahy.03	125864965	125867818	+	1802	-	PF00010:Helix-loop-helix DNA-binding domain	HLH	0.29681	0.961128	0.494555	1.80718	1.43632	0.802777	10.4403	2.4201	8.27347	0.736913	0.354341	0.566956	0.873156	0.689882	0.410974	1.89619	1.94685	1.05906	0.206267	0.503117	0.410228	0.56415	0.383237	0.0917542					GO:0046983||GO:0005515||GO:0003674||GO:0005488	protein dimerization activity||protein binding||molecular_function||binding	--	--
arahy.Tifrunner.gnm1.ann1.083TJ3	arahy.083TJ3	arahy.Tifrunner.gnm1.Arahy.04	98141957	98147353	-	2365	-	PF01699:Sodium/calcium exchanger protein	Na_Ca_ex	9.88113	26.094	40.9881	106.554	293.699	73.2625	1394.66	460.996	941.252	475.687	179.958	130.245	1.00745	5.47891	4.18266	92.2259	25.7121	134.424	124.025	183.12	37.7927	487.677	176.83	308.94	GO:0055085||GO:0006810||GO:0008150||GO:0051179||GO:0051234	transmembrane transport||transport||biological_process||localization||establishment of localization	GO:0016021||GO:0005575||GO:0016020||GO:0031224||GO:0044425	integral component of membrane||cellular_component||membrane||intrinsic component of membrane||membrane part			ko02000	Transporters
arahy.Tifrunner.gnm1.ann1.08QMYU	arahy.08QMYU	arahy.Tifrunner.gnm1.Arahy.15	137697448	137708230	-	1478	-	PF00248:Aldo/keto reductase family	Aldo_ket_red	0.194856	0.215862	0.438523	1.00647	2.12115	0.252583	14.0441	1.63152	4.9973	3.38648	0	0.502721	1.79455	1.03522	2.07585	0.62613	2.18525	0.807017	1.79631	1.03513	3.59203	4.70614	5.37336	1.417	--	--	--	--	--	--	--	--
arahy.Tifrunner.gnm1.ann1.08TDR6	arahy.08TDR6	arahy.Tifrunner.gnm1.Arahy.18	3563255	3563860	+	606	-	PF13639:Ring finger domain	-	0	0	0	0.663437	0.541398	0.462026	2.1766	1.35462	5.41695	0.25284	0.0810514	0	0	0.0789012	0	0	0.0918912	0	0.175244	0.0935042	0.443583	0.529754	0.162799	0.0909467					GO:0005515||GO:0008270||GO:0003674||GO:0005488||GO:0046872||GO:0043167||GO:0043169||GO:0046914	protein binding||zinc ion binding||molecular_function||binding||metal ion binding||ion binding||cation binding||transition metal ion binding	--	--
arahy.Tifrunner.gnm1.ann1.09CHBQ	arahy.09CHBQ	arahy.Tifrunner.gnm1.Arahy.18	132370571	132372589	+	2019	-	PF10551:MULE transposase domain|PF03101:FAR1 DNA-binding domain	FAR1	0.0815104	0.112872	0.0802547	0.19913	0	0	3.43843	0.889407	1.69363	0.0758896	0.218947	0.184007	0.155862	0.0947283	0	0	0.110324	0	0.0262996	0.252586	0.232996	0.0265008	0.146592	0.054595	--	--	--	--	--	--	--	--
arahy.Tifrunner.gnm1.ann1.09HEKB	arahy.09HEKB	arahy.Tifrunner.gnm1.Arahy.15	154097142	154103525	-	2231	-	PF03169:OPT oligopeptide transporter protein	OPT	65.0791	33.933	23.7132	16.5791	17.598	18.4274	15.9008	7.65797	15.2657	28.0207	132.623	81.1587	23.2735	26.8968	11.547	13.2417	11.1821	33.7177	42.4839	59.2034	35.725	46.3343	33.9393	19.7876	GO:0055085||GO:0006810||GO:0008150||GO:0051179||GO:0051234	transmembrane transport||transport||biological_process||localization||establishment of localization					--	--
arahy.Tifrunner.gnm1.ann1.09V7NE	arahy.09V7NE	arahy.Tifrunner.gnm1.Arahy.07	78963692	78969668	+	4313	-	PF00311:Phosphoenolpyruvate carboxylase	-	6.79188	9.90177	5.08118	6.45058	7.97038	3.55963	30.5985	19.045	23.2932	32.8018	53.9571	66.918	3.46049	3.54754	3.21339	2.26119	5.20322	2.56272	38.6577	52.7748	33.5468	19.8117	86.613	29.9145	GO:0006099||GO:0015977||GO:0008152||GO:0006082||GO:0006091||GO:0006101||GO:0055114||GO:0008150||GO:0009060||GO:0009987||GO:0015980||GO:0016999||GO:0017144||GO:0019752||GO:0043436||GO:0044237||GO:0044238||GO:0044281||GO:0045333||GO:0071704||GO:0072350	tricarboxylic acid cycle||carbon fixation||metabolic process||organic acid metabolic process||generation of precursor metabolites and energy||citrate metabolic process||oxidation-reduction process||biological_process||aerobic respiration||cellular process||energy derivation by oxidation of organic compounds||antibiotic metabolic process||drug metabolic process||carboxylic acid metabolic process||…			GO:0003824||GO:0008964||GO:0003674||GO:0004611||GO:0016829||GO:0016830||GO:0016831	catalytic activity||phosphoenolpyruvate carboxylase activity||molecular_function||phosphoenolpyruvate carboxykinase activity||lyase activity||carbon-carbon lyase activity||carboxy-lyase activity	ko00620||ko00710||ko00720||ko00680	Pyruvate metabolism||Carbon fixation in photosynthetic organisms||Carbon fixation pathways in prokaryotes||Methane metabolism
arahy.Tifrunner.gnm1.ann1.0A9D4I	arahy.0A9D4I	arahy.Tifrunner.gnm1.Arahy.03	140668872	140672126	+	2529	-	PF07714:Protein tyrosine kinase	Pkinase_Tyr	0.455511	0.306374	0.288317	1.57383	3.37298	1.16247	1.81172	2.29244	1.37914	2.1205	1.04877	1.56081	0.0177758	0.20797	0	0.168888	4.9763	0.691735	7.18064	6.13911	5.79288	0.952049	0.760694	2.17927	GO:0006468||GO:0008152||GO:0006464||GO:0006793||GO:0006796||GO:0006807||GO:0008150||GO:0009987||GO:0016310||GO:0019538||GO:0036211||GO:0043170||GO:0043412||GO:0044237||GO:0044238||GO:0044260||GO:0044267||GO:0071704||GO:1901564	protein phosphorylation||metabolic process||cellular protein modification process||phosphorus metabolic process||phosphate-containing compound metabolic process||nitrogen compound metabolic process||biological_process||cellular process||phosphorylation||protein metabolic process||protein modification process||macromolecule metabolic process||macromolecule modification||cellular metabolic process|…			GO:0004672||GO:0003674||GO:0003824||GO:0016301||GO:0016740||GO:0016772||GO:0016773||GO:0140096	protein kinase activity||molecular_function||catalytic activity||kinase activity||transferase activity||transferase activity, transferring phosphorus-containing groups||phosphotransferase activity, alcohol group as acceptor||catalytic activity, acting on a protein	--	--
arahy.Tifrunner.gnm1.ann1.0AR657	arahy.0AR657	arahy.Tifrunner.gnm1.Arahy.19	1386991	1390385	-	2330	-	PF02845:CUE domain	CUE	5.47388	5.47715	5.49386	5.46985	4.27124	3.48483	1.63872	2.90661	2.67098	7.12402	5.73385	5.72015	4.32186	3.6938	4.81306	4.24673	4.80382	4.57314	6.67725	4.59631	6.60491	4.82235	6.01252	6.17368					GO:0005515||GO:0003674||GO:0005488	protein binding||molecular_function||binding	--	--
arahy.Tifrunner.gnm1.ann1.0AZ5VJ	arahy.0AZ5VJ	arahy.Tifrunner.gnm1.Arahy.16	148806878	148810511	+	1698	-	PF00201:UDP-glucoronosyl and UDP-glucosyl transferase	UDPGT	3.90101	5.74419	3.86477	5.68258	6.1401	4.86434	5.0288	2.9007	2.85961	0.571496	0.202485	0.246142	9.1075	7.40584	12.3055	4.15043	5.93591	2.71616	1.46976	2.83652	1.10817	1.79611	1.19108	1.0062	GO:0008152||GO:0008150	metabolic process||biological_process			GO:0016758||GO:0003674||GO:0003824||GO:0016740||GO:0016757	transferase activity, transferring hexosyl groups||molecular_function||catalytic activity||transferase activity||transferase activity, transferring glycosyl groups	--	--
arahy.Tifrunner.gnm1.ann1.0C4VVF	arahy.0C4VVF	arahy.Tifrunner.gnm1.Arahy.18	3391193	3395920	+	1254	-	-	-	0.0656178	0.0726917	0.193821	0.128243	0.0872109	0.372127	0.830407	0.613709	1.85425	1.54769	0.156674	1.85163	0	0	0.0421836	0.283836	0.177627	0	6.26686	2.57562	10.5038	1.92004	3.26494	0.527404	--	--	--	--	--	--	--	--
arahy.Tifrunner.gnm1.ann1.0C8NZA	arahy.0C8NZA	arahy.Tifrunner.gnm1.Arahy.19	157575885	157580695	-	3505	-	-	-	0.281717	0.819228	1.23664	1.23882	4.44106	20.1703	87.0895	44.0164	95.3153	198.932	11.1547	12.8651	1.21847	0.572951	1.93181	25.367	4.35321	12.6821	20.6184	12.8847	11.83	72.4953	23.9674	28.0207	--	--	--	--	--	--	--	--
arahy.Tifrunner.gnm1.ann1.0CD108	arahy.0CD108	arahy.Tifrunner.gnm1.Arahy.08	37360822	37366152	-	2661	-	-	-	5.68974	3.13443	3.80576	2.29652	1.75353	2.75323	0.652217	0.77123	0.873816	4.20336	1.86427	2.04184	5.60882	4.81555	5.7053	2.88918	3.2855	3.4664	1.85577	2.10811	1.64156	2.73457	3.20698	1.90547	--	--	--	--	--	--	--	--
arahy.Tifrunner.gnm1.ann1.0CM7KK	arahy.0CM7KK	arahy.Tifrunner.gnm1.Arahy.06	8900901	8901209	-	309	-	PF00462:Glutaredoxin	-	23.0344	27.1401	21.3686	15.3531	12.2694	9.66517	0	0.166039	1.32794	0	0.476866	0	7.85622	5.88005	4.2798	1.38225	3.9647	2.31606	0	2.56728	0.869939	0	0	0	GO:0045454||GO:0008150||GO:0009987||GO:0019725||GO:0042592||GO:0050789||GO:0050794||GO:0065007||GO:0065008	cell redox homeostasis||biological_process||cellular process||cellular homeostasis||homeostatic process||regulation of biological process||regulation of cellular process||biological regulation||regulation of biological quality			GO:0009055||GO:0015035||GO:0003674||GO:0003824||GO:0016491||GO:0015036||GO:0016667	electron transfer activity||protein disulfide oxidoreductase activity||molecular_function||catalytic activity||oxidoreductase activity||disulfide oxidoreductase activity||oxidoreductase activity, acting on a sulfur group of donors	ko03110	Chaperones and folding catalysts
arahy.Tifrunner.gnm1.ann1.0DZS3V	arahy.0DZS3V	arahy.Tifrunner.gnm1.Arahy.09	13076920	13081856	-	4416	-	PF00931:NB-ARC domain|PF01582:TIR domain	TIR	3.77325	4.53094	5.13695	3.86019	4.72187	3.05392	3.99302	4.89127	6.27208	1.23752	2.45808	2.32404	2.69771	3.08583	1.56922	1.7732	1.63931	1.15244	1.71946	4.05473	1.20222	0.981412	1.39629	1.62246	GO:0007165||GO:0007154||GO:0008150||GO:0009987||GO:0023052||GO:0050789||GO:0050794||GO:0050896||GO:0051716||GO:0065007	signal transduction||cell communication||biological_process||cellular process||signaling||regulation of biological process||regulation of cellular process||response to stimulus||cellular response to stimulus||biological regulation			GO:0043531||GO:0005515||GO:0000166||GO:0003674||GO:0005488||GO:0017076||GO:0030554||GO:0032553||GO:0032555||GO:0032559||GO:0036094||GO:0043167||GO:0043168||GO:0097159||GO:0097367||GO:1901265||GO:1901363	ADP binding||protein binding||nucleotide binding||molecular_function||binding||purine nucleotide binding||adenyl nucleotide binding||ribonucleotide binding||purine ribonucleotide binding||adenyl ribonucleotide binding||small molecule binding||ion binding||anion binding||organic cyclic compound binding||carbohydrate derivative binding||nucleoside phosphate binding||heterocyclic compound binding	--	--
arahy.Tifrunner.gnm1.ann1.0E9YFP	arahy.0E9YFP	arahy.Tifrunner.gnm1.Arahy.13	144120385	144126294	-	2234	-	PF00083:Sugar (and other) transporter	Sugar_tr	24.2729	24.2986	21.6686	21.1819	13.1196	15.165	6.15289	2.34253	3.88782	4.34378	4.08943	5.21761	5.85583	10.1664	4.73575	13.8612	12.8123	8.4003	7.34448	5.52939	4.54235	5.26908	5.78512	1.82561	GO:0055085||GO:0006810||GO:0008150||GO:0051179||GO:0051234	transmembrane transport||transport||biological_process||localization||establishment of localization	GO:0016021||GO:0005575||GO:0016020||GO:0031224||GO:0044425	integral component of membrane||cellular_component||membrane||intrinsic component of membrane||membrane part	GO:0022857||GO:0003674||GO:0005215	transmembrane transporter activity||molecular_function||transporter activity	ko02000	Transporters
arahy.Tifrunner.gnm1.ann1.0EHY87	arahy.0EHY87	arahy.Tifrunner.gnm1.Arahy.07	20612169	20618928	-	1393	-	PF08676:MutL C terminal dimerisation domain	-	0	0	0	0	0	0	2.34231	0.25782	1.12918	0.0366645	0	0	0	0	0	0	0	0	0	0	0	0.11523	0	0	GO:0006298||GO:0008152||GO:0006139||GO:0006259||GO:0006281||GO:0006725||GO:0006807||GO:0006950||GO:0006974||GO:0008150||GO:0009987||GO:0033554||GO:0034641||GO:0043170||GO:0044237||GO:0044238||GO:0044260||GO:0046483||GO:0050896||GO:0051716||GO:0071704||GO:0090304||GO:1901360	mismatch repair||metabolic process||nucleobase-containing compound metabolic process||DNA metabolic process||DNA repair||cellular aromatic compound metabolic process||nitrogen compound metabolic process||response to stress||cellular response to DNA damage stimulus||biological_process||cellular process||cellular response to stress||cellular nitrogen compound metabolic process||macromolecule metabo…			GO:0005524||GO:0000166||GO:0003674||GO:0005488||GO:0008144||GO:0017076||GO:0030554||GO:0032553||GO:0032555||GO:0032559||GO:0035639||GO:0036094||GO:0043167||GO:0043168||GO:0097159||GO:0097367||GO:1901265||GO:1901363	ATP binding||nucleotide binding||molecular_function||binding||drug binding||purine nucleotide binding||adenyl nucleotide binding||ribonucleotide binding||purine ribonucleotide binding||adenyl ribonucleotide binding||purine ribonucleoside triphosphate binding||small molecule binding||ion binding||anion binding||organic cyclic compound binding||carbohydrate derivative binding||nucleoside phosphate …	ko03430||ko03400	Mismatch repair||DNA repair and recombination proteins
arahy.Tifrunner.gnm1.ann1.0FPX8Z	arahy.0FPX8Z	arahy.Tifrunner.gnm1.Arahy.15	14477366	14484625	-	1572	-	PF05699:hAT family C-terminal dimerisation region|PF04937:Protein of unknown function (DUF 659)	DUF659	0	0.0289935	0	0	0	0	2.73802	0.848574	3.82839	0.0324896	0	0	0	0	0	0	0	0	0	0	0	0.476509	0	0					GO:0003676||GO:0046983||GO:0003674||GO:0005488||GO:0097159||GO:1901363||GO:0005515	nucleic acid binding||protein dimerization activity||molecular_function||binding||organic cyclic compound binding||heterocyclic compound binding||protein binding	--	--
arahy.Tifrunner.gnm1.ann1.0G6L2R	arahy.0G6L2R	arahy.Tifrunner.gnm1.Arahy.18	64862276	64866460	+	1425	-	PF00071:Ras family	Ras	38.8615	31.7925	30.4738	16.7588	13.7375	11.2978	6.18708	8.78504	6.95887	17.598	16.4758	15.7729	28.929	31.7754	24.0919	11.8893	12.1923	9.70957	19.1529	15.7863	20.5145	20.5385	19.5582	20.5758	GO:0007264||GO:0007165||GO:0035556||GO:0007154||GO:0008150||GO:0009987||GO:0023052||GO:0050789||GO:0050794||GO:0050896||GO:0051716||GO:0065007	small GTPase mediated signal transduction||signal transduction||intracellular signal transduction||cell communication||biological_process||cellular process||signaling||regulation of biological process||regulation of cellular process||response to stimulus||cellular response to stimulus||biological regulation			GO:0005525||GO:0000166||GO:0001882||GO:0001883||GO:0003674||GO:0005488||GO:0017076||GO:0019001||GO:0032549||GO:0032550||GO:0032553||GO:0032555||GO:0032561||GO:0035639||GO:0036094||GO:0043167||GO:0043168||GO:0097159||GO:0097367||GO:1901265||GO:1901363	GTP binding||nucleotide binding||nucleoside binding||purine nucleoside binding||molecular_function||binding||purine nucleotide binding||guanyl nucleotide binding||ribonucleoside binding||purine ribonucleoside binding||ribonucleotide binding||purine ribonucleotide binding||guanyl ribonucleotide binding||purine ribonucleoside triphosphate binding||small molecule binding||ion binding||anion binding|…	--	--
arahy.Tifrunner.gnm1.ann1.0GE1ZU	arahy.0GE1ZU	arahy.Tifrunner.gnm1.Arahy.01	12429845	12430513	+	669	-	PF13639:Ring finger domain	-	6.58032	3.27015	3.39085	2.82451	3.10596	3.41789	8.40535	19.7862	12.676	12.2913	19.6028	18.6727	1.54554	1.92972	1.58141	1.91532	1.3318	1.66406	7.61958	7.877	3.21448	3.83893	5.30885	2.38908					GO:0005515||GO:0008270||GO:0003674||GO:0005488||GO:0046872||GO:0043167||GO:0043169||GO:0046914	protein binding||zinc ion binding||molecular_function||binding||metal ion binding||ion binding||cation binding||transition metal ion binding	--	--
arahy.Tifrunner.gnm1.ann1.0I2RXG	arahy.0I2RXG	arahy.Tifrunner.gnm1.Arahy.18	124825148	124834415	+	4197	-	PF14569:Zinc-binding RING-finger|PF03552:Cellulose synthase	-	39.1916	34.414	35.8467	42.6949	39.5029	39.3598	19.7498	11.87	23.2852	6.25492	8.14523	7.14784	29.3702	34.4622	24.2624	30.3945	29.2826	33.0994	6.45234	7.07451	7.78188	5.92802	5.20666	8.66691	GO:0030244||GO:0000271||GO:0008152||GO:0005975||GO:0005976||GO:0006073||GO:0008150||GO:0009058||GO:0009059||GO:0009250||GO:0009987||GO:0016051||GO:0030243||GO:0033692||GO:0034637||GO:0034645||GO:0043170||GO:0044042||GO:0044237||GO:0044238||GO:0044249||GO:0044260||GO:0044262||GO:0044264||GO:0051273||GO:0051274||GO:0071704||GO:1901576	cellulose biosynthetic process||polysaccharide biosynthetic process||metabolic process||carbohydrate metabolic process||polysaccharide metabolic process||cellular glucan metabolic process||biological_process||biosynthetic process||macromolecule biosynthetic process||glucan biosynthetic process||cellular process||carbohydrate biosynthetic process||cellulose metabolic process||cellular polysacchari…	GO:0016020||GO:0005575	membrane||cellular_component	GO:0016760||GO:0003674||GO:0003824||GO:0008194||GO:0016740||GO:0016757||GO:0016758||GO:0016759||GO:0035251||GO:0046527	cellulose synthase (UDP-forming) activity||molecular_function||catalytic activity||UDP-glycosyltransferase activity||transferase activity||transferase activity, transferring glycosyl groups||transferase activity, transferring hexosyl groups||cellulose synthase activity||UDP-glucosyltransferase activity||glucosyltransferase activity	ko01003	Glycosyltransferases
arahy.Tifrunner.gnm1.ann1.0J1699	arahy.0J1699	arahy.Tifrunner.gnm1.Arahy.14	139392307	139400049	+	2594	-	PF13041:PPR repeat family|PF01535:PPR repeat|PF14432:DYW family of nucleic acid deaminases	PPR	0.444097	0.579824	0.546569	0.805945	0.534024	0.755557	13.4883	10.1465	8.4893	7.32437	6.55148	5.2275	0	0	0	0	0	0	0	0.0218441	0	0.0206265	0.0380325	0					GO:0008270||GO:0003674||GO:0005488||GO:0046872||GO:0043167||GO:0043169||GO:0046914	zinc ion binding||molecular_function||binding||metal ion binding||ion binding||cation binding||transition metal ion binding	--	--
arahy.Tifrunner.gnm1.ann1.0J6LH7	arahy.0J6LH7	arahy.Tifrunner.gnm1.Arahy.04	123672575	123682961	+	2955	-	PF02622:Uncharacterized ACR, COG1678|PF03435:Saccharopine dehydrogenase NADP binding domain	Saccharop_dh	102.25	81.3612	112.396	54.5309	89.1677	110.021	22.6943	23.4741	33.0489	8.36537	15.6909	11.0007	185.449	203.068	249.562	250.296	134.74	357.226	23.899	42.8189	17.8298	16.9478	17.3441	52.7263	GO:0055114||GO:0008152||GO:0008150	oxidation-reduction process||metabolic process||biological_process			GO:0016491||GO:0003674||GO:0003824	oxidoreductase activity||molecular_function||catalytic activity	--	--
arahy.Tifrunner.gnm1.ann1.0K456L	arahy.0K456L	arahy.Tifrunner.gnm1.Arahy.05	9582332	9584207	+	1666	-	PF00067:Cytochrome P450	p450	0.716164	3.03669	4.96023	3.28198	1.18159	0.86831	0.666718	0.708307	0.246299	0.245252	0.176893	1.11498	0	0	0	0.940033	2.1392	0.763679	0	0.238082	0.161351	0	0	0.0330814	GO:0055114||GO:0008152||GO:0008150	oxidation-reduction process||metabolic process||biological_process			GO:0005506||GO:0016705||GO:0020037||GO:0003674||GO:0005488||GO:0046872||GO:0043167||GO:0043169||GO:0046914||GO:0003824||GO:0016491||GO:0046906||GO:0048037||GO:0097159||GO:1901363	iron ion binding||oxidoreductase activity, acting on paired donors, with incorporation or reduction of molecular oxygen||heme binding||molecular_function||binding||metal ion binding||ion binding||cation binding||transition metal ion binding||catalytic activity||oxidoreductase activity||tetrapyrrole binding||cofactor binding||organic cyclic compound binding||heterocyclic compound binding	--	--
arahy.Tifrunner.gnm1.ann1.0KDC5W	arahy.0KDC5W	arahy.Tifrunner.gnm1.Arahy.15	139770145	139774698	+	1299	-	PF00120:Glutamine synthetase, catalytic domain|PF03951:Glutamine synthetase, beta-Grasp domain	-	49.1238	26.1747	19.958	26.2457	29.8312	19.255	37.0892	38.5882	34.0102	94.4018	70.821	85.7635	23.5677	19.0668	23.7411	24.1671	24.4779	11.9981	87.1493	81.8764	91.0522	61.9902	80.8464	94.6564	GO:0006807||GO:0006542||GO:0008152||GO:0008150||GO:0006082||GO:0006520||GO:0006541||GO:0008652||GO:0009058||GO:0009064||GO:0009084||GO:0009987||GO:0016053||GO:0019752||GO:0043436||GO:0044237||GO:0044238||GO:0044249||GO:0044281||GO:0044283||GO:0046394||GO:0071704||GO:1901564||GO:1901566||GO:1901576||GO:1901605||GO:1901607	nitrogen compound metabolic process||glutamine biosynthetic process||metabolic process||biological_process||organic acid metabolic process||cellular amino acid metabolic process||glutamine metabolic process||cellular amino acid biosynthetic process||biosynthetic process||glutamine family amino acid metabolic process||glutamine family amino acid biosynthetic process||cellular process||organic acid…			GO:0004356||GO:0003674||GO:0003824||GO:0016211||GO:0016874||GO:0016879||GO:0016880	glutamate-ammonia ligase activity||molecular_function||catalytic activity||ammonia ligase activity||ligase activity||ligase activity, forming carbon-nitrogen bonds||acid-ammonia (or amide) ligase activity	ko00630||ko00910||ko00250||ko00220||ko02020||ko04217||ko04724||ko04727||ko04147	Glyoxylate and dicarboxylate metabolism||Nitrogen metabolism||Alanine, aspartate and glutamate metabolism||Arginine biosynthesis||Two-component system||Necroptosis||Glutamatergic synapse||GABAergic synapse||Exosome
arahy.Tifrunner.gnm1.ann1.0LE775	arahy.0LE775	arahy.Tifrunner.gnm1.Arahy.18	4861914	4866135	+	2763	-	PF13207:AAA domain	-	1.83153	1.33615	1.0556	1.67336	1.59644	1.8578	6.15577	6.83339	10.7175	22.2743	8.3373	17.715	1.05757	0.53646	0.650938	0.901742	1.47126	0.604372	23.1575	30.3928	15.615	18.0674	14.1039	6.26337	--	--	--	--	--	--	--	--
arahy.Tifrunner.gnm1.ann1.0M60B9	arahy.0M60B9	arahy.Tifrunner.gnm1.Arahy.02	98649853	98657138	-	2581	-	PF02705:K+ potassium transporter	K_trans	1.11583	3.77901	2.4641	9.26832	2.06211	0.994404	28.1077	6.55986	26.2056	25.0125	3.46351	11.8391	0.0174177	0.296407	0.204953	0	0.215754	0.030809	9.27842	4.28105	14.9195	12.6248	7.66392	3.88636	GO:0071805||GO:0006810||GO:0006811||GO:0006812||GO:0006813||GO:0030001||GO:0008150||GO:0009987||GO:0015672||GO:0034220||GO:0051179||GO:0051234||GO:0055085||GO:0071804||GO:0098655||GO:0098660||GO:0098662	potassium ion transmembrane transport||transport||ion transport||cation transport||potassium ion transport||metal ion transport||biological_process||cellular process||monovalent inorganic cation transport||ion transmembrane transport||localization||establishment of localization||transmembrane transport||cellular potassium ion transport||cation transmembrane transport||inorganic ion transmembrane …	GO:0016020||GO:0005575	membrane||cellular_component	GO:0015079||GO:0003674||GO:0046873||GO:0005215||GO:0022857||GO:0008324||GO:0015075||GO:0015077||GO:0015318||GO:0022890	potassium ion transmembrane transporter activity||molecular_function||metal ion transmembrane transporter activity||transporter activity||transmembrane transporter activity||cation transmembrane transporter activity||ion transmembrane transporter activity||monovalent inorganic cation transmembrane transporter activity||inorganic molecular entity transmembrane transporter activity||inorganic catio…	ko02000	Transporters
arahy.Tifrunner.gnm1.ann1.0N6LTB	arahy.0N6LTB	arahy.Tifrunner.gnm1.Arahy.16	29896972	29898863	+	1704	-	PF00743:Flavin-binding monooxygenase-like	FMO-like	10.8892	19.6594	14.3587	1.13251	2.99506	4.71028	1.1	1.11404	0.92309	0.299728	1.00886	0.817585	10.0516	5.86453	10.2754	4.72068	1.83006	2.23995	0.0623227	0.166266	0.315506	0.156999	0.17369	0.291093	GO:0055114||GO:0008152||GO:0008150	oxidation-reduction process||metabolic process||biological_process			GO:0016491||GO:0004499||GO:0050660||GO:0050661||GO:0003674||GO:0003824||GO:0004497||GO:0016705||GO:0016709||GO:0000166||GO:0005488||GO:0036094||GO:0043167||GO:0043168||GO:0048037||GO:0050662||GO:0097159||GO:1901265||GO:1901363	oxidoreductase activity||N,N-dimethylaniline monooxygenase activity||flavin adenine dinucleotide binding||NADP binding||molecular_function||catalytic activity||monooxygenase activity||oxidoreductase activity, acting on paired donors, with incorporation or reduction of molecular oxygen||oxidoreductase activity, acting on paired donors, with incorporation or reduction of molecular oxygen, NAD(P)H a…	ko00380	Tryptophan metabolism
arahy.Tifrunner.gnm1.ann1.0NG2AS	arahy.0NG2AS	arahy.Tifrunner.gnm1.Arahy.20	47040360	47044193	+	1574	-	PF00069:Protein kinase domain|PF00390:Malic enzyme, N-terminal domain	malic	9.85431	8.13681	6.09945	6.1558	5.21104	5.69226	2.69043	3.2922	1.78141	4.54277	5.24249	5.63521	10.6533	10.7536	9.84701	1.8995	7.39415	3.43534	5.80242	7.59594	5.84929	5.81282	8.27358	8.75376	GO:0006468||GO:0055114||GO:0008152||GO:0006464||GO:0006793||GO:0006796||GO:0006807||GO:0008150||GO:0009987||GO:0016310||GO:0019538||GO:0036211||GO:0043170||GO:0043412||GO:0044237||GO:0044238||GO:0044260||GO:0044267||GO:0071704||GO:1901564	protein phosphorylation||oxidation-reduction process||metabolic process||cellular protein modification process||phosphorus metabolic process||phosphate-containing compound metabolic process||nitrogen compound metabolic process||biological_process||cellular process||phosphorylation||protein metabolic process||protein modification process||macromolecule metabolic process||macromolecule modification…			GO:0004672||GO:0005524||GO:0004471||GO:0003674||GO:0003824||GO:0016301||GO:0016740||GO:0016772||GO:0016773||GO:0140096||GO:0000166||GO:0005488||GO:0008144||GO:0017076||GO:0030554||GO:0032553||GO:0032555||GO:0032559||GO:0035639||GO:0036094||GO:0043167||GO:0043168||GO:0097159||GO:0097367||GO:1901265||GO:1901363||GO:0004470||GO:0016491||GO:0016614||GO:0016615||GO:0016616	protein kinase activity||ATP binding||malate dehydrogenase (decarboxylating) (NAD+) activity||molecular_function||catalytic activity||kinase activity||transferase activity||transferase activity, transferring phosphorus-containing groups||phosphotransferase activity, alcohol group as acceptor||catalytic activity, acting on a protein||nucleotide binding||binding||drug binding||purine nucleotide bin…	--	--
arahy.Tifrunner.gnm1.ann1.0P0L33	arahy.0P0L33	arahy.Tifrunner.gnm1.Arahy.08	10759806	10764083	+	1674	-	PF08542:Replication factor C C-terminal domain|PF00004:ATPase family associated with various cellular activities (AAA)	AAA	15.1642	16.4722	13.8416	21.9514	18.3795	12.6	79.6653	36.3495	89.306	7.96311	3.31556	4.41086	23.5786	18.88	24.3635	13.4378	20.4914	14.8681	11.9901	6.87139	10.518	9.6207	9.2527	7.27606	GO:0006260||GO:0008152||GO:0006139||GO:0006259||GO:0006725||GO:0006807||GO:0008150||GO:0009058||GO:0009059||GO:0009987||GO:0034641||GO:0034645||GO:0043170||GO:0044237||GO:0044238||GO:0044249||GO:0044260||GO:0046483||GO:0071704||GO:0090304||GO:1901360||GO:1901576	DNA replication||metabolic process||nucleobase-containing compound metabolic process||DNA metabolic process||cellular aromatic compound metabolic process||nitrogen compound metabolic process||biological_process||biosynthetic process||macromolecule biosynthetic process||cellular process||cellular nitrogen compound metabolic process||cellular macromolecule biosynthetic process||macromolecule metabo…			GO:0003677||GO:0005524||GO:0003674||GO:0003676||GO:0005488||GO:0097159||GO:1901363||GO:0000166||GO:0008144||GO:0017076||GO:0030554||GO:0032553||GO:0032555||GO:0032559||GO:0035639||GO:0036094||GO:0043167||GO:0043168||GO:0097367||GO:1901265	DNA binding||ATP binding||molecular_function||nucleic acid binding||binding||organic cyclic compound binding||heterocyclic compound binding||nucleotide binding||drug binding||purine nucleotide binding||adenyl nucleotide binding||ribonucleotide binding||purine ribonucleotide binding||adenyl ribonucleotide binding||purine ribonucleoside triphosphate binding||small molecule binding||ion binding||ani…	ko03030||ko03420||ko03430||ko03032||ko03036||ko03400	DNA replication||Nucleotide excision repair||Mismatch repair||DNA replication proteins||Chromosome and associated proteins||DNA repair and recombination proteins
arahy.Tifrunner.gnm1.ann1.0PNZ7T	arahy.0PNZ7T	arahy.Tifrunner.gnm1.Arahy.11	4955706	4958356	-	1446	-	PF03009:Glycerophosphoryl diester phosphodiesterase family	-	2.8168	2.99439	3.89398	0.528272	0.378155	2.64627	0	0.177407	0.141886	0.282565	0.101903	0.0642307	0.373071	1.42186	0.219495	1.23074	0.115531	0.824876	0.183606	1.76339	0.418274	0.222013	0.238794	1.14344	GO:0006629||GO:0008152||GO:0008150||GO:0044238||GO:0071704	lipid metabolic process||metabolic process||biological_process||primary metabolic process||organic substance metabolic process			GO:0008081||GO:0003674||GO:0003824||GO:0016787||GO:0016788||GO:0042578	phosphoric diester hydrolase activity||molecular_function||catalytic activity||hydrolase activity||hydrolase activity, acting on ester bonds||phosphoric ester hydrolase activity	ko00564	Glycerophospholipid metabolism
arahy.Tifrunner.gnm1.ann1.0R479N	arahy.0R479N	arahy.Tifrunner.gnm1.scaffold_36	146882	147943	+	1062	-	PF00124:Photosynthetic reaction centre protein	Photo_RC	19.5639	13.7334	10.4514	12.3793	60.8256	39.4145	100.799	17.0537	43.4675	79.5923	19.4711	225.679	94.3548	100.896	549.554	496.292	1212.25	933.551	144.097	68.9887	1043.98	202.886	165.96	423.887	GO:0009772||GO:0019684||GO:0008152||GO:0006091||GO:0055114||GO:0022900||GO:0008150||GO:0009767||GO:0009987||GO:0015979||GO:0044237	photosynthetic electron transport in photosystem II||photosynthesis, light reaction||metabolic process||generation of precursor metabolites and energy||oxidation-reduction process||electron transport chain||biological_process||photosynthetic electron transport chain||cellular process||photosynthesis||cellular metabolic process			GO:0045156||GO:0009055||GO:0003674||GO:0003824||GO:0016491	electron transporter, transferring electrons within the cyclic electron transport pathway of photosynthesis activity||electron transfer activity||molecular_function||catalytic activity||oxidoreductase activity	ko00195||ko00194	Photosynthesis||Photosynthesis proteins
arahy.Tifrunner.gnm1.ann1.0RR02G	arahy.0RR02G	arahy.Tifrunner.gnm1.Arahy.20	119930005	119932440	+	1799	-	PF00759:Glycosyl hydrolase family 9	-	0	0	0	0.0223481	0	0.0259392	0.733195	0.228154	0.266105	0	0.10921	0	0	0	0	0	0	0	0	0	0	0.118966	0.0548395	0	GO:0005975||GO:0008152||GO:0008150||GO:0044238||GO:0071704	carbohydrate metabolic process||metabolic process||biological_process||primary metabolic process||organic substance metabolic process			GO:0004553||GO:0003824||GO:0003674||GO:0016787||GO:0016798	hydrolase activity, hydrolyzing O-glycosyl compounds||catalytic activity||molecular_function||hydrolase activity||hydrolase activity, acting on glycosyl bonds	ko00500||ko02020	Starch and sucrose metabolism||Two-component system
arahy.Tifrunner.gnm1.ann1.0S0AWB	arahy.0S0AWB	arahy.Tifrunner.gnm1.Arahy.20	28023417	28026802	-	591	-	PF14215:bHLH-MYC and R2R3-MYB transcription factors N-terminal|PF02358:Trehalose-phosphatase	-	1.3923	1.61951	1.85064	1.2245	1.85046	0.947506	0.234931	0.347249	0.347152	0.172838	0.0831086	0.392884	0	0	0	0	0	0	0	0	0	0	0	0	GO:0005992||GO:0008152||GO:0005975||GO:0005984||GO:0005991||GO:0008150||GO:0009058||GO:0009311||GO:0009312||GO:0009987||GO:0016051||GO:0034637||GO:0044237||GO:0044238||GO:0044249||GO:0044262||GO:0046351||GO:0071704||GO:1901576	trehalose biosynthetic process||metabolic process||carbohydrate metabolic process||disaccharide metabolic process||trehalose metabolic process||biological_process||biosynthetic process||oligosaccharide metabolic process||oligosaccharide biosynthetic process||cellular process||carbohydrate biosynthetic process||cellular carbohydrate biosynthetic process||cellular metabolic process||primary metabol…			GO:0003824||GO:0003674	catalytic activity||molecular_function	--	--
arahy.Tifrunner.gnm1.ann1.0SW4QZ	arahy.0SW4QZ	arahy.Tifrunner.gnm1.Arahy.01	110691759	110694032	+	1067	-	-	-	13.8427	19.692	23.3864	19.8949	21.524	18.1935	26.2203	14.5215	24.9328	7.0364	8.56213	8.87865	26.7118	24.0191	33.2164	29.5552	23.5374	32.1948	8.46	9.13414	10.0143	9.57777	7.48936	13.2748	--	--	--	--	--	--	--	--
arahy.Tifrunner.gnm1.ann1.0T2LLH	arahy.0T2LLH	arahy.Tifrunner.gnm1.Arahy.13	132742489	132746203	-	1669	-	-	-	2.68695	4.34203	2.57274	9.34647	9.26097	8.16422	23.3764	11.8351	28.4373	9.02741	7.76928	9.29333	7.6227	7.16209	10.4592	13.7766	10.51	18.7241	9.63989	8.35185	13.8915	8.30307	4.69932	9.54335					GO:0005488||GO:0003674	binding||molecular_function	ko04131||ko03029	Membrane trafficking||Mitochondrial biogenesis
arahy.Tifrunner.gnm1.ann1.0T8X31	arahy.0T8X31	arahy.Tifrunner.gnm1.Arahy.03	3139820	3142029	-	1080	-	PF14369:zinc-ribbon|PF13639:Ring finger domain|PF06547:Protein of unknown function (DUF1117)	-	45.2947	22.6622	8.28925	56.8444	32.2012	7.69103	25.7761	6.50827	15.6408	3.31033	2.72873	3.35392	3.45488	5.04705	3.47757	6.98679	150.713	21.9411	37.1201	5.98115	4.41796	5.64776	4.70444	1.88815					GO:0005515||GO:0008270||GO:0003674||GO:0005488||GO:0046872||GO:0043167||GO:0043169||GO:0046914	protein binding||zinc ion binding||molecular_function||binding||metal ion binding||ion binding||cation binding||transition metal ion binding	ko04131||ko04121	Membrane trafficking||Ubiquitin system
arahy.Tifrunner.gnm1.ann1.0U0Y1K	arahy.0U0Y1K	arahy.Tifrunner.gnm1.Arahy.11	130351358	130355324	+	1995	-	-	-	0.639305	0.34269	0.467016	0.24183	0.402001	0.28069	4.03657	0.514347	1.85113	0	0.0246201	0.0465552	0.338008	0.287604	0.132577	0.249776	0.223303	0.358728	0.053232	0	0.0336856	0.295016	0.494517	0.0828777	--	--	--	--	--	--	--	--
arahy.Tifrunner.gnm1.ann1.0U2YQ3	arahy.0U2YQ3	arahy.Tifrunner.gnm1.Arahy.07	14151408	14153717	+	2064	-	PF00201:UDP-glucoronosyl and UDP-glucosyl transferase	UDPGT	4.9036	2.64987	1.76636	4.44117	1.7132	1.35653	179.071	70.9436	114.777	25.8338	45.2858	50.7137	0.304928	0.741304	0.691983	2.03487	14.9467	0.770524	74.5289	163.32	57.6628	52.546	51.1444	23.6316	GO:0008152||GO:0008150	metabolic process||biological_process			GO:0016758||GO:0003674||GO:0003824||GO:0016740||GO:0016757	transferase activity, transferring hexosyl groups||molecular_function||catalytic activity||transferase activity||transferase activity, transferring glycosyl groups	ko00908||ko01003	Zeatin biosynthesis||Glycosyltransferases
arahy.Tifrunner.gnm1.ann1.0UZT5Y	arahy.0UZT5Y	arahy.Tifrunner.gnm1.Arahy.19	111429370	111433023	+	2774	-	PF08263:Leucine rich repeat N-terminal domain|PF07714:Protein tyrosine kinase|PF13855:Leucine rich repeat	Pkinase_Tyr	1.40899	0.969389	1.18284	0.376824	0.499372	0.891574	0.025026	0.221944	0.0246535	0.0368232	0.0354125	0.0334815	0.421352	0.586042	0.26697	0.513238	0.7026	0.544644	0.0765666	0	0	0	0	0	GO:0006468||GO:0008152||GO:0006464||GO:0006793||GO:0006796||GO:0006807||GO:0008150||GO:0009987||GO:0016310||GO:0019538||GO:0036211||GO:0043170||GO:0043412||GO:0044237||GO:0044238||GO:0044260||GO:0044267||GO:0071704||GO:1901564	protein phosphorylation||metabolic process||cellular protein modification process||phosphorus metabolic process||phosphate-containing compound metabolic process||nitrogen compound metabolic process||biological_process||cellular process||phosphorylation||protein metabolic process||protein modification process||macromolecule metabolic process||macromolecule modification||cellular metabolic process|…			GO:0004672||GO:0005515||GO:0003674||GO:0003824||GO:0016301||GO:0016740||GO:0016772||GO:0016773||GO:0140096||GO:0005488	protein kinase activity||protein binding||molecular_function||catalytic activity||kinase activity||transferase activity||transferase activity, transferring phosphorus-containing groups||phosphotransferase activity, alcohol group as acceptor||catalytic activity, acting on a protein||binding	--	--
arahy.Tifrunner.gnm1.ann1.0V66HY	arahy.0V66HY	arahy.Tifrunner.gnm1.Arahy.18	16954779	16960106	+	1737	-	PF03936:Terpene synthase family, metal binding domain|PF01397:Terpene synthase, N-terminal domain	-	0.213173	0.419829	1.37594	1.29617	1.49007	2.2298	10.0316	2.5402	5.78767	0.117614	0.254493	0	5.74555	5.58795	9.19705	21.4337	6.98881	13.2759	3.11807	0.717673	0.735091	1.38614	0.511172	0.475938	GO:0008152||GO:0008150	metabolic process||biological_process			GO:0000287||GO:0010333||GO:0016829||GO:0003674||GO:0005488||GO:0046872||GO:0043167||GO:0043169||GO:0003824||GO:0016835||GO:0016838	magnesium ion binding||terpene synthase activity||lyase activity||molecular_function||binding||metal ion binding||ion binding||cation binding||catalytic activity||carbon-oxygen lyase activity||carbon-oxygen lyase activity, acting on phosphates	--	--
arahy.Tifrunner.gnm1.ann1.0V89VS	arahy.0V89VS	arahy.Tifrunner.gnm1.Arahy.13	19360126	19364748	-	2789	-	PF01373:Glycosyl hydrolase family 14	-	0.663825	2.36958	0.929562	0.432459	0.18299	1.02063	0.0497827	0.809418	0.171647	0.1465	0.246554	0.133206	0.177306	0.325733	0.151734	2.90972	2.0166	2.22388	0.475967	0.772038	0.457817	0.268581	0.0884333	0.118567	GO:0000272||GO:0008152||GO:0005975||GO:0005976||GO:0008150||GO:0009056||GO:0009057||GO:0016052||GO:0043170||GO:0044238||GO:0071704||GO:1901575	polysaccharide catabolic process||metabolic process||carbohydrate metabolic process||polysaccharide metabolic process||biological_process||catabolic process||macromolecule catabolic process||carbohydrate catabolic process||macromolecule metabolic process||primary metabolic process||organic substance metabolic process||organic substance catabolic process			GO:0016161||GO:0003674||GO:0003824||GO:0004553||GO:0016160||GO:0016787||GO:0016798	beta-amylase activity||molecular_function||catalytic activity||hydrolase activity, hydrolyzing O-glycosyl compounds||amylase activity||hydrolase activity||hydrolase activity, acting on glycosyl bonds	--	--
arahy.Tifrunner.gnm1.ann1.0VCY6Y	arahy.0VCY6Y	arahy.Tifrunner.gnm1.Arahy.17	126462198	126465204	-	1500	-	PF02984:Cyclin, C-terminal domain|PF00134:Cyclin, N-terminal domain	Cyclin_C	0.109713	0.243081	0.135029	0.241226	0.145817	0.0311098	3.93391	1.40237	4.3313	0.306442	0.0982343	0	0.02997	0.0637522	0.0352655	0.427117	0.0742481	0	0.0353993	0.0755514	0	0.392371	0.164427	0			GO:0005634||GO:0005622||GO:0005575||GO:0005623||GO:0043231||GO:0043226||GO:0043227||GO:0043229||GO:0044424||GO:0044464	nucleus||intracellular||cellular_component||cell||intracellular membrane-bounded organelle||organelle||membrane-bounded organelle||intracellular organelle||intracellular part||cell part			ko04152||ko04110||ko04218||ko04914||ko05203||ko05166||ko05161||ko05169||ko05165||ko03032||ko03036	AMPK signaling pathway||Cell cycle||Cellular senescence||Progesterone-mediated oocyte maturation||Viral carcinogenesis||Human T-cell leukemia virus 1 infection||Hepatitis B||Epstein-Barr virus infection||Human papillomavirus infection||DNA replication proteins||Chromosome and associated proteins
arahy.Tifrunner.gnm1.ann1.0VLU0L	arahy.0VLU0L	arahy.Tifrunner.gnm1.Arahy.14	132493114	132495084	+	1395	-	PF02153:Prephenate dehydrogenase	-	0	0	0	0	0.888488	0.267611	9.00744	3.82497	16.7663	0.073224	0	0.066579	0	0	0	0	0	0	0.0380637	0	0	0	0	0	GO:0006571||GO:0055114||GO:0008152||GO:0006082||GO:0006520||GO:0006570||GO:0006725||GO:0006807||GO:0008150||GO:0008652||GO:0009058||GO:0009072||GO:0009073||GO:0009095||GO:0009987||GO:0016053||GO:0019438||GO:0019752||GO:0043436||GO:0044237||GO:0044238||GO:0044249||GO:0044281||GO:0044283||GO:0046394||GO:0071704||GO:1901360||GO:1901362||GO:1901564||GO:1901566||GO:1901576||GO:1901605||GO:1901607	tyrosine biosynthetic process||oxidation-reduction process||metabolic process||organic acid metabolic process||cellular amino acid metabolic process||tyrosine metabolic process||cellular aromatic compound metabolic process||nitrogen compound metabolic process||biological_process||cellular amino acid biosynthetic process||biosynthetic process||aromatic amino acid family metabolic process||aromatic…			GO:0004665||GO:0008977||GO:0003674||GO:0003824||GO:0016491||GO:0016627||GO:0016628	prephenate dehydrogenase (NADP+) activity||prephenate dehydrogenase (NAD+) activity||molecular_function||catalytic activity||oxidoreductase activity||oxidoreductase activity, acting on the CH-CH group of donors||oxidoreductase activity, acting on the CH-CH group of donors, NAD or NADP as acceptor	ko00400	Phenylalanine, tyrosine and tryptophan biosynthesis
arahy.Tifrunner.gnm1.ann1.0W708Z	arahy.0W708Z	arahy.Tifrunner.gnm1.scaffold_36	73419	74945	-	1527	-	PF00421:Photosystem II protein	-	1.91297	1.4327	1.24683	1.29012	5.03721	3.36157	16.3667	3.56152	7.12105	8.69624	4.34238	19.9806	6.50626	6.73218	38.3487	87.8288	60.7186	108.524	12.7618	10.8355	36.7921	16.4685	8.49593	35.3709	GO:0009767||GO:0019684||GO:0008152||GO:0006091||GO:0055114||GO:0022900||GO:0008150||GO:0009987||GO:0015979||GO:0044237	photosynthetic electron transport chain||photosynthesis, light reaction||metabolic process||generation of precursor metabolites and energy||oxidation-reduction process||electron transport chain||biological_process||cellular process||photosynthesis||cellular metabolic process	GO:0009521||GO:0016020||GO:0005622||GO:0005575||GO:0005623||GO:0009579||GO:0032991||GO:0034357||GO:0044424||GO:0044425||GO:0044436||GO:0044464||GO:0098796	photosystem||membrane||intracellular||cellular_component||cell||thylakoid||protein-containing complex||photosynthetic membrane||intracellular part||membrane part||thylakoid part||cell part||membrane protein complex	GO:0016168||GO:0003674||GO:0005488||GO:0046906||GO:0048037||GO:0097159||GO:1901363	chlorophyll binding||molecular_function||binding||tetrapyrrole binding||cofactor binding||organic cyclic compound binding||heterocyclic compound binding	ko00195||ko00194	Photosynthesis||Photosynthesis proteins
arahy.Tifrunner.gnm1.ann1.0X1Y55	arahy.0X1Y55	arahy.Tifrunner.gnm1.Arahy.11	134680019	134683276	+	2257	-	PF00854:POT family	-	5.01292	4.90713	6.56895	3.22418	2.32583	2.04688	2.55296	1.88675	3.18159	3.48487	2.19798	2.13985	3.14705	1.75834	2.46093	3.09093	5.08256	3.38225	6.46974	4.04202	4.37696	2.6314	2.55711	1.44072	GO:0006810||GO:0008150||GO:0051179||GO:0051234	transport||biological_process||localization||establishment of localization	GO:0016020||GO:0005575	membrane||cellular_component	GO:0005215||GO:0003674	transporter activity||molecular_function	--	--
arahy.Tifrunner.gnm1.ann1.0X82MA	arahy.0X82MA	arahy.Tifrunner.gnm1.Arahy.12	114162001	114163914	+	839	-	PF13639:Ring finger domain	-	30.3542	42.8072	39.736	68.5725	133.998	57.7885	180.961	41.2161	159.438	9.43555	15.7479	12.5091	125.649	106.342	187.887	133.888	170.244	223.864	47.9726	40.1845	66.8023	27.6773	7.29045	18.4588					GO:0005515||GO:0008270||GO:0003674||GO:0005488||GO:0046872||GO:0043167||GO:0043169||GO:0046914	protein binding||zinc ion binding||molecular_function||binding||metal ion binding||ion binding||cation binding||transition metal ion binding	--	--
arahy.Tifrunner.gnm1.ann1.0X932T	arahy.0X932T	arahy.Tifrunner.gnm1.Arahy.01	3118859	3124160	-	1568	-	PF01725:Ham1 family	-	4.48683	5.05773	6.09695	4.94861	4.952	7.11279	3.32057	4.5809	4.18708	2.2475	1.66021	1.98431	7.54029	5.91578	6.8147	7.99028	6.32151	6.64341	2.40435	3.03555	3.25728	4.23127	5.75704	4.35848					GO:0016787||GO:0003674||GO:0003824	hydrolase activity||molecular_function||catalytic activity	ko00230||ko00983	Purine metabolism||Drug metabolism - other enzymes
arahy.Tifrunner.gnm1.ann1.0XM443	arahy.0XM443	arahy.Tifrunner.gnm1.Arahy.15	142919684	142926607	+	2011	-	PF00232:Glycosyl hydrolase family 1	Glyco_hydro_1	14.6893	11.4228	12.7508	4.91807	4.40495	18.0765	23.1637	74.6502	85.4607	47.1625	26.0607	19.9518	4.91801	5.75386	6.02372	21.062	4.81819	13.8	58.855	50.3801	92.5333	49.7537	20.5799	33.5725	GO:0005975||GO:0008152||GO:0008150||GO:0044238||GO:0071704	carbohydrate metabolic process||metabolic process||biological_process||primary metabolic process||organic substance metabolic process			GO:0004553||GO:0003674||GO:0003824||GO:0016787||GO:0016798	hydrolase activity, hydrolyzing O-glycosyl compounds||molecular_function||catalytic activity||hydrolase activity||hydrolase activity, acting on glycosyl bonds	ko00500||ko00460||ko00940	Starch and sucrose metabolism||Cyanoamino acid metabolism||Phenylpropanoid biosynthesis
arahy.Tifrunner.gnm1.ann1.0Y513H	arahy.0Y513H	arahy.Tifrunner.gnm1.Arahy.18	125457312	125463380	+	2099	-	-	-	1.68568	1.17256	0.829856	0.881084	0.694696	0.978202	1.75291	1.29549	1.27069	3.4552	3.01863	2.47792	1.15654	1.09342	0.554437	0.339143	0.848954	0.644024	4.47761	3.15847	4.4503	4.74128	4.08913	2.44191	--	--	--	--	--	--	--	--
arahy.Tifrunner.gnm1.ann1.0Z2KWF	arahy.0Z2KWF	arahy.Tifrunner.gnm1.Arahy.03	120641214	120644167	+	2742	-	-	-	0.0900271	0.232709	0.206827	0.322572	0.438726	1.15726	8.32963	1.57174	8.10591	0.670552	0.5553	0.474211	0.114765	0.191815	0.0578756	0.415382	0.446788	0.29	1.5492	0.599286	0.906821	1.65862	0.413766	0.542695	--	--	--	--	--	--	--	--
arahy.Tifrunner.gnm1.ann1.0ZJG43	arahy.0ZJG43	arahy.Tifrunner.gnm1.Arahy.06	103149802	103152228	+	2013	-	PF00069:Protein kinase domain	Pkinase	0	0	0.0201235	0	0.0543281	0	1.27601	0.229386	2.14034	0.0507439	0	0	0.0446647	0	0	0	0	0	0.026378	0	0	0.637915	0.0245048	0.0273789	GO:0006468||GO:0008152||GO:0006464||GO:0006793||GO:0006796||GO:0006807||GO:0008150||GO:0009987||GO:0016310||GO:0019538||GO:0036211||GO:0043170||GO:0043412||GO:0044237||GO:0044238||GO:0044260||GO:0044267||GO:0071704||GO:1901564	protein phosphorylation||metabolic process||cellular protein modification process||phosphorus metabolic process||phosphate-containing compound metabolic process||nitrogen compound metabolic process||biological_process||cellular process||phosphorylation||protein metabolic process||protein modification process||macromolecule metabolic process||macromolecule modification||cellular metabolic process|…			GO:0004672||GO:0005524||GO:0003674||GO:0003824||GO:0016301||GO:0016740||GO:0016772||GO:0016773||GO:0140096||GO:0000166||GO:0005488||GO:0008144||GO:0017076||GO:0030554||GO:0032553||GO:0032555||GO:0032559||GO:0035639||GO:0036094||GO:0043167||GO:0043168||GO:0097159||GO:0097367||GO:1901265||GO:1901363	protein kinase activity||ATP binding||molecular_function||catalytic activity||kinase activity||transferase activity||transferase activity, transferring phosphorus-containing groups||phosphotransferase activity, alcohol group as acceptor||catalytic activity, acting on a protein||nucleotide binding||binding||drug binding||purine nucleotide binding||adenyl nucleotide binding||ribonucleotide binding|…	--	--
arahy.Tifrunner.gnm1.ann1.0ZR0UF	arahy.0ZR0UF	arahy.Tifrunner.gnm1.Arahy.16	138217877	138223358	+	4571	-	PF07714:Protein tyrosine kinase|PF00069:Protein kinase domain|PF13499:EF-hand domain pair	Pkinase	0.0540044	0.0897395	0.106345	0.0439775	0.0319004	0.17355	0.607499	0.336728	0.583498	0.413417	0.171926	0.396218	0.0196697	0.031381	0	0.420482	0.158372	0.191358	0.174247	0.0991705	0.0882119	0.632089	0.291371	0.337603	GO:0006468||GO:0008152||GO:0006464||GO:0006793||GO:0006796||GO:0006807||GO:0008150||GO:0009987||GO:0016310||GO:0019538||GO:0036211||GO:0043170||GO:0043412||GO:0044237||GO:0044238||GO:0044260||GO:0044267||GO:0071704||GO:1901564	protein phosphorylation||metabolic process||cellular protein modification process||phosphorus metabolic process||phosphate-containing compound metabolic process||nitrogen compound metabolic process||biological_process||cellular process||phosphorylation||protein metabolic process||protein modification process||macromolecule metabolic process||macromolecule modification||cellular metabolic process|…			GO:0004672||GO:0005524||GO:0005509||GO:0003674||GO:0003824||GO:0016301||GO:0016740||GO:0016772||GO:0016773||GO:0140096||GO:0000166||GO:0005488||GO:0008144||GO:0017076||GO:0030554||GO:0032553||GO:0032555||GO:0032559||GO:0035639||GO:0036094||GO:0043167||GO:0043168||GO:0097159||GO:0097367||GO:1901265||GO:1901363||GO:0046872||GO:0043169	protein kinase activity||ATP binding||calcium ion binding||molecular_function||catalytic activity||kinase activity||transferase activity||transferase activity, transferring phosphorus-containing groups||phosphotransferase activity, alcohol group as acceptor||catalytic activity, acting on a protein||nucleotide binding||binding||drug binding||purine nucleotide binding||adenyl nucleotide binding||ri…	--	--
arahy.Tifrunner.gnm1.ann1.0ZT7XZ	arahy.0ZT7XZ	arahy.Tifrunner.gnm1.Arahy.09	112406635	112407730	+	591	-	PF00025:ADP-ribosylation factor family	Arf	0.13923	0.385598	0.137085	4.82995	6.47663	10.6594	96.7914	17.8833	113.866	30.8516	5.90071	7.38621	0.456396	0	0	23.006	4.89962	11.1675	7.00798	7.47844	21.7187	21.9996	14.1891	7.55365					GO:0005525||GO:0000166||GO:0001882||GO:0001883||GO:0003674||GO:0005488||GO:0017076||GO:0019001||GO:0032549||GO:0032550||GO:0032553||GO:0032555||GO:0032561||GO:0035639||GO:0036094||GO:0043167||GO:0043168||GO:0097159||GO:0097367||GO:1901265||GO:1901363	GTP binding||nucleotide binding||nucleoside binding||purine nucleoside binding||molecular_function||binding||purine nucleotide binding||guanyl nucleotide binding||ribonucleoside binding||purine ribonucleoside binding||ribonucleotide binding||purine ribonucleotide binding||guanyl ribonucleotide binding||purine ribonucleoside triphosphate binding||small molecule binding||ion binding||anion binding|…	ko04072||ko04144||ko05110||ko05130||ko05134||ko04131||ko04147||ko04031	Phospholipase D signaling pathway||Endocytosis||Vibrio cholerae infection||Pathogenic Escherichia coli infection||Legionellosis||Membrane trafficking||Exosome||GTP-binding proteins
arahy.Tifrunner.gnm1.ann1.10IC2A	arahy.10IC2A	arahy.Tifrunner.gnm1.Arahy.01	3709138	3711104	+	1170	-	PF06880:Protein of unknown function (DUF1262)	-	4.78236	2.45418	3.63538	8.48757	26.1099	29.7537	79.2123	20.654	103.051	4.27797	10.831	13.4554	2.80489	5.96655	4.83771	48.4309	43.121	43.565	18.8342	18.452	6.14589	10.7925	4.72201	18.0415	--	--	--	--	--	--	--	--
arahy.Tifrunner.gnm1.ann1.10QJ8K	arahy.10QJ8K	arahy.Tifrunner.gnm1.Arahy.12	248897	254570	-	1751	-	-	-	7.3779	4.68532	4.88138	2.9849	3.58088	5.67651	3.09247	1.84596	1.9138	9.12968	6.70417	7.2138	18.0231	16.0837	20.3618	13.9852	14.6609	19.9363	17.5884	15.5655	15.774	21.1759	14.2265	16.9338	--	--	--	--	--	--	--	--
arahy.Tifrunner.gnm1.ann1.10XDLD	arahy.10XDLD	arahy.Tifrunner.gnm1.Arahy.02	87462061	87468106	-	3540	-	PF12854:PPR repeat|PF13041:PPR repeat family	-	0.0929771	0.167376	0.160203	0.170357	0.102978	0.25046	2.17679	0.695676	1.85462	0.274124	0.110999	0.104947	0.190488	0.0945477	0.0896581	0.201091	0.141575	0.112314	0.119998	0.04802	0.0949192	0.438319	0.348362	0.108982	--	--	--	--	--	--	--	--
arahy.Tifrunner.gnm1.ann1.10Y1BA	arahy.10Y1BA	arahy.Tifrunner.gnm1.Arahy.17	132911554	132915254	+	1848	-	PF01490:Transmembrane amino acid transporter protein	Aa_trans	0.48979	1.72643	1.16177	1.02251	0.907408	0.681789	1.27724	0.27763	1.0362	0.0276373	0	0	0.0243263	0.0517469	0.0286246	0.385206	0.0301332	0.0430293	0.0287332	0	0	0.115812	0	0	--	--	--	--	--	--	--	--
arahy.Tifrunner.gnm1.ann1.119CG3	arahy.119CG3	arahy.Tifrunner.gnm1.Arahy.13	4977368	4981500	-	2718	-	PF01103:Surface antigen	-	0.030274	0	0.0447114	0	0.0134121	0.0171688	1.07275	0.188764	1.68582	0.0187909	0.0722843	0.0170857	0	0.0175917	0	0.0523812	0.0409758	0	0.019536	0.0833901	0.0247251	0.334653	0.0181487	0			GO:0019867||GO:0005575||GO:0016020	outer membrane||cellular_component||membrane			--	--
arahy.Tifrunner.gnm1.ann1.12746V	arahy.12746V	arahy.Tifrunner.gnm1.Arahy.14	138336625	138338878	-	1531	-	PF00201:UDP-glucoronosyl and UDP-glucosyl transferase	UDPGT	64.1724	51.2042	36.5662	25.5774	22.7154	17.1906	59.4916	25.1336	59.0977	2.80222	5.13308	6.21813	0.704717	0.374768	0.725581	0.139489	0.218234	0.519386	0.450873	0.185054	0.74621	0.244635	1.06324	0.359985	GO:0008152||GO:0008150	metabolic process||biological_process			GO:0016758||GO:0003674||GO:0003824||GO:0016740||GO:0016757	transferase activity, transferring hexosyl groups||molecular_function||catalytic activity||transferase activity||transferase activity, transferring glycosyl groups	--	--
arahy.Tifrunner.gnm1.ann1.12FCEZ	arahy.12FCEZ	arahy.Tifrunner.gnm1.Arahy.08	32755439	32758980	+	2844	-	PF01733:Nucleoside transporter	-	1.64917	1.00963	0.797637	1.32883	2.39695	3.08472	6.76157	2.09265	4.80935	0.969754	2.79781	2.97182	0.363561	0.672491	0.371999	2.90351	1.64474	2.79599	0.72815	1.67361	0.73252	2.06947	0.45096	1.0077	GO:0006810||GO:0008150||GO:0051179||GO:0051234	transport||biological_process||localization||establishment of localization	GO:0016021||GO:0005575||GO:0016020||GO:0031224||GO:0044425	integral component of membrane||cellular_component||membrane||intrinsic component of membrane||membrane part	GO:0005337||GO:0003674||GO:0005215||GO:0022857||GO:0015932||GO:1901505	nucleoside transmembrane transporter activity||molecular_function||transporter activity||transmembrane transporter activity||nucleobase-containing compound transmembrane transporter activity||carbohydrate derivative transmembrane transporter activity	ko05034||ko02000	Alcoholism||Transporters
arahy.Tifrunner.gnm1.ann1.12FNT9	arahy.12FNT9	arahy.Tifrunner.gnm1.Arahy.13	1030340	1031755	-	1416	-	PF00201:UDP-glucoronosyl and UDP-glucosyl transferase	UDPGT	9.47204	19.0551	11.9294	13.2027	17.8667	6.65697	16.0318	0.869595	2.22167	1.046	0.312185	0.688711	29.1446	26.0682	33.4724	7.28954	9.00573	8.08658	0.637487	0.560233	0.711894	1.43587	0.766397	0.73952	GO:0008152||GO:0008150	metabolic process||biological_process			GO:0016758||GO:0003674||GO:0003824||GO:0016740||GO:0016757	transferase activity, transferring hexosyl groups||molecular_function||catalytic activity||transferase activity||transferase activity, transferring glycosyl groups	--	--
arahy.Tifrunner.gnm1.ann1.13067A	arahy.13067A	arahy.Tifrunner.gnm1.Arahy.14	141296482	141300154	+	1961	-	PF01398:JAB1/Mov34/MPN/PAD-1 ubiquitin protease	Mov34	0.251764	0.185937	0.289199	0.389536	4.36855	12.6359	0.424816	0.470938	6.03329	0.338581	0.50094	9.33039	6.6252	4.51077	17.5069	3.9568	2.89647	0.162199	0.243697	11.1536	0.411236	0.600262	2.91793	0.562098					GO:0005515||GO:0003674||GO:0005488	protein binding||molecular_function||binding	ko03013||ko05162||ko03012||ko04147	RNA transport||Measles||Translation factors||Exosome
arahy.Tifrunner.gnm1.ann1.13S01Z	arahy.13S01Z	arahy.Tifrunner.gnm1.Arahy.03	128862841	128864414	-	898	-	-	-	41.8754	41.3143	36.5389	59.411	63.0844	34.9206	40.3544	16.5116	27.1119	14.7875	10.7204	14.5832	95.3167	65.598	97.0195	38.8432	105.419	65.7042	18.5669	16.7214	23.8727	25.2034	22.6316	28.9071	--	--	--	--	--	--	--	--
arahy.Tifrunner.gnm1.ann1.13T34P	arahy.13T34P	arahy.Tifrunner.gnm1.Arahy.06	68850290	68851754	-	664	-	PF08263:Leucine rich repeat N-terminal domain|PF02996:Prefoldin subunit	LRRNT_2	67.1042	63.2185	53.503	50.9819	48.8617	36.1229	8.88685	8.96311	9.99055	12.5377	12.7971	16.5054	32.3622	7.70499	21.5098	9.4343	11.3217	14.73	11.8353	4.52284	13.3596	10.3142	12.1834	4.23313	--	--	--	--	--	--	--	--
arahy.Tifrunner.gnm1.ann1.1494UG	arahy.1494UG	arahy.Tifrunner.gnm1.Arahy.07	79096459	79103055	-	6134	-	PF00085:Thioredoxin|PF13414:TPR repeat	-	3.11217	2.77895	7.03319	1.17323	2.82291	10.3995	1.34679	1.54738	1.50514	0.516232	0.784722	0.666224	1.07001	1.95653	1.54366	7.79867	0.762574	4.58908	0.718489	0.646633	1.19418	0.51464	0.579006	0.628946	GO:0045454||GO:0008150||GO:0009987||GO:0019725||GO:0042592||GO:0050789||GO:0050794||GO:0065007||GO:0065008	cell redox homeostasis||biological_process||cellular process||cellular homeostasis||homeostatic process||regulation of biological process||regulation of cellular process||biological regulation||regulation of biological quality			GO:0005515||GO:0003674||GO:0005488	protein binding||molecular_function||binding	--	--
arahy.Tifrunner.gnm1.ann1.14BHD7	arahy.14BHD7	arahy.Tifrunner.gnm1.Arahy.08	32990111	32990428	+	318	-	PF12609:Wound-induced protein	-	19.6655	32.2484	18.3435	8.34428	4.12688	2.49465	2.18308	1.45206	1.29036	0.160609	0.154456	0.146034	3.25147	2.25538	2.32886	2.0147	0.350227	3.75085	0.166978	0.178187	0	0.33651	0	0	--	--	--	--	--	--	--	--
arahy.Tifrunner.gnm1.ann1.14QJGF	arahy.14QJGF	arahy.Tifrunner.gnm1.Arahy.03	135994981	135998575	-	2408	-	PF02934:GatB/GatE catalytic domain|PF02637:GatB domain	-	6.66343	9.44488	9.55517	8.21449	9.05298	11.5499	7.89935	7.13768	9.99705	1.31502	2.4681	3.5292	12.2096	11.5763	15.5971	13.4804	9.62019	10.6663	3.61637	3.81208	2.4001	2.26641	1.86414	3.47894					GO:0016874||GO:0016884||GO:0003674||GO:0003824||GO:0016879	ligase activity||carbon-nitrogen ligase activity, with glutamine as amido-N-donor||molecular_function||catalytic activity||ligase activity, forming carbon-nitrogen bonds	ko00970||ko03029	Aminoacyl-tRNA biosynthesis||Mitochondrial biogenesis
arahy.Tifrunner.gnm1.ann1.14X4SK	arahy.14X4SK	arahy.Tifrunner.gnm1.Arahy.01	6831837	6835160	-	1491	-	PF03227:Gamma interferon inducible lysosomal thiol reductase (GILT)	-	8.08499	13.1139	10.949	14.0486	13.1049	14.5221	36.2708	30.6598	42.9782	35.0768	4.67783	11.6175	16.8242	14.2705	30.0502	43.6856	24.0896	44.1056	46.9379	24.6644	39.7537	25.4428	18.4608	19.5171	--	--	--	--	--	--	ko04612	Antigen processing and presentation
arahy.Tifrunner.gnm1.ann1.15FVU2	arahy.15FVU2	arahy.Tifrunner.gnm1.Arahy.01	11399973	11407160	+	4194	-	PF00512:His Kinase A (phospho-acceptor) domain|PF00072:Response regulator receiver domain|PF02518:Histidine kinase-, DNA gyrase B-, and HSP90-like ATPase	Response_reg	4.28689	8.27006	12.9716	9.63407	9.29172	9.07925	10.1965	3.91463	7.12589	0.450579	0.831502	0.653288	6.30271	8.35664	6.06678	9.45414	8.01965	6.46535	2.17764	2.02659	1.60235	0.905786	0.752742	1.20898	GO:0007165||GO:0000160||GO:0007154||GO:0008150||GO:0009987||GO:0023052||GO:0050789||GO:0050794||GO:0050896||GO:0051716||GO:0065007||GO:0035556	signal transduction||phosphorelay signal transduction system||cell communication||biological_process||cellular process||signaling||regulation of biological process||regulation of cellular process||response to stimulus||cellular response to stimulus||biological regulation||intracellular signal transduction			GO:0000155||GO:0003674||GO:0003824||GO:0004672||GO:0004673||GO:0004871||GO:0038023||GO:0016301||GO:0016740||GO:0016772||GO:0016773||GO:0016775||GO:0060089||GO:0140096	phosphorelay sensor kinase activity||molecular_function||catalytic activity||protein kinase activity||protein histidine kinase activity||signal transducer activity||signaling receptor activity||kinase activity||transferase activity||transferase activity, transferring phosphorus-containing groups||phosphotransferase activity, alcohol group as acceptor||phosphotransferase activity, nitrogenous grou…	--	--
arahy.Tifrunner.gnm1.ann1.15MU7G	arahy.15MU7G	arahy.Tifrunner.gnm1.Arahy.01	4373933	4380118	+	1883	-	PF00485:Phosphoribulokinase / Uridine kinase family|PF14681:Uracil phosphoribosyltransferase	-	41.7323	31.9504	12.2623	13.7502	8.65375	10.0367	5.23522	12.1522	5.30259	18.4712	29.7885	49.349	4.13023	4.26594	5.42186	5.06582	4.46553	4.98308	4.59645	6.19899	4.46115	3.09722	3.48414	6.76116	GO:0008152||GO:0008150	metabolic process||biological_process			GO:0005524||GO:0016301||GO:0000166||GO:0003674||GO:0005488||GO:0008144||GO:0017076||GO:0030554||GO:0032553||GO:0032555||GO:0032559||GO:0035639||GO:0036094||GO:0043167||GO:0043168||GO:0097159||GO:0097367||GO:1901265||GO:1901363||GO:0003824||GO:0016740||GO:0016772	ATP binding||kinase activity||nucleotide binding||molecular_function||binding||drug binding||purine nucleotide binding||adenyl nucleotide binding||ribonucleotide binding||purine ribonucleotide binding||adenyl ribonucleotide binding||purine ribonucleoside triphosphate binding||small molecule binding||ion binding||anion binding||organic cyclic compound binding||carbohydrate derivative binding||nucl…	ko00240||ko00983	Pyrimidine metabolism||Drug metabolism - other enzymes
arahy.Tifrunner.gnm1.ann1.15NCRR	arahy.15NCRR	arahy.Tifrunner.gnm1.Arahy.03	126402024	126403976	-	1875	-	-	-	30.0175	44.4109	46.5794	38.8748	30.6409	23.0959	20.5859	8.42788	24	3.29596	4.45329	3.24453	22.4176	25.2204	30.949	7.44132	12.9786	14.3345	1.0195	1.1786	1.57702	0.485113	1.05233	0.705455	--	--	--	--	--	--	--	--
arahy.Tifrunner.gnm1.ann1.1628KP	arahy.1628KP	arahy.Tifrunner.gnm1.Arahy.09	95234576	95242725	+	2156	-	PF06414:Zeta toxin	-	10.9344	7.58924	5.69299	7.66417	3.38165	5.64911	30.1709	27.6282	20.8402	3.07958	16.9267	13.1175	9.04939	9.20355	10.3539	22.8482	11.3128	23.3464	26.845	41.2361	17.0189	10.1501	5.99442	12.3213					GO:0005524||GO:0016301||GO:0000166||GO:0003674||GO:0005488||GO:0008144||GO:0017076||GO:0030554||GO:0032553||GO:0032555||GO:0032559||GO:0035639||GO:0036094||GO:0043167||GO:0043168||GO:0097159||GO:0097367||GO:1901265||GO:1901363||GO:0003824||GO:0016740||GO:0016772	ATP binding||kinase activity||nucleotide binding||molecular_function||binding||drug binding||purine nucleotide binding||adenyl nucleotide binding||ribonucleotide binding||purine ribonucleotide binding||adenyl ribonucleotide binding||purine ribonucleoside triphosphate binding||small molecule binding||ion binding||anion binding||organic cyclic compound binding||carbohydrate derivative binding||nucl…	--	--
arahy.Tifrunner.gnm1.ann1.16M659	arahy.16M659	arahy.Tifrunner.gnm1.Arahy.03	125469211	125471238	-	2028	-	PF00139:Legume lectin domain|PF00069:Protein kinase domain	Pkinase	1.35924	0.674226	1.07863	5.98703	4.72754	4.9702	6.64096	3.49124	6.00258	1.63698	2.32507	1.12204	0.15517	0.070731	0.0521679	0.245711	2.93807	0.823412	2.33028	2.20731	1.25922	0.949795	0.656735	0.489175	GO:0006468||GO:0008152||GO:0006464||GO:0006793||GO:0006796||GO:0006807||GO:0008150||GO:0009987||GO:0016310||GO:0019538||GO:0036211||GO:0043170||GO:0043412||GO:0044237||GO:0044238||GO:0044260||GO:0044267||GO:0071704||GO:1901564	protein phosphorylation||metabolic process||cellular protein modification process||phosphorus metabolic process||phosphate-containing compound metabolic process||nitrogen compound metabolic process||biological_process||cellular process||phosphorylation||protein metabolic process||protein modification process||macromolecule metabolic process||macromolecule modification||cellular metabolic process|…			GO:0030246||GO:0004672||GO:0005524||GO:0003674||GO:0005488||GO:0003824||GO:0016301||GO:0016740||GO:0016772||GO:0016773||GO:0140096||GO:0000166||GO:0008144||GO:0017076||GO:0030554||GO:0032553||GO:0032555||GO:0032559||GO:0035639||GO:0036094||GO:0043167||GO:0043168||GO:0097159||GO:0097367||GO:1901265||GO:1901363	carbohydrate binding||protein kinase activity||ATP binding||molecular_function||binding||catalytic activity||kinase activity||transferase activity||transferase activity, transferring phosphorus-containing groups||phosphotransferase activity, alcohol group as acceptor||catalytic activity, acting on a protein||nucleotide binding||drug binding||purine nucleotide binding||adenyl nucleotide binding||r…	--	--
arahy.Tifrunner.gnm1.ann1.16MNR3	arahy.16MNR3	arahy.Tifrunner.gnm1.Arahy.13	7479379	7481369	-	948	-	PF03297:S25 ribosomal protein	-	6.20608	4.56739	6.62323	6.44625	5.99878	7.58055	11.6436	13.8548	10.3161	16.0548	13.0046	16.0185	11.0965	6.7081	12.4434	10.5878	13.0404	12.1626	18.8759	16.5568	23.3225	32.2837	28.0983	39.0098	--	--	--	--	--	--	ko03010||ko03011	Ribosome||Ribosome
arahy.Tifrunner.gnm1.ann1.17JY83	arahy.17JY83	arahy.Tifrunner.gnm1.Arahy.01	35963617	35967445	+	2296	-	-	-	10.196	10.6798	11.3092	6.3038	5.14423	5.40627	2.08629	3.24015	1.37016	2.75834	1.15519	1.61808	11.8066	12.3284	8.47847	2.54236	3.17721	2.32043	2.56706	0.715698	1.40494	3.40233	2.23437	3.64864	--	--	--	--	--	--	ko03036||ko04812	Chromosome and associated proteins||Cytoskeleton proteins
arahy.Tifrunner.gnm1.ann1.17PIEW	arahy.17PIEW	arahy.Tifrunner.gnm1.Arahy.19	132539724	132546694	-	1494	-	PF00106:short chain dehydrogenase	adh_short	8.89491	25.504	20.6339	39.2086	45.2383	27.8926	86.9401	33.4486	53.9238	23.8959	6.378	9.35615	38.6962	37.6688	56.7223	69.852	40.4414	84.2019	20.8984	22.4151	22.4459	23.207	8.78265	16.7112	GO:0008152||GO:0008150	metabolic process||biological_process			GO:0016491||GO:0003674||GO:0003824	oxidoreductase activity||molecular_function||catalytic activity	ko00960	Tropane, piperidine and pyridine alkaloid biosynthesis
arahy.Tifrunner.gnm1.ann1.17Q9T0	arahy.17Q9T0	arahy.Tifrunner.gnm1.Arahy.09	13642776	13648708	+	2762	-	PF00069:Protein kinase domain	Pkinase	0.193646	0.396041	0.469324	1.04805	0.910694	1.03061	10.0539	1.9133	8.44339	1.20195	0.515712	0.218575	2.21357	2.23317	2.39402	2.0361	3.22584	2.0153	0.865116	1.21041	1.33822	5.17229	2.08957	1.05758	GO:0006468||GO:0008152||GO:0006464||GO:0006793||GO:0006796||GO:0006807||GO:0008150||GO:0009987||GO:0016310||GO:0019538||GO:0036211||GO:0043170||GO:0043412||GO:0044237||GO:0044238||GO:0044260||GO:0044267||GO:0071704||GO:1901564	protein phosphorylation||metabolic process||cellular protein modification process||phosphorus metabolic process||phosphate-containing compound metabolic process||nitrogen compound metabolic process||biological_process||cellular process||phosphorylation||protein metabolic process||protein modification process||macromolecule metabolic process||macromolecule modification||cellular metabolic process|…			GO:0004672||GO:0005524||GO:0003674||GO:0003824||GO:0016301||GO:0016740||GO:0016772||GO:0016773||GO:0140096||GO:0000166||GO:0005488||GO:0008144||GO:0017076||GO:0030554||GO:0032553||GO:0032555||GO:0032559||GO:0035639||GO:0036094||GO:0043167||GO:0043168||GO:0097159||GO:0097367||GO:1901265||GO:1901363	protein kinase activity||ATP binding||molecular_function||catalytic activity||kinase activity||transferase activity||transferase activity, transferring phosphorus-containing groups||phosphotransferase activity, alcohol group as acceptor||catalytic activity, acting on a protein||nucleotide binding||binding||drug binding||purine nucleotide binding||adenyl nucleotide binding||ribonucleotide binding|…	--	--
arahy.Tifrunner.gnm1.ann1.1829LU	arahy.1829LU	arahy.Tifrunner.gnm1.Arahy.13	140945825	140946958	-	456	-	-	-	0.270674	0.799609	0.621842	1.41068	0.71949	0.511674	7.45982	3.60043	5.99903	1.68006	1.6157	1.83311	0.197171	0.419422	0.23201	2.34165	1.70966	1.22067	0.815115	1.36688	0.884247	2.9334	1.94716	1.20863	--	--	--	--	--	--	--	--
arahy.Tifrunner.gnm1.ann1.182QYD	arahy.182QYD	arahy.Tifrunner.gnm1.Arahy.18	9295703	9297131	+	1230	-	PF00249:Myb-like DNA-binding domain	Myb_DNA-binding	1.20417	0.481716	0.362272	0	0.2371	0.227633	3.6122	2.3776	7.89531	0.0415233	0.319461	0.264286	0	0	0	1.44687	0.181093	0.323244	0.215849	0.138204	0.0546364	0.217501	0	0					GO:0003677||GO:0003674||GO:0003676||GO:0005488||GO:0097159||GO:1901363	DNA binding||molecular_function||nucleic acid binding||binding||organic cyclic compound binding||heterocyclic compound binding	ko03000	Transcription factors
arahy.Tifrunner.gnm1.ann1.18JCSN	arahy.18JCSN	arahy.Tifrunner.gnm1.Arahy.15	136110510	136116915	-	3266	-	PF00534:Glycosyl transferases group 1|PF00862:Sucrose synthase	Glycos_transf_1	0.239346	0.153507	0.235659	0.381608	0.133941	0.528657	7.97099	4.25718	8.83654	0.985194	1.56405	1.35079	0	0.11712	0.24295	0.871845	0.0852512	0.389556	0.812904	0.74603	0.946518	2.04781	1.81242	1.19812	GO:0005985||GO:0008152||GO:0005975||GO:0005984||GO:0008150||GO:0009311||GO:0009987||GO:0044237||GO:0044238||GO:0044262||GO:0071704	sucrose metabolic process||metabolic process||carbohydrate metabolic process||disaccharide metabolic process||biological_process||oligosaccharide metabolic process||cellular process||cellular metabolic process||primary metabolic process||cellular carbohydrate metabolic process||organic substance metabolic process			GO:0016157||GO:0003674||GO:0003824||GO:0008194||GO:0016740||GO:0016757||GO:0016758||GO:0035251||GO:0046527	sucrose synthase activity||molecular_function||catalytic activity||UDP-glycosyltransferase activity||transferase activity||transferase activity, transferring glycosyl groups||transferase activity, transferring hexosyl groups||UDP-glucosyltransferase activity||glucosyltransferase activity	ko00500||ko01003	Starch and sucrose metabolism||Glycosyltransferases
arahy.Tifrunner.gnm1.ann1.18KTSH	arahy.18KTSH	arahy.Tifrunner.gnm1.Arahy.03	128272407	128274162	-	815	-	PF03110:SBP domain	SBP	29.2288	16.7211	19.9312	9.07679	15.521	26.6819	10.9883	13.5977	14.6008	6.95605	7.83464	10.5983	9.21165	9.68016	12.0725	36.9469	16.535	35.1245	15.0501	16.269	16.6564	7.1559	4.29729	35.3674			GO:0005634||GO:0005622||GO:0005575||GO:0005623||GO:0043231||GO:0043226||GO:0043227||GO:0043229||GO:0044424||GO:0044464	nucleus||intracellular||cellular_component||cell||intracellular membrane-bounded organelle||organelle||membrane-bounded organelle||intracellular organelle||intracellular part||cell part	GO:0003677||GO:0003674||GO:0003676||GO:0005488||GO:0097159||GO:1901363	DNA binding||molecular_function||nucleic acid binding||binding||organic cyclic compound binding||heterocyclic compound binding	--	--
arahy.Tifrunner.gnm1.ann1.18Z3WC	arahy.18Z3WC	arahy.Tifrunner.gnm1.Arahy.03	6593820	6602034	-	2059	-	PF00494:Squalene/phytoene synthase	-	11.4895	30.0162	25.0055	30.9879	25.8136	20.6467	38.1669	41.6628	74.0686	648.331	112.619	521.788	49.4309	50.4382	70.8051	45.6366	40.8653	54.6469	299.2	144.452	452.925	808.294	850.82	577.743	GO:0009058||GO:0008152||GO:0008150	biosynthetic process||metabolic process||biological_process			GO:0016740||GO:0003674||GO:0003824	transferase activity||molecular_function||catalytic activity	ko00100||ko00909||ko01006	Steroid biosynthesis||Sesquiterpenoid and triterpenoid biosynthesis||Prenyltransferases
arahy.Tifrunner.gnm1.ann1.192FJ1	arahy.192FJ1	arahy.Tifrunner.gnm1.Arahy.16	18951483	18954427	+	2414	-	PF13837:Myb/SANT-like DNA-binding domain	-	6.9366	9.64797	9.53142	10.8255	4.04711	3.34424	0.345097	0.488832	0.821574	0.359674	0.427283	0.577119	2.90513	3.18893	4.82089	2.53604	1.66089	2.83287	0.0219962	0.0469458	0.167033	0.0886581	0.163473	0.616433	--	--	--	--	--	--	--	--
arahy.Tifrunner.gnm1.ann1.19LA55	arahy.19LA55	arahy.Tifrunner.gnm1.Arahy.10	113604446	113605995	+	1206	-	PF02298:Plastocyanin-like domain	Cu_bind_like	1.3987	1.24715	1.64587	1.2668	2.41819	4.17893	5.23831	10.2953	6.80487	1.05874	6.14983	4.85182	1.08101	0.673997	1.35974	1.53469	2.17019	0.923095	1.40893	2.67813	1.05875	1.73027	1.47248	0.228498					GO:0009055||GO:0003674||GO:0003824||GO:0016491	electron transfer activity||molecular_function||catalytic activity||oxidoreductase activity	--	--
arahy.Tifrunner.gnm1.ann1.19SFKA	arahy.19SFKA	arahy.Tifrunner.gnm1.Arahy.13	7253340	7257246	-	2031	-	PF01213:Adenylate cyclase associated (CAP) N terminal|PF08603:Adenylate cyclase associated (CAP) C terminal	-	0.0607716	0.269292	0.179506	0.178158	0.197438	0.321667	1.05962	0.530491	0.606106	4.95397	3.7243	1.98926	0.774705	0.211879	0.338591	1.43704	0.383853	0.274065	3.1896	1.72976	3.80518	3.81991	4.05603	1.8724	GO:0007010||GO:0006996||GO:0008150||GO:0009987||GO:0016043||GO:0071840	cytoskeleton organization||organelle organization||biological_process||cellular process||cellular component organization||cellular component organization or biogenesis			GO:0003779||GO:0005515||GO:0003674||GO:0005488||GO:0008092	actin binding||protein binding||molecular_function||binding||cytoskeletal protein binding	ko04131||ko04147	Membrane trafficking||Exosome
arahy.Tifrunner.gnm1.ann1.19WSGG	arahy.19WSGG	arahy.Tifrunner.gnm1.Arahy.11	194500	200360	-	2502	-	PF00614:Phospholipase D Active site motif|PF12357:Phospholipase D C terminal	-	2.35146	0.291464	1.29524	0.0160688	0.52452	3.52503	0.443946	10.4581	5.74008	0.102066	0.294467	0.111364	0	0	0	0.0284517	0	0	0.0636678	0.113237	0.0268596	0.235234	0.374594	0.0220278					GO:0005515||GO:0003824||GO:0003674||GO:0005488	protein binding||catalytic activity||molecular_function||binding	ko00564||ko00565||ko04014||ko04072||ko04071||ko04024||ko04144||ko04666||ko04912||ko04928||ko04724||ko05231||ko04131	Glycerophospholipid metabolism||Ether lipid metabolism||Ras signaling pathway||Phospholipase D signaling pathway||Sphingolipid signaling pathway||cAMP signaling pathway||Endocytosis||Fc gamma R-mediated phagocytosis||GnRH signaling pathway||Parathyroid hormone synthesis, secretion and action||Glutamatergic synapse||Choline metabolism in cancer||Membrane trafficking
arahy.Tifrunner.gnm1.ann1.1A4FY7	arahy.1A4FY7	arahy.Tifrunner.gnm1.Arahy.07	20150867	20152872	-	1593	-	PF03081:Exo70 exocyst complex subunit	Exo70	0.232443	0.22889	0.203433	0.580476	0.594983	0.234349	2.00465	1.15946	1.28793	0.0320613	0	0	0.0846611	0.0300151	0	0.0446868	0.594265	0	0.199996	0.142281	0	0.738928	0.464483	0	GO:0006887||GO:0016192||GO:0046903||GO:0006810||GO:0008150||GO:0009987||GO:0032940||GO:0051179||GO:0051234	exocytosis||vesicle-mediated transport||secretion||transport||biological_process||cellular process||secretion by cell||localization||establishment of localization	GO:0000145||GO:0005622||GO:0005575||GO:0005623||GO:0005737||GO:0005938||GO:0032991||GO:0044424||GO:0044444||GO:0044448||GO:0044464||GO:0071944||GO:0099023||GO:0099568	exocyst||intracellular||cellular_component||cell||cytoplasm||cell cortex||protein-containing complex||intracellular part||cytoplasmic part||cell cortex part||cell part||cell periphery||tethering complex||cytoplasmic region			--	--
arahy.Tifrunner.gnm1.ann1.1A5FNX	arahy.1A5FNX	arahy.Tifrunner.gnm1.Arahy.15	157419736	157422977	-	1962	-	-	-	4.08907	4.85512	4.70742	3.8524	4.81224	3.40115	27.882	13.8594	28.6871	3.43615	4.33092	5.42023	6.09482	5.99504	6.09328	4.28133	5.42102	6.48465	4.76321	6.20931	3.97325	7.30855	5.05349	4.63494					GO:0005515||GO:0003674||GO:0005488	protein binding||molecular_function||binding	--	--
arahy.Tifrunner.gnm1.ann1.1B2AXH	arahy.1B2AXH	arahy.Tifrunner.gnm1.Arahy.12	90953622	90956121	+	1060	-	PF00173:Cytochrome b5-like Heme/Steroid binding domain	-	0.853898	1.03195	1.87257	0.493071	0.859768	2.6414	2.29224	6.72787	4.00011	25.055	2.1315	11.084	1.99329	1.39834	2.34549	1.74607	1.68109	2.25051	37.019	22.9327	40.3851	17.8182	15.0311	10.5028	--	--	--	--	--	--	--	--
arahy.Tifrunner.gnm1.ann1.1B8730	arahy.1B8730	arahy.Tifrunner.gnm1.Arahy.13	130485336	130490236	-	3376	-	PF04765:Protein of unknown function (DUF616)	-	4.4969	4.15816	4.23564	3.95374	4.77273	5.77779	3.47521	3.9513	5.7531	1.83054	0.974778	0.96289	3.12928	3.45576	3.33748	3.47918	5.16284	3.83929	2.1076	2.1316	1.63229	2.39315	1.24197	1.84474	--	--	--	--	--	--	--	--
arahy.Tifrunner.gnm1.ann1.1BNP0N	arahy.1BNP0N	arahy.Tifrunner.gnm1.Arahy.14	139727570	139729009	-	369	-	-	-	82.5078	122.529	140.627	94.2458	136.135	152.008	150.697	87.5958	160.13	69.344	24.6251	27.1837	0.730976	0.777466	2.29369	3.85833	1.50911	3.44794	0.1439	0.15356	0.182121	0.725002	3.47569	0	--	--	--	--	--	--	--	--
arahy.Tifrunner.gnm1.ann1.1D5X8L	arahy.1D5X8L	arahy.Tifrunner.gnm1.Arahy.08	50739826	50743274	+	1415	-	PF13621:Cupin-like domain	-	9.07168	4.18735	6.41266	1.47747	1.46847	1.87978	1.61903	2.13926	1.06329	1.66035	1.42318	1.47685	2.41455	3.31151	2.20565	1.50925	0.826437	0.674358	1.42598	1.20135	0.664904	0.680631	0.557774	0.93479	--	--	--	--	--	--	--	--
arahy.Tifrunner.gnm1.ann1.1DRD1N	arahy.1DRD1N	arahy.Tifrunner.gnm1.Arahy.12	116417691	116419687	+	1819	-	PF13041:PPR repeat family	-	1.04043	0.551242	0.890787	0.663072	0.701427	0.692659	2.44256	2.05901	2.14303	0.67387	1.67414	1.09778	0.518997	0.210288	0.465296	0.74356	0.214295	0.480868	0.817356	0.965679	0.591118	1.6178	1.03049	0.81807	--	--	--	--	--	--	--	--
arahy.Tifrunner.gnm1.ann1.1EF43V	arahy.1EF43V	arahy.Tifrunner.gnm1.Arahy.07	71634022	71637646	-	1194	-	PF02410:Ribosomal silencing factor during starvation	DUF143	5.85779	12.9786	14.351	22.8296	18.9904	20.6356	45.8162	52.81	38.3757	33.878	32.6625	36.3654	7.86902	7.92898	10.6771	17.1705	10.5869	16.5163	17.6552	18.0811	16.9977	22.8091	21.9374	27.6492	--	--	--	--	--	--	--	--
arahy.Tifrunner.gnm1.ann1.1ERV7Y	arahy.1ERV7Y	arahy.Tifrunner.gnm1.Arahy.14	112841676	112850432	+	2953	-	PF01554:MatE	MatE	1.44897	3.85859	4.04674	3.40368	5.66626	3.52395	12.6243	6.41109	15.1461	2.99213	1.08114	1.16372	10.6412	10.7675	9.10001	6.62925	6.86412	4.82009	6.79695	4.45173	5.37076	3.6419	1.8876	1.36244	GO:0006855||GO:0055085||GO:0006810||GO:0008150||GO:0042493||GO:0015893||GO:0042221||GO:0050896||GO:0051179||GO:0051234	drug transmembrane transport||transmembrane transport||transport||biological_process||response to drug||drug transport||response to chemical||response to stimulus||localization||establishment of localization	GO:0016020||GO:0005575	membrane||cellular_component	GO:0015238||GO:0015297||GO:0003674||GO:0005215||GO:0022857||GO:0015291||GO:0022804	drug transmembrane transporter activity||antiporter activity||molecular_function||transporter activity||transmembrane transporter activity||secondary active transmembrane transporter activity||active transmembrane transporter activity	--	--
arahy.Tifrunner.gnm1.ann1.1F1BFK	arahy.1F1BFK	arahy.Tifrunner.gnm1.Arahy.06	108857023	108860592	-	3110	-	-	-	6.66745	11.5483	9.50844	22.623	23.5956	14.5396	26.8313	12.9997	24.233	13.762	13.3927	11.4231	17.6062	20.248	17.5874	19.6391	18.3173	21.1196	16.5273	11.3327	13.8295	12.2494	13.0378	13.4329	--	--	--	--	--	--	--	--
arahy.Tifrunner.gnm1.ann1.1FAI2T	arahy.1FAI2T	arahy.Tifrunner.gnm1.Arahy.18	135032089	135040428	+	2455	-	PF12796:Ankyrin repeats (3 copies)|PF13962:Domain of unknown function	-	2.43	1.15105	1.43554	0.933459	0.727598	1.84378	13.2057	5.16196	22.592	5.36742	0.940329	1.57003	0.494414	0.233715	0.258566	0.376953	0.657799	0	3.67691	2.97743	2.87425	3.37812	0.843902	0.740836	--	--	--	--	--	--	--	--
arahy.Tifrunner.gnm1.ann1.1FY4ZR	arahy.1FY4ZR	arahy.Tifrunner.gnm1.Arahy.12	107738079	107743128	-	1473	-	PF05996:Ferredoxin-dependent bilin reductase	-	64.6324	56.5312	66.5517	49.457	53.5304	52.3037	31.624	22.8143	30.0856	29.3336	39.7472	34.2065	0.0305194	0	0	0.0483273	0	0.0539838	0.0360481	0.0384681	0	0	1.33953	0	GO:0010024||GO:0055114||GO:0008152||GO:0006725||GO:0006807||GO:0008150||GO:0009058||GO:0009987||GO:0018130||GO:0019438||GO:0033013||GO:0033014||GO:0034641||GO:0044237||GO:0044249||GO:0044271||GO:0046483||GO:0051186||GO:0051188||GO:0051202||GO:0071704||GO:1901360||GO:1901362||GO:1901564||GO:1901566||GO:1901576	phytochromobilin biosynthetic process||oxidation-reduction process||metabolic process||cellular aromatic compound metabolic process||nitrogen compound metabolic process||biological_process||biosynthetic process||cellular process||heterocycle biosynthetic process||aromatic compound biosynthetic process||tetrapyrrole metabolic process||tetrapyrrole biosynthetic process||cellular nitrogen compound m…			GO:0016636||GO:0050897||GO:0003674||GO:0003824||GO:0016491||GO:0016627||GO:0005488||GO:0046872||GO:0043167||GO:0043169||GO:0046914	oxidoreductase activity, acting on the CH-CH group of donors, iron-sulfur protein as acceptor||cobalt ion binding||molecular_function||catalytic activity||oxidoreductase activity||oxidoreductase activity, acting on the CH-CH group of donors||binding||metal ion binding||ion binding||cation binding||transition metal ion binding	ko00630||ko00561||ko00260	Glyoxylate and dicarboxylate metabolism||Glycerolipid metabolism||Glycine, serine and threonine metabolism
arahy.Tifrunner.gnm1.ann1.1FYE2A	arahy.1FYE2A	arahy.Tifrunner.gnm1.Arahy.15	6426821	6427636	-	816	-	-	-	4.13441	4.41255	2.82964	3.10401	2.01034	3.14529	12.9315	6.72764	15.6725	2.69138	2.76886	1.70731	1.54258	1.46489	1.36135	3.05333	2.3885	1.46173	13.6001	6.73574	7.57678	2.03267	1.26947	1.28328	--	--	--	--	--	--	--	--
arahy.Tifrunner.gnm1.ann1.1G50NI	arahy.1G50NI	arahy.Tifrunner.gnm1.Arahy.12	10225934	10229248	-	772	-	PF01985:CRS1 / YhbY (CRM) domain	-	7.8874	14.5235	16.7386	14.2173	13.4578	15.0512	21.9417	8.30733	27.6391	5.09414	4.45363	5.17324	46.0615	31.1535	51.0482	48.2258	38.3022	38.008	11.0737	8.44082	13.2316	11.0198	5.17562	6.28239					GO:0003723||GO:0003674||GO:0003676||GO:0005488||GO:0097159||GO:1901363	RNA binding||molecular_function||nucleic acid binding||binding||organic cyclic compound binding||heterocyclic compound binding	--	--
arahy.Tifrunner.gnm1.ann1.1HU4YV	arahy.1HU4YV	arahy.Tifrunner.gnm1.Arahy.17	104027628	104033702	-	4658	-	PF06628:Catalase-related immune-responsive|PF00199:Catalase	Catalase	153.608	247.194	199.273	273.584	242.008	136.277	163.778	162.906	219.717	48.3654	108.958	88.9097	384.241	383.252	460.708	282.987	220.927	277.067	87.7876	136.598	59.8015	43.1097	34.0362	55.8946	GO:0055114||GO:0008152||GO:0008150	oxidation-reduction process||metabolic process||biological_process			GO:0020037||GO:0004096||GO:0003674||GO:0005488||GO:0046906||GO:0048037||GO:0097159||GO:1901363||GO:0003824||GO:0004601||GO:0016491||GO:0016209||GO:0016684	heme binding||catalase activity||molecular_function||binding||tetrapyrrole binding||cofactor binding||organic cyclic compound binding||heterocyclic compound binding||catalytic activity||peroxidase activity||oxidoreductase activity||antioxidant activity||oxidoreductase activity, acting on peroxide as acceptor	ko00630||ko00380||ko04016||ko04011||ko04068||ko04146||ko04211||ko04212||ko04213||ko05014	Glyoxylate and dicarboxylate metabolism||Tryptophan metabolism||MAPK signaling pathway - plant||MAPK signaling pathway - yeast||FoxO signaling pathway||Peroxisome||Longevity regulating pathway||Longevity regulating pathway - worm||Longevity regulating pathway - multiple species||Amyotrophic lateral sclerosis (ALS)
arahy.Tifrunner.gnm1.ann1.1I1C4M	arahy.1I1C4M	arahy.Tifrunner.gnm1.Arahy.14	139647642	139651510	+	3459	-	PF13041:PPR repeat family	-	4.55552	5.99533	6.40595	3.74263	3.81509	7.48739	2.12742	3.91582	1.73987	0.989286	3.01036	2.29576	0	0	0	0.02058	0.0160989	0	0	0	0	0	0.142608	0					GO:0005515||GO:0003674||GO:0005488	protein binding||molecular_function||binding	--	--
arahy.Tifrunner.gnm1.ann1.1IN98U	arahy.1IN98U	arahy.Tifrunner.gnm1.Arahy.05	10927551	10935525	+	3252	-	PF05368:NmrA-like family	NmrA	0	0	0.024913	0.0370888	0.0448391	0.0573981	0.25617	0.268205	0.189268	0.141348	0.0151037	0.0285602	0	0	0	0	0	0	0	0.0174242	0	0.016453	0	0.118633	--	--	--	--	--	--	ko03030||ko03420||ko03430||ko03032||ko03036||ko03400	DNA replication||Nucleotide excision repair||Mismatch repair||DNA replication proteins||Chromosome and associated proteins||DNA repair and recombination proteins
arahy.Tifrunner.gnm1.ann1.1J1N84	arahy.1J1N84	arahy.Tifrunner.gnm1.Arahy.08	30898394	30904180	-	3199	-	PF16421:E2F transcription factor CC-MB domain|PF02319:E2F/DP family winged-helix DNA-binding domain	E2F_TDP	1.53046	1.25378	1.16498	1.34475	1.59537	1.02111	3.19007	1.18682	2.8433	5.28459	2.9326	3.49852	1.40528	1.86832	1.90163	3.36014	2.6111	3.52972	5.12897	3.87912	6.13417	8.16208	6.01374	5.51309	GO:0006355||GO:0008152||GO:0006139||GO:0006351||GO:0006725||GO:0006807||GO:0008150||GO:0009058||GO:0009059||GO:0009889||GO:0009987||GO:0010467||GO:0010468||GO:0010556||GO:0016070||GO:0018130||GO:0019219||GO:0019222||GO:0019438||GO:0031323||GO:0031326||GO:0032774||GO:0034641||GO:0034645||GO:0034654||GO:0043170||GO:0044237||GO:0044238||GO:0044249||GO:0044260||GO:0044271||GO:0046483||GO:0050789||GO:…	regulation of transcription, DNA-templated||metabolic process||nucleobase-containing compound metabolic process||transcription, DNA-templated||cellular aromatic compound metabolic process||nitrogen compound metabolic process||biological_process||biosynthetic process||macromolecule biosynthetic process||regulation of biosynthetic process||cellular process||gene expression||regulation of gene expre…	GO:0005667||GO:0005622||GO:0005575||GO:0005623||GO:0032991||GO:0044424||GO:0044464	transcription factor complex||intracellular||cellular_component||cell||protein-containing complex||intracellular part||cell part	GO:0003700||GO:0003674||GO:0140110	DNA binding transcription factor activity||molecular_function||transcription regulator activity	ko04110||ko04218||ko05200||ko05206||ko05212||ko05225||ko05226||ko05214||ko05220||ko05218||ko05219||ko05215||ko05224||ko05222||ko05223||ko04934||ko05166||ko05161||ko05160||ko05163||ko05167||ko05169||ko01522||ko03000	Cell cycle||Cellular senescence||Pathways in cancer||MicroRNAs in cancer||Pancreatic cancer||Hepatocellular carcinoma||Gastric cancer||Glioma||Chronic myeloid leukemia||Melanoma||Bladder cancer||Prostate cancer||Breast cancer||Small cell lung cancer||Non-small cell lung cancer||Cushing syndrome||Human T-cell leukemia virus 1 infection||Hepatitis B||Hepatitis C||Human cytomegalovirus infection||Ka…
arahy.Tifrunner.gnm1.ann1.1K2NHD	arahy.1K2NHD	arahy.Tifrunner.gnm1.Arahy.08	26543065	26546237	-	2020	-	PF00010:Helix-loop-helix DNA-binding domain	HLH	0.468453	0.383575	0.521397	0.0995155	0.288746	0.392722	0.137469	0.0507981	0.0338559	0.480396	0.243154	0.160927	13.9761	20.8062	17.3622	24.4218	5.1551	20.1944	2.81267	4.06743	2.79457	6.48948	4.68861	15.7974					GO:0046983||GO:0005515||GO:0003674||GO:0005488	protein dimerization activity||protein binding||molecular_function||binding	--	--
arahy.Tifrunner.gnm1.ann1.1K4FZB	arahy.1K4FZB	arahy.Tifrunner.gnm1.Arahy.13	123454478	123457533	+	2822	-	-	-	0.0145792	0.19381	0.114836	0.128221	0.167932	0.562225	7.15868	1.12721	5.01648	0.923019	0.226266	0.16456	0.0637208	0.0677734	0.18745	0.151352	0.374924	0.479025	1.11015	0.381505	0.166697	1.27032	0.471956	0.68355	--	--	--	--	--	--	--	--
arahy.Tifrunner.gnm1.ann1.1KT24E	arahy.1KT24E	arahy.Tifrunner.gnm1.Arahy.20	140236177	140241784	+	1850	-	PF01490:Transmembrane amino acid transporter protein	Aa_trans	0.0222391	0	0	0.021732	0.236459	0.100897	0.600406	0.831991	1.14598	8.22701	2.28328	6.82776	0	0	0.0285937	0.115437	0.150503	0	3.01372	20.6133	1.70731	4.88777	2.26643	9.53318	--	--	--	--	--	--	--	--
arahy.Tifrunner.gnm1.ann1.1KTY7R	arahy.1KTY7R	arahy.Tifrunner.gnm1.Arahy.20	42119757	42122422	-	2027	-	PF00201:UDP-glucoronosyl and UDP-glucosyl transferase	UDPGT	0.893076	0.742015	0.359721	1.11072	0.359686	0.207194	0.136995	0.151868	0.134956	0.251967	0.145389	0.229101	0.620987	0.377418	0.287065	0.316071	1.1813	0.353065	1.30979	0.69886	0.994614	0.158377	0.340697	0.108759	GO:0008152||GO:0008150	metabolic process||biological_process			GO:0016758||GO:0003674||GO:0003824||GO:0016740||GO:0016757	transferase activity, transferring hexosyl groups||molecular_function||catalytic activity||transferase activity||transferase activity, transferring glycosyl groups	--	--
arahy.Tifrunner.gnm1.ann1.1LGD4F	arahy.1LGD4F	arahy.Tifrunner.gnm1.Arahy.03	134993864	134995565	+	1613	-	PF00445:Ribonuclease T2 family	Ribonuclease_T2	30.0469	11.02	0.426935	1.57028	0.655406	0.896841	169.316	39.1237	424.622	536.891	313.826	320.437	0.278705	0.029643	0.0983849	0.132398	1.6226	0.345088	608.778	137.285	571.203	712.351	287.803	130.353					GO:0003723||GO:0033897||GO:0003674||GO:0003676||GO:0005488||GO:0097159||GO:1901363||GO:0003824||GO:0004518||GO:0004519||GO:0004521||GO:0004540||GO:0016787||GO:0016788||GO:0016892||GO:0016894||GO:0140098	RNA binding||ribonuclease T2 activity||molecular_function||nucleic acid binding||binding||organic cyclic compound binding||heterocyclic compound binding||catalytic activity||nuclease activity||endonuclease activity||endoribonuclease activity||ribonuclease activity||hydrolase activity||hydrolase activity, acting on ester bonds||endoribonuclease activity, producing 3'-phosphomonoesters||endonucleas…	ko03016	Transfer RNA biogenesis
arahy.Tifrunner.gnm1.ann1.1N2067	arahy.1N2067	arahy.Tifrunner.gnm1.Arahy.19	12098984	12104188	+	1857	-	PF00350:Dynamin family|PF02212:Dynamin GTPase effector domain|PF01031:Dynamin central region	-	2.9245	1.88987	1.63605	2.87947	2.47346	1.00516	4.41131	3.23253	3.57228	13.4491	4.60225	8.27747	4.79327	2.85803	1.42429	0.920014	8.87619	0.513849	7.37723	7.62837	8.75771	12.0725	12.4582	4.80798					GO:0003924||GO:0005525||GO:0003674||GO:0003824||GO:0017111||GO:0016462||GO:0016787||GO:0016817||GO:0016818||GO:0000166||GO:0001882||GO:0001883||GO:0005488||GO:0017076||GO:0019001||GO:0032549||GO:0032550||GO:0032553||GO:0032555||GO:0032561||GO:0035639||GO:0036094||GO:0043167||GO:0043168||GO:0097159||GO:0097367||GO:1901265||GO:1901363	GTPase activity||GTP binding||molecular_function||catalytic activity||nucleoside-triphosphatase activity||pyrophosphatase activity||hydrolase activity||hydrolase activity, acting on acid anhydrides||hydrolase activity, acting on acid anhydrides, in phosphorus-containing anhydrides||nucleotide binding||nucleoside binding||purine nucleoside binding||binding||purine nucleotide binding||guanyl nucleo…	--	--
arahy.Tifrunner.gnm1.ann1.1N8WRQ	arahy.1N8WRQ	arahy.Tifrunner.gnm1.Arahy.07	16827578	16830192	+	1454	-	PF01357:Pollen allergen|PF03330:Rare lipoprotein A (RlpA)-like double-psi beta-barrel	-	41.3122	28.8387	86.1155	0.442413	8.29871	30.2646	0.907165	5.43407	2.91617	0.316137	0.94586	0.47908	1.51499	6.08364	2.47392	44.1608	1.80003	35.548	0	0.896329	0.0924385	1.65594	0.373184	0.341144	--	--	--	--	--	--	--	--
arahy.Tifrunner.gnm1.ann1.1NC23U	arahy.1NC23U	arahy.Tifrunner.gnm1.Arahy.10	9234810	9242920	+	6004	-	PF03168:Late embryogenesis abundant protein|PF06298:Photosystem II protein Y (PsbY)	-	0.863414	1.31328	1.19421	1.45978	1.4997	1.67881	1.95408	2.95668	2.27811	0.442344	1.93884	2.27399	2.14892	1.8874	2.64315	4.3276	2.92157	6.18503	1.17624	2.24616	0.917826	0.819866	0.575111	4.07569	GO:0015979||GO:0008152||GO:0008150||GO:0009987||GO:0044237	photosynthesis||metabolic process||biological_process||cellular process||cellular metabolic process	GO:0009523||GO:0016021||GO:0005622||GO:0005575||GO:0016020||GO:0005623||GO:0009521||GO:0009579||GO:0032991||GO:0034357||GO:0044424||GO:0044425||GO:0044436||GO:0044464||GO:0098796||GO:0031224	photosystem II||integral component of membrane||intracellular||cellular_component||membrane||cell||photosystem||thylakoid||protein-containing complex||photosynthetic membrane||intracellular part||membrane part||thylakoid part||cell part||membrane protein complex||intrinsic component of membrane	GO:0030145||GO:0003674||GO:0005488||GO:0046872||GO:0043167||GO:0043169||GO:0046914	manganese ion binding||molecular_function||binding||metal ion binding||ion binding||cation binding||transition metal ion binding	--	--
arahy.Tifrunner.gnm1.ann1.1PUV9L	arahy.1PUV9L	arahy.Tifrunner.gnm1.Arahy.17	37978444	37983137	-	1576	-	-	-	1.01812	0.925436	0.771102	6.35207	2.56752	1.77657	7.35627	1.10686	3.55831	1.42592	0.186994	0.70719	2.73838	2.06305	2.75232	1.21956	5.30007	1.46321	4.34629	1.07862	5.58602	0.848749	1.25198	0.384677	--	--	--	--	--	--	--	--
arahy.Tifrunner.gnm1.ann1.1Q3Q3C	arahy.1Q3Q3C	arahy.Tifrunner.gnm1.Arahy.12	64178941	64191029	+	5247	-	PF01535:PPR repeat|PF12854:PPR repeat|PF13041:PPR repeat family	PPR	0.580243	0.451694	0.524982	0.896493	0.7295	0.729274	1.44216	1.8383	1.90295	1.27514	1.38543	1.38954	0.334143	0.428295	0.292367	0.13567	0.329001	0.106085	1.05247	1.22031	0.384235	0.407891	0.733294	0.178565					GO:0000166||GO:0003674||GO:0005488||GO:0036094||GO:0097159||GO:1901265||GO:1901363	nucleotide binding||molecular_function||binding||small molecule binding||organic cyclic compound binding||nucleoside phosphate binding||heterocyclic compound binding	--	--
arahy.Tifrunner.gnm1.ann1.1Q8FTJ	arahy.1Q8FTJ	arahy.Tifrunner.gnm1.Arahy.03	2369542	2379071	+	3144	-	PF13426:PAS domain|PF00069:Protein kinase domain	Pkinase	2.36857	1.79759	8.49082	1.12531	0.510173	0.831177	1.98727	2.85578	0.804832	0.0649793	0	0.0443119	0.686337	6.55467	0.504755	0.0226419	1.16898	0.50584	0	0.0180228	0.0213749	0.459491	0.0941376	0.0701192	GO:0006468||GO:0008152||GO:0006464||GO:0006793||GO:0006796||GO:0006807||GO:0008150||GO:0009987||GO:0016310||GO:0019538||GO:0036211||GO:0043170||GO:0043412||GO:0044237||GO:0044238||GO:0044260||GO:0044267||GO:0071704||GO:1901564	protein phosphorylation||metabolic process||cellular protein modification process||phosphorus metabolic process||phosphate-containing compound metabolic process||nitrogen compound metabolic process||biological_process||cellular process||phosphorylation||protein metabolic process||protein modification process||macromolecule metabolic process||macromolecule modification||cellular metabolic process|…			GO:0004672||GO:0005524||GO:0003674||GO:0003824||GO:0016301||GO:0016740||GO:0016772||GO:0016773||GO:0140096||GO:0000166||GO:0005488||GO:0008144||GO:0017076||GO:0030554||GO:0032553||GO:0032555||GO:0032559||GO:0035639||GO:0036094||GO:0043167||GO:0043168||GO:0097159||GO:0097367||GO:1901265||GO:1901363	protein kinase activity||ATP binding||molecular_function||catalytic activity||kinase activity||transferase activity||transferase activity, transferring phosphorus-containing groups||phosphotransferase activity, alcohol group as acceptor||catalytic activity, acting on a protein||nucleotide binding||binding||drug binding||purine nucleotide binding||adenyl nucleotide binding||ribonucleotide binding|…	ko99980	Enzymes with EC numbers
arahy.Tifrunner.gnm1.ann1.1QJ78E	arahy.1QJ78E	arahy.Tifrunner.gnm1.Arahy.03	134501358	134504348	-	2808	-	PF02183:Homeobox associated leucine zipper|PF00046:Homeobox domain	HALZ	5.9633	13.7967	26.8326	10.0511	11.5153	12.9458	2.62063	3.50811	2.87389	0.654791	0.437297	0.992283	7.92477	17.4024	12.9043	14.6023	7.5557	24.5804	1.24805	1.04933	1.12483	1.02894	0.439175	3.5133	GO:0006355||GO:0008152||GO:0006139||GO:0006351||GO:0006725||GO:0006807||GO:0008150||GO:0009058||GO:0009059||GO:0009889||GO:0009987||GO:0010467||GO:0010468||GO:0010556||GO:0016070||GO:0018130||GO:0019219||GO:0019222||GO:0019438||GO:0031323||GO:0031326||GO:0032774||GO:0034641||GO:0034645||GO:0034654||GO:0043170||GO:0044237||GO:0044238||GO:0044249||GO:0044260||GO:0044271||GO:0046483||GO:0050789||GO:…	regulation of transcription, DNA-templated||metabolic process||nucleobase-containing compound metabolic process||transcription, DNA-templated||cellular aromatic compound metabolic process||nitrogen compound metabolic process||biological_process||biosynthetic process||macromolecule biosynthetic process||regulation of biosynthetic process||cellular process||gene expression||regulation of gene expre…			GO:0003700||GO:0043565||GO:0003677||GO:0003674||GO:0140110||GO:0003676||GO:0005488||GO:0097159||GO:1901363	DNA binding transcription factor activity||sequence-specific DNA binding||DNA binding||molecular_function||transcription regulator activity||nucleic acid binding||binding||organic cyclic compound binding||heterocyclic compound binding	ko03000	Transcription factors
arahy.Tifrunner.gnm1.ann1.1R75EY	arahy.1R75EY	arahy.Tifrunner.gnm1.Arahy.04	124291315	124294394	-	1904	-	PF07897:Ethylene-responsive binding factor-associated repression|PF16136:Putative nuclear localisation signal|PF16135:TPL-binding domain in jasmonate signalling	-	14.9314	18.9109	9.91438	12.6272	14.0341	11.4211	109.857	20.9913	101.685	13.4659	4.28227	3.17072	30.9302	24.9116	57.5102	14.8803	19.8294	20.1719	8.22699	2.58914	15.9183	27.8204	11.8657	17.8888	--	--	--	--	--	--	--	--
arahy.Tifrunner.gnm1.ann1.1RAI3Q	arahy.1RAI3Q	arahy.Tifrunner.gnm1.Arahy.20	5250772	5251215	-	444	-	-	-	54.0225	44.5512	48.0811	19.7399	8.78512	17.5518	115.703	118.79	171.588	119.287	126.444	75.2016	8.70751	19.8149	8.93552	21.1634	16.8062	16.2976	134.661	113.71	73.4084	133.763	101.989	45.6798	--	--	--	--	--	--	--	--
arahy.Tifrunner.gnm1.ann1.1RT2BG	arahy.1RT2BG	arahy.Tifrunner.gnm1.Arahy.09	84272911	84277208	+	3209	-	PF07714:Protein tyrosine kinase|PF13855:Leucine rich repeat|PF08263:Leucine rich repeat N-terminal domain	Pkinase_Tyr	1.91032	1.15045	1.08561	0.263101	0.14768	0.596214	0.0216335	0.35174	0.0639348	0.0477473	0.0459182	0.130243	0.406263	0.5662	0.26375	0.377116	0.138825	0.123899	0.0330937	0.141262	0.167536	0.0166735	0.0153718	0	GO:0006468||GO:0008152||GO:0006464||GO:0006793||GO:0006796||GO:0006807||GO:0008150||GO:0009987||GO:0016310||GO:0019538||GO:0036211||GO:0043170||GO:0043412||GO:0044237||GO:0044238||GO:0044260||GO:0044267||GO:0071704||GO:1901564	protein phosphorylation||metabolic process||cellular protein modification process||phosphorus metabolic process||phosphate-containing compound metabolic process||nitrogen compound metabolic process||biological_process||cellular process||phosphorylation||protein metabolic process||protein modification process||macromolecule metabolic process||macromolecule modification||cellular metabolic process|…			GO:0004672||GO:0005515||GO:0003674||GO:0003824||GO:0016301||GO:0016740||GO:0016772||GO:0016773||GO:0140096||GO:0005488	protein kinase activity||protein binding||molecular_function||catalytic activity||kinase activity||transferase activity||transferase activity, transferring phosphorus-containing groups||phosphotransferase activity, alcohol group as acceptor||catalytic activity, acting on a protein||binding	--	--
arahy.Tifrunner.gnm1.ann1.1RT5K2	arahy.1RT5K2	arahy.Tifrunner.gnm1.Arahy.13	144309619	144316317	-	4864	-	PF06507:Auxin response factor|PF02362:B3 DNA binding domain|PF02309:AUX/IAA family	Auxin_resp	11.4952	5.15373	10.5269	10.8198	8.16171	6.50466	38.1222	44.1756	40.5497	24.7388	21.5191	14.3212	3.32727	4.69884	2.77324	6.65906	6.06777	3.89089	21.7243	20.1538	18.3619	18.0954	13.1332	8.88345	GO:0006355||GO:0009725||GO:0008152||GO:0006139||GO:0006351||GO:0006725||GO:0006807||GO:0008150||GO:0009058||GO:0009059||GO:0009889||GO:0009987||GO:0010467||GO:0010468||GO:0010556||GO:0016070||GO:0018130||GO:0019219||GO:0019222||GO:0019438||GO:0031323||GO:0031326||GO:0032774||GO:0034641||GO:0034645||GO:0034654||GO:0043170||GO:0044237||GO:0044238||GO:0044249||GO:0044260||GO:0044271||GO:0046483||GO:…	regulation of transcription, DNA-templated||response to hormone||metabolic process||nucleobase-containing compound metabolic process||transcription, DNA-templated||cellular aromatic compound metabolic process||nitrogen compound metabolic process||biological_process||biosynthetic process||macromolecule biosynthetic process||regulation of biosynthetic process||cellular process||gene expression||reg…	GO:0005634||GO:0005622||GO:0005575||GO:0005623||GO:0043231||GO:0043226||GO:0043227||GO:0043229||GO:0044424||GO:0044464	nucleus||intracellular||cellular_component||cell||intracellular membrane-bounded organelle||organelle||membrane-bounded organelle||intracellular organelle||intracellular part||cell part	GO:0003677||GO:0003674||GO:0003676||GO:0005488||GO:0097159||GO:1901363	DNA binding||molecular_function||nucleic acid binding||binding||organic cyclic compound binding||heterocyclic compound binding	--	--
arahy.Tifrunner.gnm1.ann1.1RUX3F	arahy.1RUX3F	arahy.Tifrunner.gnm1.Arahy.06	20079376	20081759	-	2086	-	PF04782:Protein of unknown function (DUF632)|PF04783:Protein of unknown function (DUF630)	-	0	0	0	0.250554	0.192232	0.134222	8.45311	2.55793	8.42568	0.12242	0.141277	0.155835	0	0.0229214	0	0.0682513	0.186866	0.0762398	0.127275	0.0814912	0.322161	2.92406	0.638475	0.132104	--	--	--	--	--	--	--	--
arahy.Tifrunner.gnm1.ann1.1RV5TE	arahy.1RV5TE	arahy.Tifrunner.gnm1.Arahy.09	117880150	117884292	+	2936	-	PF13347:MFS/sugar transport protein	-	40.5538	42.4574	27.8565	40.081	31.6863	37.3985	112.527	55.0282	97.9481	35.609	52.5801	41.9784	18.0831	17.572	15.8731	67.7432	35.4676	38.6215	76.5196	78.2405	82.3097	42.0059	30.9813	37.7686	--	--	--	--	--	--	ko02000	Transporters
arahy.Tifrunner.gnm1.ann1.1SCL5Q	arahy.1SCL5Q	arahy.Tifrunner.gnm1.Arahy.19	23133341	23140060	+	1595	-	PF14226:non-haem dioxygenase in morphine synthesis N-terminal|PF03171:2OG-Fe(II) oxygenase superfamily	2OG-FeII_Oxy	1.28973	0.314329	1.49844	19.4594	10.7648	12.9023	5.39707	3.92435	6.47444	1.40893	0.923834	0.931688	3.46675	0.0299775	0.829127	1.20503	57.327	5.33444	1.4648	1.66971	1.896	1.77791	0.989655	0.794743	GO:0055114||GO:0008152||GO:0008150	oxidation-reduction process||metabolic process||biological_process			GO:0016491||GO:0003674||GO:0003824	oxidoreductase activity||molecular_function||catalytic activity	ko00904	Diterpenoid biosynthesis
arahy.Tifrunner.gnm1.ann1.1SK5MK	arahy.1SK5MK	arahy.Tifrunner.gnm1.Arahy.15	145246480	145248515	+	1164	-	-	-	0.459494	1.17468	5.11577	0.0690795	0.187908	0.0400899	0.0596409	0.573006	0.587534	0.0438778	0	0	2.43313	4.02559	1.49969	1.16197	0.956805	1.4346	0	0	0	0	0	0.142046					GO:0046983||GO:0005515||GO:0003674||GO:0005488	protein dimerization activity||protein binding||molecular_function||binding	--	--
arahy.Tifrunner.gnm1.ann1.1SL9SW	arahy.1SL9SW	arahy.Tifrunner.gnm1.Arahy.15	160668569	160670895	+	1979	-	PF07738:Sad1 / UNC-like C-terminal	-	2.16211	0.898196	1.31003	0.609463	0.38683	1.01394	5.61269	2.95548	7.39527	2.60659	1.73734	1.00903	0.272593	0.217447	0.213838	0.287766	0.759739	0.924162	6.68097	2.57692	10.1195	2.46032	0.722847	0.612684	--	--	--	--	--	--	--	--
arahy.Tifrunner.gnm1.ann1.1SN7TU	arahy.1SN7TU	arahy.Tifrunner.gnm1.Arahy.10	26028118	26032070	+	1776	-	PF00230:Major intrinsic protein	-	32.8027	12.6263	20.6648	4.27849	4.6594	95.1949	6.7233	1.96442	6.66176	3.36465	7.90963	6.06633	55.0041	83.0286	62.1317	136.52	35.4936	102.397	14.6799	17.9626	10.5194	3.22356	4.13845	2.2964	GO:0006810||GO:0008150||GO:0051179||GO:0051234	transport||biological_process||localization||establishment of localization	GO:0016020||GO:0005575	membrane||cellular_component	GO:0005215||GO:0003674	transporter activity||molecular_function	ko02000	Transporters
arahy.Tifrunner.gnm1.ann1.1SV43C	arahy.1SV43C	arahy.Tifrunner.gnm1.Arahy.10	77833262	77836664	+	2003	-	PF07687:Peptidase dimerisation domain|PF01546:Peptidase family M20/M25/M40	Peptidase_M20	2.19782	3.07189	3.84255	5.13844	4.96854	10.1344	20.1715	10.6045	18.1642	4.79374	1.93722	3.36177	4.28678	4.17747	5.2555	17.0591	6.56112	9.05148	3.04862	3.30985	4.19388	8.94869	4.58064	3.30187	GO:0008152||GO:0008150	metabolic process||biological_process			GO:0016787||GO:0003674||GO:0003824	hydrolase activity||molecular_function||catalytic activity	ko01002	Peptidases and inhibitors
arahy.Tifrunner.gnm1.ann1.1SW4RN	arahy.1SW4RN	arahy.Tifrunner.gnm1.Arahy.16	15664311	15666231	+	902	-	PF05832:Eukaryotic protein of unknown function (DUF846)	-	0	0.0505296	0.0449097	0.222862	0.444563	0.362143	9.5436	1.19449	5.15571	0.169868	0.381175	0.102969	0	0	0	0.473522	0.123472	0.35263	0.176604	0.0628199	0.298017	0.415228	0.21875	0			GO:0016021||GO:0005575||GO:0016020||GO:0031224||GO:0044425	integral component of membrane||cellular_component||membrane||intrinsic component of membrane||membrane part			--	--
arahy.Tifrunner.gnm1.ann1.1T496B	arahy.1T496B	arahy.Tifrunner.gnm1.Arahy.11	135336487	135340302	-	2670	-	PF00082:Subtilase family|PF02225:PA domain|PF05922:Peptidase inhibitor I9	Peptidase_S8	0	0	0	0	0	0	0.36401	0.172942	0.33298	0	0	0	0	0	0	0	0	0	0	0	0	0.0200394	0.0738998	0	GO:0006508||GO:0008152||GO:0006807||GO:0008150||GO:0019538||GO:0043170||GO:0044238||GO:0071704||GO:1901564	proteolysis||metabolic process||nitrogen compound metabolic process||biological_process||protein metabolic process||macromolecule metabolic process||primary metabolic process||organic substance metabolic process||organonitrogen compound metabolic process			GO:0004252||GO:0003674||GO:0003824||GO:0004175||GO:0008236||GO:0008233||GO:0070011||GO:0016787||GO:0017171||GO:0140096	serine-type endopeptidase activity||molecular_function||catalytic activity||endopeptidase activity||serine-type peptidase activity||peptidase activity||peptidase activity, acting on L-amino acid peptides||hydrolase activity||serine hydrolase activity||catalytic activity, acting on a protein	--	--
arahy.Tifrunner.gnm1.ann1.1TF8QR	arahy.1TF8QR	arahy.Tifrunner.gnm1.Arahy.01	96451129	96455929	-	3433	-	PF00069:Protein kinase domain	Pkinase	2.04933	3.651	3.66972	10.2824	18.6678	6.68774	16.7033	5.61931	14.2435	3.09447	0.743983	1.46094	10.5807	10.3066	6.59495	13.9552	22.7578	18.0207	7.91921	5.43033	11.1776	2.46251	1.76736	2.31179	GO:0006468||GO:0008152||GO:0006464||GO:0006793||GO:0006796||GO:0006807||GO:0008150||GO:0009987||GO:0016310||GO:0019538||GO:0036211||GO:0043170||GO:0043412||GO:0044237||GO:0044238||GO:0044260||GO:0044267||GO:0071704||GO:1901564	protein phosphorylation||metabolic process||cellular protein modification process||phosphorus metabolic process||phosphate-containing compound metabolic process||nitrogen compound metabolic process||biological_process||cellular process||phosphorylation||protein metabolic process||protein modification process||macromolecule metabolic process||macromolecule modification||cellular metabolic process|…			GO:0004672||GO:0005524||GO:0003674||GO:0003824||GO:0016301||GO:0016740||GO:0016772||GO:0016773||GO:0140096||GO:0000166||GO:0005488||GO:0008144||GO:0017076||GO:0030554||GO:0032553||GO:0032555||GO:0032559||GO:0035639||GO:0036094||GO:0043167||GO:0043168||GO:0097159||GO:0097367||GO:1901265||GO:1901363	protein kinase activity||ATP binding||molecular_function||catalytic activity||kinase activity||transferase activity||transferase activity, transferring phosphorus-containing groups||phosphotransferase activity, alcohol group as acceptor||catalytic activity, acting on a protein||nucleotide binding||binding||drug binding||purine nucleotide binding||adenyl nucleotide binding||ribonucleotide binding|…	--	--
arahy.Tifrunner.gnm1.ann1.1TW9IR	arahy.1TW9IR	arahy.Tifrunner.gnm1.Arahy.12	116168676	116176972	-	3763	-	PF02037:SAP domain|PF00644:Poly(ADP-ribose) polymerase catalytic domain|PF05406:WGR domain|PF02877:Poly(ADP-ribose) polymerase, regulatory domain	WGR	0.120267	0.230129	0.409069	0.224366	0.242188	0.682051	1.58658	0.627181	1.94462	0.420751	0.143579	0.222136	0.549544	0.470136	0.463897	1.13504	0.488345	0.67621	0.268105	0.346336	0.428612	0.2275	0.157305	0.234339	GO:0006471||GO:0008152||GO:0006464||GO:0006807||GO:0008150||GO:0009987||GO:0019538||GO:0036211||GO:0043170||GO:0043412||GO:0044237||GO:0044238||GO:0044260||GO:0044267||GO:0071704||GO:1901564	protein ADP-ribosylation||metabolic process||cellular protein modification process||nitrogen compound metabolic process||biological_process||cellular process||protein metabolic process||protein modification process||macromolecule metabolic process||macromolecule modification||cellular metabolic process||primary metabolic process||cellular macromolecule metabolic process||cellular protein metaboli…			GO:0003950||GO:0003674||GO:0003824||GO:0016740||GO:0016757||GO:0016763	NAD+ ADP-ribosyltransferase activity||molecular_function||catalytic activity||transferase activity||transferase activity, transferring glycosyl groups||transferase activity, transferring pentosyl groups	ko03410||ko04210||ko04214||ko04217||ko04212||ko03032||ko03036||ko03400	Base excision repair||Apoptosis||Apoptosis - fly||Necroptosis||Longevity regulating pathway - worm||DNA replication proteins||Chromosome and associated proteins||DNA repair and recombination proteins
arahy.Tifrunner.gnm1.ann1.1VR9T8	arahy.1VR9T8	arahy.Tifrunner.gnm1.Arahy.14	1479653	1486690	+	3437	-	PF14703:Cytosolic domain of 10TM putative phosphate transporter|PF13967:Late exocytosis, associated with Golgi transport|PF02714:Calcium-dependent channel, 7TM region, putative phosphate	-	24.276	18.3929	20.0127	54.1009	44.165	63.4732	50.4355	26.6905	48.6503	10.402	7.54549	8.0258	24.6422	21.0343	15.8372	25.289	45.7381	30.7939	10.6136	14.5574	6.76525	6.4916	6.78853	5.9331			GO:0016020||GO:0005575	membrane||cellular_component			--	--
arahy.Tifrunner.gnm1.ann1.1W5Q5L	arahy.1W5Q5L	arahy.Tifrunner.gnm1.Arahy.07	13705171	13709305	+	2827	-	PF02990:Endomembrane protein 70	-	0.0436601	0.0322446	0	0.0142215	0.05158	0.132054	1.22784	0.344823	1.01604	0.0541992	0.0347486	0.0985614	0	0	0	0.0251808	0.0590938	0	0	0.100219	0.0237718	0.586721	0.104694	0.0779819			GO:0016021||GO:0005575||GO:0016020||GO:0031224||GO:0044425	integral component of membrane||cellular_component||membrane||intrinsic component of membrane||membrane part			--	--
arahy.Tifrunner.gnm1.ann1.1WBZ5F	arahy.1WBZ5F	arahy.Tifrunner.gnm1.Arahy.08	42853242	42856753	-	732	-	-	-	1.51755	1.49435	0.608735	0.878782	7.91832	6.24746	0.189678	1.89244	13.2667	3.3491	6.6429	4.82152	5.03595	5.81347	2.96288	5.25143	31.951	8.90776	6.16586	7.58611	5.233	7.74801	0.404329	3.83989	GO:0005975||GO:0055114||GO:0008152||GO:0008150||GO:0044238||GO:0071704	carbohydrate metabolic process||oxidation-reduction process||metabolic process||biological_process||primary metabolic process||organic substance metabolic process			GO:0003824||GO:0016616||GO:0003674||GO:0016491||GO:0016614	catalytic activity||oxidoreductase activity, acting on the CH-OH group of donors, NAD or NADP as acceptor||molecular_function||oxidoreductase activity||oxidoreductase activity, acting on CH-OH group of donors	ko00620||ko00710	Pyruvate metabolism||Carbon fixation in photosynthetic organisms
arahy.Tifrunner.gnm1.ann1.1WCV8C	arahy.1WCV8C	arahy.Tifrunner.gnm1.Arahy.06	11409377	11412695	+	2974	-	PF04577:Protein of unknown function (DUF563)	-	2.6838	3.11105	2.77866	73.514	53.6516	15.5183	44.6318	13.4735	35.2523	11.386	4.87208	8.4633	5.65339	2.74923	2.0455	2.60904	84.0534	13.663	7.60597	3.54385	10.1459	6.80059	7.18193	3.13188					GO:0016757||GO:0003674||GO:0003824||GO:0016740	transferase activity, transferring glycosyl groups||molecular_function||catalytic activity||transferase activity	--	--
arahy.Tifrunner.gnm1.ann1.1WFS8V	arahy.1WFS8V	arahy.Tifrunner.gnm1.Arahy.07	616272	619356	-	2072	-	PF13639:Ring finger domain	-	3.49472	4.97131	3.28448	3.60907	3.00852	0.990949	24.9276	4.55614	32.4451	20.7795	12.1608	14.2096	8.80876	7.36135	8.47598	0.377919	1.80066	0.882681	17.4263	9.5442	17.2223	13.4538	14.1652	5.05386					GO:0005515||GO:0008270||GO:0003674||GO:0005488||GO:0046872||GO:0043167||GO:0043169||GO:0046914	protein binding||zinc ion binding||molecular_function||binding||metal ion binding||ion binding||cation binding||transition metal ion binding	--	--
arahy.Tifrunner.gnm1.ann1.1X3G68	arahy.1X3G68	arahy.Tifrunner.gnm1.Arahy.05	95748746	95753482	+	2217	-	PF13506:Glycosyl transferase family 21	-	0	0	0	0.0181345	0.016443	0	0.125254	0.254563	0.24678	0	0	0	0	0.0431341	0	0.0642184	0.326531	0.107602	0.0479016	0.230028	0.151562	0.458547	0.177999	0.298315					GO:0016757||GO:0003674||GO:0003824||GO:0016740	transferase activity, transferring glycosyl groups||molecular_function||catalytic activity||transferase activity	--	--
arahy.Tifrunner.gnm1.ann1.1XR5VC	arahy.1XR5VC	arahy.Tifrunner.gnm1.Arahy.03	117093786	117095212	+	807	-	PF00923:Transaldolase	-	0.560801	1.07308	2.25884	0.149458	0.135517	0.404774	0	0.254305	0.677957	0	0	0	0	0	0	0.176422	0	0	0	0	0	0	0	0	GO:0005975||GO:0008152||GO:0008150||GO:0044238||GO:0071704	carbohydrate metabolic process||metabolic process||biological_process||primary metabolic process||organic substance metabolic process					ko00030	Pentose phosphate pathway
arahy.Tifrunner.gnm1.ann1.1Y4NGA	arahy.1Y4NGA	arahy.Tifrunner.gnm1.Arahy.08	45471035	45472132	-	1098	-	-	-	55.0064	28.8908	22.1358	17.7221	19.4887	21.1223	27.8194	7.19594	20.9278	5.44228	2.10247	1.94552	17.0731	18.6379	18.2109	14.1335	15.8234	21.3641	3.04666	1.54818	3.61108	5.06788	1.61731	1.70662					GO:0005515||GO:0003674||GO:0005488	protein binding||molecular_function||binding	--	--
arahy.Tifrunner.gnm1.ann1.1ZE71I	arahy.1ZE71I	arahy.Tifrunner.gnm1.Arahy.03	1699322	1702128	-	1615	-	PF00230:Major intrinsic protein	-	4.76385	5.89829	7.14857	2.14091	3.61156	4.01634	0.128957	0.127074	0.0423461	0	0.0608262	0.0862641	37.495	39.6132	35.342	27.1521	23.4123	23.4861	1.51242	2.70161	1.49802	1.49086	0.122175	0.307135	GO:0006810||GO:0008150||GO:0051179||GO:0051234	transport||biological_process||localization||establishment of localization	GO:0016020||GO:0005575	membrane||cellular_component	GO:0005215||GO:0003674	transporter activity||molecular_function	ko02000	Transporters
arahy.Tifrunner.gnm1.ann1.1ZHN64	arahy.1ZHN64	arahy.Tifrunner.gnm1.Arahy.08	6921060	6925311	+	2104	-	PF05631:Sugar-tranasporters, 12 TM	-	36.2733	27.9012	24.567	22.5862	14.9871	27.6572	112.184	47.9653	76.2875	30.416	29.1341	31.8936	12.9267	14.1124	15.0599	23.9543	17.8915	22.6763	59.2063	38.9158	94.8313	29.4482	26.6334	24.5706	GO:0015689||GO:0006810||GO:0006811||GO:0006820||GO:0008150||GO:0015698||GO:0051179||GO:0051234	molybdate ion transport||transport||ion transport||anion transport||biological_process||inorganic anion transport||localization||establishment of localization	GO:0016021||GO:0005575||GO:0016020||GO:0031224||GO:0044425	integral component of membrane||cellular_component||membrane||intrinsic component of membrane||membrane part	GO:0015098||GO:0003674||GO:0005215||GO:0022857||GO:0008509||GO:0015075||GO:0015103||GO:0015318	molybdate ion transmembrane transporter activity||molecular_function||transporter activity||transmembrane transporter activity||anion transmembrane transporter activity||ion transmembrane transporter activity||inorganic anion transmembrane transporter activity||inorganic molecular entity transmembrane transporter activity	--	--
arahy.Tifrunner.gnm1.ann1.1ZHU8Z	arahy.1ZHU8Z	arahy.Tifrunner.gnm1.Arahy.15	6867199	6871762	-	3852	-	PF12422:Condensin II non structural maintenance of chromosomes subunit	-	0	0.0118322	0	1.77433	0.529967	0.581491	7.85773	1.91798	5.21972	0.437547	0.178515	0.0482231	0.0233411	0.0248256	0.041198	0.184803	0.650538	0.144503	0.0827086	0.205942	0.087231	1.139	0.294534	0.0143078			GO:0005634||GO:0005622||GO:0005575||GO:0005623||GO:0043231||GO:0043226||GO:0043227||GO:0043229||GO:0044424||GO:0044464	nucleus||intracellular||cellular_component||cell||intracellular membrane-bounded organelle||organelle||membrane-bounded organelle||intracellular organelle||intracellular part||cell part	GO:0005488||GO:0003674	binding||molecular_function	ko03036	Chromosome and associated proteins
arahy.Tifrunner.gnm1.ann1.1ZN0EE	arahy.1ZN0EE	arahy.Tifrunner.gnm1.Arahy.17	78999209	79002418	-	1381	-	PF00069:Protein kinase domain	Pkinase	0.208542	0.19802	0.0586655	0.203787	0.527938	0.202743	0.653502	0.928785	0.940905	0.887595	0	0.470777	0.651051	1.31567	0.842695	0.309281	1.00808	0.23032	1.57643	2.50288	0.827261	1.2398	0.750101	0.917896	GO:0006468||GO:0008152||GO:0006464||GO:0006793||GO:0006796||GO:0006807||GO:0008150||GO:0009987||GO:0016310||GO:0019538||GO:0036211||GO:0043170||GO:0043412||GO:0044237||GO:0044238||GO:0044260||GO:0044267||GO:0071704||GO:1901564	protein phosphorylation||metabolic process||cellular protein modification process||phosphorus metabolic process||phosphate-containing compound metabolic process||nitrogen compound metabolic process||biological_process||cellular process||phosphorylation||protein metabolic process||protein modification process||macromolecule metabolic process||macromolecule modification||cellular metabolic process|…			GO:0004672||GO:0005524||GO:0003674||GO:0003824||GO:0016301||GO:0016740||GO:0016772||GO:0016773||GO:0140096||GO:0000166||GO:0005488||GO:0008144||GO:0017076||GO:0030554||GO:0032553||GO:0032555||GO:0032559||GO:0035639||GO:0036094||GO:0043167||GO:0043168||GO:0097159||GO:0097367||GO:1901265||GO:1901363	protein kinase activity||ATP binding||molecular_function||catalytic activity||kinase activity||transferase activity||transferase activity, transferring phosphorus-containing groups||phosphotransferase activity, alcohol group as acceptor||catalytic activity, acting on a protein||nucleotide binding||binding||drug binding||purine nucleotide binding||adenyl nucleotide binding||ribonucleotide binding|…	ko04010||ko04064||ko04620||ko04624||ko04621||ko04722||ko05130||ko05135||ko05133||ko05152||ko05170||ko05162||ko05164||ko05161||ko05168||ko05169||ko05145||ko05140||ko05142||ko01001	MAPK signaling pathway||NF-kappa B signaling pathway||Toll-like receptor signaling pathway||Toll and Imd signaling pathway||NOD-like receptor signaling pathway||Neurotrophin signaling pathway||Pathogenic Escherichia coli infection||Yersinia infection||Pertussis||Tuberculosis||Human immunodeficiency virus 1 infection||Measles||Influenza A||Hepatitis B||Herpes simplex virus 1 infection||Epstein-Bar…
arahy.Tifrunner.gnm1.ann1.1ZZE7Q	arahy.1ZZE7Q	arahy.Tifrunner.gnm1.Arahy.07	371569	375051	-	2637	-	PF00931:NB-ARC domain	NB-ARC	1.12334	0.432098	0.307232	0.274432	0.221186	0.23005	0.0263261	0.0583687	0	0	0.186262	0.0176105	0.085239	0.126924	0.0802401	0.0269951	0.0422344	0	0.241633	0.343806	0.178392	0	0.0187061	0.125401					GO:0043531||GO:0000166||GO:0003674||GO:0005488||GO:0017076||GO:0030554||GO:0032553||GO:0032555||GO:0032559||GO:0036094||GO:0043167||GO:0043168||GO:0097159||GO:0097367||GO:1901265||GO:1901363	ADP binding||nucleotide binding||molecular_function||binding||purine nucleotide binding||adenyl nucleotide binding||ribonucleotide binding||purine ribonucleotide binding||adenyl ribonucleotide binding||small molecule binding||ion binding||anion binding||organic cyclic compound binding||carbohydrate derivative binding||nucleoside phosphate binding||heterocyclic compound binding	--	--
arahy.Tifrunner.gnm1.ann1.202QP6	arahy.202QP6	arahy.Tifrunner.gnm1.Arahy.17	124045416	124049441	+	1816	-	PF13041:PPR repeat family|PF14432:DYW family of nucleic acid deaminases	-	6.77399	6.9772	6.60272	11.3794	4.65714	4.95941	26.6449	11.7247	29.2235	14.5403	12.5498	8.77121	3.76276	3.92308	2.41771	2.23437	5.02892	1.70771	41.14	38.6286	29.6788	35.3853	25.6962	12.352					GO:0008270||GO:0003674||GO:0005488||GO:0046872||GO:0043167||GO:0043169||GO:0046914	zinc ion binding||molecular_function||binding||metal ion binding||ion binding||cation binding||transition metal ion binding	--	--
arahy.Tifrunner.gnm1.ann1.2031JR	arahy.2031JR	arahy.Tifrunner.gnm1.Arahy.10	108119747	108122787	-	1346	-	-	-	3.42344	1.55763	6.35015	0.657128	1.1375	4.1603	0	1.41035	0	0	0.583859	0.724529	0.66798	0.745986	0.550205	9.0437	1.19977	4.66711	0.236697	0.673564	0.149783	0.198756	0.146592	0.245678	--	--	--	--	--	--	--	--
arahy.Tifrunner.gnm1.ann1.20LE50	arahy.20LE50	arahy.Tifrunner.gnm1.Arahy.18	33401935	33410638	+	3010	-	PF11721:Di-glucose binding within endoplasmic reticulum|PF07714:Protein tyrosine kinase	Pkinase_Tyr	5.7818	1.86248	1.23814	1.96346	1.98621	2.06193	0.66885	0.869306	0.954264	0.661752	0.228452	0.431989	0.851308	1.22315	0.562374	0.520297	1.97954	0.475523	2.9813	2.27784	2.29963	0.55105	0.85218	0.494375	GO:0006468||GO:0008152||GO:0006464||GO:0006793||GO:0006796||GO:0006807||GO:0008150||GO:0009987||GO:0016310||GO:0019538||GO:0036211||GO:0043170||GO:0043412||GO:0044237||GO:0044238||GO:0044260||GO:0044267||GO:0071704||GO:1901564	protein phosphorylation||metabolic process||cellular protein modification process||phosphorus metabolic process||phosphate-containing compound metabolic process||nitrogen compound metabolic process||biological_process||cellular process||phosphorylation||protein metabolic process||protein modification process||macromolecule metabolic process||macromolecule modification||cellular metabolic process|…			GO:0004672||GO:0003674||GO:0003824||GO:0016301||GO:0016740||GO:0016772||GO:0016773||GO:0140096	protein kinase activity||molecular_function||catalytic activity||kinase activity||transferase activity||transferase activity, transferring phosphorus-containing groups||phosphotransferase activity, alcohol group as acceptor||catalytic activity, acting on a protein	--	--
arahy.Tifrunner.gnm1.ann1.20QRXD	arahy.20QRXD	arahy.Tifrunner.gnm1.Arahy.18	21941006	21944479	+	869	-	-	-	13.5879	14.5282	17.5273	20.7267	23.1142	20.0835	11.1043	7.43909	14.5592	5.70098	6.38693	6.41273	17.8475	16.9468	17.5313	19.7421	18.3911	19.7651	3.66621	4.62959	4.25334	4.00211	6.64141	4.88349	--	--	--	--	--	--	--	--
arahy.Tifrunner.gnm1.ann1.20WV1M	arahy.20WV1M	arahy.Tifrunner.gnm1.Arahy.12	10167863	10171108	-	1115	-	PF00106:short chain dehydrogenase	adh_short	4.16959	2.16647	2.07084	1.04567	1.07891	2.88777	7.65821	12.838	11.9604	14.3373	19.4707	21.4493	0.282229	0.514592	0.616751	0.063844	0.349599	0.142633	12.7628	8.33437	12.3557	6.76612	16.369	2.32318	GO:0008152||GO:0008150	metabolic process||biological_process			GO:0016491||GO:0003674||GO:0003824	oxidoreductase activity||molecular_function||catalytic activity	ko00902	Monoterpenoid biosynthesis
arahy.Tifrunner.gnm1.ann1.21I7WM	arahy.21I7WM	arahy.Tifrunner.gnm1.Arahy.10	53744861	53747788	+	729	-	PF00571:CBS domain	CBS	9.65068	4.56402	9.94654	4.90834	4.55052	5.82508	6.85649	8.30469	8.53689	43.1569	20.8866	20.0662	6.35167	7.60828	4.49889	4.3942	6.4165	3.38143	28.9895	36.0657	32.5413	51.8904	30.1788	44.605	--	--	--	--	--	--	--	--
arahy.Tifrunner.gnm1.ann1.21R0E2	arahy.21R0E2	arahy.Tifrunner.gnm1.Arahy.09	49669401	49670820	-	1238	-	PF00069:Protein kinase domain	Pkinase	4.65261	2.39301	1.86509	3.34494	2.5618	3.31704	55.5152	19.561	81.205	48.1033	27.6135	27.1581	0.762565	0.888308	0.470017	3.27755	1.6193	2.05539	53.3134	42.9325	20.8448	28.3085	17.3326	21.0572	GO:0006468||GO:0008152||GO:0006464||GO:0006793||GO:0006796||GO:0006807||GO:0008150||GO:0009987||GO:0016310||GO:0019538||GO:0036211||GO:0043170||GO:0043412||GO:0044237||GO:0044238||GO:0044260||GO:0044267||GO:0071704||GO:1901564	protein phosphorylation||metabolic process||cellular protein modification process||phosphorus metabolic process||phosphate-containing compound metabolic process||nitrogen compound metabolic process||biological_process||cellular process||phosphorylation||protein metabolic process||protein modification process||macromolecule metabolic process||macromolecule modification||cellular metabolic process|…			GO:0004672||GO:0005524||GO:0003674||GO:0003824||GO:0016301||GO:0016740||GO:0016772||GO:0016773||GO:0140096||GO:0000166||GO:0005488||GO:0008144||GO:0017076||GO:0030554||GO:0032553||GO:0032555||GO:0032559||GO:0035639||GO:0036094||GO:0043167||GO:0043168||GO:0097159||GO:0097367||GO:1901265||GO:1901363	protein kinase activity||ATP binding||molecular_function||catalytic activity||kinase activity||transferase activity||transferase activity, transferring phosphorus-containing groups||phosphotransferase activity, alcohol group as acceptor||catalytic activity, acting on a protein||nucleotide binding||binding||drug binding||purine nucleotide binding||adenyl nucleotide binding||ribonucleotide binding|…	ko04012||ko04310||ko04066||ko04020||ko04024||ko04114||ko04217||ko04911||ko04922||ko04912||ko04921||ko04916||ko04925||ko04261||ko04971||ko04725||ko04728||ko04720||ko04722||ko04745||ko04740||ko04750||ko04360||ko04713||ko05200||ko05205||ko05214||ko05031||ko04934||ko05152||ko01001	ErbB signaling pathway||Wnt signaling pathway||HIF-1 signaling pathway||Calcium signaling pathway||cAMP signaling pathway||Oocyte meiosis||Necroptosis||Insulin secretion||Glucagon signaling pathway||GnRH signaling pathway||Oxytocin signaling pathway||Melanogenesis||Aldosterone synthesis and secretion||Adrenergic signaling in cardiomyocytes||Gastric acid secretion||Cholinergic synapse||Dopaminergi…
arahy.Tifrunner.gnm1.ann1.22AMRS	arahy.22AMRS	arahy.Tifrunner.gnm1.Arahy.17	8242806	8245086	+	1394	-	PF14226:non-haem dioxygenase in morphine synthesis N-terminal|PF03171:2OG-Fe(II) oxygenase superfamily	2OG-FeII_Oxy	432.024	326.204	295.271	268.826	207.349	303.053	156.772	105.52	120	174.764	122.053	111.733	126.545	170.505	83.939	203.447	143.769	117.68	74.0109	146.496	63.2497	88.7402	133.193	136.045	GO:0055114||GO:0008152||GO:0008150	oxidation-reduction process||metabolic process||biological_process			GO:0016491||GO:0003674||GO:0003824	oxidoreductase activity||molecular_function||catalytic activity	ko00270	Cysteine and methionine metabolism
arahy.Tifrunner.gnm1.ann1.22GNSN	arahy.22GNSN	arahy.Tifrunner.gnm1.Arahy.16	15044643	15045814	+	691	-	-	-	17.5049	12.0705	11.9005	19.6076	18.4117	24.7167	79.4686	107.81	92.8348	102.96	48.0509	69.8935	14.9633	11.6249	22.5832	46.5646	42.2279	75.2602	124.026	95.5326	151.133	95.0084	40.6903	99.8586	--	--	--	--	--	--	--	--
arahy.Tifrunner.gnm1.ann1.22QAUZ	arahy.22QAUZ	arahy.Tifrunner.gnm1.Arahy.18	16573435	16575020	+	1200	-	PF03936:Terpene synthase family, metal binding domain	-	0	0	0	0	0	0	0.69422	0.513061	0.569908	0	0	0	0.0749251	0.0796902	0.308573	0.474574	0.464051	0.596386	0.176996	0.236098	0.672028	0.891752	0.493281	0.137784					GO:0000287||GO:0010333||GO:0016829||GO:0003674||GO:0005488||GO:0046872||GO:0043167||GO:0043169||GO:0003824||GO:0016835||GO:0016838	magnesium ion binding||terpene synthase activity||lyase activity||molecular_function||binding||metal ion binding||ion binding||cation binding||catalytic activity||carbon-oxygen lyase activity||carbon-oxygen lyase activity, acting on phosphates	--	--
arahy.Tifrunner.gnm1.ann1.230WCJ	arahy.230WCJ	arahy.Tifrunner.gnm1.Arahy.06	13830382	13832606	-	2046	-	PF03097:BRO1-like domain	-	0.0603261	0	0.0395978	0.0196502	0	0.0228078	2.37514	1.00305	4.07793	0.973546	0.552148	0.635527	0.0439443	0	0	0.0347928	0	0.0777303	0.129763	0.470812	0.131384	0.523022	0.650957	0.161624	--	--	--	--	--	--	ko04144||ko04131||ko04147	Endocytosis||Membrane trafficking||Exosome
arahy.Tifrunner.gnm1.ann1.238EGH	arahy.238EGH	arahy.Tifrunner.gnm1.Arahy.13	139616960	139620311	-	1672	-	-	-	0	0	0.0484552	0	0	0.055819	0.539764	0.306855	0.286317	0.122186	0	0	0	0	0	0	0	0	0	0	0	0.0640014	0	0	--	--	--	--	--	--	ko02000	Transporters
arahy.Tifrunner.gnm1.ann1.23L0XF	arahy.23L0XF	arahy.Tifrunner.gnm1.Arahy.13	19198990	19203937	+	3438	-	PF01453:D-mannose binding lectin|PF07714:Protein tyrosine kinase|PF00954:S-locus glycoprotein domain	B_lectin	0.0837687	0.0795422	0.0471304	0.549622	0.190859	0.312184	3.04908	1.50725	1.53169	0.623937	0.271444	0.688883	0.379202	0.139075	0.184636	1.4701	1.1662	1.80407	1.59081	0.626299	2.56066	0.980461	0.358698	0.561076	GO:0006468||GO:0048544||GO:0008152||GO:0006464||GO:0006793||GO:0006796||GO:0006807||GO:0008150||GO:0009987||GO:0016310||GO:0019538||GO:0036211||GO:0043170||GO:0043412||GO:0044237||GO:0044238||GO:0044260||GO:0044267||GO:0071704||GO:1901564||GO:0000003||GO:0007154||GO:0008037||GO:0009856||GO:0009875||GO:0022414||GO:0032501||GO:0044706||GO:0051704	protein phosphorylation||recognition of pollen||metabolic process||cellular protein modification process||phosphorus metabolic process||phosphate-containing compound metabolic process||nitrogen compound metabolic process||biological_process||cellular process||phosphorylation||protein metabolic process||protein modification process||macromolecule metabolic process||macromolecule modification||cell…			GO:0004672||GO:0003674||GO:0003824||GO:0016301||GO:0016740||GO:0016772||GO:0016773||GO:0140096	protein kinase activity||molecular_function||catalytic activity||kinase activity||transferase activity||transferase activity, transferring phosphorus-containing groups||phosphotransferase activity, alcohol group as acceptor||catalytic activity, acting on a protein	--	--
arahy.Tifrunner.gnm1.ann1.24IXRB	arahy.24IXRB	arahy.Tifrunner.gnm1.Arahy.07	76860908	76867184	-	2016	-	PF14416:PMR5 N terminal Domain|PF13839:GDSL/SGNH-like Acyl-Esterase family found in Pmr5 and Cas1p	-	115.468	153.96	114.011	77.5767	105.963	35.2994	6.09509	0.94163	3.66369	0.481349	0.194909	0.391597	265.962	271.611	291.177	24.1524	116.841	108.706	0.895518	0.927529	1.60007	0.769667	0.367025	0.328058	--	--	--	--	--	--	--	--
arahy.Tifrunner.gnm1.ann1.24XWVK	arahy.24XWVK	arahy.Tifrunner.gnm1.Arahy.11	127750063	127754781	-	1095	-	-	-	51.4374	34.1313	36.0693	23.7921	15.9466	19.2199	6.59351	6.70025	7.55713	10.0748	15.5201	18.5331	46.7204	50.7397	33.2849	23.6637	20.4945	26.2155	14.1597	15.0585	17.0615	19.1544	12.8388	26.4747	--	--	--	--	--	--	ko04977||ko02000	Vitamin digestion and absorption||Transporters
arahy.Tifrunner.gnm1.ann1.24YPNN	arahy.24YPNN	arahy.Tifrunner.gnm1.Arahy.13	7339843	7343109	+	2430	-	PF05368:NmrA-like family	NmrA	1.57458	1.01284	2.11711	0.23163	0.450051	1.20982	0.828493	1.03457	2.13891	0.042036	0.0404256	0.0191106	0.684501	1.20027	0.544221	4.68715	0.320825	3.14145	0.0218514	0.069955	0.193588	0.110093	0.121798	0.0226805	--	--	--	--	--	--	--	--
arahy.Tifrunner.gnm1.ann1.2500MY	arahy.2500MY	arahy.Tifrunner.gnm1.Arahy.14	13851556	13853370	-	1482	-	-	-	4.41406	4.09031	12.0268	1.08514	5.11637	5.38438	5.90228	7.44319	4.98381	1.17173	0.231997	1.37875	5.94547	8.06581	14.2775	12.9691	4.24597	8.20936	1.469	2.40877	0.816228	2.2023	1.0984	1.6363	--	--	--	--	--	--	--	--
arahy.Tifrunner.gnm1.ann1.254A05	arahy.254A05	arahy.Tifrunner.gnm1.Arahy.06	108917222	108918853	-	189	-	-	-	8.05433	5.54649	114.238	35.5244	133.858	562.445	324.337	418.321	809.812	32.4278	32.4849	38.8219	3.56786	4.80671	1.11954	1232.39	78.6676	833.046	185.144	122.621	112.36	29.442	19.0527	6.70696	--	--	--	--	--	--	--	--
arahy.Tifrunner.gnm1.ann1.264L58	arahy.264L58	arahy.Tifrunner.gnm1.Arahy.15	160266775	160271054	-	3963	-	-	-	0.0103816	0	0.0204434	0.101449	0.0551917	0.141301	1.33133	0.466066	2.95092	0.0773258	0.0991515	0	0.0340311	0.0120651	0	0.0179627	0.0421545	0	0	0.0142981	0	0.081007	0.0995773	0	--	--	--	--	--	--	--	--
arahy.Tifrunner.gnm1.ann1.271EIT	arahy.271EIT	arahy.Tifrunner.gnm1.Arahy.16	18644094	18648872	-	1642	-	PF02458:Transferase family	-	28.1382	4.16362	1.70225	0.685578	0.954646	0.852582	0.295953	0.406199	0.791346	0	0.029913	0.113127	2.16288	0.873583	1.73965	2.08096	1.39046	0.629558	0.517407	0.62116	0	0.0325853	0	0.0671299					GO:0016747||GO:0003674||GO:0003824||GO:0016740||GO:0016746	transferase activity, transferring acyl groups other than amino-acyl groups||molecular_function||catalytic activity||transferase activity||transferase activity, transferring acyl groups	--	--
arahy.Tifrunner.gnm1.ann1.2795IL	arahy.2795IL	arahy.Tifrunner.gnm1.Arahy.09	109944733	109946239	-	1092	-	PF00069:Protein kinase domain	Pkinase	6.93242	9.09885	7.45624	4.23397	1.73591	1.70933	4.64085	1.08062	4.69704	1.68375	1.25941	0.978107	3.62275	2.75851	1.88922	0.260755	0.713924	0.145637	2.33402	1.86803	4.00016	1.27393	0.948617	0.605645	GO:0006468||GO:0008152||GO:0006464||GO:0006793||GO:0006796||GO:0006807||GO:0008150||GO:0009987||GO:0016310||GO:0019538||GO:0036211||GO:0043170||GO:0043412||GO:0044237||GO:0044238||GO:0044260||GO:0044267||GO:0071704||GO:1901564	protein phosphorylation||metabolic process||cellular protein modification process||phosphorus metabolic process||phosphate-containing compound metabolic process||nitrogen compound metabolic process||biological_process||cellular process||phosphorylation||protein metabolic process||protein modification process||macromolecule metabolic process||macromolecule modification||cellular metabolic process|…			GO:0004672||GO:0005524||GO:0003674||GO:0003824||GO:0016301||GO:0016740||GO:0016772||GO:0016773||GO:0140096||GO:0000166||GO:0005488||GO:0008144||GO:0017076||GO:0030554||GO:0032553||GO:0032555||GO:0032559||GO:0035639||GO:0036094||GO:0043167||GO:0043168||GO:0097159||GO:0097367||GO:1901265||GO:1901363	protein kinase activity||ATP binding||molecular_function||catalytic activity||kinase activity||transferase activity||transferase activity, transferring phosphorus-containing groups||phosphotransferase activity, alcohol group as acceptor||catalytic activity, acting on a protein||nucleotide binding||binding||drug binding||purine nucleotide binding||adenyl nucleotide binding||ribonucleotide binding|…	ko04010||ko04064||ko04620||ko04624||ko04621||ko04722||ko05130||ko05135||ko05133||ko05152||ko05170||ko05162||ko05164||ko05161||ko05168||ko05169||ko05145||ko05140||ko05142||ko01001	MAPK signaling pathway||NF-kappa B signaling pathway||Toll-like receptor signaling pathway||Toll and Imd signaling pathway||NOD-like receptor signaling pathway||Neurotrophin signaling pathway||Pathogenic Escherichia coli infection||Yersinia infection||Pertussis||Tuberculosis||Human immunodeficiency virus 1 infection||Measles||Influenza A||Hepatitis B||Herpes simplex virus 1 infection||Epstein-Bar…
arahy.Tifrunner.gnm1.ann1.27A9HW	arahy.27A9HW	arahy.Tifrunner.gnm1.Arahy.13	43835521	43837953	+	2433	-	PF01453:D-mannose binding lectin|PF07714:Protein tyrosine kinase	Pkinase_Tyr	9.35131	1.68598	0.549438	1.8177	6.90726	2.72354	1.48374	1.79244	0.815158	0.146945	0.38357	0.248132	0.314113	0.412699	0.130452	0.351103	3.25007	0.294148	3.57921	4.51818	0.828641	0.241906	0	0.430399	GO:0006468||GO:0008152||GO:0006464||GO:0006793||GO:0006796||GO:0006807||GO:0008150||GO:0009987||GO:0016310||GO:0019538||GO:0036211||GO:0043170||GO:0043412||GO:0044237||GO:0044238||GO:0044260||GO:0044267||GO:0071704||GO:1901564	protein phosphorylation||metabolic process||cellular protein modification process||phosphorus metabolic process||phosphate-containing compound metabolic process||nitrogen compound metabolic process||biological_process||cellular process||phosphorylation||protein metabolic process||protein modification process||macromolecule metabolic process||macromolecule modification||cellular metabolic process|…			GO:0004672||GO:0003674||GO:0003824||GO:0016301||GO:0016740||GO:0016772||GO:0016773||GO:0140096	protein kinase activity||molecular_function||catalytic activity||kinase activity||transferase activity||transferase activity, transferring phosphorus-containing groups||phosphotransferase activity, alcohol group as acceptor||catalytic activity, acting on a protein	--	--
arahy.Tifrunner.gnm1.ann1.27BWBV	arahy.27BWBV	arahy.Tifrunner.gnm1.Arahy.14	130607571	130620155	+	4213	-	PF01582:TIR domain|PF00931:NB-ARC domain	TIR	4.1699	2.74786	3.77875	7.11901	6.67994	8.72816	10.9744	10.0712	16.8984	4.10966	11.7867	6.65774	3.72402	1.65698	0.364123	1.36864	5.07559	1.11359	9.78039	9.76448	5.48724	2.4384	2.7398	1.49133	GO:0007165||GO:0007154||GO:0008150||GO:0009987||GO:0023052||GO:0050789||GO:0050794||GO:0050896||GO:0051716||GO:0065007	signal transduction||cell communication||biological_process||cellular process||signaling||regulation of biological process||regulation of cellular process||response to stimulus||cellular response to stimulus||biological regulation			GO:0005515||GO:0043531||GO:0003674||GO:0005488||GO:0000166||GO:0017076||GO:0030554||GO:0032553||GO:0032555||GO:0032559||GO:0036094||GO:0043167||GO:0043168||GO:0097159||GO:0097367||GO:1901265||GO:1901363	protein binding||ADP binding||molecular_function||binding||nucleotide binding||purine nucleotide binding||adenyl nucleotide binding||ribonucleotide binding||purine ribonucleotide binding||adenyl ribonucleotide binding||small molecule binding||ion binding||anion binding||organic cyclic compound binding||carbohydrate derivative binding||nucleoside phosphate binding||heterocyclic compound binding	--	--
arahy.Tifrunner.gnm1.ann1.27KESB	arahy.27KESB	arahy.Tifrunner.gnm1.Arahy.04	121142879	121147464	+	2608	-	PF00071:Ras family	Ras	2.66605	5.15545	5.56061	14.6295	12.7338	5.99412	20.1239	12.256	21.6075	13.6497	6.42214	10.5413	3.89564	2.45671	2.81935	4.01241	12.3415	8.47624	5.98584	5.64897	7.55	10.2989	8.49245	6.40316	GO:0007264||GO:0007165||GO:0035556||GO:0007154||GO:0008150||GO:0009987||GO:0023052||GO:0050789||GO:0050794||GO:0050896||GO:0051716||GO:0065007	small GTPase mediated signal transduction||signal transduction||intracellular signal transduction||cell communication||biological_process||cellular process||signaling||regulation of biological process||regulation of cellular process||response to stimulus||cellular response to stimulus||biological regulation			GO:0005525||GO:0000166||GO:0001882||GO:0001883||GO:0003674||GO:0005488||GO:0017076||GO:0019001||GO:0032549||GO:0032550||GO:0032553||GO:0032555||GO:0032561||GO:0035639||GO:0036094||GO:0043167||GO:0043168||GO:0097159||GO:0097367||GO:1901265||GO:1901363	GTP binding||nucleotide binding||nucleoside binding||purine nucleoside binding||molecular_function||binding||purine nucleotide binding||guanyl nucleotide binding||ribonucleoside binding||purine ribonucleoside binding||ribonucleotide binding||purine ribonucleotide binding||guanyl ribonucleotide binding||purine ribonucleoside triphosphate binding||small molecule binding||ion binding||anion binding|…	ko04140||ko05130||ko05134||ko04131||ko04147||ko04031	Autophagy - animal||Pathogenic Escherichia coli infection||Legionellosis||Membrane trafficking||Exosome||GTP-binding proteins
arahy.Tifrunner.gnm1.ann1.27MJ8C	arahy.27MJ8C	arahy.Tifrunner.gnm1.Arahy.08	35366336	35372063	-	1856	-	PF07847:Protein of unknown function (DUF1637)	-	4.30044	3.24152	2.22622	4.33236	3.4765	3.67082	3.32896	3.17899	6.52201	20.8588	10.7444	15.0626	3.14879	3.63243	3.19214	3.03001	6.54071	3.38466	15.9926	8.42626	27.1201	19.8915	19.2156	10.215	GO:0055114||GO:0008152||GO:0008150	oxidation-reduction process||metabolic process||biological_process			GO:0016702||GO:0003674||GO:0003824||GO:0016491||GO:0016701||GO:0051213	oxidoreductase activity, acting on single donors with incorporation of molecular oxygen, incorporation of two atoms of oxygen||molecular_function||catalytic activity||oxidoreductase activity||oxidoreductase activity, acting on single donors with incorporation of molecular oxygen||dioxygenase activity	ko00430	Taurine and hypotaurine metabolism
arahy.Tifrunner.gnm1.ann1.27N6DD	arahy.27N6DD	arahy.Tifrunner.gnm1.Arahy.19	155178523	155181610	-	2160	-	PF00069:Protein kinase domain	Pkinase	5.39041	4.95869	3.56325	3.03393	2.4134	1.40426	0.867775	1.54393	0.601569	0.54384	1.36437	1.48346	2.18531	1.5274	1.83675	0.395478	1.67574	0.699465	0.221246	0.498429	0.497798	0.123854	0.479579	0.459281	GO:0006468||GO:0008152||GO:0006464||GO:0006793||GO:0006796||GO:0006807||GO:0008150||GO:0009987||GO:0016310||GO:0019538||GO:0036211||GO:0043170||GO:0043412||GO:0044237||GO:0044238||GO:0044260||GO:0044267||GO:0071704||GO:1901564	protein phosphorylation||metabolic process||cellular protein modification process||phosphorus metabolic process||phosphate-containing compound metabolic process||nitrogen compound metabolic process||biological_process||cellular process||phosphorylation||protein metabolic process||protein modification process||macromolecule metabolic process||macromolecule modification||cellular metabolic process|…			GO:0004672||GO:0005524||GO:0003674||GO:0003824||GO:0016301||GO:0016740||GO:0016772||GO:0016773||GO:0140096||GO:0000166||GO:0005488||GO:0008144||GO:0017076||GO:0030554||GO:0032553||GO:0032555||GO:0032559||GO:0035639||GO:0036094||GO:0043167||GO:0043168||GO:0097159||GO:0097367||GO:1901265||GO:1901363	protein kinase activity||ATP binding||molecular_function||catalytic activity||kinase activity||transferase activity||transferase activity, transferring phosphorus-containing groups||phosphotransferase activity, alcohol group as acceptor||catalytic activity, acting on a protein||nucleotide binding||binding||drug binding||purine nucleotide binding||adenyl nucleotide binding||ribonucleotide binding|…	--	--
arahy.Tifrunner.gnm1.ann1.27TAQT	arahy.27TAQT	arahy.Tifrunner.gnm1.Arahy.14	139227575	139231241	-	2229	-	PF00067:Cytochrome P450	p450	8.13988	5.47996	5.28847	17.2072	13.5252	12.2262	15.3856	12.3834	15.5248	4.55974	2.93072	5.25015	0	0	0.0474637	0.287427	0.0249825	0.107023	0.0476437	0.177947	0.0301493	0.0720123	0.486863	0.17308	GO:0055114||GO:0008152||GO:0008150	oxidation-reduction process||metabolic process||biological_process			GO:0005506||GO:0016705||GO:0020037||GO:0003674||GO:0005488||GO:0046872||GO:0043167||GO:0043169||GO:0046914||GO:0003824||GO:0016491||GO:0046906||GO:0048037||GO:0097159||GO:1901363	iron ion binding||oxidoreductase activity, acting on paired donors, with incorporation or reduction of molecular oxygen||heme binding||molecular_function||binding||metal ion binding||ion binding||cation binding||transition metal ion binding||catalytic activity||oxidoreductase activity||tetrapyrrole binding||cofactor binding||organic cyclic compound binding||heterocyclic compound binding	ko00905||ko00199	Brassinosteroid biosynthesis||Cytochrome P450
arahy.Tifrunner.gnm1.ann1.28WURV	arahy.28WURV	arahy.Tifrunner.gnm1.Arahy.07	2322842	2325157	-	1338	-	PF00011:Hsp20/alpha crystallin family	-	0	0	0	0	0.0544905	0	1.60843	0.421799	0.868918	0.0763434	0.0734188	0.104123	0	0	0	0	0	0	0.0793706	0.0423494	0.100453	0.119967	0.221202	0.0823822	--	--	--	--	--	--	--	--
arahy.Tifrunner.gnm1.ann1.28ZGNX	arahy.28ZGNX	arahy.Tifrunner.gnm1.Arahy.01	59696771	59702167	-	2993	-	PF12022:Domain of unknown function (DUF3510)|PF06148:COG (conserved oligomeric Golgi) complex component, COG2	-	7.67038	6.79173	5.45438	4.02983	4.36037	3.80427	4.03589	3.37698	2.37636	5.59712	6.71197	4.93403	4.37084	5.73514	5.3729	3.68655	3.53503	3.26787	6.70611	6.98592	8.73434	5.98871	6.09803	4.69562	--	--	--	--	--	--	--	--
arahy.Tifrunner.gnm1.ann1.29XBMZ	arahy.29XBMZ	arahy.Tifrunner.gnm1.Arahy.02	2766246	2767909	+	483	-	-	-	6.47375	10.0969	6.70949	6.15966	2.33971	2.99504	0.574923	0.531119	0.70796	1.79763	1.11861	0.86532	19.6387	16.928	16.428	7.36916	7.60928	8.06705	1.31923	1.64242	0.834817	3.76641	3.26811	6.04767	--	--	--	--	--	--	--	--
arahy.Tifrunner.gnm1.ann1.2BY84C	arahy.2BY84C	arahy.Tifrunner.gnm1.Arahy.09	10144233	10145545	+	790	-	PF00407:Pathogenesis-related protein Bet v I family	-	7.08274	9.05785	12.9217	10.789	13.428	17.1301	9.92998	7.66344	9.69565	2.13346	2.85999	3.82092	0.227621	0.121048	0.468719	0.630763	0.775376	0.905902	0.336069	0.286904	0.0850668	0.270912	0.686847	0.0697641	GO:0006952||GO:0009607||GO:0006950||GO:0008150||GO:0050896	defense response||response to biotic stimulus||response to stress||biological_process||response to stimulus					--	--
arahy.Tifrunner.gnm1.ann1.2BYR8K	arahy.2BYR8K	arahy.Tifrunner.gnm1.Arahy.08	51332759	51336331	-	489	-	-	-	23.6421	25.7248	22.7809	28.2828	28.552	14.9823	6.53049	5.98047	5.45433	23.5002	17.7786	32.0988	18.0188	17.9914	12.5485	5.38627	15.1457	6.99239	15.3107	13.5575	19.1026	25.9319	22.7979	13.5248	--	--	--	--	--	--	--	--
arahy.Tifrunner.gnm1.ann1.2C7MHE	arahy.2C7MHE	arahy.Tifrunner.gnm1.Arahy.13	135695039	135697884	+	1754	-	PF03181:BURP domain	-	40.9782	28.5056	27.8063	27.4828	26.5612	27.2964	26.0036	7.66374	41.2517	8.44434	2.26824	2.38284	34.703	28.7321	38.1205	16.7616	58.1942	28.6972	6.78116	3.97356	7.08809	4.78923	1.9405	0.974073	--	--	--	--	--	--	--	--
arahy.Tifrunner.gnm1.ann1.2DX304	arahy.2DX304	arahy.Tifrunner.gnm1.Arahy.01	3774496	3775122	-	627	-	PF00132:Bacterial transferase hexapeptide (six repeats)|PF06426:Serine acetyltransferase, N-terminal	Hexapep	16.2076	17.0826	12.7922	18.0823	20.9306	16.448	247.018	191.968	306.823	127.969	208.689	205.012	12.1888	17.4632	23.4541	37.6934	43.5186	53.1389	201.725	123.63	194.856	125.357	211.002	136.246	GO:0006535||GO:0000096||GO:0000097||GO:0006790||GO:0008152||GO:0006082||GO:0006520||GO:0006534||GO:0006563||GO:0006807||GO:0008150||GO:0008652||GO:0009058||GO:0009069||GO:0009070||GO:0009987||GO:0016053||GO:0019344||GO:0019752||GO:0043436||GO:0044237||GO:0044238||GO:0044249||GO:0044272||GO:0044281||GO:0044283||GO:0046394||GO:0071704||GO:1901564||GO:1901566||GO:1901576||GO:1901605||GO:1901607	cysteine biosynthetic process from serine||sulfur amino acid metabolic process||sulfur amino acid biosynthetic process||sulfur compound metabolic process||metabolic process||organic acid metabolic process||cellular amino acid metabolic process||cysteine metabolic process||L-serine metabolic process||nitrogen compound metabolic process||biological_process||cellular amino acid biosynthetic process|…	GO:0005737||GO:0005622||GO:0005575||GO:0005623||GO:0044424||GO:0044464	cytoplasm||intracellular||cellular_component||cell||intracellular part||cell part	GO:0009001||GO:0003674||GO:0003824||GO:0008374||GO:0016407||GO:0016412||GO:0016413||GO:0016740||GO:0016746||GO:0016747	serine O-acetyltransferase activity||molecular_function||catalytic activity||O-acyltransferase activity||acetyltransferase activity||serine O-acyltransferase activity||O-acetyltransferase activity||transferase activity||transferase activity, transferring acyl groups||transferase activity, transferring acyl groups other than amino-acyl groups	ko00920||ko00270||ko05111	Sulfur metabolism||Cysteine and methionine metabolism||Biofilm formation - Vibrio cholerae
arahy.Tifrunner.gnm1.ann1.2ECS7R	arahy.2ECS7R	arahy.Tifrunner.gnm1.Arahy.16	150164039	150168565	+	1329	-	PF00237:Ribosomal protein L22p/L17e	-	5.2318	6.13876	5.27312	5.08225	6.58314	7.2332	16.9246	7.95264	13.7395	4.4579	4.61975	4.92692	5.44602	5.97227	4.77637	12.2661	5.908	7.59879	4.55476	4.09308	3.69135	5.75714	5.82732	5.84727	GO:0006412||GO:0008152||GO:0006518||GO:0006807||GO:0008150||GO:0009058||GO:0009059||GO:0009987||GO:0010467||GO:0019538||GO:0034641||GO:0034645||GO:0043043||GO:0043170||GO:0043603||GO:0043604||GO:0044237||GO:0044238||GO:0044249||GO:0044260||GO:0044267||GO:0044271||GO:0071704||GO:1901564||GO:1901566||GO:1901576	translation||metabolic process||peptide metabolic process||nitrogen compound metabolic process||biological_process||biosynthetic process||macromolecule biosynthetic process||cellular process||gene expression||protein metabolic process||cellular nitrogen compound metabolic process||cellular macromolecule biosynthetic process||peptide biosynthetic process||macromolecule metabolic process||cellular …	GO:0005840||GO:0005622||GO:0005575||GO:0005623||GO:0005737||GO:0032991||GO:0043226||GO:0043228||GO:0043229||GO:0043232||GO:0044424||GO:0044444||GO:0044464||GO:1990904	ribosome||intracellular||cellular_component||cell||cytoplasm||protein-containing complex||organelle||non-membrane-bounded organelle||intracellular organelle||intracellular non-membrane-bounded organelle||intracellular part||cytoplasmic part||cell part||ribonucleoprotein complex	GO:0003735||GO:0003674||GO:0005198	structural constituent of ribosome||molecular_function||structural molecule activity	ko03010||ko03011	Ribosome||Ribosome
arahy.Tifrunner.gnm1.ann1.2EPA87	arahy.2EPA87	arahy.Tifrunner.gnm1.Arahy.01	102502395	102504994	-	1520	-	PF10536:Plant mobile domain	-	0	0	0	0	0	0	1.64421	0.16877	1.16981	0	0	0	0	0	0	0	0	0	0	0	0.0884247	0.281606	0	0	--	--	--	--	--	--	--	--
arahy.Tifrunner.gnm1.ann1.2FF2JF	arahy.2FF2JF	arahy.Tifrunner.gnm1.Arahy.17	133448652	133451212	+	1922	-	PF02535:ZIP Zinc transporter	-	5.30869	9.36691	8.13543	10.9192	12.1956	8.86192	15.7482	11.5319	18.7874	20.2222	18.9875	21.3106	6.68946	8.63242	7.59622	19.3336	28.1617	21.9275	24.1183	18.367	21.5734	19.7373	19.7107	24.0298	GO:0030001||GO:0055085||GO:0006810||GO:0006811||GO:0006812||GO:0008150||GO:0051179||GO:0051234	metal ion transport||transmembrane transport||transport||ion transport||cation transport||biological_process||localization||establishment of localization	GO:0016020||GO:0005575	membrane||cellular_component	GO:0046873||GO:0003674||GO:0005215||GO:0022857||GO:0008324||GO:0015075||GO:0015318||GO:0022890	metal ion transmembrane transporter activity||molecular_function||transporter activity||transmembrane transporter activity||cation transmembrane transporter activity||ion transmembrane transporter activity||inorganic molecular entity transmembrane transporter activity||inorganic cation transmembrane transporter activity	ko02000	Transporters
arahy.Tifrunner.gnm1.ann1.2FHK03	arahy.2FHK03	arahy.Tifrunner.gnm1.Arahy.11	149052599	149056251	-	3448	-	PF00291:Pyridoxal-phosphate dependent enzyme	PALP	7.63664	7.21735	6.97856	13.9456	13.5434	9.60902	26.9594	6.8299	27.9665	2.53295	3.87467	4.06744	19.57	12.4389	14.3599	13.3371	18.5243	13.4452	9.45555	6.14622	7.2699	3.78633	2.48929	3.27677	--	--	--	--	--	--	ko00260||ko00750	Glycine, serine and threonine metabolism||Vitamin B6 metabolism
arahy.Tifrunner.gnm1.ann1.2FZ5KR	arahy.2FZ5KR	arahy.Tifrunner.gnm1.Arahy.03	11834430	11838678	+	6705	-	PF09335:SNARE associated Golgi protein	-	0.920411	1.80815	1.99975	1.89479	3.22406	2.85347	3.52028	3.20615	3.77389	2.85647	2.16833	2.65266	3.2719	3.38728	3.30565	5.24473	3.59613	6.04835	3.54785	3.51559	2.95672	3.06428	2.72941	5.39218	--	--	--	--	--	--	--	--
arahy.Tifrunner.gnm1.ann1.2G648V	arahy.2G648V	arahy.Tifrunner.gnm1.Arahy.17	10296725	10297492	+	768	-	PF00462:Glutaredoxin	-	7.49991	5.57852	7.85908	3.7168	3.27518	3.22035	0.723146	1.87053	0.712385	4.58865	6.13965	7.49794	8.25347	7.03515	7.85209	3.33685	2.61028	5.2805	4.83975	4.94331	7.43781	7.59383	7.83597	10.7644	GO:0045454||GO:0008150||GO:0009987||GO:0019725||GO:0042592||GO:0050789||GO:0050794||GO:0065007||GO:0065008	cell redox homeostasis||biological_process||cellular process||cellular homeostasis||homeostatic process||regulation of biological process||regulation of cellular process||biological regulation||regulation of biological quality			GO:0009055||GO:0015035||GO:0003674||GO:0003824||GO:0016491||GO:0015036||GO:0016667	electron transfer activity||protein disulfide oxidoreductase activity||molecular_function||catalytic activity||oxidoreductase activity||disulfide oxidoreductase activity||oxidoreductase activity, acting on a sulfur group of donors	ko01009||ko03110	Protein phosphatases and associated proteins||Chaperones and folding catalysts
arahy.Tifrunner.gnm1.ann1.2GR8KM	arahy.2GR8KM	arahy.Tifrunner.gnm1.Arahy.18	18941644	18947527	-	5161	-	PF08276:PAN-like domain|PF00954:S-locus glycoprotein domain|PF07714:Protein tyrosine kinase|PF01453:D-mannose binding lectin	Pkinase_Tyr	10.0205	4.08884	3.08465	57.9499	49.3095	31.0857	110.569	31.5829	96.415	8.14448	4.26361	4.50801	0.548763	0.629987	0.614977	12.1379	132.909	42.7096	24.0133	8.0697	6.35438	21.0247	10.1313	4.3463	GO:0048544||GO:0006468||GO:0000003||GO:0007154||GO:0008037||GO:0008150||GO:0009856||GO:0009875||GO:0009987||GO:0022414||GO:0032501||GO:0044706||GO:0051704||GO:0008152||GO:0006464||GO:0006793||GO:0006796||GO:0006807||GO:0016310||GO:0019538||GO:0036211||GO:0043170||GO:0043412||GO:0044237||GO:0044238||GO:0044260||GO:0044267||GO:0071704||GO:1901564	recognition of pollen||protein phosphorylation||reproduction||cell communication||cell recognition||biological_process||pollination||pollen-pistil interaction||cellular process||reproductive process||multicellular organismal process||multi-multicellular organism process||multi-organism process||metabolic process||cellular protein modification process||phosphorus metabolic process||phosphate-conta…			GO:0004672||GO:0003674||GO:0003824||GO:0016301||GO:0016740||GO:0016772||GO:0016773||GO:0140096	protein kinase activity||molecular_function||catalytic activity||kinase activity||transferase activity||transferase activity, transferring phosphorus-containing groups||phosphotransferase activity, alcohol group as acceptor||catalytic activity, acting on a protein	--	--
arahy.Tifrunner.gnm1.ann1.2GZ3LH	arahy.2GZ3LH	arahy.Tifrunner.gnm1.Arahy.03	125766958	125777073	+	3275	-	PF01641:SelR domain|PF00999:Sodium/hydrogen exchanger family|PF02254:TrkA-N domain	Na_H_Exchanger	34.9867	57.8245	49.2411	72.7851	63.8699	54.245	57.4878	21.3371	60.5164	12.5852	8.83359	8.0683	68.0709	67.188	75.9797	69.9471	66.7553	73.9093	13.9435	14.2394	15.7183	12.3021	6.08505	11.3425	GO:0055114||GO:0006812||GO:0055085||GO:0006813||GO:0008152||GO:0008150||GO:0006810||GO:0006811||GO:0051179||GO:0051234||GO:0030001||GO:0015672	oxidation-reduction process||cation transport||transmembrane transport||potassium ion transport||metabolic process||biological_process||transport||ion transport||localization||establishment of localization||metal ion transport||monovalent inorganic cation transport	GO:0016021||GO:0005575||GO:0016020||GO:0031224||GO:0044425	integral component of membrane||cellular_component||membrane||intrinsic component of membrane||membrane part	GO:0033743||GO:0015299||GO:0003674||GO:0003824||GO:0016491||GO:0016667||GO:0016671||GO:0005215||GO:0022857||GO:0015291||GO:0008324||GO:0015075||GO:0015077||GO:0015078||GO:0015297||GO:0015298||GO:0015318||GO:0022804||GO:0022890	peptide-methionine (R)-S-oxide reductase activity||solute:proton antiporter activity||molecular_function||catalytic activity||oxidoreductase activity||oxidoreductase activity, acting on a sulfur group of donors||oxidoreductase activity, acting on a sulfur group of donors, disulfide as acceptor||transporter activity||transmembrane transporter activity||secondary active transmembrane transporter ac…	--	--
arahy.Tifrunner.gnm1.ann1.2H46NI	arahy.2H46NI	arahy.Tifrunner.gnm1.Arahy.14	126570759	126573161	+	1514	-	PF00106:short chain dehydrogenase	adh_short	9.48394	18.9957	14.9566	9.8519	12.7132	6.04113	3.75998	0.847194	2.30372	1.34937	0.681282	1.07355	34.4141	27.9179	41.0189	9.30968	11.7698	6.82784	1.1223	1.45963	1.55356	1.59031	1.30325	1.56532	GO:0008152||GO:0008150	metabolic process||biological_process			GO:0016491||GO:0003674||GO:0003824	oxidoreductase activity||molecular_function||catalytic activity	ko00902	Monoterpenoid biosynthesis
arahy.Tifrunner.gnm1.ann1.2H5V0G	arahy.2H5V0G	arahy.Tifrunner.gnm1.Arahy.13	131991803	131997451	-	2502	-	PF00415:Regulator of chromosome condensation (RCC1) repeat|PF13540:Regulator of chromosome condensation (RCC1) repeat	-	18.2033	43.4464	21.9057	56.7552	24.7107	26.4097	168.366	45.7695	217.576	46.3174	19.0422	14.5887	92.9107	55.4583	88.185	35.024	68.951	43.0961	71.2442	45.6117	73.7834	63.107	22.2982	23.1733	--	--	--	--	--	--	--	--
arahy.Tifrunner.gnm1.ann1.2HG3UE	arahy.2HG3UE	arahy.Tifrunner.gnm1.Arahy.03	118920409	118925899	+	3211	-	PF03364:Polyketide cyclase / dehydrase and lipid transport	-	17.9509	27.1252	34.2765	36.2853	39.9395	57.7386	54.1366	33.1708	46.473	5.59886	7.60238	8.07003	39.5649	42.1854	45.3367	93.4221	37.1125	76.1006	18.9013	22.4995	15.9478	6.08202	4.74693	14.023	--	--	--	--	--	--	--	--
arahy.Tifrunner.gnm1.ann1.2HN52Q	arahy.2HN52Q	arahy.Tifrunner.gnm1.Arahy.12	2535411	2539172	-	3762	-	PF00931:NB-ARC domain	NB-ARC	1.13738	1.19941	1.22753	0.790833	0.639546	0.645019	1.14412	0.436415	0.781692	0.488744	0.522245	0.629554	0.645288	0.482971	0.281224	0.567672	0.32565	0.105686	0.564582	0.542235	0.303681	0.142225	0.485151	0.293002					GO:0043531||GO:0000166||GO:0003674||GO:0005488||GO:0017076||GO:0030554||GO:0032553||GO:0032555||GO:0032559||GO:0036094||GO:0043167||GO:0043168||GO:0097159||GO:0097367||GO:1901265||GO:1901363	ADP binding||nucleotide binding||molecular_function||binding||purine nucleotide binding||adenyl nucleotide binding||ribonucleotide binding||purine ribonucleotide binding||adenyl ribonucleotide binding||small molecule binding||ion binding||anion binding||organic cyclic compound binding||carbohydrate derivative binding||nucleoside phosphate binding||heterocyclic compound binding	--	--
arahy.Tifrunner.gnm1.ann1.2HNW91	arahy.2HNW91	arahy.Tifrunner.gnm1.Arahy.14	138141083	138145763	-	2794	-	PF07724:AAA domain (Cdc48 subfamily)|PF10431:C-terminal, D2-small domain, of ClpB protein|PF01419:Jacalin-like lectin domain	-	5.74285	3.24623	1.37735	0.172674	1.86576	1.98751	0.472089	0.881422	1.02804	0.310756	0.228534	0.199451	0	0	0	0	0	0	0	0	0	0	0.017655	0					GO:0005524||GO:0000166||GO:0003674||GO:0005488||GO:0008144||GO:0017076||GO:0030554||GO:0032553||GO:0032555||GO:0032559||GO:0035639||GO:0036094||GO:0043167||GO:0043168||GO:0097159||GO:0097367||GO:1901265||GO:1901363	ATP binding||nucleotide binding||molecular_function||binding||drug binding||purine nucleotide binding||adenyl nucleotide binding||ribonucleotide binding||purine ribonucleotide binding||adenyl ribonucleotide binding||purine ribonucleoside triphosphate binding||small molecule binding||ion binding||anion binding||organic cyclic compound binding||carbohydrate derivative binding||nucleoside phosphate …	ko04213||ko03110	Longevity regulating pathway - multiple species||Chaperones and folding catalysts
arahy.Tifrunner.gnm1.ann1.2HRU1H	arahy.2HRU1H	arahy.Tifrunner.gnm1.Arahy.08	16729724	16736443	-	2210	-	PF00069:Protein kinase domain|PF00433:Protein kinase C terminal domain	Pkinase	11.2071	11.6522	14.7737	14.0624	12.9651	16.7655	7.60187	4.31807	7.82914	0.83197	2.0447	1.95421	12.7542	14.9068	13.5477	15.1391	12.775	12.9892	1.58576	2.02553	1.73328	1.23473	0.825855	1.19704	GO:0006468||GO:0008152||GO:0006464||GO:0006793||GO:0006796||GO:0006807||GO:0008150||GO:0009987||GO:0016310||GO:0019538||GO:0036211||GO:0043170||GO:0043412||GO:0044237||GO:0044238||GO:0044260||GO:0044267||GO:0071704||GO:1901564	protein phosphorylation||metabolic process||cellular protein modification process||phosphorus metabolic process||phosphate-containing compound metabolic process||nitrogen compound metabolic process||biological_process||cellular process||phosphorylation||protein metabolic process||protein modification process||macromolecule metabolic process||macromolecule modification||cellular metabolic process|…			GO:0004672||GO:0005524||GO:0004674||GO:0003674||GO:0003824||GO:0016301||GO:0016740||GO:0016772||GO:0016773||GO:0140096||GO:0000166||GO:0005488||GO:0008144||GO:0017076||GO:0030554||GO:0032553||GO:0032555||GO:0032559||GO:0035639||GO:0036094||GO:0043167||GO:0043168||GO:0097159||GO:0097367||GO:1901265||GO:1901363	protein kinase activity||ATP binding||protein serine/threonine kinase activity||molecular_function||catalytic activity||kinase activity||transferase activity||transferase activity, transferring phosphorus-containing groups||phosphotransferase activity, alcohol group as acceptor||catalytic activity, acting on a protein||nucleotide binding||binding||drug binding||purine nucleotide binding||adenyl n…	--	--
arahy.Tifrunner.gnm1.ann1.2I1JD4	arahy.2I1JD4	arahy.Tifrunner.gnm1.Arahy.18	134293196	134295606	+	1149	-	PF03083:Sugar efflux transporter for intercellular exchange	-	12.067	28.1638	29.8614	24.6684	19.2582	15.23	9.3046	18.2184	15.8919	2.75594	0.683964	1.33375	17.4108	28.8799	27.1167	32.0926	25.9287	20.0006	3.09628	2.90962	2.51499	5.12234	3.09106	1.82273			GO:0016021||GO:0005575||GO:0016020||GO:0031224||GO:0044425	integral component of membrane||cellular_component||membrane||intrinsic component of membrane||membrane part			ko02000	Transporters
arahy.Tifrunner.gnm1.ann1.2I1UXC	arahy.2I1UXC	arahy.Tifrunner.gnm1.Arahy.11	145814034	145817114	-	1402	-	-	-	10.1242	10.3704	10.1994	13.0764	13.0788	16.3426	25.7485	15.7724	39.6578	8.92515	10.405	13.2493	5.77169	6.99137	7.13108	19.0405	9.29425	14.5764	6.40065	3.55663	8.14869	7.89983	4.22209	14.1912	--	--	--	--	--	--	--	--
arahy.Tifrunner.gnm1.ann1.2IC2UY	arahy.2IC2UY	arahy.Tifrunner.gnm1.Arahy.11	2059002	2066998	+	1841	-	PF00069:Protein kinase domain|PF01657:Salt stress response/antifungal	Pkinase	0.223478	0.297084	0.0660107	0.50228	2.11874	0.278822	17.9117	1.4213	12.4816	1.96971	0.453553	2.52248	0.170932	0.155831	0.0287335	0.154668	0.211734	0.30235	0.894115	0.615574	0.657061	2.00535	0.482295	0.478989	GO:0006468||GO:0008152||GO:0006464||GO:0006793||GO:0006796||GO:0006807||GO:0008150||GO:0009987||GO:0016310||GO:0019538||GO:0036211||GO:0043170||GO:0043412||GO:0044237||GO:0044238||GO:0044260||GO:0044267||GO:0071704||GO:1901564	protein phosphorylation||metabolic process||cellular protein modification process||phosphorus metabolic process||phosphate-containing compound metabolic process||nitrogen compound metabolic process||biological_process||cellular process||phosphorylation||protein metabolic process||protein modification process||macromolecule metabolic process||macromolecule modification||cellular metabolic process|…			GO:0004672||GO:0005524||GO:0003674||GO:0003824||GO:0016301||GO:0016740||GO:0016772||GO:0016773||GO:0140096||GO:0000166||GO:0005488||GO:0008144||GO:0017076||GO:0030554||GO:0032553||GO:0032555||GO:0032559||GO:0035639||GO:0036094||GO:0043167||GO:0043168||GO:0097159||GO:0097367||GO:1901265||GO:1901363	protein kinase activity||ATP binding||molecular_function||catalytic activity||kinase activity||transferase activity||transferase activity, transferring phosphorus-containing groups||phosphotransferase activity, alcohol group as acceptor||catalytic activity, acting on a protein||nucleotide binding||binding||drug binding||purine nucleotide binding||adenyl nucleotide binding||ribonucleotide binding|…	--	--
arahy.Tifrunner.gnm1.ann1.2IXB55	arahy.2IXB55	arahy.Tifrunner.gnm1.Arahy.11	146520568	146521662	-	714	-	PF00957:Synaptobrevin|PF13774:Regulated-SNARE-like domain	-	0.460979	0.255337	0.397143	0.619393	0.867956	0.130713	48.7121	13.581	49.1366	3.86272	1.651	1.95121	0.503698	0.669666	0.963134	0.697903	0.779917	0.890959	3.19783	0.952329	3.29425	14.9874	3.178	2.00694	GO:0016192||GO:0006810||GO:0008150||GO:0051179||GO:0051234	vesicle-mediated transport||transport||biological_process||localization||establishment of localization	GO:0016021||GO:0005575||GO:0016020||GO:0031224||GO:0044425	integral component of membrane||cellular_component||membrane||intrinsic component of membrane||membrane part			ko04130||ko04138||ko04131	SNARE interactions in vesicular transport||Autophagy - yeast||Membrane trafficking
arahy.Tifrunner.gnm1.ann1.2JU0J2	arahy.2JU0J2	arahy.Tifrunner.gnm1.Arahy.13	4124749	4127600	+	2107	-	-	-	2.26508	1.5791	2.0187	0.629682	0.432536	0.597981	0.461276	1.04706	0.16229	0.26664	0.559474	0.440805	0.341377	0.771562	0.401696	0.844638	0.555011	0.22644	0.453622	0.914362	0.25516	0.431698	0.257527	0.549306	--	--	--	--	--	--	--	--
arahy.Tifrunner.gnm1.ann1.2K72KI	arahy.2K72KI	arahy.Tifrunner.gnm1.Arahy.06	110431382	110433438	-	1221	-	-	-	11.1196	17.8055	17.7494	20.843	32.9311	24.6891	102.683	73.1143	171.112	44.5065	33.9516	35.3331	20.5078	19.3058	32.1029	62.3826	52.8584	90.0033	114.722	64.5064	94.5022	58.2816	28.4414	57.506					GO:0031072||GO:0051082||GO:0005515||GO:0003674||GO:0005488	heat shock protein binding||unfolded protein binding||protein binding||molecular_function||binding	--	--
arahy.Tifrunner.gnm1.ann1.2KE7WA	arahy.2KE7WA	arahy.Tifrunner.gnm1.Arahy.07	3510471	3515826	+	3702	-	PF13855:Leucine rich repeat|PF00069:Protein kinase domain	Pkinase	0.466769	0.615582	0.689368	0.119462	0.246179	0.479	0	0.194026	0.0738941	0.11037	0.238819	0.150531	0.145721	0.245399	0.100024	0.0384582	0.0752108	0.0214798	0.157776	0.137756	0.127072	0.101171	0	0.0744377	GO:0006468||GO:0008152||GO:0006464||GO:0006793||GO:0006796||GO:0006807||GO:0008150||GO:0009987||GO:0016310||GO:0019538||GO:0036211||GO:0043170||GO:0043412||GO:0044237||GO:0044238||GO:0044260||GO:0044267||GO:0071704||GO:1901564	protein phosphorylation||metabolic process||cellular protein modification process||phosphorus metabolic process||phosphate-containing compound metabolic process||nitrogen compound metabolic process||biological_process||cellular process||phosphorylation||protein metabolic process||protein modification process||macromolecule metabolic process||macromolecule modification||cellular metabolic process|…			GO:0005515||GO:0004672||GO:0005524||GO:0003674||GO:0005488||GO:0003824||GO:0016301||GO:0016740||GO:0016772||GO:0016773||GO:0140096||GO:0000166||GO:0008144||GO:0017076||GO:0030554||GO:0032553||GO:0032555||GO:0032559||GO:0035639||GO:0036094||GO:0043167||GO:0043168||GO:0097159||GO:0097367||GO:1901265||GO:1901363	protein binding||protein kinase activity||ATP binding||molecular_function||binding||catalytic activity||kinase activity||transferase activity||transferase activity, transferring phosphorus-containing groups||phosphotransferase activity, alcohol group as acceptor||catalytic activity, acting on a protein||nucleotide binding||drug binding||purine nucleotide binding||adenyl nucleotide binding||ribonu…	--	--
arahy.Tifrunner.gnm1.ann1.2KT39E	arahy.2KT39E	arahy.Tifrunner.gnm1.Arahy.11	132988482	132988849	-	267	-	-	-	0.154091	0	0	0.150578	0.682662	0.87387	10.6603	6.14905	4.35435	2.10416	2.75939	1.91321	0	0	0	0.266615	0.208562	1.19128	0.198872	1.48556	0.503392	4.20827	1.29325	0.825673	--	--	--	--	--	--	ko00010||ko00620||ko00230||ko04922||ko05203||ko05230||ko04930||ko05165||ko04131||ko04147	Glycolysis / Gluconeogenesis||Pyruvate metabolism||Purine metabolism||Glucagon signaling pathway||Viral carcinogenesis||Central carbon metabolism in cancer||Type II diabetes mellitus||Human papillomavirus infection||Membrane trafficking||Exosome
arahy.Tifrunner.gnm1.ann1.2KW6XR	arahy.2KW6XR	arahy.Tifrunner.gnm1.Arahy.11	4124401	4132104	-	2358	-	PF00733:Asparagine synthase|PF13537:Glutamine amidotransferase domain	-	54.2807	97.5146	116.922	35.0722	55.145	94.5563	31.8552	39.252	55.3666	11.9562	3.62442	4.23424	148.287	119.9	346.598	256.336	150.173	233.766	50.4868	33.5223	65.5213	8.30487	5.4809	18.4881	GO:0006529||GO:0008152||GO:0006082||GO:0006520||GO:0006528||GO:0006807||GO:0008150||GO:0008652||GO:0009058||GO:0009066||GO:0009067||GO:0009987||GO:0016053||GO:0019752||GO:0032787||GO:0034641||GO:0043436||GO:0043603||GO:0043604||GO:0044237||GO:0044238||GO:0044249||GO:0044271||GO:0044281||GO:0044283||GO:0046394||GO:0071704||GO:0072330||GO:1901564||GO:1901566||GO:1901576||GO:1901605||GO:1901607	asparagine biosynthetic process||metabolic process||organic acid metabolic process||cellular amino acid metabolic process||asparagine metabolic process||nitrogen compound metabolic process||biological_process||cellular amino acid biosynthetic process||biosynthetic process||aspartate family amino acid metabolic process||aspartate family amino acid biosynthetic process||cellular process||organic ac…			GO:0004066||GO:0003674||GO:0003824||GO:0016874||GO:0016879||GO:0016884	asparagine synthase (glutamine-hydrolyzing) activity||molecular_function||catalytic activity||ligase activity||ligase activity, forming carbon-nitrogen bonds||carbon-nitrogen ligase activity, with glutamine as amido-N-donor	ko00250||ko01002	Alanine, aspartate and glutamate metabolism||Peptidases and inhibitors
arahy.Tifrunner.gnm1.ann1.2LCT5X	arahy.2LCT5X	arahy.Tifrunner.gnm1.Arahy.07	16126783	16130262	+	3035	-	PF03000:NPH3 family|PF00651:BTB/POZ domain	BTB	80.0345	114.613	115.052	207.022	184.997	197.16	24.9553	14.1662	17.6662	9.84452	23.0616	22.1866	99.3455	100.985	68.027	75.2673	103.116	128.277	5.93098	8.45753	7.10777	5.67666	9.36177	9.75158					GO:0005515||GO:0003674||GO:0005488	protein binding||molecular_function||binding	--	--
arahy.Tifrunner.gnm1.ann1.2M3JSP	arahy.2M3JSP	arahy.Tifrunner.gnm1.Arahy.20	142354645	142358557	+	1011	-	PF01191:RNA polymerase Rpb5, C-terminal domain|PF03871:RNA polymerase Rpb5, N-terminal domain	-	0	0.0901636	0.0400678	0.238601	0.14423	0.369256	1.37333	1.67468	1.55583	0	0.485828	0.275601	0	0.0472939	0	0.0704116	0	0.55057	0	0.280235	0	0.211692	0.146374	0.109028	GO:0006351||GO:0008152||GO:0006139||GO:0006725||GO:0006807||GO:0008150||GO:0009058||GO:0009059||GO:0009987||GO:0010467||GO:0016070||GO:0018130||GO:0019438||GO:0032774||GO:0034641||GO:0034645||GO:0034654||GO:0043170||GO:0044237||GO:0044238||GO:0044249||GO:0044260||GO:0044271||GO:0046483||GO:0071704||GO:0090304||GO:0097659||GO:1901360||GO:1901362||GO:1901576	transcription, DNA-templated||metabolic process||nucleobase-containing compound metabolic process||cellular aromatic compound metabolic process||nitrogen compound metabolic process||biological_process||biosynthetic process||macromolecule biosynthetic process||cellular process||gene expression||RNA metabolic process||heterocycle biosynthetic process||aromatic compound biosynthetic process||RNA bio…	GO:0005634||GO:0005622||GO:0005575||GO:0005623||GO:0043231||GO:0043226||GO:0043227||GO:0043229||GO:0044424||GO:0044464	nucleus||intracellular||cellular_component||cell||intracellular membrane-bounded organelle||organelle||membrane-bounded organelle||intracellular organelle||intracellular part||cell part	GO:0003677||GO:0003899||GO:0003674||GO:0003676||GO:0005488||GO:0097159||GO:1901363||GO:0003824||GO:0016740||GO:0016772||GO:0016779||GO:0034062||GO:0097747||GO:0140098	DNA binding||DNA-directed 5'-3' RNA polymerase activity||molecular_function||nucleic acid binding||binding||organic cyclic compound binding||heterocyclic compound binding||catalytic activity||transferase activity||transferase activity, transferring phosphorus-containing groups||nucleotidyltransferase activity||5'-3' RNA polymerase activity||RNA polymerase activity||catalytic activity, acting on R…	ko03020||ko04623||ko05016||ko03021||ko03400	RNA polymerase||Cytosolic DNA-sensing pathway||Huntington disease||Transcription machinery||DNA repair and recombination proteins
arahy.Tifrunner.gnm1.ann1.2P7QNR	arahy.2P7QNR	arahy.Tifrunner.gnm1.Arahy.12	99978534	99983202	-	1199	-	PF12906:RING-variant domain	-	7.8922	9.23718	8.64903	16.3634	11.0974	11.7148	4.68989	2.52465	4.44899	1.27791	2.25308	1.66545	15.11	10.8469	10.9414	8.01512	9.24231	9.1522	0.620004	1.32325	0.840735	0.401623	0.78168	0.597563					GO:0008270||GO:0003674||GO:0005488||GO:0046872||GO:0043167||GO:0043169||GO:0046914	zinc ion binding||molecular_function||binding||metal ion binding||ion binding||cation binding||transition metal ion binding	--	--
arahy.Tifrunner.gnm1.ann1.2P82C9	arahy.2P82C9	arahy.Tifrunner.gnm1.Arahy.14	140033413	140037294	+	1652	-	PF13839:GDSL/SGNH-like Acyl-Esterase family found in Pmr5 and Cas1p|PF14416:PMR5 N terminal Domain	-	24.4314	23.9476	42.6664	10.5135	27.0317	32.3715	5.46299	8.44749	8.65211	0.556493	7.87896	18.5249	0.163275	0.463091	0.576374	0.0861817	0.0337083	0.144403	0.0321422	0	0	0	1.01523	0.0333618	--	--	--	--	--	--	--	--
arahy.Tifrunner.gnm1.ann1.2R0HNS	arahy.2R0HNS	arahy.Tifrunner.gnm1.Arahy.20	10053709	10060873	-	2751	-	PF00493:MCM2/3/5 family	MCM	0.0897326	0.132542	0.0294501	0.0146144	0.0530049	0.0169628	2.75064	0.27975	2.03849	0.074262	0.178543	0.0844035	0.0163413	0	0	0	0	0.0289052	0.154413	0.102987	0	0.213943	0.0537929	0.220375	GO:0006260||GO:0008152||GO:0006139||GO:0006259||GO:0006725||GO:0006807||GO:0008150||GO:0009058||GO:0009059||GO:0009987||GO:0034641||GO:0034645||GO:0043170||GO:0044237||GO:0044238||GO:0044249||GO:0044260||GO:0046483||GO:0071704||GO:0090304||GO:1901360||GO:1901576	DNA replication||metabolic process||nucleobase-containing compound metabolic process||DNA metabolic process||cellular aromatic compound metabolic process||nitrogen compound metabolic process||biological_process||biosynthetic process||macromolecule biosynthetic process||cellular process||cellular nitrogen compound metabolic process||cellular macromolecule biosynthetic process||macromolecule metabo…			GO:0003677||GO:0005524||GO:0003674||GO:0003676||GO:0005488||GO:0097159||GO:1901363||GO:0000166||GO:0008144||GO:0017076||GO:0030554||GO:0032553||GO:0032555||GO:0032559||GO:0035639||GO:0036094||GO:0043167||GO:0043168||GO:0097367||GO:1901265	DNA binding||ATP binding||molecular_function||nucleic acid binding||binding||organic cyclic compound binding||heterocyclic compound binding||nucleotide binding||drug binding||purine nucleotide binding||adenyl nucleotide binding||ribonucleotide binding||purine ribonucleotide binding||adenyl ribonucleotide binding||purine ribonucleoside triphosphate binding||small molecule binding||ion binding||ani…	ko03032	DNA replication proteins
arahy.Tifrunner.gnm1.ann1.2R4GL5	arahy.2R4GL5	arahy.Tifrunner.gnm1.Arahy.13	2965135	2973467	+	1550	-	PF00403:Heavy-metal-associated domain	HMA	54.8123	14.5849	11.081	81.472	123.027	51.6924	189.097	84.9695	95.7445	11.6975	146.274	132.246	9.07802	4.9665	2.3207	30.3115	524.204	71.3098	106.369	151.383	29.8294	43.7707	37.5212	128.006	GO:0030001||GO:0006810||GO:0006811||GO:0006812||GO:0008150||GO:0051179||GO:0051234	metal ion transport||transport||ion transport||cation transport||biological_process||localization||establishment of localization			GO:0046872||GO:0003674||GO:0005488||GO:0043167||GO:0043169	metal ion binding||molecular_function||binding||ion binding||cation binding	--	--
arahy.Tifrunner.gnm1.ann1.2R4K9R	arahy.2R4K9R	arahy.Tifrunner.gnm1.Arahy.16	9903646	9905942	-	1836	-	PF15801:zf-MYND-like zinc finger, mRNA-binding	-	5.24364	4.41875	3.6846	2.38685	2.879	2.43998	1.89058	1.70461	1.48996	2.61488	2.56822	3.23757	4.35839	3.672	5.70472	2.52021	2.30509	2.4687	4.1357	4.81455	4.50215	3.58449	4.35248	2.73167	--	--	--	--	--	--	ko03018||ko03019	RNA degradation||Messenger RNA biogenesis
arahy.Tifrunner.gnm1.ann1.2R4QUJ	arahy.2R4QUJ	arahy.Tifrunner.gnm1.Arahy.06	110306122	110308707	+	759	-	PF00255:Glutathione peroxidase	GSHPx	22.1703	37.6512	38.3203	63.4051	66.6645	71.8722	84.1479	73.1399	99.9253	129.064	59.9242	54.5763	73.3259	65.957	69.625	125.021	96.185	110.529	79.2636	83.4649	73.7548	95.9427	68.0455	100.352	GO:0006979||GO:0055114||GO:0006950||GO:0008150||GO:0050896||GO:0008152	response to oxidative stress||oxidation-reduction process||response to stress||biological_process||response to stimulus||metabolic process			GO:0004602||GO:0003674||GO:0003824||GO:0004601||GO:0016491||GO:0016209||GO:0016684	glutathione peroxidase activity||molecular_function||catalytic activity||peroxidase activity||oxidoreductase activity||antioxidant activity||oxidoreductase activity, acting on peroxide as acceptor	ko00590||ko00480||ko04918	Arachidonic acid metabolism||Glutathione metabolism||Thyroid hormone synthesis
arahy.Tifrunner.gnm1.ann1.2RCZ08	arahy.2RCZ08	arahy.Tifrunner.gnm1.Arahy.10	72100778	72104939	-	889	-	PF00069:Protein kinase domain	Pkinase	11.5236	9.43341	11.5283	3.97972	5.6588	5.03915	3.98259	2.65476	2.07705	2.98744	3.14924	3.2387	0	0	0	0	0	0	0	0	0	0	0	0	GO:0006468||GO:0008152||GO:0006464||GO:0006793||GO:0006796||GO:0006807||GO:0008150||GO:0009987||GO:0016310||GO:0019538||GO:0036211||GO:0043170||GO:0043412||GO:0044237||GO:0044238||GO:0044260||GO:0044267||GO:0071704||GO:1901564	protein phosphorylation||metabolic process||cellular protein modification process||phosphorus metabolic process||phosphate-containing compound metabolic process||nitrogen compound metabolic process||biological_process||cellular process||phosphorylation||protein metabolic process||protein modification process||macromolecule metabolic process||macromolecule modification||cellular metabolic process|…			GO:0004672||GO:0005524||GO:0003674||GO:0003824||GO:0016301||GO:0016740||GO:0016772||GO:0016773||GO:0140096||GO:0000166||GO:0005488||GO:0008144||GO:0017076||GO:0030554||GO:0032553||GO:0032555||GO:0032559||GO:0035639||GO:0036094||GO:0043167||GO:0043168||GO:0097159||GO:0097367||GO:1901265||GO:1901363	protein kinase activity||ATP binding||molecular_function||catalytic activity||kinase activity||transferase activity||transferase activity, transferring phosphorus-containing groups||phosphotransferase activity, alcohol group as acceptor||catalytic activity, acting on a protein||nucleotide binding||binding||drug binding||purine nucleotide binding||adenyl nucleotide binding||ribonucleotide binding|…	ko03008||ko04310||ko04064||ko04137||ko04139||ko04520||ko04712||ko05235||ko05162||ko01001||ko03009	Ribosome biogenesis in eukaryotes||Wnt signaling pathway||NF-kappa B signaling pathway||Mitophagy - animal||Mitophagy - yeast||Adherens junction||Circadian rhythm - plant||PD-L1 expression and PD-1 checkpoint pathway in cancer||Measles||Protein kinases||Ribosome biogenesis
arahy.Tifrunner.gnm1.ann1.2S0QXG	arahy.2S0QXG	arahy.Tifrunner.gnm1.Arahy.17	113516780	113519547	+	2274	-	PF07526:Associated with HOX|PF05920:Homeobox KN domain	POX	0.0180925	0	0	0.22984	0.144278	0.184689	1.89277	0.789672	1.44357	0.0449197	0.0215995	0.0408433	0	0	0	0	0.0489763	0.0349684	0	0	0	0.211762	0.238614	0	GO:0006355||GO:0008152||GO:0006139||GO:0006351||GO:0006725||GO:0006807||GO:0008150||GO:0009058||GO:0009059||GO:0009889||GO:0009987||GO:0010467||GO:0010468||GO:0010556||GO:0016070||GO:0018130||GO:0019219||GO:0019222||GO:0019438||GO:0031323||GO:0031326||GO:0032774||GO:0034641||GO:0034645||GO:0034654||GO:0043170||GO:0044237||GO:0044238||GO:0044249||GO:0044260||GO:0044271||GO:0046483||GO:0050789||GO:…	regulation of transcription, DNA-templated||metabolic process||nucleobase-containing compound metabolic process||transcription, DNA-templated||cellular aromatic compound metabolic process||nitrogen compound metabolic process||biological_process||biosynthetic process||macromolecule biosynthetic process||regulation of biosynthetic process||cellular process||gene expression||regulation of gene expre…			GO:0003677||GO:0003674||GO:0003676||GO:0005488||GO:0097159||GO:1901363	DNA binding||molecular_function||nucleic acid binding||binding||organic cyclic compound binding||heterocyclic compound binding	--	--
arahy.Tifrunner.gnm1.ann1.2S665N	arahy.2S665N	arahy.Tifrunner.gnm1.Arahy.19	25883970	25888321	-	1827	-	PF03283:Pectinacetylesterase	-	0.0900764	0.224521	0.288238	0.242062	0.219483	1.58358	3.4958	1.96575	1.45986	0.22364	0.188188	0.482943	0.0492119	0.157025	0.0868609	1.87024	0.396234	1.04457	0.174381	0.713334	0.294265	0.380715	0.053999	0.301662					GO:0016787||GO:0003674||GO:0003824	hydrolase activity||molecular_function||catalytic activity	--	--
arahy.Tifrunner.gnm1.ann1.2SUK7S	arahy.2SUK7S	arahy.Tifrunner.gnm1.Arahy.13	41897732	41900296	-	1540	-	PF00320:GATA zinc finger	GATA	18.5408	23.0256	18.8602	55.4767	54.989	49.1494	40.0303	19.5896	34.9494	2.65318	21.114	22.7972	28.1991	29.3094	31.9107	90.2307	21.6236	92.2719	7.48212	5.07764	14.7061	6.70551	5.50937	13.5279	GO:0006355||GO:0008152||GO:0006139||GO:0006351||GO:0006725||GO:0006807||GO:0008150||GO:0009058||GO:0009059||GO:0009889||GO:0009987||GO:0010467||GO:0010468||GO:0010556||GO:0016070||GO:0018130||GO:0019219||GO:0019222||GO:0019438||GO:0031323||GO:0031326||GO:0032774||GO:0034641||GO:0034645||GO:0034654||GO:0043170||GO:0044237||GO:0044238||GO:0044249||GO:0044260||GO:0044271||GO:0046483||GO:0050789||GO:…	regulation of transcription, DNA-templated||metabolic process||nucleobase-containing compound metabolic process||transcription, DNA-templated||cellular aromatic compound metabolic process||nitrogen compound metabolic process||biological_process||biosynthetic process||macromolecule biosynthetic process||regulation of biosynthetic process||cellular process||gene expression||regulation of gene expre…			GO:0003700||GO:0008270||GO:0043565||GO:0003674||GO:0140110||GO:0005488||GO:0046872||GO:0043167||GO:0043169||GO:0046914||GO:0003676||GO:0003677||GO:0097159||GO:1901363	DNA binding transcription factor activity||zinc ion binding||sequence-specific DNA binding||molecular_function||transcription regulator activity||binding||metal ion binding||ion binding||cation binding||transition metal ion binding||nucleic acid binding||DNA binding||organic cyclic compound binding||heterocyclic compound binding	--	--
arahy.Tifrunner.gnm1.ann1.2TV28S	arahy.2TV28S	arahy.Tifrunner.gnm1.Arahy.07	13867826	13871997	-	2077	-	PF00067:Cytochrome P450	p450	4.02114	1.55802	6.82619	0.425852	1.22859	4.65074	0.701908	1.2104	1.38293	0.0983605	0.0945925	0.111793	0.194798	0.529478	0.611246	4.93539	1.28692	2.25882	0.0766956	0.136407	0.0323557	0.231847	0.118748	0.0530705	GO:0055114||GO:0008152||GO:0008150	oxidation-reduction process||metabolic process||biological_process			GO:0005506||GO:0016705||GO:0020037||GO:0003674||GO:0005488||GO:0046872||GO:0043167||GO:0043169||GO:0046914||GO:0003824||GO:0016491||GO:0046906||GO:0048037||GO:0097159||GO:1901363	iron ion binding||oxidoreductase activity, acting on paired donors, with incorporation or reduction of molecular oxygen||heme binding||molecular_function||binding||metal ion binding||ion binding||cation binding||transition metal ion binding||catalytic activity||oxidoreductase activity||tetrapyrrole binding||cofactor binding||organic cyclic compound binding||heterocyclic compound binding	--	--
arahy.Tifrunner.gnm1.ann1.2U5QAW	arahy.2U5QAW	arahy.Tifrunner.gnm1.Arahy.19	156423458	156425353	+	1566	-	-	-	2.15433	0.523882	0.620821	0.0770197	0.116393	0.417181	0	0.556963	0.262027	0.0326141	0.0940942	0.237235	0	0	0	0.409116	0.0711189	0.253889	0	0.0723673	0.0429136	0	0.0314994	0.17597	--	--	--	--	--	--	--	--
arahy.Tifrunner.gnm1.ann1.2UCE3W	arahy.2UCE3W	arahy.Tifrunner.gnm1.Arahy.09	18007482	18008186	+	456	-	-	-	26.9771	11.8942	4.53056	2.90952	2.47824	3.17238	13.854	8.21348	42.1432	11.7604	22.8352	13.5447	1.87313	1.25827	1.62407	3.59053	3.05296	6.62651	33.0704	15.657	19.3061	20.0644	7.13959	4.59281	--	--	--	--	--	--	--	--
arahy.Tifrunner.gnm1.ann1.2UMJ73	arahy.2UMJ73	arahy.Tifrunner.gnm1.Arahy.13	129341620	129343647	-	2028	-	PF00069:Protein kinase domain|PF00139:Legume lectin domain	Pkinase	2.29245	0.449484	0.55929	6.93861	6.38127	3.81969	9.92721	3.87073	6.37353	3.55098	2.32507	2.15249	0.0443344	0.047154	0	0.702033	5.07984	0.235261	2.48738	1.11762	1.09354	2.40087	1.02159	0.434822	GO:0006468||GO:0008152||GO:0006464||GO:0006793||GO:0006796||GO:0006807||GO:0008150||GO:0009987||GO:0016310||GO:0019538||GO:0036211||GO:0043170||GO:0043412||GO:0044237||GO:0044238||GO:0044260||GO:0044267||GO:0071704||GO:1901564	protein phosphorylation||metabolic process||cellular protein modification process||phosphorus metabolic process||phosphate-containing compound metabolic process||nitrogen compound metabolic process||biological_process||cellular process||phosphorylation||protein metabolic process||protein modification process||macromolecule metabolic process||macromolecule modification||cellular metabolic process|…			GO:0004672||GO:0005524||GO:0030246||GO:0003674||GO:0003824||GO:0016301||GO:0016740||GO:0016772||GO:0016773||GO:0140096||GO:0000166||GO:0005488||GO:0008144||GO:0017076||GO:0030554||GO:0032553||GO:0032555||GO:0032559||GO:0035639||GO:0036094||GO:0043167||GO:0043168||GO:0097159||GO:0097367||GO:1901265||GO:1901363	protein kinase activity||ATP binding||carbohydrate binding||molecular_function||catalytic activity||kinase activity||transferase activity||transferase activity, transferring phosphorus-containing groups||phosphotransferase activity, alcohol group as acceptor||catalytic activity, acting on a protein||nucleotide binding||binding||drug binding||purine nucleotide binding||adenyl nucleotide binding||r…	--	--
arahy.Tifrunner.gnm1.ann1.2V5SL7	arahy.2V5SL7	arahy.Tifrunner.gnm1.Arahy.04	5424538	5433040	-	4984	-	PF04755:PAP_fibrillin|PF13962:Domain of unknown function	-	21.9002	30.69	18.1329	41.5675	28.1598	20.5328	120.235	34.5163	169.888	77.0307	67.5952	55.5701	58.0339	44.2166	67.6194	31.7938	46.4572	42.5351	124.022	56.2997	93.9409	96.0924	71.9236	54.1737	--	--	--	--	--	--	--	--
arahy.Tifrunner.gnm1.ann1.2VFH9L	arahy.2VFH9L	arahy.Tifrunner.gnm1.Arahy.16	24242641	24243024	+	1709	-	-	-	0.0481479	0.133346	0.0948123	1.52913	0.405283	0.709936	11.7802	2.82199	5.88249	0.239081	0.229922	0.108692	0.210439	0.195845	0.0619055	3.08237	0.391008	0.977109	0.155351	0.629964	0.0393229	0.375694	0.317501	0.419238	--	--	--	--	--	--	--	--
arahy.Tifrunner.gnm1.ann1.2VK3FY	arahy.2VK3FY	arahy.Tifrunner.gnm1.Arahy.06	72496306	72497253	+	799	-	-	-	0.823877	3.0233	3.90383	13.7872	26.7361	33.0566	38.7512	15.3469	46.9051	27.4865	4.18018	6.62582	5.34509	4.42834	11.6522	50.249	34.5686	75.8358	8.9052	2.26938	8.15853	20.2904	9.07538	13.5197	--	--	--	--	--	--	--	--
arahy.Tifrunner.gnm1.ann1.2VK5QA	arahy.2VK5QA	arahy.Tifrunner.gnm1.Arahy.02	80678421	80684147	+	2340	-	PF00249:Myb-like DNA-binding domain	Myb_DNA-binding	3.28787	3.4865	2.26779	3.04109	2.58606	1.83468	2.81841	2.54338	4.73462	6.48243	6.2341	6.07277	2.78568	2.47244	2.30582	1.94697	3.28405	1.6991	8.0783	7.652	9.53475	6.2194	6.15547	4.68702					GO:0003677||GO:0003674||GO:0003676||GO:0005488||GO:0097159||GO:1901363	DNA binding||molecular_function||nucleic acid binding||binding||organic cyclic compound binding||heterocyclic compound binding	ko03000	Transcription factors
arahy.Tifrunner.gnm1.ann1.2XR4L9	arahy.2XR4L9	arahy.Tifrunner.gnm1.Arahy.20	34329723	34337927	-	2811	-	PF09279:Phosphoinositide-specific phospholipase C, efhand-like|PF00168:C2 domain|PF00388:Phosphatidylinositol-specific phospholipase C, X domain|PF00387:Phosphatidylinositol-specific phospholipase C, Y domain	PI-PLC-X	8.40118	10.0203	9.16522	47.4842	42.7698	54.1184	18.152	6.77146	17.0547	1.79875	2.18415	2.65978	12.858	6.93994	7.09451	4.25445	46.9697	9.78771	2.73901	5.74497	2.74931	2.60769	1.78992	0.588193	GO:0006629||GO:0007165||GO:0035556||GO:0008152||GO:0008150||GO:0044238||GO:0071704||GO:0007154||GO:0009987||GO:0023052||GO:0050789||GO:0050794||GO:0050896||GO:0051716||GO:0065007	lipid metabolic process||signal transduction||intracellular signal transduction||metabolic process||biological_process||primary metabolic process||organic substance metabolic process||cell communication||cellular process||signaling||regulation of biological process||regulation of cellular process||response to stimulus||cellular response to stimulus||biological regulation			GO:0005515||GO:0008081||GO:0004435||GO:0003674||GO:0005488||GO:0003824||GO:0016787||GO:0016788||GO:0042578||GO:0004620||GO:0004629||GO:0016298	protein binding||phosphoric diester hydrolase activity||phosphatidylinositol phospholipase C activity||molecular_function||binding||catalytic activity||hydrolase activity||hydrolase activity, acting on ester bonds||phosphoric ester hydrolase activity||phospholipase activity||phospholipase C activity||lipase activity	ko00562||ko04020||ko04070||ko04919||ko04933||ko04131	Inositol phosphate metabolism||Calcium signaling pathway||Phosphatidylinositol signaling system||Thyroid hormone signaling pathway||AGE-RAGE signaling pathway in diabetic complications||Membrane trafficking
arahy.Tifrunner.gnm1.ann1.2XU89G	arahy.2XU89G	arahy.Tifrunner.gnm1.Arahy.13	23770437	23777975	-	1502	-	PF08100:Dimerisation domain|PF00891:O-methyltransferase	-	1.23263	2.91309	14.9143	0.722713	3.78618	8.01564	1.61769	2.25446	1.50255	0.238027	0.359713	0.587442	4.69903	10.4414	20.955	85.6887	13.3839	38.7002	0.353521	2.5276	0.134227	0.534339	0.131366	0					GO:0046983||GO:0008171||GO:0005515||GO:0003674||GO:0005488||GO:0003824||GO:0008168||GO:0016740||GO:0016741	protein dimerization activity||O-methyltransferase activity||protein binding||molecular_function||binding||catalytic activity||methyltransferase activity||transferase activity||transferase activity, transferring one-carbon groups	--	--
arahy.Tifrunner.gnm1.ann1.2YL60G	arahy.2YL60G	arahy.Tifrunner.gnm1.Arahy.17	11325306	11328779	-	2174	-	PF00387:Phosphatidylinositol-specific phospholipase C, Y domain|PF09279:Phosphoinositide-specific phospholipase C, efhand-like|PF00388:Phosphatidylinositol-specific phospholipase C, X domain|PF00168:C2 domain	PI-PLC-X	4.40946	5.36702	3.68937	8.02606	5.58382	4.16419	15.9664	6.67876	15.0053	5.80276	8.87905	6.89961	2.33667	2.94715	1.55726	3.83108	2.25408	1.46307	4.12775	4.24846	4.60589	3.34715	2.85894	1.26756	GO:0006629||GO:0007165||GO:0035556||GO:0008152||GO:0008150||GO:0044238||GO:0071704||GO:0007154||GO:0009987||GO:0023052||GO:0050789||GO:0050794||GO:0050896||GO:0051716||GO:0065007	lipid metabolic process||signal transduction||intracellular signal transduction||metabolic process||biological_process||primary metabolic process||organic substance metabolic process||cell communication||cellular process||signaling||regulation of biological process||regulation of cellular process||response to stimulus||cellular response to stimulus||biological regulation			GO:0004435||GO:0008081||GO:0005515||GO:0003674||GO:0003824||GO:0004620||GO:0004629||GO:0016298||GO:0016787||GO:0016788||GO:0042578||GO:0005488	phosphatidylinositol phospholipase C activity||phosphoric diester hydrolase activity||protein binding||molecular_function||catalytic activity||phospholipase activity||phospholipase C activity||lipase activity||hydrolase activity||hydrolase activity, acting on ester bonds||phosphoric ester hydrolase activity||binding	ko00562||ko04020||ko04070||ko04919||ko04933||ko04131	Inositol phosphate metabolism||Calcium signaling pathway||Phosphatidylinositol signaling system||Thyroid hormone signaling pathway||AGE-RAGE signaling pathway in diabetic complications||Membrane trafficking
arahy.Tifrunner.gnm1.ann1.300FJ4	arahy.300FJ4	arahy.Tifrunner.gnm1.Arahy.09	48103475	48106219	+	1742	-	PF03171:2OG-Fe(II) oxygenase superfamily|PF14226:non-haem dioxygenase in morphine synthesis N-terminal	2OG-FeII_Oxy	0.188943	0.052328	0.0930162	0.300032	1.63228	0.241092	0.159408	1.97331	0.117777	14.0731	1.66355	15.3552	0.103226	0.0823435	0.394763	0.572104	0.127867	0.136943	0	0.0975836	0.0771559	0.368577	0.0283169	0.0949145	GO:0055114||GO:0008152||GO:0008150	oxidation-reduction process||metabolic process||biological_process			GO:0016491||GO:0003674||GO:0003824	oxidoreductase activity||molecular_function||catalytic activity	--	--
arahy.Tifrunner.gnm1.ann1.30RAY8	arahy.30RAY8	arahy.Tifrunner.gnm1.Arahy.05	106305249	106308555	+	1456	-	PF03098:Animal haem peroxidase	An_peroxidase	1.49763	1.43996	2.53178	0.552256	6.18419	2.01914	3.28992	1.76189	9.30014	0.0350781	0.23614	0.255158	0	0.0656787	0.145325	0.146675	0	0	0	0.0778346	0	0	0	0	GO:0006979||GO:0055114||GO:0006950||GO:0008150||GO:0050896||GO:0008152	response to oxidative stress||oxidation-reduction process||response to stress||biological_process||response to stimulus||metabolic process			GO:0004601||GO:0020037||GO:0003674||GO:0003824||GO:0016491||GO:0016209||GO:0016684||GO:0005488||GO:0046906||GO:0048037||GO:0097159||GO:1901363	peroxidase activity||heme binding||molecular_function||catalytic activity||oxidoreductase activity||antioxidant activity||oxidoreductase activity, acting on peroxide as acceptor||binding||tetrapyrrole binding||cofactor binding||organic cyclic compound binding||heterocyclic compound binding	ko00592	alpha-Linolenic acid metabolism
arahy.Tifrunner.gnm1.ann1.30U8EM	arahy.30U8EM	arahy.Tifrunner.gnm1.Arahy.06	10674237	10675545	+	750	-	PF03088:Strictosidine synthase	Str_synth	0.987417	0.790014	2.10644	0.911297	1.36095	0.435537	0.277688	0.0684081	0.455926	0	0	0	4.49551	2.99635	6.70045	1.13898	2.52444	0.848193	0	0	0.179207	0.0713402	0	0	GO:0009058||GO:0008152||GO:0008150	biosynthetic process||metabolic process||biological_process			GO:0016844||GO:0003674||GO:0003824||GO:0016829||GO:0016840||GO:0016843	strictosidine synthase activity||molecular_function||catalytic activity||lyase activity||carbon-nitrogen lyase activity||amine-lyase activity	--	--
arahy.Tifrunner.gnm1.ann1.31JHKV	arahy.31JHKV	arahy.Tifrunner.gnm1.Arahy.08	33212852	33218614	-	3129	-	PF13855:Leucine rich repeat|PF07714:Protein tyrosine kinase	Pkinase_Tyr	10.7951	6.4237	11.069	11.7054	4.74172	12.8854	6.01258	3.7877	7.80277	1.25685	4.39527	3.74004	3.76421	5.31777	3.00923	3.11681	4.87631	8.20848	1.39153	1.91957	2.01888	1.17988	0.693652	1.23297	GO:0006468||GO:0008152||GO:0006464||GO:0006793||GO:0006796||GO:0006807||GO:0008150||GO:0009987||GO:0016310||GO:0019538||GO:0036211||GO:0043170||GO:0043412||GO:0044237||GO:0044238||GO:0044260||GO:0044267||GO:0071704||GO:1901564	protein phosphorylation||metabolic process||cellular protein modification process||phosphorus metabolic process||phosphate-containing compound metabolic process||nitrogen compound metabolic process||biological_process||cellular process||phosphorylation||protein metabolic process||protein modification process||macromolecule metabolic process||macromolecule modification||cellular metabolic process|…			GO:0005515||GO:0004672||GO:0003674||GO:0005488||GO:0003824||GO:0016301||GO:0016740||GO:0016772||GO:0016773||GO:0140096	protein binding||protein kinase activity||molecular_function||binding||catalytic activity||kinase activity||transferase activity||transferase activity, transferring phosphorus-containing groups||phosphotransferase activity, alcohol group as acceptor||catalytic activity, acting on a protein	--	--
arahy.Tifrunner.gnm1.ann1.31L8TN	arahy.31L8TN	arahy.Tifrunner.gnm1.Arahy.19	31165748	31170076	-	2444	-	PF01344:Kelch motif|PF13415:Galactose oxidase, central domain	Kelch_1	2.02008	1.43596	3.69616	1.15151	1.83464	1.58477	0.0852152	0.209927	0.11193	0.0626928	0.020097	0.0190012	11.4227	8.99939	9.78315	1.74761	3.69114	1.07369	0.0651787	0	0.137485	0	0	0					GO:0005515||GO:0003674||GO:0005488	protein binding||molecular_function||binding	--	--
arahy.Tifrunner.gnm1.ann1.3266FY	arahy.3266FY	arahy.Tifrunner.gnm1.Arahy.11	143575296	143582341	-	2533	-	PF00450:Serine carboxypeptidase	Peptidase_S10	4.04439	3.9226	4.18999	3.96805	6.9224	5.30573	4.05624	1.86347	2.80792	0.463757	0.2133	0.366671	4.11748	4.85126	3.42492	7.61604	4.96844	3.89271	0.44022	0.357922	0.716334	0.401341	0.662122	0.522198	GO:0006508||GO:0008152||GO:0006807||GO:0008150||GO:0019538||GO:0043170||GO:0044238||GO:0071704||GO:1901564	proteolysis||metabolic process||nitrogen compound metabolic process||biological_process||protein metabolic process||macromolecule metabolic process||primary metabolic process||organic substance metabolic process||organonitrogen compound metabolic process			GO:0004185||GO:0003674||GO:0003824||GO:0004180||GO:0008236||GO:0008233||GO:0008238||GO:0070011||GO:0016787||GO:0017171||GO:0070008||GO:0140096	serine-type carboxypeptidase activity||molecular_function||catalytic activity||carboxypeptidase activity||serine-type peptidase activity||peptidase activity||exopeptidase activity||peptidase activity, acting on L-amino acid peptides||hydrolase activity||serine hydrolase activity||serine-type exopeptidase activity||catalytic activity, acting on a protein	ko01002	Peptidases and inhibitors
arahy.Tifrunner.gnm1.ann1.3295S8	arahy.3295S8	arahy.Tifrunner.gnm1.Arahy.10	71186589	71196788	-	3766	-	-	-	6.50019	5.17984	7.14224	5.5086	7.15338	7.12485	4.5163	3.51486	3.43216	2.414	3.28665	2.70051	0	0.0253925	0.0140463	0	0	0	0	0	0	0	0.170278	0	--	--	--	--	--	--	--	--
arahy.Tifrunner.gnm1.ann1.32EWNN	arahy.32EWNN	arahy.Tifrunner.gnm1.Arahy.07	5895567	5898398	-	719	-	PF02221:ML domain	-	3.20441	3.35969	8.78906	1.06242	2.23085	9.28101	0.289661	10.4182	1.1414	0	0.0683132	0.0645881	0.125049	0.864511	0.515004	16.2372	2.40093	7.96287	0	0.630471	0.093467	0	0	0.536573	--	--	--	--	--	--	--	--
arahy.Tifrunner.gnm1.ann1.332RDU	arahy.332RDU	arahy.Tifrunner.gnm1.Arahy.07	2381739	2386348	-	4103	-	PF00931:NB-ARC domain	NB-ARC	0.982684	0.766479	0.523264	0.538931	0.888475	0.409439	0.389156	0.300109	0.483373	0.174271	0.0718262	0.0339548	0.0766964	0.198109	0.103141	0.104099	0.420733	0.155044	0.207064	0.124292	0.14741	0.078243	0.168314	0.134325					GO:0043531||GO:0000166||GO:0003674||GO:0005488||GO:0017076||GO:0030554||GO:0032553||GO:0032555||GO:0032559||GO:0036094||GO:0043167||GO:0043168||GO:0097159||GO:0097367||GO:1901265||GO:1901363	ADP binding||nucleotide binding||molecular_function||binding||purine nucleotide binding||adenyl nucleotide binding||ribonucleotide binding||purine ribonucleotide binding||adenyl ribonucleotide binding||small molecule binding||ion binding||anion binding||organic cyclic compound binding||carbohydrate derivative binding||nucleoside phosphate binding||heterocyclic compound binding	--	--
arahy.Tifrunner.gnm1.ann1.3475Q7	arahy.3475Q7	arahy.Tifrunner.gnm1.Arahy.20	320143	323133	-	1953	-	PF00067:Cytochrome P450	p450	21.5929	9.38159	12.9636	796.345	637.845	539.762	227.034	28.5559	118.639	5.57025	5.02992	6.44389	39.6838	5.7044	8.09861	74.1385	1342.68	322.917	25.1764	4.61316	11.1488	12.2188	9.90098	3.61216	GO:0055114||GO:0008152||GO:0008150	oxidation-reduction process||metabolic process||biological_process			GO:0005506||GO:0016705||GO:0020037||GO:0003674||GO:0005488||GO:0046872||GO:0043167||GO:0043169||GO:0046914||GO:0003824||GO:0016491||GO:0046906||GO:0048037||GO:0097159||GO:1901363	iron ion binding||oxidoreductase activity, acting on paired donors, with incorporation or reduction of molecular oxygen||heme binding||molecular_function||binding||metal ion binding||ion binding||cation binding||transition metal ion binding||catalytic activity||oxidoreductase activity||tetrapyrrole binding||cofactor binding||organic cyclic compound binding||heterocyclic compound binding	ko00906||ko00199	Carotenoid biosynthesis||Cytochrome P450
arahy.Tifrunner.gnm1.ann1.34GL3D	arahy.34GL3D	arahy.Tifrunner.gnm1.Arahy.11	38825396	38827656	+	732	-	PF01373:Glycosyl hydrolase family 14	-	25.2924	44.3324	39.5124	91.6679	252.888	135.022	77.4833	11.1444	89.3167	13.815	7.38099	14.3377	63.195	96.3468	57.6678	137.218	116.089	79.1922	6.38348	5.26383	4.40674	7.45563	15.8362	10.0891	GO:0000272||GO:0008152||GO:0005975||GO:0005976||GO:0008150||GO:0009056||GO:0009057||GO:0016052||GO:0043170||GO:0044238||GO:0071704||GO:1901575	polysaccharide catabolic process||metabolic process||carbohydrate metabolic process||polysaccharide metabolic process||biological_process||catabolic process||macromolecule catabolic process||carbohydrate catabolic process||macromolecule metabolic process||primary metabolic process||organic substance metabolic process||organic substance catabolic process			GO:0016161||GO:0003674||GO:0003824||GO:0004553||GO:0016160||GO:0016787||GO:0016798	beta-amylase activity||molecular_function||catalytic activity||hydrolase activity, hydrolyzing O-glycosyl compounds||amylase activity||hydrolase activity||hydrolase activity, acting on glycosyl bonds	ko00500	Starch and sucrose metabolism
arahy.Tifrunner.gnm1.ann1.34LCL9	arahy.34LCL9	arahy.Tifrunner.gnm1.Arahy.10	2655071	2657232	+	1738	-	PF12481:Aluminium induced protein	-	55.038	48.6984	28.342	12.4453	16.2764	27.0644	3.35526	2.30258	4.8006	2.35092	19.2738	13.7072	10.0101	15.3511	7.51777	8.15077	7.56152	19.7651	0.458276	4.89041	0.657334	2.1242	1.19205	2.94912	--	--	--	--	--	--	--	--
arahy.Tifrunner.gnm1.ann1.35EBDI	arahy.35EBDI	arahy.Tifrunner.gnm1.Arahy.01	105104988	105107349	+	737	-	PF09335:SNARE associated Golgi protein	-	0	0	0	1.63654	0.69248	0.569853	6.31109	1.18345	4.91807	1.24739	0.133289	0.189032	0.0609974	0	0	0.386356	1.13337	0	0.0720474	0	0.0911842	2.83134	0.73624	0.149562	--	--	--	--	--	--	--	--
arahy.Tifrunner.gnm1.ann1.35ND81	arahy.35ND81	arahy.Tifrunner.gnm1.Arahy.07	52026469	52031503	-	2012	-	PF00590:Tetrapyrrole (Corrin/Porphyrin) Methylases	-	2.18799	2.37856	1.89255	6.11456	48.8652	7.56097	539.987	70.8646	189.701	86.8405	110.977	83.7838	3.66433	7.81851	18.7195	5.23635	3.21053	3.75458	195.875	84.9109	340.256	360.229	160.537	71.467	GO:0008152||GO:0008150	metabolic process||biological_process			GO:0008168||GO:0003674||GO:0003824||GO:0016740||GO:0016741	methyltransferase activity||molecular_function||catalytic activity||transferase activity||transferase activity, transferring one-carbon groups	--	--
arahy.Tifrunner.gnm1.ann1.365DAM	arahy.365DAM	arahy.Tifrunner.gnm1.Arahy.13	142110528	142114545	-	1713	-	PF01565:FAD binding domain|PF08031:Berberine and berberine like	FAD_binding_4	3.21838	2.97998	4.58766	0.516342	0.510741	1.71621	0.202633	0.359412	0.199617	1.04354	0.315405	1.1115	1.2072	1.61893	1.01906	1.78693	0.715174	0.278522	0.433967	1.3893	0.274617	0.780869	0.633519	0.675649	GO:0055114||GO:0008152||GO:0008150	oxidation-reduction process||metabolic process||biological_process			GO:0003824||GO:0016614||GO:0050660||GO:0016491||GO:0003674||GO:0000166||GO:0005488||GO:0036094||GO:0043167||GO:0043168||GO:0048037||GO:0050662||GO:0097159||GO:1901265||GO:1901363	catalytic activity||oxidoreductase activity, acting on CH-OH group of donors||flavin adenine dinucleotide binding||oxidoreductase activity||molecular_function||nucleotide binding||binding||small molecule binding||ion binding||anion binding||cofactor binding||coenzyme binding||organic cyclic compound binding||nucleoside phosphate binding||heterocyclic compound binding	--	--
arahy.Tifrunner.gnm1.ann1.3679BT	arahy.3679BT	arahy.Tifrunner.gnm1.Arahy.15	126048432	126049818	-	306	-	-	-	26.0837	21.1504	27.0057	8.93428	14.4149	10.3699	12.2509	13.581	10.9512	16.5238	10.7544	14.8726	0	0.156255	0	0.465269	0	3.37822	0	1.85175	2.85502	0	0	5.04308	--	--	--	--	--	--	--	--
arahy.Tifrunner.gnm1.ann1.369VWG	arahy.369VWG	arahy.Tifrunner.gnm1.Arahy.06	112988041	112990588	-	1457	-	PF01112:Asparaginase	Asparaginase_2	8.41484	7.66406	17.8215	12.7484	33.0264	93.1051	71.3279	42.1506	68.0134	7.53661	11.091	9.11565	13.4217	18.279	12.4531	783.878	28.2061	348.581	14.2132	29.1679	11.0698	24.4574	7.44831	4.99314					GO:0016787||GO:0003674||GO:0003824	hydrolase activity||molecular_function||catalytic activity	ko00250||ko00460||ko01002	Alanine, aspartate and glutamate metabolism||Cyanoamino acid metabolism||Peptidases and inhibitors
arahy.Tifrunner.gnm1.ann1.36A410	arahy.36A410	arahy.Tifrunner.gnm1.Arahy.20	945529	953778	-	6677	-	PF02181:Formin Homology 2 Domain|PF10409:C2 domain of PTEN tumour-suppressor protein	FH2	0	0	0	0	0.016379	0	1.64276	0.53788	3.79995	0.405408	0.0662056	0.0139101	0	0.014322	0.0237674	0	0.01668	0	0.0477151	0.135782	0.0603889	0.873455	0.162531	0					GO:0005515||GO:0003674||GO:0005488	protein binding||molecular_function||binding	ko04320||ko04812	Dorso-ventral axis formation||Cytoskeleton proteins
arahy.Tifrunner.gnm1.ann1.36ASSY	arahy.36ASSY	arahy.Tifrunner.gnm1.Arahy.11	146791304	146793062	-	576	-	PF02298:Plastocyanin-like domain	Cu_bind_like	0.0714277	0	0.210982	0.139598	0.189865	0.32406	26.2743	6.9477	20.303	1.24137	0	0.241869	0	0	0.0918373	0	0.290032	0.414157	0	0.0983742	0.116671	10.4967	1.5415	0.0956835					GO:0009055||GO:0003674||GO:0003824||GO:0016491	electron transfer activity||molecular_function||catalytic activity||oxidoreductase activity	--	--
arahy.Tifrunner.gnm1.ann1.36H6QC	arahy.36H6QC	arahy.Tifrunner.gnm1.Arahy.04	123272859	123275308	+	1897	-	PF01490:Transmembrane amino acid transporter protein	Aa_trans	8.08967	5.57408	10.2499	4.85333	11.3571	17.9082	8.16084	3.84052	27.6151	2.31541	2.38207	2.79074	26.9209	16.0053	21.2207	33.2852	24.3645	34.0373	1.42754	0.537662	1.31076	4.45641	1.82022	19.146	--	--	--	--	--	--	ko04727||ko04723||ko04721||ko05032||ko05033||ko02000	GABAergic synapse||Retrograde endocannabinoid signaling||Synaptic vesicle cycle||Morphine addiction||Nicotine addiction||Transporters
arahy.Tifrunner.gnm1.ann1.36PEC4	arahy.36PEC4	arahy.Tifrunner.gnm1.Arahy.20	32272524	32276135	+	1772	-	PF03171:2OG-Fe(II) oxygenase superfamily|PF14226:non-haem dioxygenase in morphine synthesis N-terminal	2OG-FeII_Oxy	5.54911	2.28917	1.05158	1.17981	1.41949	3.37081	1.80215	0.202676	5.9821	0.115291	0.110874	0.183449	7.78849	2.80625	2.32848	1.80777	2.60832	2.87198	0.209759	0.0639544	0.151699	0.241558	0	0.12441	GO:0055114||GO:0008152||GO:0008150	oxidation-reduction process||metabolic process||biological_process			GO:0016491||GO:0003674||GO:0003824	oxidoreductase activity||molecular_function||catalytic activity	--	--
arahy.Tifrunner.gnm1.ann1.36URGF	arahy.36URGF	arahy.Tifrunner.gnm1.Arahy.05	101410232	101419185	+	3445	-	PF07714:Protein tyrosine kinase|PF14381:Ethylene-responsive protein kinase Le-CTR1	Pkinase_Tyr	8.38373	11.7748	15.5802	21.0999	25.2692	17.1488	9.71303	4.79552	8.3774	0.830226	1.15486	1.37497	12.4621	14.2124	8.12284	24.879	14.3701	12.1181	1.35637	1.62836	1.13143	0.636781	0.859125	1.55182	GO:0006468||GO:0008152||GO:0006464||GO:0006793||GO:0006796||GO:0006807||GO:0008150||GO:0009987||GO:0016310||GO:0019538||GO:0036211||GO:0043170||GO:0043412||GO:0044237||GO:0044238||GO:0044260||GO:0044267||GO:0071704||GO:1901564	protein phosphorylation||metabolic process||cellular protein modification process||phosphorus metabolic process||phosphate-containing compound metabolic process||nitrogen compound metabolic process||biological_process||cellular process||phosphorylation||protein metabolic process||protein modification process||macromolecule metabolic process||macromolecule modification||cellular metabolic process|…			GO:0004672||GO:0003674||GO:0003824||GO:0016301||GO:0016740||GO:0016772||GO:0016773||GO:0140096	protein kinase activity||molecular_function||catalytic activity||kinase activity||transferase activity||transferase activity, transferring phosphorus-containing groups||phosphotransferase activity, alcohol group as acceptor||catalytic activity, acting on a protein	--	--
arahy.Tifrunner.gnm1.ann1.36W2N0	arahy.36W2N0	arahy.Tifrunner.gnm1.Arahy.12	113638572	113645599	-	3003	-	PF01582:TIR domain|PF00931:NB-ARC domain	TIR	0.31511	0.0910644	0.0809362	0.160656	0.631241	0.341866	1.3177	0.546718	1.57137	1.22454	0.376189	0.309283	0	0	0	0	0.0741739	0	0.123774	0	0.223785	0.142538	0	0.0183529	GO:0007165||GO:0007154||GO:0008150||GO:0009987||GO:0023052||GO:0050789||GO:0050794||GO:0050896||GO:0051716||GO:0065007	signal transduction||cell communication||biological_process||cellular process||signaling||regulation of biological process||regulation of cellular process||response to stimulus||cellular response to stimulus||biological regulation			GO:0005515||GO:0043531||GO:0003674||GO:0005488||GO:0000166||GO:0017076||GO:0030554||GO:0032553||GO:0032555||GO:0032559||GO:0036094||GO:0043167||GO:0043168||GO:0097159||GO:0097367||GO:1901265||GO:1901363	protein binding||ADP binding||molecular_function||binding||nucleotide binding||purine nucleotide binding||adenyl nucleotide binding||ribonucleotide binding||purine ribonucleotide binding||adenyl ribonucleotide binding||small molecule binding||ion binding||anion binding||organic cyclic compound binding||carbohydrate derivative binding||nucleoside phosphate binding||heterocyclic compound binding	--	--
arahy.Tifrunner.gnm1.ann1.37DWZ9	arahy.37DWZ9	arahy.Tifrunner.gnm1.Arahy.17	113243789	113249659	+	2327	-	-	-	0.0530413	0.920564	1.14893	2.8162	3.60312	1.60429	2.17783	6.34987	4.76107	6.56254	9.03401	6.66548	0.34774	0.246571	0.363718	0.795376	0.287165	0.649267	3.90198	1.92369	3.60995	7.81768	5.59631	7.36586	--	--	--	--	--	--	--	--
arahy.Tifrunner.gnm1.ann1.37V7UD	arahy.37V7UD	arahy.Tifrunner.gnm1.Arahy.10	3911296	3913009	+	1538	-	PF06749:Protein of unknown function (DUF1218)	-	0.561762	1.39282	0.895508	4.67917	7.11069	3.88367	15.4823	3.20246	9.60469	0.0996236	0.287422	0.392526	1.02303	0.932655	1.61653	7.08158	5.75688	9.51322	0.51787	0.368424	0.393254	0.487043	0.44902	0.286677	--	--	--	--	--	--	--	--
arahy.Tifrunner.gnm1.ann1.383HND	arahy.383HND	arahy.Tifrunner.gnm1.Arahy.15	18888568	18889144	-	225	-	-	-	0	0.607703	0.540114	1.42948	0.972111	0.414797	19.1296	5.47265	14.5896	2.49694	0	0.41279	0.1998	0.212507	0	0.949148	0.494987	0	0.235995	2.26654	0.298679	3.80481	3.0693	0.24495	--	--	--	--	--	--	--	--
arahy.Tifrunner.gnm1.ann1.386S4Z	arahy.386S4Z	arahy.Tifrunner.gnm1.Arahy.16	431664	437683	+	3113	-	PF03635:Vacuolar protein sorting-associated protein 35	-	7.454	6.52993	4.26817	5.97963	5.39845	4.45211	5.70897	6.92212	7.42546	15.7995	12.1491	13.1276	6.38295	5.22223	4.28216	6.28853	6.11778	4.82779	17.893	13.6335	19.9255	14.7814	12.645	14.553	GO:0015031||GO:0042147||GO:0008104||GO:0006810||GO:0008150||GO:0015833||GO:0033036||GO:0042886||GO:0045184||GO:0051179||GO:0051234||GO:0071702||GO:0071705||GO:0016192||GO:0016197||GO:0016482||GO:0046907||GO:0051641||GO:0051649	protein transport||retrograde transport, endosome to Golgi||protein localization||transport||biological_process||peptide transport||macromolecule localization||amide transport||establishment of protein localization||localization||establishment of localization||organic substance transport||nitrogen compound transport||vesicle-mediated transport||endosomal transport||cytosolic transport||intracellu…	GO:0030904||GO:0005575||GO:0016020||GO:0005623||GO:0012505||GO:0032991||GO:0044425||GO:0044464||GO:0098796	retromer complex||cellular_component||membrane||cell||endomembrane system||protein-containing complex||membrane part||cell part||membrane protein complex	GO:0008565||GO:0003674||GO:0005215	protein transporter activity||molecular_function||transporter activity	ko04144||ko04131	Endocytosis||Membrane trafficking
arahy.Tifrunner.gnm1.ann1.38CFQ6	arahy.38CFQ6	arahy.Tifrunner.gnm1.Arahy.01	5722427	5733791	+	3825	-	PF02209:Villin headpiece domain|PF00626:Gelsolin repeat	-	7.23891	5.35017	5.89889	5.62334	6.95726	5.44116	2.1235	3.93011	2.41373	2.71058	4.9695	4.54069	3.16154	4.33765	1.74253	3.01494	2.4895	1.8918	2.04066	2.63689	1.12444	1.28692	1.65072	1.84433	GO:0007010||GO:0006996||GO:0008150||GO:0009987||GO:0016043||GO:0071840	cytoskeleton organization||organelle organization||biological_process||cellular process||cellular component organization||cellular component organization or biogenesis			GO:0003779||GO:0005515||GO:0003674||GO:0005488||GO:0008092	actin binding||protein binding||molecular_function||binding||cytoskeletal protein binding	--	--
arahy.Tifrunner.gnm1.ann1.39CHZ5	arahy.39CHZ5	arahy.Tifrunner.gnm1.Arahy.12	116005883	116015394	-	1939	-	PF12146:Serine aminopeptidase, S33	-	7.42642	11.8704	11.1352	14.8874	23.2938	10.2763	4.29636	0.846723	2.75108	1.31701	0.683942	1.60464	20.9126	20.4178	23.9529	10.5733	18.3514	19.8898	1.67047	1.84105	1.69826	1.24174	1.34832	1.0801	--	--	--	--	--	--	--	--
arahy.Tifrunner.gnm1.ann1.39JBYW	arahy.39JBYW	arahy.Tifrunner.gnm1.Arahy.12	106028107	106033288	+	2378	-	PF14237:Domain of unknown function (DUF4339)	-	4.75784	5.65409	6.45616	8.41956	6.8524	12.6768	4.55418	5.97636	3.24977	0.773193	1.46649	2.24578	7.61854	7.39933	7.34081	11.555	7.84476	10.0986	0.848511	2.0254	1.04563	1.35	1.80469	2.61894	--	--	--	--	--	--	--	--
arahy.Tifrunner.gnm1.ann1.39S8LV	arahy.39S8LV	arahy.Tifrunner.gnm1.Arahy.03	19392128	19393833	+	1042	-	PF00355:Rieske [2Fe-2S] domain|PF08802:Cytochrome B6-F complex Fe-S subunit	-	15.6357	22.089	31.5671	7.75533	20.0813	59.8759	9.92695	5.76086	11.4857	2.98992	2.78111	2.98599	214.637	197.038	323.989	471.728	202.757	405.374	123.626	143.073	87.5829	56.6887	28.1672	107.9	GO:0055114||GO:0008152||GO:0008150	oxidation-reduction process||metabolic process||biological_process	GO:0042651||GO:0005622||GO:0005575||GO:0016020||GO:0005623||GO:0009579||GO:0034357||GO:0044424||GO:0044436||GO:0044464	thylakoid membrane||intracellular||cellular_component||membrane||cell||thylakoid||photosynthetic membrane||intracellular part||thylakoid part||cell part	GO:0016491||GO:0051537||GO:0009496||GO:0003674||GO:0003824||GO:0005488||GO:0048037||GO:0051536||GO:0051540||GO:0016679||GO:0052880	oxidoreductase activity||2 iron, 2 sulfur cluster binding||plastoquinol--plastocyanin reductase activity||molecular_function||catalytic activity||binding||cofactor binding||iron-sulfur cluster binding||metal cluster binding||oxidoreductase activity, acting on diphenols and related substances as donors||oxidoreductase activity, acting on diphenols and related substances as donors, with copper prot…	ko00195||ko00194	Photosynthesis||Photosynthesis proteins
arahy.Tifrunner.gnm1.ann1.39SMC6	arahy.39SMC6	arahy.Tifrunner.gnm1.Arahy.01	93738986	93745065	-	2502	-	PF02801:Beta-ketoacyl synthase, C-terminal domain|PF00109:Beta-ketoacyl synthase, N-terminal domain	ketoacyl-synt	31.3583	44.8308	48.0047	55.6464	66.6723	71.7502	59.8494	32.1124	54.6948	8.75724	15.116	16.9088	47.4346	54.0632	53.596	98.073	68.6172	79.9948	22.5808	23.757	15.4174	11.2699	8.93111	15.1552	GO:0008152||GO:0008150	metabolic process||biological_process			GO:0003824||GO:0003674	catalytic activity||molecular_function	ko00061||ko00780||ko01004	Fatty acid biosynthesis||Biotin metabolism||Lipid biosynthesis proteins
arahy.Tifrunner.gnm1.ann1.39U6YU	arahy.39U6YU	arahy.Tifrunner.gnm1.Arahy.15	159957788	159959480	+	534	-	-	-	0	0	0	0	0	0	6.63019	1.92158	4.86663	0.286931	0.0919797	0.173928	0	0	0	0	0	0	0	0	0.125848	3.50689	1.29325	0.309627	--	--	--	--	--	--	--	--
arahy.Tifrunner.gnm1.ann1.3A06QA	arahy.3A06QA	arahy.Tifrunner.gnm1.Arahy.04	104005042	104008022	-	839	-	-	-	103.224	75.6731	71.4573	27.4577	48.0117	44.7736	13.239	11.4353	17.5252	20.8191	41.2725	35.8669	42.7582	40.9754	36.7577	20.9571	24.0267	15.8278	7.84775	9.99548	12.3352	14.9865	17.7558	22.9257	--	--	--	--	--	--	ko04121	Ubiquitin system
arahy.Tifrunner.gnm1.ann1.3A3GYI	arahy.3A3GYI	arahy.Tifrunner.gnm1.Arahy.04	4793969	4794595	+	627	-	PF04520:Senescence regulator	-	51.3131	107.802	92.711	14.4274	26.1051	12.8012	6.08965	12.847	5.45366	0.89603	6.8153	11.8504	177.311	193.544	274.953	31.7897	6.03932	43.3735	9.65435	12.7425	5.46625	1.4507	2.83224	9.58117	--	--	--	--	--	--	--	--
arahy.Tifrunner.gnm1.ann1.3BBB4R	arahy.3BBB4R	arahy.Tifrunner.gnm1.Arahy.10	106962877	106964536	-	1112	-	PF00249:Myb-like DNA-binding domain	Myb_DNA-binding	0.0369985	0.0409871	0	0.0361549	0.196695	0.125894	2.18504	0.738217	2.52153	0.275578	0	0.0835231	0	0	0	0.0640163	0.100155	0.0715091	0.0955017	0	0.181302	1.2029	0.266159	0.148688					GO:0003677||GO:0003674||GO:0003676||GO:0005488||GO:0097159||GO:1901363	DNA binding||molecular_function||nucleic acid binding||binding||organic cyclic compound binding||heterocyclic compound binding	ko03000	Transcription factors
arahy.Tifrunner.gnm1.ann1.3BWT9P	arahy.3BWT9P	arahy.Tifrunner.gnm1.Arahy.19	153358784	153360611	+	1757	-	PF01603:Protein phosphatase 2A regulatory B subunit (B56 family)	-	0	0.0259406	0	0.755117	0.124488	0.106237	4.97847	1.72286	4.32053	0.203481	0.139776	0.0792923	0	0	0.0602143	0.0405157	0.285245	0	0.0302214	0.0322502	0.344237	3.47159	1.06686	0.188208	GO:0007165||GO:0007154||GO:0008150||GO:0009987||GO:0023052||GO:0050789||GO:0050794||GO:0050896||GO:0051716||GO:0065007	signal transduction||cell communication||biological_process||cellular process||signaling||regulation of biological process||regulation of cellular process||response to stimulus||cellular response to stimulus||biological regulation	GO:0000159||GO:0005622||GO:0005575||GO:0005623||GO:0008287||GO:0032991||GO:0044424||GO:0044464||GO:1902494||GO:1903293	protein phosphatase type 2A complex||intracellular||cellular_component||cell||protein serine/threonine phosphatase complex||protein-containing complex||intracellular part||cell part||catalytic complex||phosphatase complex	GO:0005488||GO:0003674	binding||molecular_function	ko03015||ko04071||ko04151||ko04152||ko04113||ko04114||ko04261||ko04728||ko05165||ko01009||ko03036	mRNA surveillance pathway||Sphingolipid signaling pathway||PI3K-Akt signaling pathway||AMPK signaling pathway||Meiosis - yeast||Oocyte meiosis||Adrenergic signaling in cardiomyocytes||Dopaminergic synapse||Human papillomavirus infection||Protein phosphatases and associated proteins||Chromosome and associated proteins
arahy.Tifrunner.gnm1.ann1.3C70LE	arahy.3C70LE	arahy.Tifrunner.gnm1.Arahy.07	75455965	75463551	-	1594	-	-	-	5.57513	9.95047	16.2898	8.02067	13.6074	18.2092	2.87444	4.53837	3.94717	6.53641	1.75639	4.83616	23.9723	31.6161	34.6129	50.4644	24.9435	52.6795	0.999352	3.51925	0.505918	5.40422	2.0115	8.47105	--	--	--	--	--	--	--	--
arahy.Tifrunner.gnm1.ann1.3C7WBJ	arahy.3C7WBJ	arahy.Tifrunner.gnm1.Arahy.09	5668187	5669565	-	582	-	-	-	2.75696	2.42768	2.64489	4.00661	4.19661	4.65043	3.22061	3.08542	2.46764	9.21433	4.47287	7.26105	0	0	0	0	0	0	1.64223	0	0.115469	0	0	0	--	--	--	--	--	--	--	--
arahy.Tifrunner.gnm1.ann1.3DL9ZJ	arahy.3DL9ZJ	arahy.Tifrunner.gnm1.Arahy.06	19517187	19521900	+	1742	-	PF00657:GDSL-like Lipase/Acylhydrolase	Lipase_GDSL	8.24265	31.3183	31.672	13.9169	17.2435	10.9563	2.27156	1.06029	2.27701	0	0.0563917	0.0266583	32.0002	35.9018	15.4565	14.0574	12.5629	13.603	0.0609632	0.195167	0.270046	0.276433	0.764557	0.221467					GO:0016788||GO:0003674||GO:0003824||GO:0016787	hydrolase activity, acting on ester bonds||molecular_function||catalytic activity||hydrolase activity	--	--
arahy.Tifrunner.gnm1.ann1.3DXP20	arahy.3DXP20	arahy.Tifrunner.gnm1.Arahy.05	114540320	114544654	+	4227	-	-	-	0.00973323	0.021565	0.0287499	0.0856017	0.0603688	0.099357	0.903291	0.31558	1.19725	0.0241655	0.0464795	0.0109862	0	0	0	0	0.0131739	0.0188119	0.0251237	0.0402154	0.0158985	0.113922	0.0233395	0.0521539	--	--	--	--	--	--	--	--
arahy.Tifrunner.gnm1.ann1.3E1BT5	arahy.3E1BT5	arahy.Tifrunner.gnm1.Arahy.16	128161380	128166451	-	2466	-	PF05653:Magnesium transporter NIPA	DUF803	9.76005	7.83656	7.24423	9.42338	10.954	9.0453	9.85308	14.2725	14.7538	30.5282	20.7344	25.0837	9.02382	7.65879	6.88579	12.1242	27.685	10.9958	25.7743	28.8373	27.8513	31.3958	23.5639	31.3786	GO:0015693||GO:0006810||GO:0006811||GO:0006812||GO:0030001||GO:0008150||GO:0051179||GO:0051234||GO:0070838||GO:0072511	magnesium ion transport||transport||ion transport||cation transport||metal ion transport||biological_process||localization||establishment of localization||divalent metal ion transport||divalent inorganic cation transport	GO:0016021||GO:0005575||GO:0016020||GO:0031224||GO:0044425	integral component of membrane||cellular_component||membrane||intrinsic component of membrane||membrane part	GO:0015095||GO:0003674||GO:0046873||GO:0005215||GO:0022857||GO:0008324||GO:0015075||GO:0015318||GO:0022890	magnesium ion transmembrane transporter activity||molecular_function||metal ion transmembrane transporter activity||transporter activity||transmembrane transporter activity||cation transmembrane transporter activity||ion transmembrane transporter activity||inorganic molecular entity transmembrane transporter activity||inorganic cation transmembrane transporter activity	--	--
arahy.Tifrunner.gnm1.ann1.3E45N9	arahy.3E45N9	arahy.Tifrunner.gnm1.Arahy.14	138824662	138826122	+	1461	-	PF02458:Transferase family	-	0.563208	1.43503	1.21997	11.3651	11.5775	3.54536	41.9573	28.796	85.6149	22.7926	35.636	29.2746	0	0	0	0	0	0	0	0	0	0	0	0					GO:0016747||GO:0003674||GO:0003824||GO:0016740||GO:0016746	transferase activity, transferring acyl groups other than amino-acyl groups||molecular_function||catalytic activity||transferase activity||transferase activity, transferring acyl groups	--	--
arahy.Tifrunner.gnm1.ann1.3E7WJ6	arahy.3E7WJ6	arahy.Tifrunner.gnm1.Arahy.03	39900001	39903171	-	1539	-	PF00320:GATA zinc finger	GATA	24.2203	28.2528	23.9787	58.0206	50.4294	53.3657	26.3885	31.8705	28.2177	1.72569	5.01065	7.06087	25.2963	25.6003	28.1162	94.1747	26.3053	79.7764	2.62217	3.86593	4.80332	4.79773	3.78214	10.2062	GO:0006355||GO:0008152||GO:0006139||GO:0006351||GO:0006725||GO:0006807||GO:0008150||GO:0009058||GO:0009059||GO:0009889||GO:0009987||GO:0010467||GO:0010468||GO:0010556||GO:0016070||GO:0018130||GO:0019219||GO:0019222||GO:0019438||GO:0031323||GO:0031326||GO:0032774||GO:0034641||GO:0034645||GO:0034654||GO:0043170||GO:0044237||GO:0044238||GO:0044249||GO:0044260||GO:0044271||GO:0046483||GO:0050789||GO:…	regulation of transcription, DNA-templated||metabolic process||nucleobase-containing compound metabolic process||transcription, DNA-templated||cellular aromatic compound metabolic process||nitrogen compound metabolic process||biological_process||biosynthetic process||macromolecule biosynthetic process||regulation of biosynthetic process||cellular process||gene expression||regulation of gene expre…			GO:0003700||GO:0008270||GO:0043565||GO:0003674||GO:0140110||GO:0005488||GO:0046872||GO:0043167||GO:0043169||GO:0046914||GO:0003676||GO:0003677||GO:0097159||GO:1901363	DNA binding transcription factor activity||zinc ion binding||sequence-specific DNA binding||molecular_function||transcription regulator activity||binding||metal ion binding||ion binding||cation binding||transition metal ion binding||nucleic acid binding||DNA binding||organic cyclic compound binding||heterocyclic compound binding	--	--
arahy.Tifrunner.gnm1.ann1.3ELC0K	arahy.3ELC0K	arahy.Tifrunner.gnm1.Arahy.01	94219200	94222733	+	1330	-	PF05132:RNA polymerase III RPC4	-	0.247473	0.102807	0.12183	0.302288	0.246682	0.385948	5.74167	2.8932	4.11362	1.30564	1.2187	1.08241	0.101402	0	0	0.214094	0.0837385	0.478304	0.59886	0.468646	1.0611	2.37354	1.78026	1.03597	GO:0006383||GO:0008152||GO:0006139||GO:0006351||GO:0006725||GO:0006807||GO:0008150||GO:0009058||GO:0009059||GO:0009987||GO:0010467||GO:0016070||GO:0018130||GO:0019438||GO:0032774||GO:0034641||GO:0034645||GO:0034654||GO:0043170||GO:0044237||GO:0044238||GO:0044249||GO:0044260||GO:0044271||GO:0046483||GO:0071704||GO:0090304||GO:0097659||GO:1901360||GO:1901362||GO:1901576	transcription by RNA polymerase III||metabolic process||nucleobase-containing compound metabolic process||transcription, DNA-templated||cellular aromatic compound metabolic process||nitrogen compound metabolic process||biological_process||biosynthetic process||macromolecule biosynthetic process||cellular process||gene expression||RNA metabolic process||heterocycle biosynthetic process||aromatic c…	GO:0005666||GO:0005622||GO:0005575||GO:0000428||GO:0005623||GO:0005634||GO:0005654||GO:0043231||GO:0030880||GO:0031974||GO:0031981||GO:0032991||GO:0043226||GO:0043227||GO:0043229||GO:0043233||GO:0044422||GO:0044424||GO:0044428||GO:0044446||GO:0044451||GO:0044464||GO:0055029||GO:0061695||GO:0070013||GO:1902494||GO:1990234	DNA-directed RNA polymerase III complex||intracellular||cellular_component||DNA-directed RNA polymerase complex||cell||nucleus||nucleoplasm||intracellular membrane-bounded organelle||RNA polymerase complex||membrane-enclosed lumen||nuclear lumen||protein-containing complex||organelle||membrane-bounded organelle||intracellular organelle||organelle lumen||organelle part||intracellular part||nuclear…	GO:0003677||GO:0003899||GO:0003674||GO:0003676||GO:0005488||GO:0097159||GO:1901363||GO:0003824||GO:0016740||GO:0016772||GO:0016779||GO:0034062||GO:0097747||GO:0140098	DNA binding||DNA-directed 5'-3' RNA polymerase activity||molecular_function||nucleic acid binding||binding||organic cyclic compound binding||heterocyclic compound binding||catalytic activity||transferase activity||transferase activity, transferring phosphorus-containing groups||nucleotidyltransferase activity||5'-3' RNA polymerase activity||RNA polymerase activity||catalytic activity, acting on R…	ko03020||ko04623||ko03021	RNA polymerase||Cytosolic DNA-sensing pathway||Transcription machinery
arahy.Tifrunner.gnm1.ann1.3F0XG2	arahy.3F0XG2	arahy.Tifrunner.gnm1.Arahy.05	99998935	100003978	+	2269	-	PF07887:Calmodulin binding protein-like	-	3.82593	1.72749	1.49966	2.87047	12.5798	5.34721	8.1385	5.87906	5.36502	8.26093	4.58918	3.52026	0.534943	1.20115	0.279762	0.501973	8.46703	1.05136	17.294	21.3518	9.9812	7.99394	4.58714	10.3475	GO:0006950||GO:0008150||GO:0050896	response to stress||biological_process||response to stimulus			GO:0005516||GO:0005515||GO:0003674||GO:0005488	calmodulin binding||protein binding||molecular_function||binding	--	--
arahy.Tifrunner.gnm1.ann1.3F1CW3	arahy.3F1CW3	arahy.Tifrunner.gnm1.Arahy.02	89600895	89605955	-	1872	-	PF01699:Sodium/calcium exchanger protein	Na_Ca_ex	2.04393	0.4139	0.454423	1.71813	4.32309	2.46784	13.5358	2.82293	6.10094	7.5301	2.65002	6.97079	0.21613	0.689627	0.282576	0.380268	1.51709	0.339821	1.21969	1.90695	0.502585	6.14509	3.34651	1.73702	GO:0055085||GO:0006810||GO:0008150||GO:0051179||GO:0051234	transmembrane transport||transport||biological_process||localization||establishment of localization	GO:0016021||GO:0005575||GO:0016020||GO:0031224||GO:0044425	integral component of membrane||cellular_component||membrane||intrinsic component of membrane||membrane part			ko02000	Transporters
arahy.Tifrunner.gnm1.ann1.3FE9AW	arahy.3FE9AW	arahy.Tifrunner.gnm1.Arahy.07	80206423	80214013	+	2780	-	PF04053:Coatomer WD associated region	Coatomer_WDAD	0.207192	4.26266	0.903428	0.0723098	0.091791	0.117501	4.02048	5.35207	0.664209	2.0209	0.477037	0.43432	1.48772	0.154794	0.0570845	2.07413	1.08167	1.05833	2.92235	8.09188	4.71386	0.943076	5.74903	2.55743	GO:0006886||GO:0016192||GO:0008104||GO:0006810||GO:0008150||GO:0015031||GO:0015833||GO:0033036||GO:0034613||GO:0042886||GO:0045184||GO:0046907||GO:0051179||GO:0051234||GO:0051641||GO:0051649||GO:0070727||GO:0071702||GO:0071705	intracellular protein transport||vesicle-mediated transport||protein localization||transport||biological_process||protein transport||peptide transport||macromolecule localization||cellular protein localization||amide transport||establishment of protein localization||intracellular transport||localization||establishment of localization||cellular localization||establishment of localization in cell||…	GO:0030117||GO:0005622||GO:0005575||GO:0016020||GO:0005623||GO:0005737||GO:0032991||GO:0044424||GO:0044425||GO:0044444||GO:0044464||GO:0048475||GO:0098796	membrane coat||intracellular||cellular_component||membrane||cell||cytoplasm||protein-containing complex||intracellular part||membrane part||cytoplasmic part||cell part||coated membrane||membrane protein complex	GO:0005198||GO:0005515||GO:0003674||GO:0005488	structural molecule activity||protein binding||molecular_function||binding	ko04131||ko04147	Membrane trafficking||Exosome
arahy.Tifrunner.gnm1.ann1.3FR1H5	arahy.3FR1H5	arahy.Tifrunner.gnm1.Arahy.03	11556645	11557907	-	825	-	PF00583:Acetyltransferase (GNAT) family	Acetyltransf_1	34.2604	59.0577	46.3025	87.1823	50.5056	64.2558	51.6668	44.2165	40.536	7.24318	18.7538	15.8736	85.9323	78.589	127.405	131.5	86.1278	144.578	21.8832	24.5886	24.5188	14.5275	12.7356	27.9911					GO:0008080||GO:0003674||GO:0003824||GO:0016407||GO:0016410||GO:0016740||GO:0016746||GO:0016747	N-acetyltransferase activity||molecular_function||catalytic activity||acetyltransferase activity||N-acyltransferase activity||transferase activity||transferase activity, transferring acyl groups||transferase activity, transferring acyl groups other than amino-acyl groups	--	--
arahy.Tifrunner.gnm1.ann1.3G8GKP	arahy.3G8GKP	arahy.Tifrunner.gnm1.Arahy.13	6011776	6015416	+	1570	-	-	-	11.3469	7.48984	17.8805	14.0331	16.416	39.4123	55.9798	96.8934	80.7599	27.261	57.6892	60.755	3.00655	5.23824	2.89761	69.5538	4.00798	56.0172	56.4472	56.05	54.5327	34.1819	39.3054	38.053	--	--	--	--	--	--	--	--
arahy.Tifrunner.gnm1.ann1.3G9MJD	arahy.3G9MJD	arahy.Tifrunner.gnm1.Arahy.20	141213310	141214542	-	508	-	PF02365:No apical meristem (NAM) protein	NAM	0.566923	1.3458	0.159482	9.57621	2.65513	1.46975	12.8458	4.74682	7.13507	21.2137	1.547	6.76471	0.0884942	0.0941223	0	0.14013	0.328855	0	1.04525	1.11542	2.24891	1.89585	1.16523	0.216983	GO:0006355||GO:0008152||GO:0006139||GO:0006351||GO:0006725||GO:0006807||GO:0008150||GO:0009058||GO:0009059||GO:0009889||GO:0009987||GO:0010467||GO:0010468||GO:0010556||GO:0016070||GO:0018130||GO:0019219||GO:0019222||GO:0019438||GO:0031323||GO:0031326||GO:0032774||GO:0034641||GO:0034645||GO:0034654||GO:0043170||GO:0044237||GO:0044238||GO:0044249||GO:0044260||GO:0044271||GO:0046483||GO:0050789||GO:…	regulation of transcription, DNA-templated||metabolic process||nucleobase-containing compound metabolic process||transcription, DNA-templated||cellular aromatic compound metabolic process||nitrogen compound metabolic process||biological_process||biosynthetic process||macromolecule biosynthetic process||regulation of biosynthetic process||cellular process||gene expression||regulation of gene expre…			GO:0003677||GO:0003674||GO:0003676||GO:0005488||GO:0097159||GO:1901363	DNA binding||molecular_function||nucleic acid binding||binding||organic cyclic compound binding||heterocyclic compound binding	--	--
arahy.Tifrunner.gnm1.ann1.3HC2CW	arahy.3HC2CW	arahy.Tifrunner.gnm1.Arahy.18	132419192	132423198	-	2569	-	PF03364:Polyketide cyclase / dehydrase and lipid transport	-	12.0592	21.9994	28.6982	22.7548	24.3217	33.4046	18.1054	10.0056	14.1623	1.39165	1.95016	1.80766	29.1359	33.3526	49.7067	63.4828	16.5172	52.1557	4.91925	4.76424	5.93812	1.74949	2.34256	7.76612	--	--	--	--	--	--	--	--
arahy.Tifrunner.gnm1.ann1.3HD1EN	arahy.3HD1EN	arahy.Tifrunner.gnm1.Arahy.06	74530127	74534395	-	1965	-	-	-	7.8516	8.8604	11.565	13.9948	18.1621	22.9642	15.0856	12.4022	14.7219	1.61149	2.69957	2.71779	11.805	13.3344	14.7792	33.2564	13.0643	24.5636	5.24234	5.76728	4.75378	2.04218	1.80744	3.30963	--	--	--	--	--	--	--	--
arahy.Tifrunner.gnm1.ann1.3HI1A9	arahy.3HI1A9	arahy.Tifrunner.gnm1.Arahy.14	141393957	141398159	+	4042	-	PF00931:NB-ARC domain|PF01582:TIR domain	NB-ARC	0.305362	0.327005	0.330723	1.07424	0.586225	0.161629	0.978984	0.774288	2.89325	0.050543	0.0121517	0.0114891	0.0333659	0.106464	0.0654358	0.0528348	0.0137769	0.0393459	0.0919576	0.0560748	0.116383	0.0529492	0.0366116	0	GO:0007165||GO:0007154||GO:0008150||GO:0009987||GO:0023052||GO:0050789||GO:0050794||GO:0050896||GO:0051716||GO:0065007	signal transduction||cell communication||biological_process||cellular process||signaling||regulation of biological process||regulation of cellular process||response to stimulus||cellular response to stimulus||biological regulation			GO:0043531||GO:0005515||GO:0000166||GO:0003674||GO:0005488||GO:0017076||GO:0030554||GO:0032553||GO:0032555||GO:0032559||GO:0036094||GO:0043167||GO:0043168||GO:0097159||GO:0097367||GO:1901265||GO:1901363	ADP binding||protein binding||nucleotide binding||molecular_function||binding||purine nucleotide binding||adenyl nucleotide binding||ribonucleotide binding||purine ribonucleotide binding||adenyl ribonucleotide binding||small molecule binding||ion binding||anion binding||organic cyclic compound binding||carbohydrate derivative binding||nucleoside phosphate binding||heterocyclic compound binding	ko04626	Plant-pathogen interaction
arahy.Tifrunner.gnm1.ann1.3I3T69	arahy.3I3T69	arahy.Tifrunner.gnm1.scaffold_36	126445	129135	-	2322	-	PF00223:Photosystem I psaA/psaB protein	-	0.159467	0.176658	0.191901	0.173145	0.266891	0.502419	0.986618	0.441913	0.500694	1.29774	0.3596	1.87995	0.638896	0.885447	4.71574	9.749	6.73893	9.69148	1.28059	1.00052	7.00391	1.42865	0.934727	2.42101	GO:0015979||GO:0008152||GO:0008150||GO:0009987||GO:0044237	photosynthesis||metabolic process||biological_process||cellular process||cellular metabolic process	GO:0009522||GO:0009579||GO:0016021||GO:0005622||GO:0005575||GO:0016020||GO:0005623||GO:0009521||GO:0032991||GO:0034357||GO:0044424||GO:0044425||GO:0044436||GO:0044464||GO:0098796||GO:0031224	photosystem I||thylakoid||integral component of membrane||intracellular||cellular_component||membrane||cell||photosystem||protein-containing complex||photosynthetic membrane||intracellular part||membrane part||thylakoid part||cell part||membrane protein complex||intrinsic component of membrane			ko00195||ko00194	Photosynthesis||Photosynthesis proteins
arahy.Tifrunner.gnm1.ann1.3IGY6I	arahy.3IGY6I	arahy.Tifrunner.gnm1.Arahy.15	160262602	160265516	+	1908	-	PF03222:Tryptophan/tyrosine permease family	-	0	0	0.0849236	0.0210714	0	0.0244574	2.40139	2.20498	3.87107	0.187377	0.102971	0.097356	0	0.0250598	0.0277245	0.261165	0	0.166705	0.500933	0.445468	0.211329	0.644978	0.180973	0.0288856	GO:0003333||GO:0006810||GO:0006811||GO:0006820||GO:0006865||GO:0008150||GO:0015711||GO:0015849||GO:0034220||GO:0046942||GO:0051179||GO:0051234||GO:0055085||GO:0071702||GO:0071705||GO:0098656||GO:1903825||GO:1905039	amino acid transmembrane transport||transport||ion transport||anion transport||amino acid transport||biological_process||organic anion transport||organic acid transport||ion transmembrane transport||carboxylic acid transport||localization||establishment of localization||transmembrane transport||organic substance transport||nitrogen compound transport||anion transmembrane transport||organic acid t…					ko02000	Transporters
arahy.Tifrunner.gnm1.ann1.3INE6D	arahy.3INE6D	arahy.Tifrunner.gnm1.Arahy.06	8505833	8506812	-	483	-	PF03073:TspO/MBR family	-	54.5158	14.9095	12.2448	11.0707	5.43416	3.18827	297.667	42.8082	336.281	317.651	23.2874	119.126	4.65373	4.75171	3.39513	0.147383	11.5292	1.9756	175.347	31.4407	250.306	131.824	124.699	50.4353			GO:0016021||GO:0005575||GO:0016020||GO:0031224||GO:0044425	integral component of membrane||cellular_component||membrane||intrinsic component of membrane||membrane part			ko04080||ko04214||ko04979||ko05166||ko02000	Neuroactive ligand-receptor interaction||Apoptosis - fly||Cholesterol metabolism||Human T-cell leukemia virus 1 infection||Transporters
arahy.Tifrunner.gnm1.ann1.3K6508	arahy.3K6508	arahy.Tifrunner.gnm1.Arahy.13	39462303	39465589	+	1981	-	PF00249:Myb-like DNA-binding domain	Myb_DNA-binding	0.789203	0.0230074	0.0613456	0.223244	0.165617	0.164893	3.92492	1.29495	5.86881	0.902362	0.223147	0.257863	0.0907724	0.168955	0.320434	0.32341	0.11244	0.0401404	0.348453	0.0858105	0.101771	3.2411	0.498012	0.222569					GO:0003677||GO:0003674||GO:0003676||GO:0005488||GO:0097159||GO:1901363	DNA binding||molecular_function||nucleic acid binding||binding||organic cyclic compound binding||heterocyclic compound binding	ko03000	Transcription factors
arahy.Tifrunner.gnm1.ann1.3K77B1	arahy.3K77B1	arahy.Tifrunner.gnm1.Arahy.02	11058440	11061909	+	3276	-	PF04720:PDDEXK-like family of unknown function	-	13.149	13.8987	14.5786	52.3539	41.8733	31.9217	100.679	30.3827	79.5157	14.1092	13.1189	12.6445	8.17864	8.20255	7.57305	9.36545	37.311	13.8841	20.4227	15.861	16.2058	7.21895	6.94147	5.53492	--	--	--	--	--	--	--	--
arahy.Tifrunner.gnm1.ann1.3KSC2Z	arahy.3KSC2Z	arahy.Tifrunner.gnm1.Arahy.13	1864287	1868423	+	1797	-	PF12695:Alpha/beta hydrolase family	-	12.8212	21.2037	25.7208	31.9263	43.6557	33.2651	65.7519	19.9286	47.1149	2.89901	3.30728	4.80669	44.6298	41.8008	56.1952	50.7057	33.0956	45.1355	7.06213	7.15783	9.76067	7.02683	3.92539	19.0766	--	--	--	--	--	--	--	--
arahy.Tifrunner.gnm1.ann1.3LC649	arahy.3LC649	arahy.Tifrunner.gnm1.Arahy.20	38183451	38186567	+	376	-	-	-	74.1876	65.821	70.3513	46.9406	38.1993	48.7745	21.9713	36.0234	25.2821	66.5588	73.6757	67.4351	67.6717	79.3511	64.1532	50.739	34.0633	58.7926	62.2783	55.0058	63.6282	59.0549	49.8529	84.7226	--	--	--	--	--	--	--	--
arahy.Tifrunner.gnm1.ann1.3M3KC8	arahy.3M3KC8	arahy.Tifrunner.gnm1.Arahy.06	110422394	110425489	-	1282	-	PF00141:Peroxidase	-	0	0	0.0631959	0.0313606	0.0568707	0.473199	3.24908	1.24063	2.82731	0.0398391	0	0.0362237	0	0	0	0.0555274	0.0434369	0.248106	0	0.0883987	0	0.667771	0.0769549	0	GO:0006979||GO:0055114||GO:0006950||GO:0008150||GO:0050896||GO:0008152	response to oxidative stress||oxidation-reduction process||response to stress||biological_process||response to stimulus||metabolic process			GO:0004601||GO:0020037||GO:0003674||GO:0003824||GO:0016491||GO:0016209||GO:0016684||GO:0005488||GO:0046906||GO:0048037||GO:0097159||GO:1901363	peroxidase activity||heme binding||molecular_function||catalytic activity||oxidoreductase activity||antioxidant activity||oxidoreductase activity, acting on peroxide as acceptor||binding||tetrapyrrole binding||cofactor binding||organic cyclic compound binding||heterocyclic compound binding	ko00940	Phenylpropanoid biosynthesis
arahy.Tifrunner.gnm1.ann1.3M3TNE	arahy.3M3TNE	arahy.Tifrunner.gnm1.Arahy.03	119184356	119194431	+	6556	-	PF00171:Aldehyde dehydrogenase family	Aldedh	4.19205	6.54189	8.07576	8.2052	8.55193	13.3602	44.993	23.2505	35.9052	6.94123	7.46946	12.3889	14.489	11.742	23.5444	38.0579	12.3671	33.2579	12.6754	12.7052	13.1412	5.86794	7.59183	9.73484	GO:0008152||GO:0055114||GO:0008150	metabolic process||oxidation-reduction process||biological_process			GO:0016491||GO:0003674||GO:0003824	oxidoreductase activity||molecular_function||catalytic activity	ko00010||ko00053||ko00620||ko00071||ko00561||ko00280||ko00310||ko00330||ko00340||ko00380||ko00410||ko00981||ko00903||ko00625	Glycolysis / Gluconeogenesis||Ascorbate and aldarate metabolism||Pyruvate metabolism||Fatty acid degradation||Glycerolipid metabolism||Valine, leucine and isoleucine degradation||Lysine degradation||Arginine and proline metabolism||Histidine metabolism||Tryptophan metabolism||beta-Alanine metabolism||Insect hormone biosynthesis||Limonene and pinene degradation||Chloroalkane and chloroalkene degra…
arahy.Tifrunner.gnm1.ann1.3M3YVQ	arahy.3M3YVQ	arahy.Tifrunner.gnm1.Arahy.10	112619957	112622239	+	2283	-	PF03639:Glycosyl hydrolase family 81	-	0.288339	0.0798558	0.0887178	0.704411	0.367256	0.694962	4.83491	1.73043	3.98411	0.51454	0.193629	0.223753	0.177221	0.0628307	0.139023	0.249448	1.02445	0.139322	0.325618	0.397116	0.353234	2.95298	0.907481	0.168986					GO:0052861||GO:0003674||GO:0003824||GO:0004553||GO:0016787||GO:0016798||GO:0052736	glucan endo-1,3-beta-glucanase activity, C-3 substituted reducing group||molecular_function||catalytic activity||hydrolase activity, hydrolyzing O-glycosyl compounds||hydrolase activity||hydrolase activity, acting on glycosyl bonds||beta-glucanase activity	ko99980	Enzymes with EC numbers
arahy.Tifrunner.gnm1.ann1.3ME68I	arahy.3ME68I	arahy.Tifrunner.gnm1.Arahy.03	120625680	120636902	-	645	-	PF10536:Plant mobile domain	-	0	0	0	0	0	0	2.58314	0.238633	4.77132	0.633472	0	0	0	0	0	0	0	0	0	0	0	0.995444	0	0	--	--	--	--	--	--	--	--
arahy.Tifrunner.gnm1.ann1.3PX28T	arahy.3PX28T	arahy.Tifrunner.gnm1.Arahy.18	32073874	32076607	-	1160	-	-	-	2.16352	2.75038	3.84133	1.1784	1.19419	2.25278	0.119693	0.928817	0.176868	0	0.635136	0.640536	0.775087	1.27779	1.14005	1.47282	0.432047	1.43955	0.320425	0.244239	0.1738	0.0461251	0.29767	1.23531	--	--	--	--	--	--	ko03036	Chromosome and associated proteins
arahy.Tifrunner.gnm1.ann1.3Q2PIU	arahy.3Q2PIU	arahy.Tifrunner.gnm1.Arahy.04	123903754	123908058	+	2618	-	PF07724:AAA domain (Cdc48 subfamily)|PF01419:Jacalin-like lectin domain|PF00004:ATPase family associated with various cellular activities (AAA)	AAA	3.22161	1.3057	0.433247	0	0.111395	0.445614	0	0.0783898	0.0522452	0	0.0375227	0.0709531	0	0.0365272	0.0404112	0.217528	0	0.212615	1.39948	1.79644	0.462051	0.0204374	0	0.0210518					GO:0005524||GO:0000166||GO:0003674||GO:0005488||GO:0008144||GO:0017076||GO:0030554||GO:0032553||GO:0032555||GO:0032559||GO:0035639||GO:0036094||GO:0043167||GO:0043168||GO:0097159||GO:0097367||GO:1901265||GO:1901363	ATP binding||nucleotide binding||molecular_function||binding||drug binding||purine nucleotide binding||adenyl nucleotide binding||ribonucleotide binding||purine ribonucleotide binding||adenyl ribonucleotide binding||purine ribonucleoside triphosphate binding||small molecule binding||ion binding||anion binding||organic cyclic compound binding||carbohydrate derivative binding||nucleoside phosphate …	ko04213||ko03110	Longevity regulating pathway - multiple species||Chaperones and folding catalysts
arahy.Tifrunner.gnm1.ann1.3QQJ98	arahy.3QQJ98	arahy.Tifrunner.gnm1.Arahy.16	7422998	7429168	+	3552	-	PF00069:Protein kinase domain	Pkinase	2.53665	2.09154	2.3037	6.62148	7.50225	8.2504	10.2609	4.86772	17.386	3.30714	2.14334	2.07877	3.07547	2.96146	3.36571	11.6038	10.0806	8.01449	3.13929	2.34503	2.47848	3.13318	1.38874	2.74637	GO:0006468||GO:0008152||GO:0006464||GO:0006793||GO:0006796||GO:0006807||GO:0008150||GO:0009987||GO:0016310||GO:0019538||GO:0036211||GO:0043170||GO:0043412||GO:0044237||GO:0044238||GO:0044260||GO:0044267||GO:0071704||GO:1901564	protein phosphorylation||metabolic process||cellular protein modification process||phosphorus metabolic process||phosphate-containing compound metabolic process||nitrogen compound metabolic process||biological_process||cellular process||phosphorylation||protein metabolic process||protein modification process||macromolecule metabolic process||macromolecule modification||cellular metabolic process|…			GO:0004672||GO:0005524||GO:0003674||GO:0003824||GO:0016301||GO:0016740||GO:0016772||GO:0016773||GO:0140096||GO:0000166||GO:0005488||GO:0008144||GO:0017076||GO:0030554||GO:0032553||GO:0032555||GO:0032559||GO:0035639||GO:0036094||GO:0043167||GO:0043168||GO:0097159||GO:0097367||GO:1901265||GO:1901363	protein kinase activity||ATP binding||molecular_function||catalytic activity||kinase activity||transferase activity||transferase activity, transferring phosphorus-containing groups||phosphotransferase activity, alcohol group as acceptor||catalytic activity, acting on a protein||nucleotide binding||binding||drug binding||purine nucleotide binding||adenyl nucleotide binding||ribonucleotide binding|…	ko01001||ko03036||ko03400	Protein kinases||Chromosome and associated proteins||DNA repair and recombination proteins
arahy.Tifrunner.gnm1.ann1.3QR2KS	arahy.3QR2KS	arahy.Tifrunner.gnm1.Arahy.05	97017121	97025038	+	5020	-	PF04564:U-box domain	U-box	0.0245871	0.0453961	0.0403472	0.232256	0.20333	0.0650703	5.91885	2.92302	4.53656	0.457832	0.097843	0.305275	0.188059	0.0571484	0.200213	0.141805	0.0665571	0.0316805	0.645226	0.395065	0.829994	0.735429	1.62134	0.856348	GO:0016567||GO:0008152||GO:0006464||GO:0006807||GO:0008150||GO:0009987||GO:0019538||GO:0032446||GO:0036211||GO:0043170||GO:0043412||GO:0044237||GO:0044238||GO:0044260||GO:0044267||GO:0070647||GO:0071704||GO:1901564	protein ubiquitination||metabolic process||cellular protein modification process||nitrogen compound metabolic process||biological_process||cellular process||protein metabolic process||protein modification by small protein conjugation||protein modification process||macromolecule metabolic process||macromolecule modification||cellular metabolic process||primary metabolic process||cellular macromole…			GO:0005488||GO:0004842||GO:0005515||GO:0003674||GO:0003824||GO:0016740||GO:0019787||GO:0140096	binding||ubiquitin-protein transferase activity||protein binding||molecular_function||catalytic activity||transferase activity||ubiquitin-like protein transferase activity||catalytic activity, acting on a protein	--	--
arahy.Tifrunner.gnm1.ann1.3R4QA9	arahy.3R4QA9	arahy.Tifrunner.gnm1.Arahy.12	8018639	8025150	-	2571	-	PF07991:Acetohydroxy acid isomeroreductase, NADPH-binding domain|PF01450:Acetohydroxy acid isomeroreductase, catalytic domain	-	38.71	36.5721	25.5246	39.1722	21.311	21.8712	13.798	12.6519	13.1139	10.0717	15.6464	12.3729	29.4804	32.9919	38.7633	11.3521	17.5657	10.7323	4.27518	5.1352	6.29944	8.26198	16.3851	12.8406	GO:0009082||GO:0055114||GO:0008152||GO:0006082||GO:0006520||GO:0006807||GO:0008150||GO:0008652||GO:0009058||GO:0009081||GO:0009987||GO:0016053||GO:0019752||GO:0043436||GO:0044237||GO:0044238||GO:0044249||GO:0044281||GO:0044283||GO:0046394||GO:0071704||GO:1901564||GO:1901566||GO:1901576	branched-chain amino acid biosynthetic process||oxidation-reduction process||metabolic process||organic acid metabolic process||cellular amino acid metabolic process||nitrogen compound metabolic process||biological_process||cellular amino acid biosynthetic process||biosynthetic process||branched-chain amino acid metabolic process||cellular process||organic acid biosynthetic process||carboxylic ac…			GO:0004455||GO:0003674||GO:0003824||GO:0016491||GO:0016614||GO:0016616	ketol-acid reductoisomerase activity||molecular_function||catalytic activity||oxidoreductase activity||oxidoreductase activity, acting on CH-OH group of donors||oxidoreductase activity, acting on the CH-OH group of donors, NAD or NADP as acceptor	ko00290||ko00770	Valine, leucine and isoleucine biosynthesis||Pantothenate and CoA biosynthesis
arahy.Tifrunner.gnm1.ann1.3R5KAN	arahy.3R5KAN	arahy.Tifrunner.gnm1.Arahy.15	14484648	14485496	-	735	-	PF02892:BED zinc finger	zf-BED	0	0	0	0	0	0	3.96697	1.46589	4.93145	0	0	0	0	0	0	0	0	0	0	0	0	0.436777	0	0					GO:0003677||GO:0003674||GO:0003676||GO:0005488||GO:0097159||GO:1901363	DNA binding||molecular_function||nucleic acid binding||binding||organic cyclic compound binding||heterocyclic compound binding	--	--
arahy.Tifrunner.gnm1.ann1.3R6I6F	arahy.3R6I6F	arahy.Tifrunner.gnm1.Arahy.01	97195811	97201919	+	3161	-	PF03006:Haemolysin-III related	-	2.83741	3.34515	3.10126	0.623223	0.703481	1.04815	0.153734	2.20741	0.151447	0.662456	1.05662	1.1606	1.22307	1.36136	1.65673	0.833245	0.581348	1.0314	0.571137	1.48784	0.17008	0.30468	0.343315	0.819469			GO:0016021||GO:0005575||GO:0016020||GO:0031224||GO:0044425	integral component of membrane||cellular_component||membrane||intrinsic component of membrane||membrane part	GO:0005515||GO:0003674||GO:0005488	protein binding||molecular_function||binding	ko04152||ko04920||ko04211||ko04932	AMPK signaling pathway||Adipocytokine signaling pathway||Longevity regulating pathway||Non-alcoholic fatty liver disease (NAFLD)
arahy.Tifrunner.gnm1.ann1.3RI1TB	arahy.3RI1TB	arahy.Tifrunner.gnm1.Arahy.20	109929468	109935064	-	4810	-	PF01936:NYN domain	DUF88	0.504657	0.30322	0.261074	0.534942	0.371362	0.223137	7.67828	4.51195	6.22752	2.1555	4.35009	2.79985	0.233654	0.367801	0.285937	0.162796	0.301006	0.18185	2.32929	2.15581	1.95601	5.0168	4.64566	2.91037	--	--	--	--	--	--	--	--
arahy.Tifrunner.gnm1.ann1.3RQT8X	arahy.3RQT8X	arahy.Tifrunner.gnm1.Arahy.07	79263249	79266773	+	1925	-	PF00069:Protein kinase domain	Pkinase	12.8236	4.80638	4.4612	5.01248	5.98416	8.55721	1.29828	2.23881	2.06055	2.54705	1.83711	1.92993	4.06347	2.75707	1.31902	7.72878	9.57511	6.19621	7.19939	9.94924	3.66561	2.05682	1.61437	3.83648	GO:0006468||GO:0008152||GO:0006464||GO:0006793||GO:0006796||GO:0006807||GO:0008150||GO:0009987||GO:0016310||GO:0019538||GO:0036211||GO:0043170||GO:0043412||GO:0044237||GO:0044238||GO:0044260||GO:0044267||GO:0071704||GO:1901564	protein phosphorylation||metabolic process||cellular protein modification process||phosphorus metabolic process||phosphate-containing compound metabolic process||nitrogen compound metabolic process||biological_process||cellular process||phosphorylation||protein metabolic process||protein modification process||macromolecule metabolic process||macromolecule modification||cellular metabolic process|…			GO:0004672||GO:0005524||GO:0003674||GO:0003824||GO:0016301||GO:0016740||GO:0016772||GO:0016773||GO:0140096||GO:0000166||GO:0005488||GO:0008144||GO:0017076||GO:0030554||GO:0032553||GO:0032555||GO:0032559||GO:0035639||GO:0036094||GO:0043167||GO:0043168||GO:0097159||GO:0097367||GO:1901265||GO:1901363	protein kinase activity||ATP binding||molecular_function||catalytic activity||kinase activity||transferase activity||transferase activity, transferring phosphorus-containing groups||phosphotransferase activity, alcohol group as acceptor||catalytic activity, acting on a protein||nucleotide binding||binding||drug binding||purine nucleotide binding||adenyl nucleotide binding||ribonucleotide binding|…	--	--
arahy.Tifrunner.gnm1.ann1.3S7K56	arahy.3S7K56	arahy.Tifrunner.gnm1.Arahy.11	16730385	16732181	-	645	-	PF03094:Mlo family	-	15.6915	14.4153	15.8266	8.72651	3.95626	2.67689	7.42654	5.88628	5.19544	14.3323	16.9816	16.1276	0	0	0	0	0	0	0	0	0	0	0	0	GO:0006952||GO:0006950||GO:0008150||GO:0050896	defense response||response to stress||biological_process||response to stimulus	GO:0016021||GO:0005575||GO:0016020||GO:0031224||GO:0044425	integral component of membrane||cellular_component||membrane||intrinsic component of membrane||membrane part			ko04030	G protein-coupled receptors
arahy.Tifrunner.gnm1.ann1.3T0XBM	arahy.3T0XBM	arahy.Tifrunner.gnm1.Arahy.16	131463044	131464590	+	1200	-	-	-	0	0	0	0	0.121514	0	2.60333	1.28265	1.76671	0.29793	0.204655	0.038699	0	0	0	0	0.0464051	0	0	0.0472196	0.168007	0.0891752	0	0					GO:0003676||GO:0003674||GO:0005488||GO:0097159||GO:1901363	nucleic acid binding||molecular_function||binding||organic cyclic compound binding||heterocyclic compound binding	--	--
arahy.Tifrunner.gnm1.ann1.3TG68A	arahy.3TG68A	arahy.Tifrunner.gnm1.Arahy.14	1126254	1145961	-	1157	-	PF00450:Serine carboxypeptidase	Peptidase_S10	14.8639	8.70585	6.47717	8.44394	8.444	8.10683	3.78011	0.753849	3.13277	1.19187	1.44337	0.722471	20.1657	22.1507	25.4662	8.18302	19.3481	16.4947	2.61594	2.84052	2.96227	1.10987	1.2364	0.714525	GO:0006508||GO:0008152||GO:0006807||GO:0008150||GO:0019538||GO:0043170||GO:0044238||GO:0071704||GO:1901564	proteolysis||metabolic process||nitrogen compound metabolic process||biological_process||protein metabolic process||macromolecule metabolic process||primary metabolic process||organic substance metabolic process||organonitrogen compound metabolic process			GO:0004185||GO:0003674||GO:0003824||GO:0004180||GO:0008236||GO:0008233||GO:0008238||GO:0070011||GO:0016787||GO:0017171||GO:0070008||GO:0140096	serine-type carboxypeptidase activity||molecular_function||catalytic activity||carboxypeptidase activity||serine-type peptidase activity||peptidase activity||exopeptidase activity||peptidase activity, acting on L-amino acid peptides||hydrolase activity||serine hydrolase activity||serine-type exopeptidase activity||catalytic activity, acting on a protein	ko01002	Peptidases and inhibitors
arahy.Tifrunner.gnm1.ann1.3TL6MN	arahy.3TL6MN	arahy.Tifrunner.gnm1.Arahy.15	160706495	160707602	-	949	-	PF06803:Protein of unknown function (DUF1232)	DUF1232	14.8269	13.9279	13.3179	6.77838	9.25759	9.19525	17.4835	12.2724	12.2509	25.9943	27.9486	31.9053	12.8849	11.034	14.8829	9.97656	7.51087	7.54123	28.4798	24.5403	32.0081	29.9381	26.9251	23.1141	--	--	--	--	--	--	ko04121	Ubiquitin system
arahy.Tifrunner.gnm1.ann1.3U22LJ	arahy.3U22LJ	arahy.Tifrunner.gnm1.Arahy.09	9647842	9648756	-	915	-	PF04720:PDDEXK-like family of unknown function	-	5.66551	9.91253	8.14598	1.31817	0.67729	1.27499	7.5871	4.0372	4.40978	0.111637	0.10736	0.0507528	0.933493	2.71731	3.2953	0.233397	0.243436	0.86905	0.870474	1.11469	0.440674	0.701707	0.215642	0.180701	--	--	--	--	--	--	--	--
arahy.Tifrunner.gnm1.ann1.3U55TZ	arahy.3U55TZ	arahy.Tifrunner.gnm1.Arahy.01	105096504	105101041	-	1869	-	PF00999:Sodium/hydrogen exchanger family	Na_H_Exchanger	0	0	0	0	0.117028	0.0499354	1.74576	0.0549022	0.585459	0.0546535	0	0.0745407	0.072159	0.127914	0	0	0	0.0850916	0	0	0.0359565	0.486671	0	0.0294883	GO:0006812||GO:0055085||GO:0006810||GO:0006811||GO:0008150||GO:0051179||GO:0051234	cation transport||transmembrane transport||transport||ion transport||biological_process||localization||establishment of localization	GO:0016021||GO:0005575||GO:0016020||GO:0031224||GO:0044425	integral component of membrane||cellular_component||membrane||intrinsic component of membrane||membrane part	GO:0015299||GO:0003674||GO:0005215||GO:0022857||GO:0015291||GO:0008324||GO:0015075||GO:0015077||GO:0015078||GO:0015297||GO:0015298||GO:0015318||GO:0022804||GO:0022890	solute:proton antiporter activity||molecular_function||transporter activity||transmembrane transporter activity||secondary active transmembrane transporter activity||cation transmembrane transporter activity||ion transmembrane transporter activity||monovalent inorganic cation transmembrane transporter activity||proton transmembrane transporter activity||antiporter activity||solute:cation antiport…	ko02000	Transporters
arahy.Tifrunner.gnm1.ann1.3V8BTX	arahy.3V8BTX	arahy.Tifrunner.gnm1.Arahy.13	52755764	52756944	-	1030	-	PF00043:Glutathione S-transferase, C-terminal domain|PF13417:Glutathione S-transferase, N-terminal domain	GST_C	2.15698	0.132751	0.157315	0.0780665	0.176962	0.090611	2.0894	3.8355	23.9693	12.6445	2.43201	2.70517	0.130937	0	0	0.483789	7.62305	0.540414	22.1675	7.31675	22.3139	7.1167	1.48463	4.60172					GO:0005515||GO:0003674||GO:0005488	protein binding||molecular_function||binding	ko00480||ko00980||ko00982||ko00983||ko04212||ko05200||ko05204||ko05225||ko05418||ko01524||ko02000	Glutathione metabolism||Metabolism of xenobiotics by cytochrome P450||Drug metabolism - cytochrome P450||Drug metabolism - other enzymes||Longevity regulating pathway - worm||Pathways in cancer||Chemical carcinogenesis||Hepatocellular carcinoma||Fluid shear stress and atherosclerosis||Platinum drug resistance||Transporters
arahy.Tifrunner.gnm1.ann1.3VL916	arahy.3VL916	arahy.Tifrunner.gnm1.Arahy.15	59934405	59935606	-	303	-	PF00676:Dehydrogenase E1 component	-	14.8004	18.5018	19.6527	11.8092	17.4451	19.7131	11.914	12.0222	12.8652	5.8996	7.45673	10.2687	0	0	0	0	0	0	0	0	0	0	0.813995	0	GO:0008152||GO:0008150	metabolic process||biological_process			GO:0016624||GO:0003674||GO:0003824||GO:0016491||GO:0016903	oxidoreductase activity, acting on the aldehyde or oxo group of donors, disulfide as acceptor||molecular_function||catalytic activity||oxidoreductase activity||oxidoreductase activity, acting on the aldehyde or oxo group of donors	ko00010||ko00020||ko00620||ko04066||ko04922||ko05230	Glycolysis / Gluconeogenesis||Citrate cycle (TCA cycle)||Pyruvate metabolism||HIF-1 signaling pathway||Glucagon signaling pathway||Central carbon metabolism in cancer
arahy.Tifrunner.gnm1.ann1.3X6UQX	arahy.3X6UQX	arahy.Tifrunner.gnm1.Arahy.18	3245221	3247281	-	972	-	PF03152:Ubiquitin fusion degradation protein UFD1	UFD1	1.98939	2.90722	2.5422	3.39172	2.51279	1.6323	11.3561	6.96749	9.28739	3.73069	4.59842	3.53547	4.11625	3.04987	3.80955	1.90416	4.18219	2.29064	2.13051	3.61434	3.87176	6.11015	4.82116	7.71138	GO:0006511||GO:0019941||GO:0008152||GO:0006508||GO:0051603||GO:0006807||GO:0008150||GO:0009056||GO:0009057||GO:0009987||GO:0019538||GO:0030163||GO:0043170||GO:0043632||GO:0044237||GO:0044238||GO:0044248||GO:0044257||GO:0044260||GO:0044265||GO:0044267||GO:0071704||GO:1901564||GO:1901565||GO:1901575	ubiquitin-dependent protein catabolic process||modification-dependent protein catabolic process||metabolic process||proteolysis||proteolysis involved in cellular protein catabolic process||nitrogen compound metabolic process||biological_process||catabolic process||macromolecule catabolic process||cellular process||protein metabolic process||protein catabolic process||macromolecule metabolic proce…					ko04141	Protein processing in endoplasmic reticulum
arahy.Tifrunner.gnm1.ann1.3X96H9	arahy.3X96H9	arahy.Tifrunner.gnm1.Arahy.11	144079798	144084076	+	1322	-	PF00407:Pathogenesis-related protein Bet v I family	-	0	0.586098	0.0919256	0.0912351	1.26845	0.141194	0.262564	6.9857	2.01753	4.09517	4.30983	3.96943	0	0.0723361	0	0	0.421226	0	0	0	0.0508342	0.202364	0	0.0416896	GO:0006952||GO:0009607||GO:0006950||GO:0008150||GO:0050896	defense response||response to biotic stimulus||response to stress||biological_process||response to stimulus					--	--
arahy.Tifrunner.gnm1.ann1.3Y6UXK	arahy.3Y6UXK	arahy.Tifrunner.gnm1.Arahy.14	139187463	139189800	-	1491	-	PF04833:COBRA-like protein	-	0.275938	0.42796	0.326025	0.269646	0.268944	0.438166	1.58306	0.963495	1.23843	0.239783	1.0871	0.965529	0	0	0	0	0	0	0	0	0	0	0	0	GO:0010215||GO:0016049||GO:0008150||GO:0009664||GO:0009832||GO:0009987||GO:0022607||GO:0016043||GO:0030198||GO:0042546||GO:0043062||GO:0044085||GO:0045229||GO:0070726||GO:0071554||GO:0071555||GO:0071668||GO:0071669||GO:0071840||GO:0040007	cellulose microfibril organization||cell growth||biological_process||plant-type cell wall organization||plant-type cell wall biogenesis||cellular process||cellular component assembly||cellular component organization||extracellular matrix organization||cell wall biogenesis||extracellular structure organization||cellular component biogenesis||external encapsulating structure organization||cell wall…	GO:0031225||GO:0005575||GO:0016020||GO:0031224||GO:0044425	anchored component of membrane||cellular_component||membrane||intrinsic component of membrane||membrane part			--	--
arahy.Tifrunner.gnm1.ann1.3YC2HT	arahy.3YC2HT	arahy.Tifrunner.gnm1.Arahy.19	142750172	142757272	+	4158	-	PF00311:Phosphoenolpyruvate carboxylase	-	11.567	18.47	19.8743	28.1178	38.7336	29.5835	52.7761	26.8129	40.132	3.8815	8.67051	7.58345	23.9371	22.1707	20.3807	27.6492	25.1378	17.1926	9.56496	12.5374	9.72969	5.62332	6.75029	6.75997	GO:0006099||GO:0015977||GO:0008152||GO:0006082||GO:0006091||GO:0006101||GO:0055114||GO:0008150||GO:0009060||GO:0009987||GO:0015980||GO:0016999||GO:0017144||GO:0019752||GO:0043436||GO:0044237||GO:0044238||GO:0044281||GO:0045333||GO:0071704||GO:0072350	tricarboxylic acid cycle||carbon fixation||metabolic process||organic acid metabolic process||generation of precursor metabolites and energy||citrate metabolic process||oxidation-reduction process||biological_process||aerobic respiration||cellular process||energy derivation by oxidation of organic compounds||antibiotic metabolic process||drug metabolic process||carboxylic acid metabolic process||…			GO:0008964||GO:0003824||GO:0003674||GO:0004611||GO:0016829||GO:0016830||GO:0016831	phosphoenolpyruvate carboxylase activity||catalytic activity||molecular_function||phosphoenolpyruvate carboxykinase activity||lyase activity||carbon-carbon lyase activity||carboxy-lyase activity	ko00620||ko00710||ko00720||ko00680	Pyruvate metabolism||Carbon fixation in photosynthetic organisms||Carbon fixation pathways in prokaryotes||Methane metabolism
arahy.Tifrunner.gnm1.ann1.3YD71H	arahy.3YD71H	arahy.Tifrunner.gnm1.Arahy.13	1110895	1116215	+	4296	-	-	-	0.354345	0.434983	0.848643	1.02008	0.627935	1.23831	1.79372	1.3973	1.83071	0.451769	0.583095	0.626967	0.209288	0.422937	0.197014	0.447399	0.220359	0.351686	0.222482	0.395695	0.297219	1.29528	0.792281	0.372043	--	--	--	--	--	--	--	--
arahy.Tifrunner.gnm1.ann1.3YFD1D	arahy.3YFD1D	arahy.Tifrunner.gnm1.Arahy.12	110479489	110485651	-	1458	-	PF08696:DNA replication factor Dna2|PF00312:Ribosomal protein S15	-	15.5765	14.2548	16.309	9.81668	11.2513	11.0741	5.09476	7.91761	5.25347	5.49971	8.11882	6.78427	0.0308334	0	0	0	0	0	0	0	0	0	0.135331	0	GO:0008152||GO:0006412||GO:0008150||GO:0006518||GO:0006807||GO:0009058||GO:0009059||GO:0009987||GO:0010467||GO:0019538||GO:0034641||GO:0034645||GO:0043043||GO:0043170||GO:0043603||GO:0043604||GO:0044237||GO:0044238||GO:0044249||GO:0044260||GO:0044267||GO:0044271||GO:0071704||GO:1901564||GO:1901566||GO:1901576	metabolic process||translation||biological_process||peptide metabolic process||nitrogen compound metabolic process||biosynthetic process||macromolecule biosynthetic process||cellular process||gene expression||protein metabolic process||cellular nitrogen compound metabolic process||cellular macromolecule biosynthetic process||peptide biosynthetic process||macromolecule metabolic process||cellular …	GO:0005622||GO:0005840||GO:0005575||GO:0005623||GO:0044464||GO:0005737||GO:0032991||GO:0043226||GO:0043228||GO:0043229||GO:0043232||GO:0044424||GO:0044444||GO:1990904	intracellular||ribosome||cellular_component||cell||cell part||cytoplasm||protein-containing complex||organelle||non-membrane-bounded organelle||intracellular organelle||intracellular non-membrane-bounded organelle||intracellular part||cytoplasmic part||ribonucleoprotein complex	GO:0003824||GO:0003735||GO:0003674||GO:0005198	catalytic activity||structural constituent of ribosome||molecular_function||structural molecule activity	ko03010||ko03011	Ribosome||Ribosome
arahy.Tifrunner.gnm1.ann1.3Z9A6G	arahy.3Z9A6G	arahy.Tifrunner.gnm1.Arahy.19	156772626	156776389	+	1788	-	PF00786:P21-Rho-binding domain	PBD	1.08148	0.968654	3.3304	0.404741	3.09901	12.8667	10.4444	8.66579	24.288	1.62819	2.44487	1.92196	0.930278	1.09641	1.30175	28.9044	1.18348	20.68	3.50429	3.48601	4.58542	2.99246	1.29666	4.19209	--	--	--	--	--	--	--	--
arahy.Tifrunner.gnm1.ann1.404K6R	arahy.404K6R	arahy.Tifrunner.gnm1.Arahy.03	130489296	130490856	+	498	-	PF00168:C2 domain	C2	37.9204	38.5306	33.5944	76.9371	83.9617	47.4143	139.959	47.0821	194.043	22.255	53.95	39.1653	77.6332	75.0816	111.533	138.227	142.57	147.38	92.2301	62.1251	65.9883	63.0673	29.3195	80.0144					GO:0005515||GO:0003674||GO:0005488	protein binding||molecular_function||binding	--	--
arahy.Tifrunner.gnm1.ann1.40B9QY	arahy.40B9QY	arahy.Tifrunner.gnm1.Arahy.15	10625613	10628946	+	2449	-	PF07714:Protein tyrosine kinase	Pkinase_Tyr	0.386392	0.279161	0.628552	2.74157	1.66716	1.98168	32.9393	5.90785	17.174	1.96036	0.862408	1.19463	0.954538	0.468575	0.712798	2.35446	1.95549	1.65595	0.80223	1.18001	1.70134	7.95258	3.28317	0.765155	GO:0006468||GO:0008152||GO:0006464||GO:0006793||GO:0006796||GO:0006807||GO:0008150||GO:0009987||GO:0016310||GO:0019538||GO:0036211||GO:0043170||GO:0043412||GO:0044237||GO:0044238||GO:0044260||GO:0044267||GO:0071704||GO:1901564	protein phosphorylation||metabolic process||cellular protein modification process||phosphorus metabolic process||phosphate-containing compound metabolic process||nitrogen compound metabolic process||biological_process||cellular process||phosphorylation||protein metabolic process||protein modification process||macromolecule metabolic process||macromolecule modification||cellular metabolic process|…			GO:0004672||GO:0003674||GO:0003824||GO:0016301||GO:0016740||GO:0016772||GO:0016773||GO:0140096	protein kinase activity||molecular_function||catalytic activity||kinase activity||transferase activity||transferase activity, transferring phosphorus-containing groups||phosphotransferase activity, alcohol group as acceptor||catalytic activity, acting on a protein	--	--
arahy.Tifrunner.gnm1.ann1.40BNNI	arahy.40BNNI	arahy.Tifrunner.gnm1.Arahy.06	102670451	102678999	+	2477	-	-	-	4.11922	5.44651	2.99276	14.6404	8.78608	3.89971	31.4739	18.2067	30.3705	34.3516	13.1468	21.3915	8.91115	8.74437	8.4996	5.9202	15.3772	5.52164	38.0932	24.9576	42.4324	36.6133	29.0751	30.5717	--	--	--	--	--	--	--	--
arahy.Tifrunner.gnm1.ann1.40XDBF	arahy.40XDBF	arahy.Tifrunner.gnm1.Arahy.04	251594	257408	-	3324	-	-	-	3.05721	1.39859	2.60795	2.08037	2.24823	5.36279	5.0333	5.38683	7.73593	2.67353	3.32472	2.47283	0.716792	1.13638	0.445593	1.15645	0.770626	1.24396	1.56549	2.02857	0.930002	1.22334	0.890399	0.878768	--	--	--	--	--	--	--	--
arahy.Tifrunner.gnm1.ann1.4105RR	arahy.4105RR	arahy.Tifrunner.gnm1.Arahy.10	5687995	5696468	+	4910	-	PF00168:C2 domain|PF13499:EF-hand domain pair|PF02666:Phosphatidylserine decarboxylase	C2	3.61148	3.91727	3.7456	10.4809	11.842	5.48381	4.53859	1.79728	4.55462	2.06999	0.910318	1.17279	11.3624	7.76128	5.60226	8.69891	14.1087	8.11376	3.39574	1.76569	4.33875	1.99418	1.46678	1.33575	GO:0008654||GO:0008152||GO:0006629||GO:0006644||GO:0006793||GO:0006796||GO:0008150||GO:0008610||GO:0009058||GO:0009987||GO:0019637||GO:0044237||GO:0044238||GO:0044249||GO:0044255||GO:0071704||GO:0090407||GO:1901576	phospholipid biosynthetic process||metabolic process||lipid metabolic process||phospholipid metabolic process||phosphorus metabolic process||phosphate-containing compound metabolic process||biological_process||lipid biosynthetic process||biosynthetic process||cellular process||organophosphate metabolic process||cellular metabolic process||primary metabolic process||cellular biosynthetic process||…			GO:0005515||GO:0005509||GO:0004609||GO:0003674||GO:0005488||GO:0046872||GO:0043167||GO:0043169||GO:0003824||GO:0016829||GO:0016830||GO:0016831	protein binding||calcium ion binding||phosphatidylserine decarboxylase activity||molecular_function||binding||metal ion binding||ion binding||cation binding||catalytic activity||lyase activity||carbon-carbon lyase activity||carboxy-lyase activity	ko00564	Glycerophospholipid metabolism
arahy.Tifrunner.gnm1.ann1.41FN4N	arahy.41FN4N	arahy.Tifrunner.gnm1.Arahy.03	30771644	30775858	+	2221	-	PF00069:Protein kinase domain|PF07714:Protein tyrosine kinase	Pkinase	4.9645	1.49805	2.48049	0.669769	3.9228	3.59282	1.56285	0.646813	0.831383	0.0689875	0.154804	0.104545	0.22265	0.172226	0.0476347	3.78206	2.73291	2.5778	1.64963	1.91345	0.42361	0.0722717	0.0444197	0.148889	GO:0006468||GO:0008152||GO:0006464||GO:0006793||GO:0006796||GO:0006807||GO:0008150||GO:0009987||GO:0016310||GO:0019538||GO:0036211||GO:0043170||GO:0043412||GO:0044237||GO:0044238||GO:0044260||GO:0044267||GO:0071704||GO:1901564	protein phosphorylation||metabolic process||cellular protein modification process||phosphorus metabolic process||phosphate-containing compound metabolic process||nitrogen compound metabolic process||biological_process||cellular process||phosphorylation||protein metabolic process||protein modification process||macromolecule metabolic process||macromolecule modification||cellular metabolic process|…			GO:0004672||GO:0005524||GO:0003674||GO:0003824||GO:0016301||GO:0016740||GO:0016772||GO:0016773||GO:0140096||GO:0000166||GO:0005488||GO:0008144||GO:0017076||GO:0030554||GO:0032553||GO:0032555||GO:0032559||GO:0035639||GO:0036094||GO:0043167||GO:0043168||GO:0097159||GO:0097367||GO:1901265||GO:1901363	protein kinase activity||ATP binding||molecular_function||catalytic activity||kinase activity||transferase activity||transferase activity, transferring phosphorus-containing groups||phosphotransferase activity, alcohol group as acceptor||catalytic activity, acting on a protein||nucleotide binding||binding||drug binding||purine nucleotide binding||adenyl nucleotide binding||ribonucleotide binding|…	--	--
arahy.Tifrunner.gnm1.ann1.41Y8R9	arahy.41Y8R9	arahy.Tifrunner.gnm1.Arahy.06	112203219	112208241	+	2228	-	PF08879:WRC|PF08880:QLQ	-	7.86654	9.61469	6.54537	5.39546	3.05966	3.37209	1.12172	3.47721	0.76738	0.573089	2.55727	3.04312	4.15653	4.16335	2.89658	0.990471	1.84954	2.92661	0.595814	3.17906	1.74944	0.744461	0.442802	0.791579	GO:0006355||GO:0008152||GO:0006139||GO:0006351||GO:0006725||GO:0006807||GO:0008150||GO:0009058||GO:0009059||GO:0009889||GO:0009987||GO:0010467||GO:0010468||GO:0010556||GO:0016070||GO:0018130||GO:0019219||GO:0019222||GO:0019438||GO:0031323||GO:0031326||GO:0032774||GO:0034641||GO:0034645||GO:0034654||GO:0043170||GO:0044237||GO:0044238||GO:0044249||GO:0044260||GO:0044271||GO:0046483||GO:0050789||GO:…	regulation of transcription, DNA-templated||metabolic process||nucleobase-containing compound metabolic process||transcription, DNA-templated||cellular aromatic compound metabolic process||nitrogen compound metabolic process||biological_process||biosynthetic process||macromolecule biosynthetic process||regulation of biosynthetic process||cellular process||gene expression||regulation of gene expre…	GO:0005634||GO:0005622||GO:0005575||GO:0005623||GO:0043231||GO:0043226||GO:0043227||GO:0043229||GO:0044424||GO:0044464	nucleus||intracellular||cellular_component||cell||intracellular membrane-bounded organelle||organelle||membrane-bounded organelle||intracellular organelle||intracellular part||cell part	GO:0005524||GO:0000166||GO:0003674||GO:0005488||GO:0008144||GO:0017076||GO:0030554||GO:0032553||GO:0032555||GO:0032559||GO:0035639||GO:0036094||GO:0043167||GO:0043168||GO:0097159||GO:0097367||GO:1901265||GO:1901363	ATP binding||nucleotide binding||molecular_function||binding||drug binding||purine nucleotide binding||adenyl nucleotide binding||ribonucleotide binding||purine ribonucleotide binding||adenyl ribonucleotide binding||purine ribonucleoside triphosphate binding||small molecule binding||ion binding||anion binding||organic cyclic compound binding||carbohydrate derivative binding||nucleoside phosphate …	--	--
arahy.Tifrunner.gnm1.ann1.425ZXH	arahy.425ZXH	arahy.Tifrunner.gnm1.Arahy.19	152107233	152109267	-	829	-	PF02431:Chalcone-flavanone isomerase	-	1.48887	1.20954	0.830694	4.89823	3.73776	0.562903	7.53677	1.98045	4.61976	25.5677	7.40609	16.9174	3.52482	2.88384	3.76478	0.858699	10.0759	1.53473	8.96725	8.95407	10.4574	16.0709	13.2097	12.0997					GO:0016872||GO:0003674||GO:0003824||GO:0016853	intramolecular lyase activity||molecular_function||catalytic activity||isomerase activity	ko00941	Flavonoid biosynthesis
arahy.Tifrunner.gnm1.ann1.42CAD1	arahy.42CAD1	arahy.Tifrunner.gnm1.Arahy.16	151638585	151640740	+	1467	-	-	-	0	0.124275	0.0552264	0.876985	0.0993978	0.0318096	5.77334	4.19682	2.89033	1.63631	0	0.379868	0	0.0325931	0.0721176	0.048525	0.0379592	0.108409	0.253369	0.0772509	0.320668	0.0364725	0.134501	0.150276	--	--	--	--	--	--	--	--
arahy.Tifrunner.gnm1.ann1.42IM76	arahy.42IM76	arahy.Tifrunner.gnm1.Arahy.11	48683590	48684031	-	306	-	-	-	16.941	17.8736	11.7819	2.36496	4.52699	2.43998	8.8479	1.34134	6.03432	3.50506	0	0.455283	1.02838	4.21889	0.864351	5.35059	2.54773	5.19726	1.90878	1.29623	19.7655	2.09824	0.806015	0.54033	--	--	--	--	--	--	--	--
arahy.Tifrunner.gnm1.ann1.42V4U6	arahy.42V4U6	arahy.Tifrunner.gnm1.Arahy.14	41645376	41647939	-	1242	-	PF00226:DnaJ domain	DnaJ	0.0331259	0.403667	0.978467	1.29482	1.3208	0.488439	96.5312	66.5079	97.3524	70.0721	16.2537	43.3354	0.289566	0.461972	0.596277	6.47668	4.30424	4.80182	75.8861	62.1383	92.742	71.8141	53.4189	30.4856	--	--	--	--	--	--	--	--
arahy.Tifrunner.gnm1.ann1.4335NN	arahy.4335NN	arahy.Tifrunner.gnm1.Arahy.09	16500346	16506848	-	2164	-	-	-	6.19797	4.06493	4.69854	1.67208	3.1333	3.94623	2.14939	2.53685	2.52824	2.59617	2.08816	2.23181	1.32954	2.03276	0.977787	3.65141	1.9557	2.93967	2.33105	3.2469	2.5465	2.81866	5.08326	1.78279					GO:0005515||GO:0003674||GO:0005488	protein binding||molecular_function||binding	--	--
arahy.Tifrunner.gnm1.ann1.435I7G	arahy.435I7G	arahy.Tifrunner.gnm1.Arahy.12	36960593	36962643	+	1530	-	PF06955:Xyloglucan endo-transglycosylase (XET) C-terminus|PF00722:Glycosyl hydrolases family 16	-	2.60837	0.506419	5.26876	37.9707	41.6959	26.3823	83.5333	1.509	6.88359	0.567486	0.0321027	0.212465	12.8989	2.43758	1.21009	20.4253	71.4092	91.6277	4.96284	1.18512	26.6176	7.41378	2.77269	0.828506	GO:0006073||GO:0005975||GO:0008152||GO:0005976||GO:0008150||GO:0009987||GO:0043170||GO:0044042||GO:0044237||GO:0044238||GO:0044260||GO:0044262||GO:0044264||GO:0071704	cellular glucan metabolic process||carbohydrate metabolic process||metabolic process||polysaccharide metabolic process||biological_process||cellular process||macromolecule metabolic process||glucan metabolic process||cellular metabolic process||primary metabolic process||cellular macromolecule metabolic process||cellular carbohydrate metabolic process||cellular polysaccharide metabolic process||o…	GO:0005618||GO:0048046||GO:0005575||GO:0005623||GO:0030312||GO:0044464||GO:0071944||GO:0005576	cell wall||apoplast||cellular_component||cell||external encapsulating structure||cell part||cell periphery||extracellular region	GO:0016762||GO:0004553||GO:0003674||GO:0003824||GO:0016740||GO:0016757||GO:0016758||GO:0046527||GO:0016787||GO:0016798	xyloglucan:xyloglucosyl transferase activity||hydrolase activity, hydrolyzing O-glycosyl compounds||molecular_function||catalytic activity||transferase activity||transferase activity, transferring glycosyl groups||transferase activity, transferring hexosyl groups||glucosyltransferase activity||hydrolase activity||hydrolase activity, acting on glycosyl bonds	ko99980	Enzymes with EC numbers
arahy.Tifrunner.gnm1.ann1.43BKPV	arahy.43BKPV	arahy.Tifrunner.gnm1.Arahy.10	6193487	6194353	+	867	-	PF01151:GNS1/SUR4 family	ELO	0.474537	0.841111	3.97143	0.231858	0.294324	0.376762	0	0	0.07888	0	0	0	7.10362	15.4969	16.5955	0.985275	0.83497	1.46746	0	0.0653559	0.310047	0	0.0568951	0			GO:0016021||GO:0005575||GO:0016020||GO:0031224||GO:0044425	integral component of membrane||cellular_component||membrane||intrinsic component of membrane||membrane part			--	--
arahy.Tifrunner.gnm1.ann1.43EHF4	arahy.43EHF4	arahy.Tifrunner.gnm1.Arahy.14	77142791	77147503	+	1413	-	PF13414:TPR repeat	-	13.5685	11.1606	9.66128	16.0191	11.8676	11.6579	21.4702	10.3121	14.4231	27.2538	26.9049	28.1328	15.4941	18.2729	18.6061	11.8392	13.0841	12.5496	40.6603	35.6904	37.5251	27.9832	33.5138	33.349					GO:0005515||GO:0003674||GO:0005488	protein binding||molecular_function||binding	--	--
arahy.Tifrunner.gnm1.ann1.448EM4	arahy.448EM4	arahy.Tifrunner.gnm1.Arahy.12	4830715	4837563	-	5652	-	PF04096:Nucleoporin autopeptidase|PF12110:Nuclear protein 96	-	5.0882	10.6687	11.5534	9.90169	9.35218	11.4763	3.64797	1.94259	3.19439	0.858458	1.25139	1.49538	12.7261	14.0177	8.3765	12.5949	7.0248	11.1708	0.826735	1.15292	0.951207	1.32532	1.07349	1.60894	GO:0006810||GO:0008150||GO:0051179||GO:0051234	transport||biological_process||localization||establishment of localization	GO:0005643||GO:0005622||GO:0005575||GO:0005623||GO:0005634||GO:0005635||GO:0043231||GO:0012505||GO:0031967||GO:0031975||GO:0032991||GO:0043226||GO:0043227||GO:0043229||GO:0044422||GO:0044424||GO:0044428||GO:0044446||GO:0044464	nuclear pore||intracellular||cellular_component||cell||nucleus||nuclear envelope||intracellular membrane-bounded organelle||endomembrane system||organelle envelope||envelope||protein-containing complex||organelle||membrane-bounded organelle||intracellular organelle||organelle part||intracellular part||nuclear part||intracellular organelle part||cell part			ko03013||ko05164||ko03019||ko03036	RNA transport||Influenza A||Messenger RNA biogenesis||Chromosome and associated proteins
arahy.Tifrunner.gnm1.ann1.44UVG6	arahy.44UVG6	arahy.Tifrunner.gnm1.Arahy.12	104054716	104059134	-	1037	-	PF00657:GDSL-like Lipase/Acylhydrolase	Lipase_GDSL	11.6643	17.9322	7.57826	16.3996	9.42113	8.05494	4.28448	5.83811	2.44011	8.9145	6.72578	13.7033	20.7652	12.2187	22.6488	6.79597	14.2303	13.1124	9.06317	18.0318	16.2661	6.81068	15.6499	9.6728					GO:0016788||GO:0003674||GO:0003824||GO:0016787	hydrolase activity, acting on ester bonds||molecular_function||catalytic activity||hydrolase activity	--	--
arahy.Tifrunner.gnm1.ann1.450ZWJ	arahy.450ZWJ	arahy.Tifrunner.gnm1.Arahy.19	155405055	155408346	+	1712	-	PF13520:Amino acid permease	-	0	0	0	0	0	0.0272574	1.21651	0.419559	0.918777	0.0596655	0.0286899	0.0271255	0	0	0	0	0.0325269	0	0	0	0.039254	0.593807	0.0576263	0	GO:0003333||GO:0006810||GO:0006811||GO:0006820||GO:0006865||GO:0008150||GO:0015711||GO:0015849||GO:0034220||GO:0046942||GO:0051179||GO:0051234||GO:0055085||GO:0071702||GO:0071705||GO:0098656||GO:1903825||GO:1905039	amino acid transmembrane transport||transport||ion transport||anion transport||amino acid transport||biological_process||organic anion transport||organic acid transport||ion transmembrane transport||carboxylic acid transport||localization||establishment of localization||transmembrane transport||organic substance transport||nitrogen compound transport||anion transmembrane transport||organic acid t…	GO:0016020||GO:0005575	membrane||cellular_component	GO:0015171||GO:0003674||GO:0005215||GO:0022857||GO:0005342||GO:0008509||GO:0008514||GO:0015075||GO:0015318||GO:0046943	amino acid transmembrane transporter activity||molecular_function||transporter activity||transmembrane transporter activity||organic acid transmembrane transporter activity||anion transmembrane transporter activity||organic anion transmembrane transporter activity||ion transmembrane transporter activity||inorganic molecular entity transmembrane transporter activity||carboxylic acid transmembrane …	--	--
arahy.Tifrunner.gnm1.ann1.45X8ED	arahy.45X8ED	arahy.Tifrunner.gnm1.Arahy.09	114853774	114856251	+	3104	-	PF12854:PPR repeat|PF01535:PPR repeat|PF13041:PPR repeat family	PPR	4.33426	5.02177	4.72426	5.29753	4.92084	2.42043	15.611	6.94219	19.3666	15.2036	10.8868	12.4475	10.0946	10.3361	11.6397	5.68755	5.63319	5.17482	17.6711	10.095	20.2864	13.0315	13.8259	5.85938	--	--	--	--	--	--	--	--
arahy.Tifrunner.gnm1.ann1.45XZWW	arahy.45XZWW	arahy.Tifrunner.gnm1.Arahy.09	119318615	119319412	+	798	-	PF00139:Legume lectin domain	-	5.00102	4.34073	0.304576	1.66258	0.593865	0	12.6143	3.53613	4.79922	40.9614	12.6178	35.7893	0.338008	0.0599175	0	2.49776	6.83864	0.0996467	11.3783	13.3493	14.148	21.5227	19.6571	12.9842					GO:0030246||GO:0003674||GO:0005488	carbohydrate binding||molecular_function||binding	--	--
arahy.Tifrunner.gnm1.ann1.46FXJU	arahy.46FXJU	arahy.Tifrunner.gnm1.Arahy.07	1228883	1236784	+	6833	-	PF00664:ABC transporter transmembrane region|PF00005:ABC transporter|PF00687:Ribosomal protein L1p/L10e family	ABC_membrane	2.1375	1.56083	0.515768	5.00715	6.49271	3.61953	65.6324	14.6868	44.3082	6.77196	3.37847	3.8127	1.06582	0.517817	0.209023	2.92745	5.90845	0.802978	9.76809	11.2199	7.16974	6.07639	4.33868	6.15421	GO:0006810||GO:0055085||GO:0008150||GO:0051179||GO:0051234	transport||transmembrane transport||biological_process||localization||establishment of localization	GO:0016021||GO:0005575||GO:0016020||GO:0031224||GO:0044425	integral component of membrane||cellular_component||membrane||intrinsic component of membrane||membrane part	GO:0005524||GO:0042626||GO:0016887||GO:0000166||GO:0003674||GO:0005488||GO:0008144||GO:0017076||GO:0030554||GO:0032553||GO:0032555||GO:0032559||GO:0035639||GO:0036094||GO:0043167||GO:0043168||GO:0097159||GO:0097367||GO:1901265||GO:1901363||GO:0042623||GO:0003824||GO:0017111||GO:0005215||GO:0022857||GO:0015399||GO:0015405||GO:0016462||GO:0016787||GO:0016817||GO:0016818||GO:0022804||GO:0043492	ATP binding||ATPase activity, coupled to transmembrane movement of substances||ATPase activity||nucleotide binding||molecular_function||binding||drug binding||purine nucleotide binding||adenyl nucleotide binding||ribonucleotide binding||purine ribonucleotide binding||adenyl ribonucleotide binding||purine ribonucleoside triphosphate binding||small molecule binding||ion binding||anion binding||orga…	--	--
arahy.Tifrunner.gnm1.ann1.46GERB	arahy.46GERB	arahy.Tifrunner.gnm1.Arahy.13	134712747	134726115	+	7484	-	PF00225:Kinesin motor domain	Kinesin	9.29607	15.694	18.7983	18.2165	24.5593	22.2599	55.3781	22.9794	52.7081	16.1806	8.98469	8.62506	16.2184	20.636	18.8155	35.7452	20.3875	25.6596	15.9424	14.1886	15.8129	14.6703	7.80391	11.2672	GO:0007018||GO:0007017||GO:0006928||GO:0008150||GO:0009987	microtubule-based movement||microtubule-based process||movement of cell or subcellular component||biological_process||cellular process			GO:0003777||GO:0005524||GO:0008017||GO:0003674||GO:0003774||GO:0003824||GO:0017111||GO:0016462||GO:0016787||GO:0016817||GO:0016818||GO:0000166||GO:0005488||GO:0008144||GO:0017076||GO:0030554||GO:0032553||GO:0032555||GO:0032559||GO:0035639||GO:0036094||GO:0043167||GO:0043168||GO:0097159||GO:0097367||GO:1901265||GO:1901363||GO:0005515||GO:0008092||GO:0015631	microtubule motor activity||ATP binding||microtubule binding||molecular_function||motor activity||catalytic activity||nucleoside-triphosphatase activity||pyrophosphatase activity||hydrolase activity||hydrolase activity, acting on acid anhydrides||hydrolase activity, acting on acid anhydrides, in phosphorus-containing anhydrides||nucleotide binding||binding||drug binding||purine nucleotide binding…	--	--
arahy.Tifrunner.gnm1.ann1.46YMZL	arahy.46YMZL	arahy.Tifrunner.gnm1.Arahy.02	83259792	83270387	+	1624	-	PF00450:Serine carboxypeptidase	Peptidase_S10	27.3607	19.0001	21.5015	15.3242	16.4313	29.0792	16.2013	17.9129	18.15	2.95624	5.23231	4.63244	18.0208	17.9009	18.7294	22.7936	16.2532	23.9436	7.2586	8.75773	7.32444	5.04082	3.70568	4.85299	GO:0006508||GO:0008152||GO:0006807||GO:0008150||GO:0019538||GO:0043170||GO:0044238||GO:0071704||GO:1901564	proteolysis||metabolic process||nitrogen compound metabolic process||biological_process||protein metabolic process||macromolecule metabolic process||primary metabolic process||organic substance metabolic process||organonitrogen compound metabolic process			GO:0004185||GO:0003674||GO:0003824||GO:0004180||GO:0008236||GO:0008233||GO:0008238||GO:0070011||GO:0016787||GO:0017171||GO:0070008||GO:0140096	serine-type carboxypeptidase activity||molecular_function||catalytic activity||carboxypeptidase activity||serine-type peptidase activity||peptidase activity||exopeptidase activity||peptidase activity, acting on L-amino acid peptides||hydrolase activity||serine hydrolase activity||serine-type exopeptidase activity||catalytic activity, acting on a protein	ko00940||ko01002	Phenylpropanoid biosynthesis||Peptidases and inhibitors
arahy.Tifrunner.gnm1.ann1.47243N	arahy.47243N	arahy.Tifrunner.gnm1.Arahy.04	5817124	5820887	-	1556	-	PF01148:Cytidylyltransferase family	-	0.211529	0.17575	0.130169	0.0516764	0.468562	0.629793	0.669235	1.05514	0.74718	0.295413	0.631326	0.35814	0	0	0	0.137248	0	0	0	0	0.0431894	0.0343863	0.0634037	0.0354201	--	--	--	--	--	--	ko00564||ko04070	Glycerophospholipid metabolism||Phosphatidylinositol signaling system
arahy.Tifrunner.gnm1.ann1.476X2T	arahy.476X2T	arahy.Tifrunner.gnm1.Arahy.17	62230597	62233288	+	828	-	-	-	0.0993777	0.220182	0.0978467	2.76768	0.220134	0.732658	28.0874	8.9228	38.4068	1.54208	1.12708	2.35559	0.271468	0.17324	0.255547	0.515841	0.605283	0.672254	3.71949	2.1899	8.35976	2.00321	1.48937	1.065	--	--	--	--	--	--	ko04142||ko04140||ko04210||ko04621||ko04612||ko04924||ko01002||ko03110||ko04147||ko00536	Lysosome||Autophagy - animal||Apoptosis||NOD-like receptor signaling pathway||Antigen processing and presentation||Renin secretion||Peptidases and inhibitors||Chaperones and folding catalysts||Exosome||Glycosaminoglycan binding proteins
arahy.Tifrunner.gnm1.ann1.47X2VM	arahy.47X2VM	arahy.Tifrunner.gnm1.Arahy.14	68917858	68920600	+	1365	-	PF02458:Transferase family	-	0.0301409	0	0	0	0	0	0.610303	0.263108	1.15234	0.0374166	0	0	0.0329341	0	0.0775066	0	0.122387	0	0	0	0.0492328	0.0783958	0.108413	0					GO:0016747||GO:0003674||GO:0003824||GO:0016740||GO:0016746	transferase activity, transferring acyl groups other than amino-acyl groups||molecular_function||catalytic activity||transferase activity||transferase activity, transferring acyl groups	--	--
arahy.Tifrunner.gnm1.ann1.48A5Q0	arahy.48A5Q0	arahy.Tifrunner.gnm1.Arahy.04	4970837	4974679	+	2162	-	PF00332:Glycosyl hydrolases family 17|PF07983:X8 domain	Glyco_hydro_17	5.32834	3.79463	8.73126	2.99393	4.53569	7.42491	23.6651	10.1568	17.0498	1.48827	3.04426	2.59903	3.86755	5.52892	3.20522	14.8167	2.75597	8.23869	3.09457	2.3588	3.35703	5.59304	3.67337	3.00805	GO:0005975||GO:0008152||GO:0008150||GO:0044238||GO:0071704	carbohydrate metabolic process||metabolic process||biological_process||primary metabolic process||organic substance metabolic process			GO:0004553||GO:0003674||GO:0003824||GO:0016787||GO:0016798	hydrolase activity, hydrolyzing O-glycosyl compounds||molecular_function||catalytic activity||hydrolase activity||hydrolase activity, acting on glycosyl bonds	--	--
arahy.Tifrunner.gnm1.ann1.48VWLX	arahy.48VWLX	arahy.Tifrunner.gnm1.Arahy.13	108290022	108323779	+	756	-	PF08711:TFIIS helical bundle-like domain	-	5.49653	25.0195	14.4673	4.36078	22.7115	9.75267	17.9983	13.1658	18.2732	1.2836	2.53382	4.60703	6.48161	6.45111	4.68808	8.09789	2.72538	1.47256	2.8797	2.47341	1.60007	2.33554	0.913483	1.67674	GO:0006351||GO:0008152||GO:0006139||GO:0006725||GO:0006807||GO:0008150||GO:0009058||GO:0009059||GO:0009987||GO:0010467||GO:0016070||GO:0018130||GO:0019438||GO:0032774||GO:0034641||GO:0034645||GO:0034654||GO:0043170||GO:0044237||GO:0044238||GO:0044249||GO:0044260||GO:0044271||GO:0046483||GO:0071704||GO:0090304||GO:0097659||GO:1901360||GO:1901362||GO:1901576	transcription, DNA-templated||metabolic process||nucleobase-containing compound metabolic process||cellular aromatic compound metabolic process||nitrogen compound metabolic process||biological_process||biosynthetic process||macromolecule biosynthetic process||cellular process||gene expression||RNA metabolic process||heterocycle biosynthetic process||aromatic compound biosynthetic process||RNA bio…	GO:0005634||GO:0005622||GO:0005575||GO:0005623||GO:0043231||GO:0043226||GO:0043227||GO:0043229||GO:0044424||GO:0044464	nucleus||intracellular||cellular_component||cell||intracellular membrane-bounded organelle||organelle||membrane-bounded organelle||intracellular organelle||intracellular part||cell part	GO:0003677||GO:0003674||GO:0003676||GO:0005488||GO:0097159||GO:1901363	DNA binding||molecular_function||nucleic acid binding||binding||organic cyclic compound binding||heterocyclic compound binding	--	--
arahy.Tifrunner.gnm1.ann1.49H271	arahy.49H271	arahy.Tifrunner.gnm1.Arahy.03	11004071	11004691	+	621	-	PF04043:Plant invertase/pectin methylesterase inhibitor	-	305.421	177.247	141.421	36.1903	30.5839	129.248	168.804	156.975	286.441	111.03	41.6824	55.8612	20.4868	85.8498	55.3686	282.566	49.6781	289.774	211.797	136.777	327.681	41.3566	26.8485	17.5725					GO:0004857||GO:0003674||GO:0030234||GO:0098772	enzyme inhibitor activity||molecular_function||enzyme regulator activity||molecular function regulator	--	--
arahy.Tifrunner.gnm1.ann1.49VJRR	arahy.49VJRR	arahy.Tifrunner.gnm1.Arahy.02	3452444	3456656	+	2639	-	PF07714:Protein tyrosine kinase|PF06760:Protein of unknown function (DUF1221)	Pkinase_Tyr	0.0155901	0	0.01535	0.0152347	0.0138136	0.0530481	3.91962	0.719335	3.00611	0.522543	0.0558361	0.0351943	0	0	0	0.134873	0	0	0.140846	0.12883	0.127326	0.871815	0.205612	0.0208843	GO:0006468||GO:0008152||GO:0006464||GO:0006793||GO:0006796||GO:0006807||GO:0008150||GO:0009987||GO:0016310||GO:0019538||GO:0036211||GO:0043170||GO:0043412||GO:0044237||GO:0044238||GO:0044260||GO:0044267||GO:0071704||GO:1901564	protein phosphorylation||metabolic process||cellular protein modification process||phosphorus metabolic process||phosphate-containing compound metabolic process||nitrogen compound metabolic process||biological_process||cellular process||phosphorylation||protein metabolic process||protein modification process||macromolecule metabolic process||macromolecule modification||cellular metabolic process|…			GO:0004672||GO:0003674||GO:0003824||GO:0016301||GO:0016740||GO:0016772||GO:0016773||GO:0140096	protein kinase activity||molecular_function||catalytic activity||kinase activity||transferase activity||transferase activity, transferring phosphorus-containing groups||phosphotransferase activity, alcohol group as acceptor||catalytic activity, acting on a protein	--	--
arahy.Tifrunner.gnm1.ann1.49YCVY	arahy.49YCVY	arahy.Tifrunner.gnm1.Arahy.20	1604248	1608689	-	2475	-	PF00953:Glycosyl transferase family 4	Glycos_transf_4	6.25032	6.07703	6.79234	5.13315	5.09622	7.52291	2.60858	3.73135	2.70793	5.86058	4.34612	4.85966	6.77504	7.76617	5.36463	7.13299	5.53486	5.78313	14.0739	20.1928	15.5313	20.6454	11.4202	15.2982			GO:0016021||GO:0005575||GO:0016020||GO:0031224||GO:0044425	integral component of membrane||cellular_component||membrane||intrinsic component of membrane||membrane part	GO:0008963||GO:0003674||GO:0003824||GO:0016740||GO:0016772||GO:0016780	phospho-N-acetylmuramoyl-pentapeptide-transferase activity||molecular_function||catalytic activity||transferase activity||transferase activity, transferring phosphorus-containing groups||phosphotransferase activity, for other substituted phosphate groups	ko00550||ko01502||ko01011	Peptidoglycan biosynthesis||Vancomycin resistance||Peptidoglycan biosynthesis and degradation proteins
arahy.Tifrunner.gnm1.ann1.4A1U07	arahy.4A1U07	arahy.Tifrunner.gnm1.Arahy.20	108320616	108321343	+	594	-	-	-	6.51075	3.98997	3.47801	0.676839	1.16604	0.942721	23.2575	99.1572	60.3296	28.6322	18.4396	24.3139	0.983865	0.724457	1.42487	2.99605	0.468738	2.27577	23.1526	30.2396	12.8975	29.8152	11.8753	18.7424	--	--	--	--	--	--	--	--
arahy.Tifrunner.gnm1.ann1.4A70PZ	arahy.4A70PZ	arahy.Tifrunner.gnm1.Arahy.18	22524283	22526911	+	1722	-	PF00149:Calcineurin-like phosphoesterase|PF14008:Iron/zinc purple acid phosphatase-like protein C|PF16656:Purple acid Phosphatase, N-terminal domain	Metallophos	0.21503	0.0264679	0.0235241	0.233474	0.190527	0.189694	5.28123	0.297945	1.58859	0.177957	0.0285233	0.13484	0	0.777466	0	0.0826784	0.258704	0.138533	0.185014	0.197434	0.312208	0.528216	0.229167	0.128022					GO:0016787||GO:0003993||GO:0046872||GO:0003674||GO:0003824||GO:0016788||GO:0016791||GO:0042578||GO:0005488||GO:0043167||GO:0043169	hydrolase activity||acid phosphatase activity||metal ion binding||molecular_function||catalytic activity||hydrolase activity, acting on ester bonds||phosphatase activity||phosphoric ester hydrolase activity||binding||ion binding||cation binding	--	--
arahy.Tifrunner.gnm1.ann1.4A91W2	arahy.4A91W2	arahy.Tifrunner.gnm1.Arahy.09	35628080	35630440	-	2204	-	PF00403:Heavy-metal-associated domain	HMA	12.5817	4.67358	7.27831	4.34148	3.53956	8.93489	37.3253	21.2301	27.2749	13.8112	45.6183	30.4887	0.75469	2.03926	1.58407	7.97775	1.81915	4.7985	28.6455	18.9478	16.6177	24.9804	19.673	9.12726	GO:0030001||GO:0006810||GO:0006811||GO:0006812||GO:0008150||GO:0051179||GO:0051234	metal ion transport||transport||ion transport||cation transport||biological_process||localization||establishment of localization			GO:0046872||GO:0003674||GO:0005488||GO:0043167||GO:0043169	metal ion binding||molecular_function||binding||ion binding||cation binding	--	--
arahy.Tifrunner.gnm1.ann1.4B2CWV	arahy.4B2CWV	arahy.Tifrunner.gnm1.Arahy.20	2040095	2044028	-	2333	-	PF12706:Beta-lactamase superfamily domain	-	0.14108	0.0781444	0.121543	0.0861643	0.17188	0.440044	1.04148	2.19915	2.87275	7.94675	1.20003	5.41421	0.0578076	0.122968	0.0453479	0.244102	0.0477377	0.204504	5.9631	4.44468	8.90084	13.1641	8.71118	5.88226	--	--	--	--	--	--	--	--
arahy.Tifrunner.gnm1.ann1.4BI446	arahy.4BI446	arahy.Tifrunner.gnm1.Arahy.03	133968630	133971075	+	1397	-	PF00226:DnaJ domain|PF01556:DnaJ C terminal domain	DnaJ_C	20.6743	9.39612	12.7876	36.6932	36.2976	98.1394	281.316	197.402	270.178	35.0241	48.2382	36.433	2.0595	3.2515	1.55249	25.9878	12.0779	20.8899	37.7812	38.8979	28.0934	14.7455	10.2399	4.69472	GO:0006457||GO:0008150||GO:0009987	protein folding||biological_process||cellular process			GO:0051082||GO:0005515||GO:0003674||GO:0005488	unfolded protein binding||protein binding||molecular_function||binding	ko03110	Chaperones and folding catalysts
arahy.Tifrunner.gnm1.ann1.4BL4Y4	arahy.4BL4Y4	arahy.Tifrunner.gnm1.Arahy.06	5277973	5281984	+	2122	-	PF00004:ATPase family associated with various cellular activities (AAA)	AAA	9.05443	9.51504	10.7476	11.0647	9.44853	9.82993	7.16466	8.67997	7.05805	4.7656	4.74506	4.02674	7.77498	8.51731	11.3175	8.99052	7.37408	7.56958	2.75254	3.6583	3.54699	3.58046	3.7891	4.23352					GO:0005524||GO:0000166||GO:0003674||GO:0005488||GO:0008144||GO:0017076||GO:0030554||GO:0032553||GO:0032555||GO:0032559||GO:0035639||GO:0036094||GO:0043167||GO:0043168||GO:0097159||GO:0097367||GO:1901265||GO:1901363	ATP binding||nucleotide binding||molecular_function||binding||drug binding||purine nucleotide binding||adenyl nucleotide binding||ribonucleotide binding||purine ribonucleotide binding||adenyl ribonucleotide binding||purine ribonucleoside triphosphate binding||small molecule binding||ion binding||anion binding||organic cyclic compound binding||carbohydrate derivative binding||nucleoside phosphate …	ko03050||ko05169||ko03051	Proteasome||Epstein-Barr virus infection||Proteasome
arahy.Tifrunner.gnm1.ann1.4BW8FX	arahy.4BW8FX	arahy.Tifrunner.gnm1.Arahy.13	4623689	4624835	+	1064	-	PF00046:Homeobox domain	Homeobox	0.309341	0.257017	0.647223	0	0.0685228	0.526293	1.82689	3.76116	1.73543	0.432014	0.877092	0.480101	0	0	0	0	0	0	0.29943	0.213021	0	1.25717	0	0					GO:0003677||GO:0003674||GO:0003676||GO:0005488||GO:0097159||GO:1901363	DNA binding||molecular_function||nucleic acid binding||binding||organic cyclic compound binding||heterocyclic compound binding	--	--
arahy.Tifrunner.gnm1.ann1.4D0408	arahy.4D0408	arahy.Tifrunner.gnm1.Arahy.10	102973870	102978067	-	2360	-	PF04752:ChaC-like protein	ChaC	91.4372	64.0599	43.8213	60.9026	53.0439	106.024	36.5642	16.6745	42.859	35.73	8.762	15.2107	25.792	21.881	27.1664	35.0501	87.2573	107.956	5.91738	8.47552	10.2797	24.6894	18.1218	10.3922	--	--	--	--	--	--	--	--
arahy.Tifrunner.gnm1.ann1.4D2SB5	arahy.4D2SB5	arahy.Tifrunner.gnm1.Arahy.15	150264748	150266478	-	1430	-	-	-	311.359	269.865	223.647	23.9258	47.11	33.9379	81.6073	24.0026	47.0114	6.53601	19.956	15.7502	277.024	286.249	362.335	8.61203	16.5111	29.0825	6.75804	18.6237	8.13012	9.05472	6.96802	5.1645	--	--	--	--	--	--	--	--
arahy.Tifrunner.gnm1.ann1.4E3UXJ	arahy.4E3UXJ	arahy.Tifrunner.gnm1.Arahy.14	27742552	27747155	-	3822	-	PF04782:Protein of unknown function (DUF632)|PF04783:Protein of unknown function (DUF630)	-	2.15292	2.39694	2.5755	2.12487	2.64202	2.52736	2.92437	5.4501	10.7719	7.8174	16.1154	12.8551	1.84666	1.72641	1.55013	1.30377	2.31661	1.47718	1.48655	2.23867	0.843991	1.7919	2.45221	1.75925	--	--	--	--	--	--	--	--
arahy.Tifrunner.gnm1.ann1.4E80DN	arahy.4E80DN	arahy.Tifrunner.gnm1.Arahy.16	97583518	97587001	+	879	-	-	-	0.514865	1.29629	2.21207	10.6114	20.8191	22.1378	52.3627	16.1098	63.5651	31.4344	2.8498	5.44164	1.84116	2.50222	4.75423	39.2779	29.3952	46.1368	7.79267	2.57855	9.09799	30.07	9.59625	10.7845	--	--	--	--	--	--	--	--
arahy.Tifrunner.gnm1.ann1.4E8DC4	arahy.4E8DC4	arahy.Tifrunner.gnm1.Arahy.09	1484607	1521540	+	8287	-	PF14510:ABC-transporter extracellular N-terminal|PF08370:Plant PDR ABC transporter associated|PF00005:ABC transporter|PF01061:ABC-2 type transporter	ABC2_membrane	0.0943291	0.670988	0.620802	0.470594	0.0263937	0.084466	0.0335089	0.0123823	0.0660205	0.37595	0.017781	0.0224153	0.0108495	0	0.0319164	0	0.00671969	0	0	0	0	0.0839347	0.309528	0.0532049			GO:0016020||GO:0005575	membrane||cellular_component	GO:0005524||GO:0016887||GO:0000166||GO:0003674||GO:0005488||GO:0008144||GO:0017076||GO:0030554||GO:0032553||GO:0032555||GO:0032559||GO:0035639||GO:0036094||GO:0043167||GO:0043168||GO:0097159||GO:0097367||GO:1901265||GO:1901363||GO:0003824||GO:0017111||GO:0016462||GO:0016787||GO:0016817||GO:0016818	ATP binding||ATPase activity||nucleotide binding||molecular_function||binding||drug binding||purine nucleotide binding||adenyl nucleotide binding||ribonucleotide binding||purine ribonucleotide binding||adenyl ribonucleotide binding||purine ribonucleoside triphosphate binding||small molecule binding||ion binding||anion binding||organic cyclic compound binding||carbohydrate derivative binding||nucl…	--	--
arahy.Tifrunner.gnm1.ann1.4EM5HU	arahy.4EM5HU	arahy.Tifrunner.gnm1.Arahy.03	132736920	132740457	+	2475	-	PF07714:Protein tyrosine kinase|PF01657:Salt stress response/antifungal	Pkinase_Tyr	4.17242	2.35715	3.19158	2.63155	2.20934	1.47064	10.9112	4.45689	12.8765	1.19688	2.79819	1.33218	2.3976	2.08643	0.683937	1.15048	5.44486	0.64257	3.02503	3.11363	2.71526	2.74552	1.97312	0.801653	GO:0006468||GO:0008152||GO:0006464||GO:0006793||GO:0006796||GO:0006807||GO:0008150||GO:0009987||GO:0016310||GO:0019538||GO:0036211||GO:0043170||GO:0043412||GO:0044237||GO:0044238||GO:0044260||GO:0044267||GO:0071704||GO:1901564	protein phosphorylation||metabolic process||cellular protein modification process||phosphorus metabolic process||phosphate-containing compound metabolic process||nitrogen compound metabolic process||biological_process||cellular process||phosphorylation||protein metabolic process||protein modification process||macromolecule metabolic process||macromolecule modification||cellular metabolic process|…			GO:0004672||GO:0003674||GO:0003824||GO:0016301||GO:0016740||GO:0016772||GO:0016773||GO:0140096	protein kinase activity||molecular_function||catalytic activity||kinase activity||transferase activity||transferase activity, transferring phosphorus-containing groups||phosphotransferase activity, alcohol group as acceptor||catalytic activity, acting on a protein	--	--
arahy.Tifrunner.gnm1.ann1.4F3XVH	arahy.4F3XVH	arahy.Tifrunner.gnm1.Arahy.06	62673163	62676537	+	2600	-	PF13837:Myb/SANT-like DNA-binding domain	-	1.36086	1.92829	1.55802	1.19066	2.13117	3.24858	2.48317	1.83518	3.28793	0.667887	0.944561	0.607277	0.899101	1.71027	0.712092	2.13558	1.11372	3.45598	0.776061	0.610223	0.749569	0.761419	0.550198	1.01748	--	--	--	--	--	--	--	--
arahy.Tifrunner.gnm1.ann1.4F85GC	arahy.4F85GC	arahy.Tifrunner.gnm1.Arahy.07	5782671	5790415	-	3593	-	PF07714:Protein tyrosine kinase	Pkinase_Tyr	0.103056	0.0253703	0.0901944	0.0335688	0.213063	0.22079	0.444394	0.25703	0.951697	0.113718	0.0546809	0.0258496	0	0	0.0588904	0.118875	0.0154985	0	0.0147784	0.0788527	0.0748152	0.208481	0.0549158	0	GO:0006468||GO:0008152||GO:0006464||GO:0006793||GO:0006796||GO:0006807||GO:0008150||GO:0009987||GO:0016310||GO:0019538||GO:0036211||GO:0043170||GO:0043412||GO:0044237||GO:0044238||GO:0044260||GO:0044267||GO:0071704||GO:1901564	protein phosphorylation||metabolic process||cellular protein modification process||phosphorus metabolic process||phosphate-containing compound metabolic process||nitrogen compound metabolic process||biological_process||cellular process||phosphorylation||protein metabolic process||protein modification process||macromolecule metabolic process||macromolecule modification||cellular metabolic process|…			GO:0004672||GO:0003674||GO:0003824||GO:0016301||GO:0016740||GO:0016772||GO:0016773||GO:0140096	protein kinase activity||molecular_function||catalytic activity||kinase activity||transferase activity||transferase activity, transferring phosphorus-containing groups||phosphotransferase activity, alcohol group as acceptor||catalytic activity, acting on a protein	ko04626||ko01001	Plant-pathogen interaction||Protein kinases
arahy.Tifrunner.gnm1.ann1.4FX07B	arahy.4FX07B	arahy.Tifrunner.gnm1.Arahy.05	8591377	8593037	+	1585	-	-	-	0	0	0.0766723	0.0253655	0.0689984	0.0588829	3.63535	0.906354	2.97718	0.128893	0	0.0292989	0	0.0301666	0.100123	0.0449124	0.140533	0	0.100503	0	0.0423992	1.11399	0	0.034772	--	--	--	--	--	--	--	--
arahy.Tifrunner.gnm1.ann1.4H3PV4	arahy.4H3PV4	arahy.Tifrunner.gnm1.Arahy.13	130520212	130522696	+	1341	-	PF04720:PDDEXK-like family of unknown function	-	161.624	218.882	131.706	28.2719	20.1436	23.4193	58.0846	14.4621	66.349	5.86529	6.92255	4.67505	206.438	202.916	183.941	4.03441	20.14	25.2608	2.73216	8.15516	3.959	5.42632	2.94276	2.54813	--	--	--	--	--	--	--	--
arahy.Tifrunner.gnm1.ann1.4H9MWH	arahy.4H9MWH	arahy.Tifrunner.gnm1.Arahy.05	90643694	90651051	-	1920	-	PF00197:Trypsin and protease inhibitor	-	16.4355	5.41235	4.02976	0.858529	2.24041	2.72211	1.0124	2.32481	4.84422	25.1644	34.996	21.091	0.39804	0.373548	0.247961	8.93534	0.522057	1.5738	4.01007	0.973905	5.32022	35.1685	16.1601	8.66892					GO:0004866||GO:0003674||GO:0004857||GO:0061135||GO:0030414||GO:0030234||GO:0061134||GO:0098772	endopeptidase inhibitor activity||molecular_function||enzyme inhibitor activity||endopeptidase regulator activity||peptidase inhibitor activity||enzyme regulator activity||peptidase regulator activity||molecular function regulator	--	--
arahy.Tifrunner.gnm1.ann1.4HTT8H	arahy.4HTT8H	arahy.Tifrunner.gnm1.Arahy.15	19881231	19885820	-	1397	-	PF10273:Pre-rRNA-processing protein TSR2	-	0	0.0326254	0	0	0	0	1.19265	0.62434	1.07699	0	0.035159	0	0	0	0	0.203826	0.0797224	0	0	0	0	0.0766001	0	0	--	--	--	--	--	--	ko03009	Ribosome biogenesis
arahy.Tifrunner.gnm1.ann1.4HW5AH	arahy.4HW5AH	arahy.Tifrunner.gnm1.Arahy.16	150292485	150295134	+	2048	-	PF07526:Associated with HOX|PF05920:Homeobox KN domain	POX	5.20306	11.0384	15.0918	7.69535	10.4129	15.1296	6.16934	8.11678	8.31487	1.97013	2.30237	4.19491	13.807	11.8135	14.9551	29.2669	8.80971	16.2686	2.25567	3.26479	1.44381	2.82156	1.51742	10.872	GO:0006355||GO:0008152||GO:0006139||GO:0006351||GO:0006725||GO:0006807||GO:0008150||GO:0009058||GO:0009059||GO:0009889||GO:0009987||GO:0010467||GO:0010468||GO:0010556||GO:0016070||GO:0018130||GO:0019219||GO:0019222||GO:0019438||GO:0031323||GO:0031326||GO:0032774||GO:0034641||GO:0034645||GO:0034654||GO:0043170||GO:0044237||GO:0044238||GO:0044249||GO:0044260||GO:0044271||GO:0046483||GO:0050789||GO:…	regulation of transcription, DNA-templated||metabolic process||nucleobase-containing compound metabolic process||transcription, DNA-templated||cellular aromatic compound metabolic process||nitrogen compound metabolic process||biological_process||biosynthetic process||macromolecule biosynthetic process||regulation of biosynthetic process||cellular process||gene expression||regulation of gene expre…			GO:0003677||GO:0003674||GO:0003676||GO:0005488||GO:0097159||GO:1901363	DNA binding||molecular_function||nucleic acid binding||binding||organic cyclic compound binding||heterocyclic compound binding	--	--
arahy.Tifrunner.gnm1.ann1.4I2AVL	arahy.4I2AVL	arahy.Tifrunner.gnm1.Arahy.16	123510118	123518975	+	5010	-	PF12796:Ankyrin repeats (3 copies)|PF00415:Regulator of chromosome condensation (RCC1) repeat	-	3.05488	2.7292	3.53338	9.01185	8.9571	9.60305	9.2147	3.35896	9.66455	3.72094	1.58822	1.70554	3.14057	3.43575	2.53405	2.96964	6.7468	3.63466	1.43081	0.938738	1.54258	2.09321	1.99872	1.4741	--	--	--	--	--	--	--	--
arahy.Tifrunner.gnm1.ann1.4I5J7H	arahy.4I5J7H	arahy.Tifrunner.gnm1.Arahy.19	92182339	92185486	-	1397	-	-	-	0.0294505	0.0652508	0.0289968	0.316569	0.756743	0.66807	0.646017	0.257081	0.881175	9.43237	0.0703181	0.0332418	5.05221	4.89436	4.24095	8.45876	8.92891	8.48117	26.6065	40.0336	31.8455	29.8357	26.6944	24.1443					GO:0005515||GO:0003674||GO:0005488	protein binding||molecular_function||binding	--	--
arahy.Tifrunner.gnm1.ann1.4I93G7	arahy.4I93G7	arahy.Tifrunner.gnm1.Arahy.16	146068930	146074647	-	3476	-	PF14599:Zinc-ribbon|PF05495:CHY zinc finger|PF13639:Ring finger domain	zf-CHY	626.214	567.755	504.516	232.296	76.8935	114.353	220.209	93.6085	130.797	98.0921	142.152	98.2483	266.859	275.867	198.079	130.371	79.3639	129.274	91.8385	142.181	83.1335	47.3942	48.2354	42.7464					GO:0008270||GO:0005515||GO:0003674||GO:0005488||GO:0046872||GO:0043167||GO:0043169||GO:0046914	zinc ion binding||protein binding||molecular_function||binding||metal ion binding||ion binding||cation binding||transition metal ion binding	ko04120||ko04115||ko05162||ko04121	Ubiquitin mediated proteolysis||p53 signaling pathway||Measles||Ubiquitin system
arahy.Tifrunner.gnm1.ann1.4II1C2	arahy.4II1C2	arahy.Tifrunner.gnm1.Arahy.12	3834344	3838165	-	3822	-	PF00931:NB-ARC domain	NB-ARC	0.462879	0.870532	0.413353	0.599593	1.08733	0.915712	24.7936	2.00016	8.23101	1.36303	0.835326	0.716874	0.329341	0.175143	0.193767	0.651887	0.437096	0.395302	2.34791	0.593025	1.63523	0.447976	0.42591	0.129781					GO:0043531||GO:0000166||GO:0003674||GO:0005488||GO:0017076||GO:0030554||GO:0032553||GO:0032555||GO:0032559||GO:0036094||GO:0043167||GO:0043168||GO:0097159||GO:0097367||GO:1901265||GO:1901363	ADP binding||nucleotide binding||molecular_function||binding||purine nucleotide binding||adenyl nucleotide binding||ribonucleotide binding||purine ribonucleotide binding||adenyl ribonucleotide binding||small molecule binding||ion binding||anion binding||organic cyclic compound binding||carbohydrate derivative binding||nucleoside phosphate binding||heterocyclic compound binding	--	--
arahy.Tifrunner.gnm1.ann1.4IR4XJ	arahy.4IR4XJ	arahy.Tifrunner.gnm1.Arahy.11	137681847	137685637	+	3272	-	PF03106:WRKY DNA -binding domain	WRKY	2.716	2.14516	1.75801	6.0331	6.25024	4.42116	11.1177	5.40972	14.6936	12.3314	18.0737	12.3761	0.618269	0.453007	0.404174	1.32712	2.51881	0.729078	5.14436	4.50261	4.86768	11.8228	8.39723	3.99204	GO:0006355||GO:0008152||GO:0006139||GO:0006351||GO:0006725||GO:0006807||GO:0008150||GO:0009058||GO:0009059||GO:0009889||GO:0009987||GO:0010467||GO:0010468||GO:0010556||GO:0016070||GO:0018130||GO:0019219||GO:0019222||GO:0019438||GO:0031323||GO:0031326||GO:0032774||GO:0034641||GO:0034645||GO:0034654||GO:0043170||GO:0044237||GO:0044238||GO:0044249||GO:0044260||GO:0044271||GO:0046483||GO:0050789||GO:…	regulation of transcription, DNA-templated||metabolic process||nucleobase-containing compound metabolic process||transcription, DNA-templated||cellular aromatic compound metabolic process||nitrogen compound metabolic process||biological_process||biosynthetic process||macromolecule biosynthetic process||regulation of biosynthetic process||cellular process||gene expression||regulation of gene expre…			GO:0003700||GO:0043565||GO:0003674||GO:0140110||GO:0003676||GO:0003677||GO:0005488||GO:0097159||GO:1901363	DNA binding transcription factor activity||sequence-specific DNA binding||molecular_function||transcription regulator activity||nucleic acid binding||DNA binding||binding||organic cyclic compound binding||heterocyclic compound binding	--	--
arahy.Tifrunner.gnm1.ann1.4IWI24	arahy.4IWI24	arahy.Tifrunner.gnm1.Arahy.17	5594719	5602912	-	5053	-	PF00415:Regulator of chromosome condensation (RCC1) repeat|PF08381:Transcription factor regulating root and shoot growth via Pin3|PF01363:FYVE zinc finger|PF16457:Pleckstrin homology domain|PF16627:Unstructured region between BRX_N and BRX domain|PF13713:Transcription factor BRX N-terminal domain	FYVE	6.83128	6.75593	9.25933	9.88995	13.4403	10.9435	21.5699	10.7222	19.9902	6.5194	8.90388	6.74572	6.23659	8.27971	6.58481	11.9324	8.30938	8.23035	7.8813	6.02183	7.20837	5.43205	5.48632	6.88239					GO:0046872||GO:0003674||GO:0005488||GO:0043167||GO:0043169	metal ion binding||molecular_function||binding||ion binding||cation binding	--	--
arahy.Tifrunner.gnm1.ann1.4JU6QM	arahy.4JU6QM	arahy.Tifrunner.gnm1.Arahy.17	66016487	66021094	+	2182	-	PF00257:Dehydrin	-	8.1078	9.02363	7.90864	2.37688	3.17428	4.61942	12.599	11.9213	13.6653	52.6654	47.8116	53.7601	0.0206027	0.065739	0.0969721	0	0	0	0.38936	0.415498	1.10875	2.30499	2.69021	2.82893	GO:0006950||GO:0009415||GO:0008150||GO:0050896||GO:0001101||GO:0009628||GO:0010035||GO:0042221||GO:1901700	response to stress||response to water||biological_process||response to stimulus||response to acid chemical||response to abiotic stimulus||response to inorganic substance||response to chemical||response to oxygen-containing compound					--	--
arahy.Tifrunner.gnm1.ann1.4KB2JU	arahy.4KB2JU	arahy.Tifrunner.gnm1.Arahy.15	9173668	9177669	-	3240	-	PF05659:Arabidopsis broad-spectrum mildew resistance protein RPW8|PF00931:NB-ARC domain	NB-ARC	6.92055	2.37736	0.637635	0.818976	1.7777	1.16662	0.492811	0.775926	0.844308	0.851229	0.272873	0.358324	0.471751	0.206604	0.163266	1.16446	1.51246	0.441767	5.35906	4.05739	3.4431	0.611015	0.517641	1.61599					GO:0043531||GO:0000166||GO:0003674||GO:0005488||GO:0017076||GO:0030554||GO:0032553||GO:0032555||GO:0032559||GO:0036094||GO:0043167||GO:0043168||GO:0097159||GO:0097367||GO:1901265||GO:1901363	ADP binding||nucleotide binding||molecular_function||binding||purine nucleotide binding||adenyl nucleotide binding||ribonucleotide binding||purine ribonucleotide binding||adenyl ribonucleotide binding||small molecule binding||ion binding||anion binding||organic cyclic compound binding||carbohydrate derivative binding||nucleoside phosphate binding||heterocyclic compound binding	--	--
arahy.Tifrunner.gnm1.ann1.4LBX9Z	arahy.4LBX9Z	arahy.Tifrunner.gnm1.Arahy.13	12415340	12415954	+	615	-	PF06094:Gamma-glutamyl cyclotransferase, AIG2-like	-	4.28148	3.55728	4.47899	5.42594	13.6333	6.98073	18.5125	14.5993	18.7931	19.2668	20.9247	15.4796	7.45596	8.24113	11.7838	21.0665	11.2278	27.0232	12.6919	23.1261	8.74182	30.9721	18.9292	43.5532	--	--	--	--	--	--	--	--
arahy.Tifrunner.gnm1.ann1.4LBZ2P	arahy.4LBZ2P	arahy.Tifrunner.gnm1.scaffold_45	25328	28160	-	2492	-	PF13855:Leucine rich repeat|PF00069:Protein kinase domain|PF08263:Leucine rich repeat N-terminal domain	Pkinase	0.891528	1.24369	1.51176	1.61333	2.16501	3.03358	40.7562	11.5295	85.0196	21.2534	12.2005	18.2997	1.01023	1.49659	1.42223	6.25592	4.78203	5.42459	35.0086	12.6197	64.0476	46.4413	20.6853	8.97919	GO:0006468||GO:0008152||GO:0006464||GO:0006793||GO:0006796||GO:0006807||GO:0008150||GO:0009987||GO:0016310||GO:0019538||GO:0036211||GO:0043170||GO:0043412||GO:0044237||GO:0044238||GO:0044260||GO:0044267||GO:0071704||GO:1901564	protein phosphorylation||metabolic process||cellular protein modification process||phosphorus metabolic process||phosphate-containing compound metabolic process||nitrogen compound metabolic process||biological_process||cellular process||phosphorylation||protein metabolic process||protein modification process||macromolecule metabolic process||macromolecule modification||cellular metabolic process|…			GO:0005515||GO:0004672||GO:0005524||GO:0003674||GO:0005488||GO:0003824||GO:0016301||GO:0016740||GO:0016772||GO:0016773||GO:0140096||GO:0000166||GO:0008144||GO:0017076||GO:0030554||GO:0032553||GO:0032555||GO:0032559||GO:0035639||GO:0036094||GO:0043167||GO:0043168||GO:0097159||GO:0097367||GO:1901265||GO:1901363	protein binding||protein kinase activity||ATP binding||molecular_function||binding||catalytic activity||kinase activity||transferase activity||transferase activity, transferring phosphorus-containing groups||phosphotransferase activity, alcohol group as acceptor||catalytic activity, acting on a protein||nucleotide binding||drug binding||purine nucleotide binding||adenyl nucleotide binding||ribonu…	--	--
arahy.Tifrunner.gnm1.ann1.4LT7UJ	arahy.4LT7UJ	arahy.Tifrunner.gnm1.Arahy.02	94886975	94889301	+	420	-	-	-	9.50193	8.13888	6.84787	1.72304	1.21514	7.11081	0.495871	1.58805	0	0.486416	2.45586	3.5382	2.14072	3.87067	3.14871	6.77963	1.98879	5.86919	0.126426	2.42844	0.160007	0.38218	0.822135	0.918561	--	--	--	--	--	--	--	--
arahy.Tifrunner.gnm1.ann1.4LV4GA	arahy.4LV4GA	arahy.Tifrunner.gnm1.Arahy.01	8968608	8969630	+	1023	-	PF04450:Peptidase of plants and bacteria	-	12.2663	26.6872	28.8272	13.2442	19.6346	16.9234	9.22912	2.70824	9.96085	2.34649	0.720193	0.8625	29.8821	30.4739	32.8352	33.0532	15.4048	34.7454	0.726671	0.221558	1.18245	2.24899	1.20548	0.861993	--	--	--	--	--	--	--	--
arahy.Tifrunner.gnm1.ann1.4LX73R	arahy.4LX73R	arahy.Tifrunner.gnm1.Arahy.04	6356633	6359354	-	2156	-	-	-	0.0381655	0.0422799	0.0375775	1.00697	0.507247	0.562746	15.9709	4.06927	9.83329	0.639606	0.227816	0.409248	0.125107	0.199595	0.0245354	0.528283	1.34308	0.442587	0.172399	0.315382	0.436382	6.67573	3.68359	0.332318	--	--	--	--	--	--	--	--
arahy.Tifrunner.gnm1.ann1.4MA6RL	arahy.4MA6RL	arahy.Tifrunner.gnm1.Arahy.19	146158210	146159365	-	1097	-	PF00139:Legume lectin domain	-	1.91273	2.6175	2.03097	0.0732986	0.0664615	0.510461	0.632835	11.5053	4.11456	0.18623	11.3278	6.81554	0	0	0	0	0	0	0.290423	2.63431	0.122521	0	0	0.100481					GO:0030246||GO:0003674||GO:0005488	carbohydrate binding||molecular_function||binding	--	--
arahy.Tifrunner.gnm1.ann1.4MT9SK	arahy.4MT9SK	arahy.Tifrunner.gnm1.Arahy.17	115560470	115564812	+	2883	-	-	-	1.49842	1.80224	2.99283	10.6681	10.0397	9.71169	13.3161	6.03287	8.16018	10.3104	23.0167	10.5667	3.02507	3.59891	1.26604	4.69142	5.42761	4.33033	6.15159	6.7611	7.4592	8.6113	9.32494	5.10418	--	--	--	--	--	--	--	--
arahy.Tifrunner.gnm1.ann1.4MY83E	arahy.4MY83E	arahy.Tifrunner.gnm1.Arahy.09	118474087	118474905	-	819	-	-	-	0.251174	0	0.247305	4.22169	2.80417	2.16515	6.95068	4.88629	45.5926	5.79958	2.81869	4.59285	0	0	0	0.173837	0.203978	0.291275	0.84284	0.55349	0.164109	0.391979	0.722756	0.201882	--	--	--	--	--	--	--	--
arahy.Tifrunner.gnm1.ann1.4NL1XF	arahy.4NL1XF	arahy.Tifrunner.gnm1.Arahy.11	3724486	3724956	-	471	-	PF00036:EF hand|PF13499:EF-hand domain pair	efhand	63.1549	109.735	22.8774	79.1281	15.5569	12.3845	678.154	95.2049	353.706	268.164	15.851	85.9759	10.4036	11.6744	21.9006	6.80122	13.2417	6.75313	320.51	160.126	204.605	130.866	142.119	37.4445					GO:0005509||GO:0003674||GO:0005488||GO:0046872||GO:0043167||GO:0043169	calcium ion binding||molecular_function||binding||metal ion binding||ion binding||cation binding	ko04626	Plant-pathogen interaction
arahy.Tifrunner.gnm1.ann1.4P55VP	arahy.4P55VP	arahy.Tifrunner.gnm1.Arahy.09	2751962	2756779	+	1668	-	PF00501:AMP-binding enzyme	AMP-binding	3.08321	3.03305	3.32714	4.48321	3.60608	4.64409	1.78966	6.12105	2.00903	12.0336	9.33462	7.68412	2.31783	3.03855	1.61739	1.66442	2.13664	1.19182	6.52595	10.1233	6.16428	5.83809	8.19178	3.63459	GO:0008152||GO:0008150	metabolic process||biological_process			GO:0003824||GO:0003674	catalytic activity||molecular_function	ko00061||ko00280	Fatty acid biosynthesis||Valine, leucine and isoleucine degradation
arahy.Tifrunner.gnm1.ann1.4PY23S	arahy.4PY23S	arahy.Tifrunner.gnm1.Arahy.12	103361340	103364792	-	2077	-	PF03140:Plant protein of unknown function	-	6.63587	2.1944	0.663115	0.348424	1.00043	0.786357	0.100273	0.815167	0.757316	0.295082	0.212833	0.245945	0.432884	0.575519	0.560309	0.754018	1.20649	0.22971	3.24678	2.86455	2.29725	0.180325	0.0712491	0.291888	--	--	--	--	--	--	--	--
arahy.Tifrunner.gnm1.ann1.4QP1TN	arahy.4QP1TN	arahy.Tifrunner.gnm1.Arahy.13	127964040	127964404	-	243	-	-	-	76.1896	67.8977	63.8468	49.1385	38.7044	35.5266	28.8544	27.4477	33.4909	31.9473	54.3725	35.3547	0	0	0	0	0	0	0	0	0	0	0	0	--	--	--	--	--	--	--	--
arahy.Tifrunner.gnm1.ann1.4QQ966	arahy.4QQ966	arahy.Tifrunner.gnm1.Arahy.04	2124688	2129505	-	1793	-	PF00282:Pyridoxal-dependent decarboxylase conserved domain	-	0.734276	0.559236	0.0451852	1.39022	1.54518	0.39039	2.51669	1.00151	2.40296	3.44669	5.06786	3.57421	0.401161	0.106668	0.088508	0	0.683265	0.0443492	1.86572	2.24379	2.58616	1.93967	1.45811	1.07584	GO:0019752||GO:0008152||GO:0006082||GO:0008150||GO:0009987||GO:0043436||GO:0044237||GO:0044281||GO:0071704	carboxylic acid metabolic process||metabolic process||organic acid metabolic process||biological_process||cellular process||oxoacid metabolic process||cellular metabolic process||small molecule metabolic process||organic substance metabolic process			GO:0016831||GO:0030170||GO:0003674||GO:0003824||GO:0016829||GO:0016830||GO:0005488||GO:0008144||GO:0019842||GO:0036094||GO:0043167||GO:0043168||GO:0048037||GO:0050662||GO:0070279||GO:0097159||GO:1901363	carboxy-lyase activity||pyridoxal phosphate binding||molecular_function||catalytic activity||lyase activity||carbon-carbon lyase activity||binding||drug binding||vitamin binding||small molecule binding||ion binding||anion binding||cofactor binding||coenzyme binding||vitamin B6 binding||organic cyclic compound binding||heterocyclic compound binding	ko00650||ko00250||ko00410||ko00430||ko02024||ko04727||ko04940	Butanoate metabolism||Alanine, aspartate and glutamate metabolism||beta-Alanine metabolism||Taurine and hypotaurine metabolism||Quorum sensing||GABAergic synapse||Type I diabetes mellitus
arahy.Tifrunner.gnm1.ann1.4QXM49	arahy.4QXM49	arahy.Tifrunner.gnm1.Arahy.07	79467045	79471898	-	2050	-	-	-	10.2756	4.58	2.01555	2.29458	3.28976	1.25198	0.948203	0.37541	1.4345	1.46993	0.287515	0.838164	4.12271	4.08169	2.39978	1.28482	3.20535	0.54305	5.15448	4.39488	4.42555	0.939602	1.41969	0.994735	--	--	--	--	--	--	--	--
arahy.Tifrunner.gnm1.ann1.4QZ7HL	arahy.4QZ7HL	arahy.Tifrunner.gnm1.Arahy.12	106366576	106370013	-	3258	-	PF08263:Leucine rich repeat N-terminal domain|PF07714:Protein tyrosine kinase|PF13855:Leucine rich repeat	Pkinase_Tyr	0.0631405	0.0279789	0.0746014	0.0246803	0.0335674	0.114585	1.70465	0.755891	1.28046	0.078382	0.135683	0.0855227	0.0551934	0.0146759	0	0.218496	0	0	0	0.0695685	0	0.0985362	0	0	GO:0006468||GO:0008152||GO:0006464||GO:0006793||GO:0006796||GO:0006807||GO:0008150||GO:0009987||GO:0016310||GO:0019538||GO:0036211||GO:0043170||GO:0043412||GO:0044237||GO:0044238||GO:0044260||GO:0044267||GO:0071704||GO:1901564	protein phosphorylation||metabolic process||cellular protein modification process||phosphorus metabolic process||phosphate-containing compound metabolic process||nitrogen compound metabolic process||biological_process||cellular process||phosphorylation||protein metabolic process||protein modification process||macromolecule metabolic process||macromolecule modification||cellular metabolic process|…			GO:0004672||GO:0005515||GO:0003674||GO:0003824||GO:0016301||GO:0016740||GO:0016772||GO:0016773||GO:0140096||GO:0005488	protein kinase activity||protein binding||molecular_function||catalytic activity||kinase activity||transferase activity||transferase activity, transferring phosphorus-containing groups||phosphotransferase activity, alcohol group as acceptor||catalytic activity, acting on a protein||binding	--	--
arahy.Tifrunner.gnm1.ann1.4R2B5R	arahy.4R2B5R	arahy.Tifrunner.gnm1.Arahy.04	122811885	122818566	-	2282	-	PF03007:Wax ester synthase-like Acyl-CoA acyltransferase domain|PF06974:Protein of unknown function (DUF1298)	-	2.05532	2.65637	2.07691	1.79704	1.42174	1.94266	0.121686	0.0674489	0.239751	0.783339	1.57123	0.671552	5.61446	5.04961	4.75204	1.80929	1.83017	1.28929	0.977281	0.819412	0.765676	1.54748	1.72929	1.37663	GO:0045017||GO:0008152||GO:0006629||GO:0008150||GO:0008610||GO:0009058||GO:0009987||GO:0044237||GO:0044238||GO:0044249||GO:0044255||GO:0046486||GO:0071704||GO:1901576	glycerolipid biosynthetic process||metabolic process||lipid metabolic process||biological_process||lipid biosynthetic process||biosynthetic process||cellular process||cellular metabolic process||primary metabolic process||cellular biosynthetic process||cellular lipid metabolic process||glycerolipid metabolic process||organic substance metabolic process||organic substance biosynthetic process			GO:0004144||GO:0003674||GO:0003824||GO:0008374||GO:0016411||GO:0016740||GO:0016746||GO:0016747	diacylglycerol O-acyltransferase activity||molecular_function||catalytic activity||O-acyltransferase activity||acylglycerol O-acyltransferase activity||transferase activity||transferase activity, transferring acyl groups||transferase activity, transferring acyl groups other than amino-acyl groups	--	--
arahy.Tifrunner.gnm1.ann1.4RS9NQ	arahy.4RS9NQ	arahy.Tifrunner.gnm1.Arahy.01	107558204	107567079	-	3111	-	PF16488:Argonaute linker 2 domain|PF02171:Piwi domain|PF02170:PAZ domain|PF08699:Argonaute linker 1 domain|PF16487:Mid domain of argonaute	Piwi	3.24008	1.72876	2.78651	1.79633	3.01148	6.43495	1.76289	2.0285	3.64917	0.180588	0.157882	0.104491	5.18768	5.10263	2.68657	3.9586	3.95584	3.52732	0.563248	0.819627	0.367228	0.429967	0.443969	0.141726					GO:0005515||GO:0003676||GO:0003674||GO:0005488||GO:0097159||GO:1901363	protein binding||nucleic acid binding||molecular_function||binding||organic cyclic compound binding||heterocyclic compound binding	ko04361||ko03019||ko03036	Axon regeneration||Messenger RNA biogenesis||Chromosome and associated proteins
arahy.Tifrunner.gnm1.ann1.4S5M9U	arahy.4S5M9U	arahy.Tifrunner.gnm1.Arahy.01	110604495	110607649	+	2033	-	PF00085:Thioredoxin	-	105.416	137.428	89.6448	14.4364	12.247	10.8111	51.1872	12.5426	37.5416	13.0134	15.1966	12.9289	105.765	110.892	122.267	4.02676	6.71082	7.58805	8.56687	9.39283	9.48706	9.84305	8.46803	5.61167	GO:0045454||GO:0008150||GO:0009987||GO:0019725||GO:0042592||GO:0050789||GO:0050794||GO:0065007||GO:0065008	cell redox homeostasis||biological_process||cellular process||cellular homeostasis||homeostatic process||regulation of biological process||regulation of cellular process||biological regulation||regulation of biological quality					--	--
arahy.Tifrunner.gnm1.ann1.4T09L2	arahy.4T09L2	arahy.Tifrunner.gnm1.Arahy.10	5041993	5046158	-	3669	-	PF03000:NPH3 family	-	2.83702	3.85094	5.99513	7.71431	7.69025	9.53898	3.3869	3.02047	3.18738	0.640335	0.696128	0.91131	4.83981	5.77314	3.31606	8.30408	4.20415	8.9726	1.01306	1.63705	0.952451	0.889565	0.873896	1.03648	--	--	--	--	--	--	--	--
arahy.Tifrunner.gnm1.ann1.4T1P38	arahy.4T1P38	arahy.Tifrunner.gnm1.Arahy.09	110513920	110518900	+	2952	-	PF04515:Plasma-membrane choline transporter	-	0.376302	1.11165	1.05663	1.71604	0.568052	1.51755	0.352754	0.451883	0.393839	0.0346028	0.199663	0.110119	1.24875	1.06902	1.00349	1.18161	0.641371	0.457929	0.0359749	0.0383899	0	0.0362501	0.284071	0.0933497	--	--	--	--	--	--	ko05231||ko02000||ko04147	Choline metabolism in cancer||Transporters||Exosome
arahy.Tifrunner.gnm1.ann1.4T2HBI	arahy.4T2HBI	arahy.Tifrunner.gnm1.Arahy.01	100103245	100104403	-	1072	-	PF00407:Pathogenesis-related protein Bet v I family	-	0.0767582	0	0	0	0.0340057	0	0.0647593	0.861483	0.255183	0.905224	1.05382	0.779756	0	0	0	0	0	0	0.148598	0	0	0	0.046015	0.051412	GO:0006952||GO:0009607||GO:0006950||GO:0008150||GO:0050896	defense response||response to biotic stimulus||response to stress||biological_process||response to stimulus					--	--
arahy.Tifrunner.gnm1.ann1.4TV0N2	arahy.4TV0N2	arahy.Tifrunner.gnm1.Arahy.02	86951462	86955590	+	789	-	PF00450:Serine carboxypeptidase	Peptidase_S10	0.156435	0.231066	0.205367	2.64971	3.0956	0.709729	1.14384	0.585241	0.86678	0.194197	0	0.117716	11.9082	2.60584	8.38059	0.27067	12.1394	0.403133	1.07678	0.0718169	1.10727	0.203442	0.625198	0.349263	GO:0006508||GO:0008152||GO:0006807||GO:0008150||GO:0019538||GO:0043170||GO:0044238||GO:0071704||GO:1901564	proteolysis||metabolic process||nitrogen compound metabolic process||biological_process||protein metabolic process||macromolecule metabolic process||primary metabolic process||organic substance metabolic process||organonitrogen compound metabolic process			GO:0004185||GO:0003674||GO:0003824||GO:0004180||GO:0008236||GO:0008233||GO:0008238||GO:0070011||GO:0016787||GO:0017171||GO:0070008||GO:0140096	serine-type carboxypeptidase activity||molecular_function||catalytic activity||carboxypeptidase activity||serine-type peptidase activity||peptidase activity||exopeptidase activity||peptidase activity, acting on L-amino acid peptides||hydrolase activity||serine hydrolase activity||serine-type exopeptidase activity||catalytic activity, acting on a protein	ko00940||ko01002	Phenylpropanoid biosynthesis||Peptidases and inhibitors
arahy.Tifrunner.gnm1.ann1.4UE924	arahy.4UE924	arahy.Tifrunner.gnm1.Arahy.17	112807392	112813415	-	3333	-	PF01301:Glycosyl hydrolases family 35	-	0.0493758	0.109397	0.0850765	0.024125	0.0765614	0.16801	3.62419	2.15507	5.31435	0.0306473	0.206313	0.18113	0.0269757	0	0	0.0854319	0.0167075	0.0715734	0.143381	0.22101	0.0403257	0.593966	0.0295998	0.0826788	--	--	--	--	--	--	--	--
arahy.Tifrunner.gnm1.ann1.4V7H73	arahy.4V7H73	arahy.Tifrunner.gnm1.Arahy.11	58802	62089	+	1398	-	PF00069:Protein kinase domain	Pkinase	0.0294295	0	0	0	0	0	0.695213	0.366996	0.440272	0.146134	0	0	0	0	0	0	0	0	0	0	0	0.995088	0.0705695	0	GO:0006468||GO:0008152||GO:0006464||GO:0006793||GO:0006796||GO:0006807||GO:0008150||GO:0009987||GO:0016310||GO:0019538||GO:0036211||GO:0043170||GO:0043412||GO:0044237||GO:0044238||GO:0044260||GO:0044267||GO:0071704||GO:1901564	protein phosphorylation||metabolic process||cellular protein modification process||phosphorus metabolic process||phosphate-containing compound metabolic process||nitrogen compound metabolic process||biological_process||cellular process||phosphorylation||protein metabolic process||protein modification process||macromolecule metabolic process||macromolecule modification||cellular metabolic process|…			GO:0004672||GO:0005524||GO:0003674||GO:0003824||GO:0016301||GO:0016740||GO:0016772||GO:0016773||GO:0140096||GO:0000166||GO:0005488||GO:0008144||GO:0017076||GO:0030554||GO:0032553||GO:0032555||GO:0032559||GO:0035639||GO:0036094||GO:0043167||GO:0043168||GO:0097159||GO:0097367||GO:1901265||GO:1901363	protein kinase activity||ATP binding||molecular_function||catalytic activity||kinase activity||transferase activity||transferase activity, transferring phosphorus-containing groups||phosphotransferase activity, alcohol group as acceptor||catalytic activity, acting on a protein||nucleotide binding||binding||drug binding||purine nucleotide binding||adenyl nucleotide binding||ribonucleotide binding|…	--	--
arahy.Tifrunner.gnm1.ann1.4W3SCV	arahy.4W3SCV	arahy.Tifrunner.gnm1.Arahy.17	120828333	120830240	+	699	-	PF09382:RQC domain	-	1.11832	1.43449	1.27495	0.920269	0.990885	1.26842	2.28427	2.86257	1.46757	8.32962	10.8915	8.76956	7.26741	9.09768	8.17313	4.17544	7.01055	9.3283	10.635	8.02531	16.6324	26.3316	27.2398	22.9443	GO:0006260||GO:0006281||GO:0008152||GO:0006139||GO:0006259||GO:0006725||GO:0006807||GO:0008150||GO:0009058||GO:0009059||GO:0009987||GO:0034641||GO:0034645||GO:0043170||GO:0044237||GO:0044238||GO:0044249||GO:0044260||GO:0046483||GO:0071704||GO:0090304||GO:1901360||GO:1901576||GO:0006950||GO:0006974||GO:0033554||GO:0050896||GO:0051716	DNA replication||DNA repair||metabolic process||nucleobase-containing compound metabolic process||DNA metabolic process||cellular aromatic compound metabolic process||nitrogen compound metabolic process||biological_process||biosynthetic process||macromolecule biosynthetic process||cellular process||cellular nitrogen compound metabolic process||cellular macromolecule biosynthetic process||macromol…			GO:0043140||GO:0003674||GO:0003678||GO:0042623||GO:0003824||GO:0004003||GO:0017111||GO:0004386||GO:0016887||GO:0008026||GO:0008094||GO:0016462||GO:0016787||GO:0016817||GO:0016818||GO:0043138||GO:0070035||GO:0140097	ATP-dependent 3'-5' DNA helicase activity||molecular_function||DNA helicase activity||ATPase activity, coupled||catalytic activity||ATP-dependent DNA helicase activity||nucleoside-triphosphatase activity||helicase activity||ATPase activity||ATP-dependent helicase activity||DNA-dependent ATPase activity||pyrophosphatase activity||hydrolase activity||hydrolase activity, acting on acid anhydrides||h…	ko03440||ko03460||ko03032||ko03400	Homologous recombination||Fanconi anemia pathway||DNA replication proteins||DNA repair and recombination proteins
arahy.Tifrunner.gnm1.ann1.4WXU8P	arahy.4WXU8P	arahy.Tifrunner.gnm1.Arahy.07	19357631	19364660	-	1927	-	PF03171:2OG-Fe(II) oxygenase superfamily|PF14226:non-haem dioxygenase in morphine synthesis N-terminal	2OG-FeII_Oxy	6.91756	11.0219	13.2015	6.0296	14.5098	26.0809	18.6254	23.4032	23.9911	61.6754	20.1363	17.0139	23.8423	27.4429	18.3648	16.365	11.0968	19.8073	18.4069	19.5544	13.6358	54.0327	54.9597	22.0226	GO:0055114||GO:0008152||GO:0008150	oxidation-reduction process||metabolic process||biological_process			GO:0016491||GO:0003674||GO:0003824	oxidoreductase activity||molecular_function||catalytic activity	ko00941	Flavonoid biosynthesis
arahy.Tifrunner.gnm1.ann1.4XA800	arahy.4XA800	arahy.Tifrunner.gnm1.Arahy.01	261288	262453	+	1064	-	PF05659:Arabidopsis broad-spectrum mildew resistance protein RPW8	-	1.27603	1.11374	0.685295	0.755719	1.19915	1.57888	3.13182	2.6521	4.04935	0.816027	0.553953	0.087291	0	0	0	0	0	0	0	0	0	0	0	0	--	--	--	--	--	--	--	--
arahy.Tifrunner.gnm1.ann1.4XJ09G	arahy.4XJ09G	arahy.Tifrunner.gnm1.Arahy.01	103530435	103541694	+	4518	-	PF00534:Glycosyl transferases group 1|PF16760:Starch/carbohydrate-binding module (family 53)|PF08323:Starch synthase catalytic domain	Glycos_transf_1	2.86849	5.6493	6.26726	11.2301	10.0939	10.0497	11.094	9.77746	11.3073	2.65656	4.42468	3.69003	6.09948	6.27574	3.7935	7.68898	6.11339	4.96328	2.71489	3.52423	2.05267	2.79487	3.36278	4.07436					GO:2001070||GO:0001871||GO:0003674||GO:0030246||GO:0005488||GO:0030247	starch binding||pattern binding||molecular_function||carbohydrate binding||binding||polysaccharide binding	--	--
arahy.Tifrunner.gnm1.ann1.4XN20A	arahy.4XN20A	arahy.Tifrunner.gnm1.Arahy.17	59832987	59836754	-	642	-	-	-	58.3171	43.1639	55.9043	36.5721	33.2176	40.559	8.32631	12.4669	8.84156	11.6944	16.3724	12.8032	0	0	0	0	0	0	0	0	0	0	0.845185	0	--	--	--	--	--	--	ko03013||ko05164||ko03019||ko03036	RNA transport||Influenza A||Messenger RNA biogenesis||Chromosome and associated proteins
arahy.Tifrunner.gnm1.ann1.4XS3SM	arahy.4XS3SM	arahy.Tifrunner.gnm1.Arahy.10	97523406	97525808	+	1794	-	PF00759:Glycosyl hydrolase family 9	-	0	0	0	0	0	0	1.2383	0.200191	0.228726	0	0	0	0	0	0	0	0	0	0	0	0	0.0298245	0	0.0307211	GO:0005975||GO:0008152||GO:0008150||GO:0044238||GO:0071704	carbohydrate metabolic process||metabolic process||biological_process||primary metabolic process||organic substance metabolic process			GO:0003824||GO:0004553||GO:0003674||GO:0016787||GO:0016798	catalytic activity||hydrolase activity, hydrolyzing O-glycosyl compounds||molecular_function||hydrolase activity||hydrolase activity, acting on glycosyl bonds	ko00500||ko02020	Starch and sucrose metabolism||Two-component system
arahy.Tifrunner.gnm1.ann1.4YZ4FI	arahy.4YZ4FI	arahy.Tifrunner.gnm1.Arahy.06	108986883	108992604	+	1902	-	PF01397:Terpene synthase, N-terminal domain|PF03936:Terpene synthase family, metal binding domain	-	2.01169	2.58801	1.40566	1.226	0.670818	1.10405	0.656991	0.296723	1.76186	0.0268526	0	0.0244158	4.18351	9.65333	6.20206	4.26668	2.31293	2.04857	0.195422	0.148958	0.0353327	0.168786	0	0	GO:0008152||GO:0008150	metabolic process||biological_process			GO:0010333||GO:0016829||GO:0000287||GO:0003674||GO:0003824||GO:0016835||GO:0016838||GO:0005488||GO:0046872||GO:0043167||GO:0043169	terpene synthase activity||lyase activity||magnesium ion binding||molecular_function||catalytic activity||carbon-oxygen lyase activity||carbon-oxygen lyase activity, acting on phosphates||binding||metal ion binding||ion binding||cation binding	--	--
arahy.Tifrunner.gnm1.ann1.4ZS9PZ	arahy.4ZS9PZ	arahy.Tifrunner.gnm1.Arahy.14	7242107	7243693	+	861	-	PF16845:Aspartic acid proteinase inhibitor	-	0.382275	0.37055	0.329338	0.653728	0.63509	0.650379	2.7414	3.03904	6.27494	0.0593191	0.228187	0.431487	0.417701	0.0555333	0.245753	0.578749	0.388056	0.461777	0.0616712	0.394868	0.078052	1.11857	0.515625	0.0640112	--	--	--	--	--	--	ko04970||ko01002||ko04147	Salivary secretion||Peptidases and inhibitors||Exosome
arahy.Tifrunner.gnm1.ann1.50JV45	arahy.50JV45	arahy.Tifrunner.gnm1.Arahy.05	104611669	104617451	-	4611	-	PF14383:DUF761-associated sequence motif	-	2.90879	6.7215	6.2902	4.10675	6.46703	3.16765	3.4026	1.14607	3.73759	0.431983	0.266304	0.342425	7.04891	8.52379	6.60798	3.48906	3.7438	3.5008	0.667911	0.663594	0.641276	0.556983	0.299542	0.286864	--	--	--	--	--	--	--	--
arahy.Tifrunner.gnm1.ann1.50LGPR	arahy.50LGPR	arahy.Tifrunner.gnm1.Arahy.19	149700032	149702581	+	642	-	PF00854:POT family	-	8.20284	7.31231	7.63479	6.51284	6.01891	4.72462	2.37895	2.39748	3.30227	5.80745	7.65065	4.19541	0	0	0	0	0	0	0	0	0	0	0	0	GO:0006810||GO:0008150||GO:0051179||GO:0051234	transport||biological_process||localization||establishment of localization	GO:0016020||GO:0005575	membrane||cellular_component	GO:0005215||GO:0003674	transporter activity||molecular_function	ko02000	Transporters
arahy.Tifrunner.gnm1.ann1.515IAB	arahy.515IAB	arahy.Tifrunner.gnm1.Arahy.05	93115462	93119100	+	1066	-	PF04573:Signal peptidase subunit	-	6.291	5.30172	6.23209	2.7532	3.83008	3.28316	2.21421	2.9359	1.79633	5.36609	5.11445	5.05338	6.4101	5.29275	5.70666	5.60941	2.40296	5.22164	5.42944	5.84708	5.61074	5.37059	5.8768	8.27222	GO:0006465||GO:0008152||GO:0006508||GO:0016485||GO:0006518||GO:0006807||GO:0008150||GO:0009987||GO:0010467||GO:0019538||GO:0034641||GO:0043170||GO:0043603||GO:0044237||GO:0044238||GO:0044260||GO:0044267||GO:0051604||GO:0071704||GO:1901564	signal peptide processing||metabolic process||proteolysis||protein processing||peptide metabolic process||nitrogen compound metabolic process||biological_process||cellular process||gene expression||protein metabolic process||cellular nitrogen compound metabolic process||macromolecule metabolic process||cellular amide metabolic process||cellular metabolic process||primary metabolic process||cellul…	GO:0005787||GO:0016021||GO:0005622||GO:0005575||GO:0016020||GO:0005623||GO:0005737||GO:0005783||GO:0005789||GO:0043231||GO:0012505||GO:0031984||GO:0032991||GO:0042175||GO:0043226||GO:0043227||GO:0043229||GO:0044422||GO:0044424||GO:0044425||GO:0044432||GO:0044444||GO:0044446||GO:0044464||GO:0098796||GO:0098827||GO:1902494||GO:1905368||GO:0031224	signal peptidase complex||integral component of membrane||intracellular||cellular_component||membrane||cell||cytoplasm||endoplasmic reticulum||endoplasmic reticulum membrane||intracellular membrane-bounded organelle||endomembrane system||organelle subcompartment||protein-containing complex||nuclear outer membrane-endoplasmic reticulum membrane network||organelle||membrane-bounded organelle||intra…	GO:0008233||GO:0003674||GO:0003824||GO:0016787||GO:0140096	peptidase activity||molecular_function||catalytic activity||hydrolase activity||catalytic activity, acting on a protein	ko03060	Protein export
arahy.Tifrunner.gnm1.ann1.51I078	arahy.51I078	arahy.Tifrunner.gnm1.Arahy.13	29134329	29151240	-	2784	-	PF00520:Ion transport protein|PF00027:Cyclic nucleotide-binding domain	Ion_trans	27.5908	55.8589	46.9399	80.3219	116.748	56.2189	114.531	27.7724	77.085	8.42056	14.8022	10.709	75.7809	62.2065	76.1553	72.9504	79.4487	63.9801	15.2011	18.2162	20.7836	13.0496	5.10291	7.42372	GO:0006811||GO:0055085||GO:0006810||GO:0008150||GO:0051179||GO:0051234	ion transport||transmembrane transport||transport||biological_process||localization||establishment of localization	GO:0016020||GO:0005575	membrane||cellular_component	GO:0005216||GO:0003674||GO:0005215||GO:0022857||GO:0015075||GO:0015267||GO:0015318||GO:0022803||GO:0022838	ion channel activity||molecular_function||transporter activity||transmembrane transporter activity||ion transmembrane transporter activity||channel activity||inorganic molecular entity transmembrane transporter activity||passive transmembrane transporter activity||substrate-specific channel activity	--	--
arahy.Tifrunner.gnm1.ann1.51YLCT	arahy.51YLCT	arahy.Tifrunner.gnm1.Arahy.20	3425192	3426902	-	963	-	-	-	10.2536	25.3209	25.1128	36.5721	54.2459	27.8147	8.72281	2.93025	12.6409	9.06916	7.14061	8.92127	48.0361	55.2618	44.8235	77.1737	33.7123	101.317	7.94003	3.7658	10.1886	5.72277	7.12005	16.2537	--	--	--	--	--	--	--	--
arahy.Tifrunner.gnm1.ann1.524PDQ	arahy.524PDQ	arahy.Tifrunner.gnm1.Arahy.15	144726179	144730078	-	2145	-	PF07714:Protein tyrosine kinase|PF14380:Wall-associated receptor kinase C-terminal	Pkinase_Tyr	1.86052	2.76229	1.45415	0.506068	0.645808	0.696163	3.39828	3.01378	2.997	2.80965	2.28984	3.31242	1.61377	1.58266	0.764497	0.232309	0.389413	0.2595	8.31759	16.299	4.98146	4.83916	4.39239	2.51801	GO:0006468||GO:0008152||GO:0006464||GO:0006793||GO:0006796||GO:0006807||GO:0008150||GO:0009987||GO:0016310||GO:0019538||GO:0036211||GO:0043170||GO:0043412||GO:0044237||GO:0044238||GO:0044260||GO:0044267||GO:0071704||GO:1901564	protein phosphorylation||metabolic process||cellular protein modification process||phosphorus metabolic process||phosphate-containing compound metabolic process||nitrogen compound metabolic process||biological_process||cellular process||phosphorylation||protein metabolic process||protein modification process||macromolecule metabolic process||macromolecule modification||cellular metabolic process|…			GO:0004672||GO:0003674||GO:0003824||GO:0016301||GO:0016740||GO:0016772||GO:0016773||GO:0140096	protein kinase activity||molecular_function||catalytic activity||kinase activity||transferase activity||transferase activity, transferring phosphorus-containing groups||phosphotransferase activity, alcohol group as acceptor||catalytic activity, acting on a protein	ko04010||ko04064||ko04620||ko04624||ko04722||ko05130||ko05135||ko05133||ko05152||ko05170||ko05162||ko05161||ko05168||ko05169||ko05145||ko05140||ko05142||ko01001	MAPK signaling pathway||NF-kappa B signaling pathway||Toll-like receptor signaling pathway||Toll and Imd signaling pathway||Neurotrophin signaling pathway||Pathogenic Escherichia coli infection||Yersinia infection||Pertussis||Tuberculosis||Human immunodeficiency virus 1 infection||Measles||Hepatitis B||Herpes simplex virus 1 infection||Epstein-Barr virus infection||Toxoplasmosis||Leishmaniasis||C…
arahy.Tifrunner.gnm1.ann1.52HH2Q	arahy.52HH2Q	arahy.Tifrunner.gnm1.Arahy.09	515929	517964	+	951	-	PF00226:DnaJ domain	DnaJ	152.586	228.272	128.469	32.341	42.3573	51.2772	150.962	35.8765	150.513	27.2286	117.189	86.9202	182.326	167.425	208.311	18.7135	29.4533	68.1464	17.8671	53.3865	18.9383	12.1526	15.509	20.5735	--	--	--	--	--	--	--	--
arahy.Tifrunner.gnm1.ann1.52L85T	arahy.52L85T	arahy.Tifrunner.gnm1.Arahy.15	19794371	19798746	+	2109	-	-	-	6.8278	7.99609	10.929	3.6792	3.3533	8.00977	4.70713	4.23294	3.50214	0.726511	2.25906	2.7304	3.45316	3.74079	5.36758	15.8979	12.093	15.6849	1.25886	4.78242	1.24273	0.938687	0.327451	1.2805	--	--	--	--	--	--	--	--
arahy.Tifrunner.gnm1.ann1.52SAJ1	arahy.52SAJ1	arahy.Tifrunner.gnm1.Arahy.19	157485492	157486089	+	523	-	-	-	28.6345	48.715	40.5086	48.5834	44.8881	25.786	22.8309	5.29738	14.2531	2.34373	0.939143	1.42069	89.4803	88.4059	118.237	29.6722	40.2473	53.5189	2.63972	2.16687	4.62581	6.03595	3.2068	3.47754	--	--	--	--	--	--	--	--
arahy.Tifrunner.gnm1.ann1.52TI3X	arahy.52TI3X	arahy.Tifrunner.gnm1.Arahy.11	137775014	137778737	-	2237	-	PF07731:Multicopper oxidase|PF00394:Multicopper oxidase|PF07732:Multicopper oxidase	-	0.367835	0.203745	0.615687	0.161752	0.114072	1.79399	3.47576	1.83482	3.79089	0.0456627	0.109784	0.103797	0.140673	0.726723	0.212823	1.33653	0.323612	0.675388	0.166157	0.126651	0	2.29615	0.639479	0.221736	GO:0055114||GO:0008152||GO:0008150	oxidation-reduction process||metabolic process||biological_process			GO:0005507||GO:0016491||GO:0003674||GO:0005488||GO:0046872||GO:0043167||GO:0043169||GO:0046914||GO:0003824	copper ion binding||oxidoreductase activity||molecular_function||binding||metal ion binding||ion binding||cation binding||transition metal ion binding||catalytic activity	--	--
arahy.Tifrunner.gnm1.ann1.5345PX	arahy.5345PX	arahy.Tifrunner.gnm1.Arahy.15	131914510	131921640	-	1428	-	-	-	5.6758	4.14923	4.3402	3.96975	5.82041	7.31995	11.2786	13.5092	11.4939	32.082	29.0988	33.821	3.11663	3.28136	2.70418	6.63008	4.79649	5.51281	24.3928	25.9906	24.3775	31.3237	28.982	32.497	--	--	--	--	--	--	ko04144||ko01002||ko04131||ko04121	Endocytosis||Peptidases and inhibitors||Membrane trafficking||Ubiquitin system
arahy.Tifrunner.gnm1.ann1.537LAH	arahy.537LAH	arahy.Tifrunner.gnm1.Arahy.14	133196140	133201174	+	2693	-	PF01872:RibD C-terminal domain|PF08719:Domain of unknown function (DUF1768)	RibD_C	1.02359	0.981622	1.06799	1.80643	0.961101	1.71549	5.95488	3.61981	3.88545	2.01033	1.05785	1.58647	1.06837	0.958768	0.982144	1.24239	1.0339	1.29922	0.788695	1.03101	1.74682	3.79483	1.33715	1.30979	GO:0009231||GO:0055114||GO:0008152||GO:0006766||GO:0006767||GO:0006771||GO:0006807||GO:0008150||GO:0009058||GO:0009110||GO:0009987||GO:0017144||GO:0018130||GO:0034641||GO:0042364||GO:0042726||GO:0042727||GO:0044237||GO:0044249||GO:0044271||GO:0044281||GO:0044283||GO:0046483||GO:0071704||GO:1901360||GO:1901362||GO:1901564||GO:1901566||GO:1901576	riboflavin biosynthetic process||oxidation-reduction process||metabolic process||vitamin metabolic process||water-soluble vitamin metabolic process||riboflavin metabolic process||nitrogen compound metabolic process||biological_process||biosynthetic process||vitamin biosynthetic process||cellular process||drug metabolic process||heterocycle biosynthetic process||cellular nitrogen compound metaboli…			GO:0003824||GO:0008703||GO:0003674||GO:0016491||GO:0016614||GO:0016616	catalytic activity||5-amino-6-(5-phosphoribosylamino)uracil reductase activity||molecular_function||oxidoreductase activity||oxidoreductase activity, acting on CH-OH group of donors||oxidoreductase activity, acting on the CH-OH group of donors, NAD or NADP as acceptor	ko00740||ko02024	Riboflavin metabolism||Quorum sensing
arahy.Tifrunner.gnm1.ann1.53HSKV	arahy.53HSKV	arahy.Tifrunner.gnm1.Arahy.18	5266770	5267672	+	903	-	PF13912:C2H2-type zinc finger	-	19.5916	52.1393	45.8917	49.3315	60.9184	55.6049	17.836	4.31812	11.2846	1.52712	0.97908	2.05709	49.4356	59.4632	72.5814	65.589	14.4919	73.0016	2.0581	0.815754	2.45592	0.829537	2.67672	4.21134					GO:0046872||GO:0003674||GO:0005488||GO:0043167||GO:0043169	metal ion binding||molecular_function||binding||ion binding||cation binding	--	--
arahy.Tifrunner.gnm1.ann1.548L12	arahy.548L12	arahy.Tifrunner.gnm1.Arahy.13	141837106	141837866	-	666	-	-	-	6.91884	4.51671	2.85871	197.279	105.531	250.56	639.912	217.704	735.951	12.27	46.5359	53.2722	2.7	4.23579	4.76561	356.251	115.386	265.299	89.2158	147.104	95.2544	27.7166	19.6275	29.1291	--	--	--	--	--	--	--	--
arahy.Tifrunner.gnm1.ann1.54MYG6	arahy.54MYG6	arahy.Tifrunner.gnm1.Arahy.14	137828368	137832016	+	1756	-	PF00588:SpoU rRNA Methylase family	SpoU_methylase	3.46758	2.88105	2.32993	2.33533	2.20054	4.11903	2.60926	2.22054	1.36311	0.55262	0.755218	1.40163	0.0256008	0	0	0.0405388	0	0	0	0	0	0	0.196638	0	GO:0006396||GO:0008152||GO:0006139||GO:0006725||GO:0006807||GO:0008150||GO:0009987||GO:0010467||GO:0016070||GO:0034641||GO:0043170||GO:0044237||GO:0044238||GO:0046483||GO:0071704||GO:0090304||GO:1901360	RNA processing||metabolic process||nucleobase-containing compound metabolic process||cellular aromatic compound metabolic process||nitrogen compound metabolic process||biological_process||cellular process||gene expression||RNA metabolic process||cellular nitrogen compound metabolic process||macromolecule metabolic process||cellular metabolic process||primary metabolic process||heterocycle metabol…			GO:0003723||GO:0008173||GO:0003674||GO:0003676||GO:0005488||GO:0097159||GO:1901363||GO:0003824||GO:0008168||GO:0016740||GO:0016741||GO:0140098	RNA binding||RNA methyltransferase activity||molecular_function||nucleic acid binding||binding||organic cyclic compound binding||heterocyclic compound binding||catalytic activity||methyltransferase activity||transferase activity||transferase activity, transferring one-carbon groups||catalytic activity, acting on RNA	--	--
arahy.Tifrunner.gnm1.ann1.54PPAU	arahy.54PPAU	arahy.Tifrunner.gnm1.Arahy.14	91145	100068	-	3776	-	PF04455:LOR/SDH bifunctional enzyme conserved region|PF03435:Saccharopine dehydrogenase NADP binding domain|PF05222:Alanine dehydrogenase/PNT, N-terminal domain|PF16653:Saccharopine dehydrogenase C-terminal domain	Saccharop_dh	14.1645	11.2737	6.87658	12.4787	10.523	3.81869	1.94882	0.978294	1.39458	7.72328	4.91692	5.21453	4.05976	6.83783	6.27607	0.697533	1.62221	1.09506	0.773422	1.87578	1.74414	1.70038	3.98439	1.48877	GO:0055114||GO:0008152||GO:0008150	oxidation-reduction process||metabolic process||biological_process			GO:0016491||GO:0003674||GO:0003824	oxidoreductase activity||molecular_function||catalytic activity	ko00310	Lysine degradation
arahy.Tifrunner.gnm1.ann1.54SJKS	arahy.54SJKS	arahy.Tifrunner.gnm1.Arahy.03	10216312	10220410	-	3147	-	PF04862:Protein of unknown function (DUF642)	-	3.24223	2.38968	1.63476	3.10443	2.72219	3.38085	75.312	28.286	141.32	5.45306	11.9554	7.42254	2.24275	2.20307	3.27778	1.47032	6.70639	4.24501	17.1597	6.84212	15.7597	13.5336	6.08176	6.40979	--	--	--	--	--	--	--	--
arahy.Tifrunner.gnm1.ann1.555M2B	arahy.555M2B	arahy.Tifrunner.gnm1.Arahy.20	97367075	97375452	-	1864	-	PF08100:Dimerisation domain|PF00891:O-methyltransferase	-	5.01036	5.03702	3.58579	2.39414	2.20994	2.72878	25.1766	11.2576	22.5273	68.8015	11.6732	17.863	1.95352	2.05211	1.64598	2.02407	1.46385	0.810538	61.1036	21.6136	44.8139	16.7347	21.3032	7.45099					GO:0046983||GO:0008171||GO:0005515||GO:0003674||GO:0005488||GO:0003824||GO:0008168||GO:0016740||GO:0016741	protein dimerization activity||O-methyltransferase activity||protein binding||molecular_function||binding||catalytic activity||methyltransferase activity||transferase activity||transferase activity, transferring one-carbon groups	ko00940	Phenylpropanoid biosynthesis
arahy.Tifrunner.gnm1.ann1.558TLZ	arahy.558TLZ	arahy.Tifrunner.gnm1.Arahy.02	8034497	8038317	-	3322	-	PF01582:TIR domain|PF00931:NB-ARC domain	TIR	13.5861	4.76083	2.0364	1.74275	2.18374	1.7278	1.58822	2.11587	2.28512	1.47594	1.3159	1.24415	1.29912	1.16585	0.461785	0.792862	1.50865	0.359052	7.04895	6.37934	4.43028	0.966378	1.29186	1.65905	GO:0007165||GO:0007154||GO:0008150||GO:0009987||GO:0023052||GO:0050789||GO:0050794||GO:0050896||GO:0051716||GO:0065007	signal transduction||cell communication||biological_process||cellular process||signaling||regulation of biological process||regulation of cellular process||response to stimulus||cellular response to stimulus||biological regulation			GO:0005515||GO:0043531||GO:0003674||GO:0005488||GO:0000166||GO:0017076||GO:0030554||GO:0032553||GO:0032555||GO:0032559||GO:0036094||GO:0043167||GO:0043168||GO:0097159||GO:0097367||GO:1901265||GO:1901363	protein binding||ADP binding||molecular_function||binding||nucleotide binding||purine nucleotide binding||adenyl nucleotide binding||ribonucleotide binding||purine ribonucleotide binding||adenyl ribonucleotide binding||small molecule binding||ion binding||anion binding||organic cyclic compound binding||carbohydrate derivative binding||nucleoside phosphate binding||heterocyclic compound binding	--	--
arahy.Tifrunner.gnm1.ann1.5590XE	arahy.5590XE	arahy.Tifrunner.gnm1.Arahy.14	139992542	139998464	+	5279	-	-	-	2.98495	2.08074	2.04116	4.75993	4.58525	3.43864	9.21857	3.24611	6.43859	4.5472	3.03319	3.4132	0.400244	0.28078	0.480985	0.552876	0.516882	0.63265	0.694038	0.547422	0.560129	0.679076	0.691472	0.939616	--	--	--	--	--	--	--	--
arahy.Tifrunner.gnm1.ann1.55LQUQ	arahy.55LQUQ	arahy.Tifrunner.gnm1.Arahy.15	144454742	144456331	-	1212	-	PF05634:APO RNA-binding	-	21.5556	21.059	19.7864	24.1159	14.4072	14.3613	4.12408	6.47676	5.58623	6.82668	9.52354	5.32591	16.3945	19.4097	9.95116	6.46079	7.30535	5.57676	5.95829	6.17128	5.04575	3.26682	5.86076	2.7284					GO:0003723||GO:0003674||GO:0003676||GO:0005488||GO:0097159||GO:1901363	RNA binding||molecular_function||nucleic acid binding||binding||organic cyclic compound binding||heterocyclic compound binding	--	--
arahy.Tifrunner.gnm1.ann1.5609Z6	arahy.5609Z6	arahy.Tifrunner.gnm1.Arahy.02	100381553	100385577	-	1024	-	-	-	5.38387	3.64978	5.89431	0.667454	0.818794	2.32412	0.881334	1.75363	0.667861	0.498767	1.39101	0.680256	0.702423	0.560322	0.826536	1.1818	0.271905	0.465926	0	1.54939	0	0	0	0.430576	--	--	--	--	--	--	--	--
arahy.Tifrunner.gnm1.ann1.5678GR	arahy.5678GR	arahy.Tifrunner.gnm1.Arahy.03	137315736	137321939	+	2505	-	-	-	4.12245	5.8405	6.84037	8.49024	5.20981	12.9096	10.2539	9.89255	10.9204	24.9762	21.5684	17.9267	4.19939	4.79096	7.36986	15.3739	4.42376	18.2527	5.06612	11.1291	14.6746	12.5806	8.95979	6.49043	--	--	--	--	--	--	--	--
arahy.Tifrunner.gnm1.ann1.56FJP3	arahy.56FJP3	arahy.Tifrunner.gnm1.Arahy.03	142483856	142486397	-	1697	-	PF00226:DnaJ domain	DnaJ	31.7356	47.216	33.2041	25.6578	20.2356	9.29444	27.6543	11.0654	35.343	9.05904	9.52242	9.30419	75.2871	70.6646	89.1821	19.0864	12.9945	22.2107	29.5376	15.0925	32.2352	9.08042	11.8306	14.7121	--	--	--	--	--	--	--	--
arahy.Tifrunner.gnm1.ann1.56XWA4	arahy.56XWA4	arahy.Tifrunner.gnm1.Arahy.14	138113303	138115124	+	858	-	-	-	0.95903	6.64011	1.36917	6.13841	2.76168	2.82816	286.912	46.7017	332.061	53.0976	14.0253	11.0955	0	0	0	0	0	0	0.0618869	0	0	0.0623603	0.057492	0	--	--	--	--	--	--	--	--
arahy.Tifrunner.gnm1.ann1.577E3L	arahy.577E3L	arahy.Tifrunner.gnm1.Arahy.07	32098514	32100845	-	2132	-	PF13920:Zinc finger, C3HC4 type (RING finger)	-	3.70513	10.069	9.46213	59.7595	54.0828	41.4992	120.316	33.5463	120.771	31.5498	15.758	19.5383	13.3473	13.0973	10.4209	56.0273	63.5218	41.6239	24.5072	19.508	32.8764	19.0229	30.6797	21.7663	--	--	--	--	--	--	ko04121	Ubiquitin system
arahy.Tifrunner.gnm1.ann1.57U25Z	arahy.57U25Z	arahy.Tifrunner.gnm1.Arahy.02	96852562	96866414	-	3139	-	-	-	0.432526	0.958308	0.954964	1.19114	10.0339	3.27054	6.28093	1.32392	2.8105	0.504392	0.328595	0.35506	0.0572858	0.959634	0.0337039	0.0907118	0.283841	0.0253323	0.321402	0.577647	0.342544	0.443177	0.220004	0.0351154	--	--	--	--	--	--	--	--
arahy.Tifrunner.gnm1.ann1.589SZX	arahy.589SZX	arahy.Tifrunner.gnm1.Arahy.11	2606894	2615071	-	2580	-	PF00271:Helicase conserved C-terminal domain|PF00270:DEAD/DEAH box helicase	DEAD	5.32618	5.3704	8.44713	4.19184	6.10395	10.7799	1.77591	3.16189	2.99533	1.24715	2.55105	2.48394	5.59324	6.67174	4.81825	7.78081	3.94983	5.79434	0.576267	0.966355	0.182333	1.72129	2.14137	5.44728					GO:0003676||GO:0005524||GO:0003674||GO:0005488||GO:0097159||GO:1901363||GO:0000166||GO:0008144||GO:0017076||GO:0030554||GO:0032553||GO:0032555||GO:0032559||GO:0035639||GO:0036094||GO:0043167||GO:0043168||GO:0097367||GO:1901265	nucleic acid binding||ATP binding||molecular_function||binding||organic cyclic compound binding||heterocyclic compound binding||nucleotide binding||drug binding||purine nucleotide binding||adenyl nucleotide binding||ribonucleotide binding||purine ribonucleotide binding||adenyl ribonucleotide binding||purine ribonucleoside triphosphate binding||small molecule binding||ion binding||anion binding||c…	--	--
arahy.Tifrunner.gnm1.ann1.58NQ7F	arahy.58NQ7F	arahy.Tifrunner.gnm1.Arahy.03	126342788	126351523	-	6580	-	PF01453:D-mannose binding lectin|PF08276:PAN-like domain|PF07714:Protein tyrosine kinase|PF00954:S-locus glycoprotein domain	Pkinase_Tyr	0.837854	0.990519	0.357066	0.482696	1.06371	0.41133	11.806	3.88304	12.3682	0.877102	0.515058	0.72693	0.334772	0.225264	0.128628	0.37865	0.677034	0.108763	1.45255	0.628638	1.09281	2.61021	1.24445	0.293158	GO:0006468||GO:0048544||GO:0008152||GO:0006464||GO:0006793||GO:0006796||GO:0006807||GO:0008150||GO:0009987||GO:0016310||GO:0019538||GO:0036211||GO:0043170||GO:0043412||GO:0044237||GO:0044238||GO:0044260||GO:0044267||GO:0071704||GO:1901564||GO:0000003||GO:0007154||GO:0008037||GO:0009856||GO:0009875||GO:0022414||GO:0032501||GO:0044706||GO:0051704	protein phosphorylation||recognition of pollen||metabolic process||cellular protein modification process||phosphorus metabolic process||phosphate-containing compound metabolic process||nitrogen compound metabolic process||biological_process||cellular process||phosphorylation||protein metabolic process||protein modification process||macromolecule metabolic process||macromolecule modification||cell…			GO:0004672||GO:0003674||GO:0003824||GO:0016301||GO:0016740||GO:0016772||GO:0016773||GO:0140096	protein kinase activity||molecular_function||catalytic activity||kinase activity||transferase activity||transferase activity, transferring phosphorus-containing groups||phosphotransferase activity, alcohol group as acceptor||catalytic activity, acting on a protein	--	--
arahy.Tifrunner.gnm1.ann1.59QKRW	arahy.59QKRW	arahy.Tifrunner.gnm1.Arahy.12	3223502	3225908	+	2078	-	PF00069:Protein kinase domain	Pkinase	11.4636	14.169	11.8524	5.43667	5.82424	4.26674	3.67489	4.86396	3.42274	8.97108	5.95646	5.7434	9.0213	10.5154	10.0298	3.93956	3.13536	3.13786	9.76121	6.98069	9.21693	7.05506	6.81288	5.51667	GO:0006468||GO:0008152||GO:0006464||GO:0006793||GO:0006796||GO:0006807||GO:0008150||GO:0009987||GO:0016310||GO:0019538||GO:0036211||GO:0043170||GO:0043412||GO:0044237||GO:0044238||GO:0044260||GO:0044267||GO:0071704||GO:1901564	protein phosphorylation||metabolic process||cellular protein modification process||phosphorus metabolic process||phosphate-containing compound metabolic process||nitrogen compound metabolic process||biological_process||cellular process||phosphorylation||protein metabolic process||protein modification process||macromolecule metabolic process||macromolecule modification||cellular metabolic process|…			GO:0004672||GO:0005524||GO:0003674||GO:0003824||GO:0016301||GO:0016740||GO:0016772||GO:0016773||GO:0140096||GO:0000166||GO:0005488||GO:0008144||GO:0017076||GO:0030554||GO:0032553||GO:0032555||GO:0032559||GO:0035639||GO:0036094||GO:0043167||GO:0043168||GO:0097159||GO:0097367||GO:1901265||GO:1901363	protein kinase activity||ATP binding||molecular_function||catalytic activity||kinase activity||transferase activity||transferase activity, transferring phosphorus-containing groups||phosphotransferase activity, alcohol group as acceptor||catalytic activity, acting on a protein||nucleotide binding||binding||drug binding||purine nucleotide binding||adenyl nucleotide binding||ribonucleotide binding|…	--	--
arahy.Tifrunner.gnm1.ann1.59WZJD	arahy.59WZJD	arahy.Tifrunner.gnm1.Arahy.12	5975458	5994542	-	915	-	PF03097:BRO1-like domain	-	1.84354	2.9887	1.77087	12.1272	8.247	5.35496	12.6705	4.654	10.6881	1.56291	1.18096	1.77635	4.32355	2.29926	2.89062	5.29033	1.0346	2.69405	1.1026	1.54818	0.367228	2.45597	2.42597	2.22864	--	--	--	--	--	--	ko04144||ko04131||ko04147	Endocytosis||Membrane trafficking||Exosome
arahy.Tifrunner.gnm1.ann1.59Y12W	arahy.59Y12W	arahy.Tifrunner.gnm1.scaffold_504	8614	10791	+	1278	-	-	-	1.12675	0.820256	0.855814	0.440422	0.0855731	0.109541	0.0543208	0.200728	0.0535125	0.439602	0.768657	0.436045	0	0	0	0	0.0435728	0	0	0	0	0	0.0385979	0					GO:0003824||GO:0003674	catalytic activity||molecular_function	--	--
arahy.Tifrunner.gnm1.ann1.59YJJA	arahy.59YJJA	arahy.Tifrunner.gnm1.Arahy.13	131102513	131105916	+	2471	-	PF03552:Cellulose synthase	-	0.0333002	0.0368901	0.704924	0.146434	0.0885168	0.11331	4.57944	1.32885	1.82666	0.392716	0.0397549	0.169142	0.0909653	0.290252	0.107038	0.0288086	0.0225358	0	0.0429777	0.0458629	0.217573	1.10431	0.259516	0.0223042	GO:0030244||GO:0000271||GO:0008152||GO:0005975||GO:0005976||GO:0006073||GO:0008150||GO:0009058||GO:0009059||GO:0009250||GO:0009987||GO:0016051||GO:0030243||GO:0033692||GO:0034637||GO:0034645||GO:0043170||GO:0044042||GO:0044237||GO:0044238||GO:0044249||GO:0044260||GO:0044262||GO:0044264||GO:0051273||GO:0051274||GO:0071704||GO:1901576	cellulose biosynthetic process||polysaccharide biosynthetic process||metabolic process||carbohydrate metabolic process||polysaccharide metabolic process||cellular glucan metabolic process||biological_process||biosynthetic process||macromolecule biosynthetic process||glucan biosynthetic process||cellular process||carbohydrate biosynthetic process||cellulose metabolic process||cellular polysacchari…	GO:0016020||GO:0005575	membrane||cellular_component	GO:0016760||GO:0003674||GO:0003824||GO:0008194||GO:0016740||GO:0016757||GO:0016758||GO:0016759||GO:0035251||GO:0046527	cellulose synthase (UDP-forming) activity||molecular_function||catalytic activity||UDP-glycosyltransferase activity||transferase activity||transferase activity, transferring glycosyl groups||transferase activity, transferring hexosyl groups||cellulose synthase activity||UDP-glucosyltransferase activity||glucosyltransferase activity	--	--
arahy.Tifrunner.gnm1.ann1.5A3FI2	arahy.5A3FI2	arahy.Tifrunner.gnm1.Arahy.17	2874007	2878873	-	2641	-	PF12872:OST-HTH/LOTUS domain|PF00076:RNA recognition motif. (a.k.a. RRM, RBD, or RNP domain)	RRM_1	101.82	67.0809	63.5928	55.5035	52.1345	102.129	37.5631	23.3898	21.4929	0.966939	2.32474	3.05958	100.242	123.636	91.6556	136.227	91.9316	120.045	4.84545	11.6717	2.87539	2.73502	3.21258	2.21206					GO:0000166||GO:0003676||GO:0003674||GO:0005488||GO:0036094||GO:0097159||GO:1901265||GO:1901363	nucleotide binding||nucleic acid binding||molecular_function||binding||small molecule binding||organic cyclic compound binding||nucleoside phosphate binding||heterocyclic compound binding	--	--
arahy.Tifrunner.gnm1.ann1.5AH4BP	arahy.5AH4BP	arahy.Tifrunner.gnm1.Arahy.18	52853229	52854954	-	1183	-	PF13410:Glutathione S-transferase, C-terminal domain|PF02798:Glutathione S-transferase, N-terminal domain	GST_N	8.31194	15.1797	10.8205	15.6331	10.8469	4.0235	25.7032	15.6998	12.6603	103.572	20.8841	32.9351	24.3206	17.3392	23.4309	10.1093	27.2076	10.0826	54.0415	47.1797	85.2674	45.6354	86.4805	61.2633					GO:0005515||GO:0003674||GO:0005488	protein binding||molecular_function||binding	ko00480||ko00980||ko00982||ko00983||ko04212||ko05200||ko05204||ko05225||ko05418||ko01524||ko02000	Glutathione metabolism||Metabolism of xenobiotics by cytochrome P450||Drug metabolism - cytochrome P450||Drug metabolism - other enzymes||Longevity regulating pathway - worm||Pathways in cancer||Chemical carcinogenesis||Hepatocellular carcinoma||Fluid shear stress and atherosclerosis||Platinum drug resistance||Transporters
arahy.Tifrunner.gnm1.ann1.5B6C8S	arahy.5B6C8S	arahy.Tifrunner.gnm1.Arahy.20	139641148	139648724	-	1050	-	-	-	0	0.0434073	0.154318	0.229739	1.35401	1.11106	4.69425	1.80793	6.83889	0.486416	0.514561	0.309592	0.128443	0.318761	0.151138	1.42372	0.689447	0.757315	0	0.215861	0	1.17202	0.140937	0.472403	--	--	--	--	--	--	--	--
arahy.Tifrunner.gnm1.ann1.5BA4ES	arahy.5BA4ES	arahy.Tifrunner.gnm1.Arahy.13	7345694	7348877	-	1473	-	PF00010:Helix-loop-helix DNA-binding domain	HLH	22.0655	16.554	43.2036	3.05694	9.23109	26.833	3.06343	7.5235	1.62499	0.0693465	2.86767	2.30145	4.39479	13.893	8.58295	95.0598	2.79754	51.7164	0.540722	2.38502	0.501854	0.290591	1.23906	3.33002					GO:0046983||GO:0005515||GO:0003674||GO:0005488	protein dimerization activity||protein binding||molecular_function||binding	--	--
arahy.Tifrunner.gnm1.ann1.5BD1HA	arahy.5BD1HA	arahy.Tifrunner.gnm1.Arahy.17	1678239	1684644	-	4696	-	PF03177:Non-repetitive/WGA-negative nucleoporin C-terminal|PF08801:Nup133 N terminal like	-	2.28666	1.73731	1.67348	5.87311	4.89057	3.12025	21.6131	8.21597	19.2672	6.15582	5.88862	4.9544	1.35937	1.36437	1.4306	2.25867	3.02384	1.10065	5.03173	4.34388	5.05166	6.99577	8.90763	6.49018	--	--	--	--	--	--	ko03013||ko03019||ko03036	RNA transport||Messenger RNA biogenesis||Chromosome and associated proteins
arahy.Tifrunner.gnm1.ann1.5BTH38	arahy.5BTH38	arahy.Tifrunner.gnm1.Arahy.12	12151003	12187623	+	9417	-	PF00931:NB-ARC domain	NB-ARC	0.54175	0.0629192	0.060223	0.00426933	0.0077422	0.426161	0	0.18524	0	0	0	0	0.00477382	0.00507743	0.00561732	0.0151186	0.0118267	0.0168882	0	0	0	0.0113635	0.0104764	0					GO:0043531||GO:0000166||GO:0003674||GO:0005488||GO:0017076||GO:0030554||GO:0032553||GO:0032555||GO:0032559||GO:0036094||GO:0043167||GO:0043168||GO:0097159||GO:0097367||GO:1901265||GO:1901363	ADP binding||nucleotide binding||molecular_function||binding||purine nucleotide binding||adenyl nucleotide binding||ribonucleotide binding||purine ribonucleotide binding||adenyl ribonucleotide binding||small molecule binding||ion binding||anion binding||organic cyclic compound binding||carbohydrate derivative binding||nucleoside phosphate binding||heterocyclic compound binding	--	--
arahy.Tifrunner.gnm1.ann1.5BU917	arahy.5BU917	arahy.Tifrunner.gnm1.Arahy.05	113015437	113017842	-	665	-	PF00241:Cofilin/tropomyosin-type actin-binding protein	Cofilin_ADF	0	0	0	0	0	0	1.35712	0.462912	1.85113	0	0	0	0	0	0	0	0	0	0	0	0	0.321835	0	0			GO:0005622||GO:0005575||GO:0005623||GO:0044464	intracellular||cellular_component||cell||cell part	GO:0003779||GO:0005515||GO:0003674||GO:0005488||GO:0008092	actin binding||protein binding||molecular_function||binding||cytoskeletal protein binding	ko04810||ko04666||ko04360||ko05133||ko05170||ko04131||ko04812||ko04147	Regulation of actin cytoskeleton||Fc gamma R-mediated phagocytosis||Axon guidance||Pertussis||Human immunodeficiency virus 1 infection||Membrane trafficking||Cytoskeleton proteins||Exosome
arahy.Tifrunner.gnm1.ann1.5BV5EP	arahy.5BV5EP	arahy.Tifrunner.gnm1.Arahy.15	1297299	1300738	-	1902	-	PF01734:Patatin-like phospholipase	-	1.77375	0.407372	0.0425957	0.253655	0	0	0	0.0269748	0.107869	0.0268526	0	0	0	0	0	0	0	0	0	0	0	0	0	0	GO:0008152||GO:0006629||GO:0008150||GO:0044238||GO:0071704	metabolic process||lipid metabolic process||biological_process||primary metabolic process||organic substance metabolic process					--	--
arahy.Tifrunner.gnm1.ann1.5C0RMJ	arahy.5C0RMJ	arahy.Tifrunner.gnm1.Arahy.11	7366521	7372465	-	1878	-	PF00485:Phosphoribulokinase / Uridine kinase family|PF14681:Uracil phosphoribosyltransferase	-	64.6492	41.3063	13.9127	20.2734	21.6046	14.6604	10.6832	12.7309	8.01148	31.0304	41.8464	73.3674	5.36205	6.39049	6.45032	6.89876	6.93852	6.64768	10.3201	15.237	11.8804	11.1398	20.2513	16.6104	GO:0008152||GO:0008150	metabolic process||biological_process			GO:0005524||GO:0016301||GO:0000166||GO:0003674||GO:0005488||GO:0008144||GO:0017076||GO:0030554||GO:0032553||GO:0032555||GO:0032559||GO:0035639||GO:0036094||GO:0043167||GO:0043168||GO:0097159||GO:0097367||GO:1901265||GO:1901363||GO:0003824||GO:0016740||GO:0016772	ATP binding||kinase activity||nucleotide binding||molecular_function||binding||drug binding||purine nucleotide binding||adenyl nucleotide binding||ribonucleotide binding||purine ribonucleotide binding||adenyl ribonucleotide binding||purine ribonucleoside triphosphate binding||small molecule binding||ion binding||anion binding||organic cyclic compound binding||carbohydrate derivative binding||nucl…	ko00240||ko00983	Pyrimidine metabolism||Drug metabolism - other enzymes
arahy.Tifrunner.gnm1.ann1.5D1G3K	arahy.5D1G3K	arahy.Tifrunner.gnm1.Arahy.18	3946270	3948985	+	1628	-	PF00141:Peroxidase	-	0	0.0559923	0	0.0246955	0.022392	0.0286638	7.07866	1.57574	6.25918	0.0313721	0.0905107	0.1141	0	0	0	0.0874522	0.0684104	0	0.032616	0.174028	0.0412793	1.15029	0.696896	0.101561	GO:0006979||GO:0055114||GO:0006950||GO:0008150||GO:0050896||GO:0008152	response to oxidative stress||oxidation-reduction process||response to stress||biological_process||response to stimulus||metabolic process			GO:0004601||GO:0020037||GO:0003674||GO:0003824||GO:0016491||GO:0016209||GO:0016684||GO:0005488||GO:0046906||GO:0048037||GO:0097159||GO:1901363	peroxidase activity||heme binding||molecular_function||catalytic activity||oxidoreductase activity||antioxidant activity||oxidoreductase activity, acting on peroxide as acceptor||binding||tetrapyrrole binding||cofactor binding||organic cyclic compound binding||heterocyclic compound binding	ko00053||ko00480	Ascorbate and aldarate metabolism||Glutathione metabolism
arahy.Tifrunner.gnm1.ann1.5D2PRQ	arahy.5D2PRQ	arahy.Tifrunner.gnm1.Arahy.08	46712874	46716627	-	2920	-	PF03735:ENT domain|PF05641:Agenet domain	Agenet	1.88804	2.80958	2.37225	1.67977	1.18601	1.82184	4.16057	4.07637	5.17601	5.33475	9.85707	6.77498	8.62152	11.102	6.93837	8.31317	3.45177	5.03796	10.0742	11.585	6.25998	10.3162	9.76426	10.3433	--	--	--	--	--	--	--	--
arahy.Tifrunner.gnm1.ann1.5D9CQE	arahy.5D9CQE	arahy.Tifrunner.gnm1.Arahy.12	6809048	6813167	-	1544	-	PF08100:Dimerisation domain|PF00891:O-methyltransferase	-	0	0.0295192	0	0	0.259712	0.0302232	0.0899249	0.0664587	0.221467	0.992365	0	1.20308	0.0873479	0	0.0342605	1.10652	0.180331	0	0.825372	1.43127	0.870502	0.589111	0.223638	2.74854					GO:0046983||GO:0008171||GO:0005515||GO:0003674||GO:0005488||GO:0003824||GO:0008168||GO:0016740||GO:0016741	protein dimerization activity||O-methyltransferase activity||protein binding||molecular_function||binding||catalytic activity||methyltransferase activity||transferase activity||transferase activity, transferring one-carbon groups	ko00940	Phenylpropanoid biosynthesis
arahy.Tifrunner.gnm1.ann1.5E2H6P	arahy.5E2H6P	arahy.Tifrunner.gnm1.Arahy.13	107620029	107621221	+	1116	-	PF04525:LURP-one-related	-	0.147464	0	0	0.108076	0.228655	0.418142	2.0528	0.919464	5.3314	0.686475	0.308083	0.582566	0	0.0428442	0	0.191361	0.349285	0.427517	0.428217	0.253869	0.421523	0.719155	0.221004	0.29631	--	--	--	--	--	--	--	--
arahy.Tifrunner.gnm1.ann1.5E52J9	arahy.5E52J9	arahy.Tifrunner.gnm1.Arahy.10	3242021	3244005	-	1894	-	-	-	5.43062	10.6845	8.14876	3.94825	7.54489	9.97845	56.9231	17.2555	29.5726	10.4898	6.40546	7.96865	7.71404	7.87646	11.2555	13.3803	4.17499	10.9579	4.96225	5.56464	3.79657	8.89869	7.03199	3.87018	--	--	--	--	--	--	--	--
arahy.Tifrunner.gnm1.ann1.5EG1XI	arahy.5EG1XI	arahy.Tifrunner.gnm1.Arahy.08	49929949	49937376	-	3300	-	PF07748:Glycosyl hydrolases family 38 C-terminal domain|PF09261:Alpha mannosidase, middle domain|PF01074:Glycosyl hydrolases family 38 N-terminal domain	-	14.2128	18.894	21.0276	22.4657	20.9004	23.6859	8.77242	14.5834	5.94777	0.526214	3.40843	3.10999	4.99955	5.96952	2.53271	7.22647	3.39179	3.71084	1.94696	5.66636	1.56806	0.405342	0.687604	1.77032	GO:0006013||GO:0005975||GO:0008152||GO:0005996||GO:0008150||GO:0019318||GO:0044238||GO:0044281||GO:0071704	mannose metabolic process||carbohydrate metabolic process||metabolic process||monosaccharide metabolic process||biological_process||hexose metabolic process||primary metabolic process||small molecule metabolic process||organic substance metabolic process			GO:0015923||GO:0003824||GO:0030246||GO:0004553||GO:0008270||GO:0004559||GO:0003674||GO:0016787||GO:0016798||GO:0005488||GO:0046872||GO:0043167||GO:0043169||GO:0046914	mannosidase activity||catalytic activity||carbohydrate binding||hydrolase activity, hydrolyzing O-glycosyl compounds||zinc ion binding||alpha-mannosidase activity||molecular_function||hydrolase activity||hydrolase activity, acting on glycosyl bonds||binding||metal ion binding||ion binding||cation binding||transition metal ion binding	ko00511||ko04131	Other glycan degradation||Membrane trafficking
arahy.Tifrunner.gnm1.ann1.5EK85H	arahy.5EK85H	arahy.Tifrunner.gnm1.Arahy.03	131696859	131701814	-	2141	-	PF02309:AUX/IAA family	-	9.51213	10.1331	12.7713	13.8959	16.2264	19.7687	26.394	27.5342	29.8343	13.4066	15.7377	11.8863	10.7506	12.1043	11.6371	18.3534	12.8746	15.4876	10.3668	11.8567	5.27327	12.1205	5.66778	11.9958	GO:0006355||GO:0008152||GO:0006139||GO:0006351||GO:0006725||GO:0006807||GO:0008150||GO:0009058||GO:0009059||GO:0009889||GO:0009987||GO:0010467||GO:0010468||GO:0010556||GO:0016070||GO:0018130||GO:0019219||GO:0019222||GO:0019438||GO:0031323||GO:0031326||GO:0032774||GO:0034641||GO:0034645||GO:0034654||GO:0043170||GO:0044237||GO:0044238||GO:0044249||GO:0044260||GO:0044271||GO:0046483||GO:0050789||GO:…	regulation of transcription, DNA-templated||metabolic process||nucleobase-containing compound metabolic process||transcription, DNA-templated||cellular aromatic compound metabolic process||nitrogen compound metabolic process||biological_process||biosynthetic process||macromolecule biosynthetic process||regulation of biosynthetic process||cellular process||gene expression||regulation of gene expre…	GO:0005634||GO:0005622||GO:0005575||GO:0005623||GO:0043231||GO:0043226||GO:0043227||GO:0043229||GO:0044424||GO:0044464	nucleus||intracellular||cellular_component||cell||intracellular membrane-bounded organelle||organelle||membrane-bounded organelle||intracellular organelle||intracellular part||cell part			ko04075	Plant hormone signal transduction
arahy.Tifrunner.gnm1.ann1.5EU6WB	arahy.5EU6WB	arahy.Tifrunner.gnm1.Arahy.13	140896267	140898577	-	1468	-	PF12776:Myb/SANT-like DNA-binding domain	-	1.70959	1.8318	1.10378	3.12213	2.21009	1.36688	6.62063	4.36871	10.3422	1.07853	1.33834	1.70824	1.62304	1.5634	2.45033	1.2123	11.1145	1.46253	0.578735	0.771983	0.961347	6.30544	1.91533	1.27647	--	--	--	--	--	--	--	--
arahy.Tifrunner.gnm1.ann1.5FG7TI	arahy.5FG7TI	arahy.Tifrunner.gnm1.Arahy.15	104255107	104259959	-	846	-	PF01490:Transmembrane amino acid transporter protein	Aa_trans	13.7141	15.7852	23.1272	24.3317	37.1005	26.0351	15.8374	10.9768	21.9879	6.52005	3.65766	4.33649	17.2168	30.5762	22.6975	25.3274	38.7696	42.3908	5.27223	6.7648	5.0839	4.86985	4.48967	4.16936	--	--	--	--	--	--	ko04974||ko04724||ko04727||ko02000	Protein digestion and absorption||Glutamatergic synapse||GABAergic synapse||Transporters
arahy.Tifrunner.gnm1.ann1.5FW7UK	arahy.5FW7UK	arahy.Tifrunner.gnm1.Arahy.14	140022611	140029275	+	1988	-	PF14416:PMR5 N terminal Domain|PF13839:GDSL/SGNH-like Acyl-Esterase family found in Pmr5 and Cas1p	-	15.3767	19.8313	27.651	6.39062	14.1379	15.9148	11.9428	13.9621	12.9347	2.77463	5.70728	7.98897	11.4649	13.8776	13.0117	7.41224	3.64144	6.55984	0.881421	3.16381	0.845105	0.269141	1.11658	1.49705	--	--	--	--	--	--	--	--
arahy.Tifrunner.gnm1.ann1.5G087V	arahy.5G087V	arahy.Tifrunner.gnm1.Arahy.11	48550480	48553247	+	1834	-	PF02866:lactate/malate dehydrogenase, alpha/beta C-terminal domain|PF00056:lactate/malate dehydrogenase, NAD binding domain	-	3.09577	1.21773	1.83327	0.350746	0.775197	0.407107	0.719203	2.6856	1.417	0.974689	1.1516	1.39266	0.147072	0.54749	0.0576862	0.621035	0.546537	0.56365	2.63468	2.13184	2.85813	1.10861	0.537929	1.17199	GO:0055114||GO:0005975||GO:0008152||GO:0008150||GO:0044238||GO:0071704	oxidation-reduction process||carbohydrate metabolic process||metabolic process||biological_process||primary metabolic process||organic substance metabolic process			GO:0016616||GO:0016491||GO:0003824||GO:0003674||GO:0016614	oxidoreductase activity, acting on the CH-OH group of donors, NAD or NADP as acceptor||oxidoreductase activity||catalytic activity||molecular_function||oxidoreductase activity, acting on CH-OH group of donors	ko00010||ko00620||ko00640||ko00270||ko04066||ko04922||ko05230||ko04147	Glycolysis / Gluconeogenesis||Pyruvate metabolism||Propanoate metabolism||Cysteine and methionine metabolism||HIF-1 signaling pathway||Glucagon signaling pathway||Central carbon metabolism in cancer||Exosome
arahy.Tifrunner.gnm1.ann1.5G7CV2	arahy.5G7CV2	arahy.Tifrunner.gnm1.Arahy.09	30512112	30523327	-	2620	-	PF13639:Ring finger domain	-	0.0942192	0.191357	0.12369	0.0613806	0.153052	0.0890547	5.37888	1.31203	4.75068	0	0.037494	0	0.120109	0.0364993	0.100951	0.135851	0.14878	0.0303504	0.101334	0	0.179549	1.49079	0.282413	0.14725					GO:0005515||GO:0008270||GO:0003674||GO:0005488||GO:0046872||GO:0043167||GO:0043169||GO:0046914	protein binding||zinc ion binding||molecular_function||binding||metal ion binding||ion binding||cation binding||transition metal ion binding	--	--
arahy.Tifrunner.gnm1.ann1.5GYD3M	arahy.5GYD3M	arahy.Tifrunner.gnm1.Arahy.10	11393977	11404006	+	1561	-	PF05147:Lanthionine synthetase C-like protein	-	0.73798	0.204384	0.415206	0.56662	0.233531	0.448411	5.78146	12.1281	7.36024	12.1386	17.0856	10.0256	1.00796	1.8072	1.86381	1.36809	1.81934	1.93574	13.6744	10.5632	6.62987	23.0679	6.19366	5.08416	--	--	--	--	--	--	--	--
arahy.Tifrunner.gnm1.ann1.5H31LD	arahy.5H31LD	arahy.Tifrunner.gnm1.Arahy.09	116691146	116692324	-	960	-	-	-	31.1996	17.7088	43.2513	9.00408	22.3661	55.4143	17.2109	199.346	94.5335	290.269	265.591	243.707	3.27797	7.71999	5.06942	108.633	5.4526	18.5542	72.2367	82.3983	21.0709	211.568	155.229	156.557	--	--	--	--	--	--	--	--
arahy.Tifrunner.gnm1.ann1.5HKJ6P	arahy.5HKJ6P	arahy.Tifrunner.gnm1.Arahy.17	130864647	130865805	-	792	-	PF10536:Plant mobile domain	-	0	0	0	0	0	0	1.31481	0.453463	1.2089	0	0	0.0586349	0	0	0	0	0	0.301205	0	0	0	0.202671	0.124566	0	--	--	--	--	--	--	--	--
[truncated: 3,115 more rows]
