# Supplementary material for: Integrated Transcriptomics and Metabolomics Analysis Reveal Key Metabolism Pathways Contributing to Cold Tolerance in Peanut
Source: Front Plant Sci. 2021 Nov 24;12:752474. doi: 10.3389/fpls.2021.752474 (PMC8652294; doi:10.3389/fpls.2021.752474)
Supplement: Supplementary Table 10 — GO enrichment analysis cold-tolerance genes. [file Table_10.XLSX]

## Sheet: Go enrichment analysis of CCTGs
Category	GOID	Description	GeneRatio	BgRatio	pvalue	padj	geneID	geneName	Count
BP	GO:0009607	response to biotic stimulus	22/1297	123/19021	2.72004e-05	0.0141986	arahy.Tifrunner.gnm1.ann1.2BY84C/arahy.Tifrunner.gnm1.ann1.3X96H9/arahy.Tifrunner.gnm1.ann1.4T2HBI/arahy.Tifrunner.gnm1.ann1.7F1JQP/arahy.Tifrunner.gnm1.ann1.8M77KD/arahy.Tifrunner.gnm1.ann1.BZG5F0/arahy.Tifrunner.gnm1.ann1.CVE390/arahy.Tifrunner.gnm1.ann1.DNS17T/arahy.Tifrunner.gnm1.ann1.EK7MW8/arahy.Tifrunner.gnm1.ann1.GR2U56/arahy.Tifrunner.gnm1.ann1.H9TBH9/arahy.Tifrunner.gnm1.ann1.JU6U3Y/ara…	arahy.2BY84C/arahy.3X96H9/arahy.4T2HBI/arahy.7F1JQP/arahy.8M77KD/arahy.BZG5F0/arahy.CVE390/arahy.DNS17T/arahy.EK7MW8/arahy.GR2U56/arahy.H9TBH9/arahy.JU6U3Y/arahy.KQ2U05/arahy.LHLG35/arahy.MD79KS/arahy.NA6443/arahy.NJY7IU/arahy.QM6CI2/arahy.TQJ4QI/arahy.UE6XF8/arahy.UT7DLW/arahy.WD2ETH	22
BP	GO:0006952	defense response	26/1297	166/19021	5.82055e-05	0.0151916	arahy.Tifrunner.gnm1.ann1.2BY84C/arahy.Tifrunner.gnm1.ann1.3S7K56/arahy.Tifrunner.gnm1.ann1.3X96H9/arahy.Tifrunner.gnm1.ann1.4T2HBI/arahy.Tifrunner.gnm1.ann1.7F1JQP/arahy.Tifrunner.gnm1.ann1.8M77KD/arahy.Tifrunner.gnm1.ann1.BZG5F0/arahy.Tifrunner.gnm1.ann1.CVE390/arahy.Tifrunner.gnm1.ann1.CW3FX9/arahy.Tifrunner.gnm1.ann1.DNS17T/arahy.Tifrunner.gnm1.ann1.EK7MW8/arahy.Tifrunner.gnm1.ann1.FX71XI/ara…	arahy.2BY84C/arahy.3S7K56/arahy.3X96H9/arahy.4T2HBI/arahy.7F1JQP/arahy.8M77KD/arahy.BZG5F0/arahy.CVE390/arahy.CW3FX9/arahy.DNS17T/arahy.EK7MW8/arahy.FX71XI/arahy.GR2U56/arahy.H9TBH9/arahy.IS2QLD/arahy.JU6U3Y/arahy.KQ2U05/arahy.LHLG35/arahy.MD79KS/arahy.NA6443/arahy.NJY7IU/arahy.QM6CI2/arahy.TQJ4QI/arahy.UE6XF8/arahy.UT7DLW/arahy.WD2ETH	26
BP	GO:0030243	cellulose metabolic process	15/1297	95/19021	0.00186851	0.24384	arahy.Tifrunner.gnm1.ann1.0I2RXG/arahy.Tifrunner.gnm1.ann1.59YJJA/arahy.Tifrunner.gnm1.ann1.6R9DCH/arahy.Tifrunner.gnm1.ann1.82KWKE/arahy.Tifrunner.gnm1.ann1.8WA065/arahy.Tifrunner.gnm1.ann1.A28NZ9/arahy.Tifrunner.gnm1.ann1.ASAK87/arahy.Tifrunner.gnm1.ann1.QW86C3/arahy.Tifrunner.gnm1.ann1.RYYU2D/arahy.Tifrunner.gnm1.ann1.UV7373/arahy.Tifrunner.gnm1.ann1.V0SD9Z/arahy.Tifrunner.gnm1.ann1.WB2G9J/ara…	arahy.0I2RXG/arahy.59YJJA/arahy.6R9DCH/arahy.82KWKE/arahy.8WA065/arahy.A28NZ9/arahy.ASAK87/arahy.QW86C3/arahy.RYYU2D/arahy.UV7373/arahy.V0SD9Z/arahy.WB2G9J/arahy.XE16ZF/arahy.YQYW9N/arahy.Z32ZXD	15
BP	GO:0030244	cellulose biosynthetic process	15/1297	95/19021	0.00186851	0.24384	arahy.Tifrunner.gnm1.ann1.0I2RXG/arahy.Tifrunner.gnm1.ann1.59YJJA/arahy.Tifrunner.gnm1.ann1.6R9DCH/arahy.Tifrunner.gnm1.ann1.82KWKE/arahy.Tifrunner.gnm1.ann1.8WA065/arahy.Tifrunner.gnm1.ann1.A28NZ9/arahy.Tifrunner.gnm1.ann1.ASAK87/arahy.Tifrunner.gnm1.ann1.QW86C3/arahy.Tifrunner.gnm1.ann1.RYYU2D/arahy.Tifrunner.gnm1.ann1.UV7373/arahy.Tifrunner.gnm1.ann1.V0SD9Z/arahy.Tifrunner.gnm1.ann1.WB2G9J/ara…	arahy.0I2RXG/arahy.59YJJA/arahy.6R9DCH/arahy.82KWKE/arahy.8WA065/arahy.A28NZ9/arahy.ASAK87/arahy.QW86C3/arahy.RYYU2D/arahy.UV7373/arahy.V0SD9Z/arahy.WB2G9J/arahy.XE16ZF/arahy.YQYW9N/arahy.Z32ZXD	15
BP	GO:0030001	metal ion transport	34/1297	315/19021	0.00538321	0.486431	arahy.Tifrunner.gnm1.ann1.0M60B9/arahy.Tifrunner.gnm1.ann1.2FF2JF/arahy.Tifrunner.gnm1.ann1.2GZ3LH/arahy.Tifrunner.gnm1.ann1.2R4GL5/arahy.Tifrunner.gnm1.ann1.3E1BT5/arahy.Tifrunner.gnm1.ann1.4A91W2/arahy.Tifrunner.gnm1.ann1.6766IL/arahy.Tifrunner.gnm1.ann1.89WS3K/arahy.Tifrunner.gnm1.ann1.8T0CRQ/arahy.Tifrunner.gnm1.ann1.9FP97J/arahy.Tifrunner.gnm1.ann1.BTHT4S/arahy.Tifrunner.gnm1.ann1.BV7C2L/ara…	arahy.0M60B9/arahy.2FF2JF/arahy.2GZ3LH/arahy.2R4GL5/arahy.3E1BT5/arahy.4A91W2/arahy.6766IL/arahy.89WS3K/arahy.8T0CRQ/arahy.9FP97J/arahy.BTHT4S/arahy.BV7C2L/arahy.CX3L2Y/arahy.DV7T6I/arahy.E0TNI0/arahy.EE5UNB/arahy.GHW2P2/arahy.HPB1RW/arahy.HUBH2G/arahy.I2F35R/arahy.IMK8G3/arahy.J3K1ST/arahy.JH6WNL/arahy.N6V5UD/arahy.Q8TRDX/arahy.R3RT9K/arahy.RLCT0M/arahy.SXXJ36/arahy.V4JBDW/arahy.WMC6JT/arahy.WP7…	34
BP	GO:0005976	polysaccharide metabolic process	25/1297	213/19021	0.00559117	0.486431	arahy.Tifrunner.gnm1.ann1.0I2RXG/arahy.Tifrunner.gnm1.ann1.0V89VS/arahy.Tifrunner.gnm1.ann1.34GL3D/arahy.Tifrunner.gnm1.ann1.435I7G/arahy.Tifrunner.gnm1.ann1.59YJJA/arahy.Tifrunner.gnm1.ann1.60DV95/arahy.Tifrunner.gnm1.ann1.6R9DCH/arahy.Tifrunner.gnm1.ann1.82KWKE/arahy.Tifrunner.gnm1.ann1.8WA065/arahy.Tifrunner.gnm1.ann1.A28NZ9/arahy.Tifrunner.gnm1.ann1.ASAK87/arahy.Tifrunner.gnm1.ann1.B3UXLR/ara…	arahy.0I2RXG/arahy.0V89VS/arahy.34GL3D/arahy.435I7G/arahy.59YJJA/arahy.60DV95/arahy.6R9DCH/arahy.82KWKE/arahy.8WA065/arahy.A28NZ9/arahy.ASAK87/arahy.B3UXLR/arahy.BT8HPN/arahy.FWQ16B/arahy.GX4GBD/arahy.I36EUT/arahy.QW86C3/arahy.RN7KHK/arahy.RYYU2D/arahy.UV7373/arahy.V0SD9Z/arahy.WB2G9J/arahy.XE16ZF/arahy.YQYW9N/arahy.Z32ZXD	25
BP	GO:0006013	mannose metabolic process	4/1297	15/19021	0.016005	0.984495	arahy.Tifrunner.gnm1.ann1.5EG1XI/arahy.Tifrunner.gnm1.ann1.68RGHK/arahy.Tifrunner.gnm1.ann1.DI7JZY/arahy.Tifrunner.gnm1.ann1.RSDZ0N	arahy.5EG1XI/arahy.68RGHK/arahy.DI7JZY/arahy.RSDZ0N	4
BP	GO:0044262	cellular carbohydrate metabolic process	32/1297	319/19021	0.0184496	0.984495	arahy.Tifrunner.gnm1.ann1.0I2RXG/arahy.Tifrunner.gnm1.ann1.0S0AWB/arahy.Tifrunner.gnm1.ann1.18JCSN/arahy.Tifrunner.gnm1.ann1.435I7G/arahy.Tifrunner.gnm1.ann1.59YJJA/arahy.Tifrunner.gnm1.ann1.5YP9G9/arahy.Tifrunner.gnm1.ann1.6E02AJ/arahy.Tifrunner.gnm1.ann1.6R9DCH/arahy.Tifrunner.gnm1.ann1.82KWKE/arahy.Tifrunner.gnm1.ann1.8WA065/arahy.Tifrunner.gnm1.ann1.A0DAR9/arahy.Tifrunner.gnm1.ann1.A28NZ9/ara…	arahy.0I2RXG/arahy.0S0AWB/arahy.18JCSN/arahy.435I7G/arahy.59YJJA/arahy.5YP9G9/arahy.6E02AJ/arahy.6R9DCH/arahy.82KWKE/arahy.8WA065/arahy.A0DAR9/arahy.A28NZ9/arahy.ASAK87/arahy.B3UXLR/arahy.BT8HPN/arahy.C51V2Y/arahy.CK7SVG/arahy.ELH53L/arahy.FTDL1P/arahy.FWQ16B/arahy.GX4GBD/arahy.LC98AP/arahy.QW86C3/arahy.RN7KHK/arahy.RYYU2D/arahy.UV7373/arahy.V0SD9Z/arahy.WB2G9J/arahy.XE16ZF/arahy.YQYW9N/arahy.Z1C…	32
BP	GO:0045454	cell redox homeostasis	22/1297	204/19021	0.0221792	0.984495	arahy.Tifrunner.gnm1.ann1.0CM7KK/arahy.Tifrunner.gnm1.ann1.1494UG/arahy.Tifrunner.gnm1.ann1.2G648V/arahy.Tifrunner.gnm1.ann1.4S5M9U/arahy.Tifrunner.gnm1.ann1.7ZYB2E/arahy.Tifrunner.gnm1.ann1.A3XBSF/arahy.Tifrunner.gnm1.ann1.CT9XRW/arahy.Tifrunner.gnm1.ann1.DT15MC/arahy.Tifrunner.gnm1.ann1.E7DDSD/arahy.Tifrunner.gnm1.ann1.I0I8XZ/arahy.Tifrunner.gnm1.ann1.I51058/arahy.Tifrunner.gnm1.ann1.IDN2QB/ara…	arahy.0CM7KK/arahy.1494UG/arahy.2G648V/arahy.4S5M9U/arahy.7ZYB2E/arahy.A3XBSF/arahy.CT9XRW/arahy.DT15MC/arahy.E7DDSD/arahy.I0I8XZ/arahy.I51058/arahy.IDN2QB/arahy.KJ6PEZ/arahy.M1EJI8/arahy.M5BF4R/arahy.MD6CKA/arahy.P0ATXC/arahy.Y505N2/arahy.YQD386/arahy.Z5Y8E6/-/-	22
BP	GO:0006073	cellular glucan metabolic process	21/1297	195/19021	0.0253433	0.984495	arahy.Tifrunner.gnm1.ann1.0I2RXG/arahy.Tifrunner.gnm1.ann1.435I7G/arahy.Tifrunner.gnm1.ann1.59YJJA/arahy.Tifrunner.gnm1.ann1.6R9DCH/arahy.Tifrunner.gnm1.ann1.82KWKE/arahy.Tifrunner.gnm1.ann1.8WA065/arahy.Tifrunner.gnm1.ann1.A28NZ9/arahy.Tifrunner.gnm1.ann1.ASAK87/arahy.Tifrunner.gnm1.ann1.B3UXLR/arahy.Tifrunner.gnm1.ann1.BT8HPN/arahy.Tifrunner.gnm1.ann1.FWQ16B/arahy.Tifrunner.gnm1.ann1.GX4GBD/ara…	arahy.0I2RXG/arahy.435I7G/arahy.59YJJA/arahy.6R9DCH/arahy.82KWKE/arahy.8WA065/arahy.A28NZ9/arahy.ASAK87/arahy.B3UXLR/arahy.BT8HPN/arahy.FWQ16B/arahy.GX4GBD/arahy.QW86C3/arahy.RN7KHK/arahy.RYYU2D/arahy.UV7373/arahy.V0SD9Z/arahy.WB2G9J/arahy.XE16ZF/arahy.YQYW9N/arahy.Z32ZXD	21
BP	GO:0044042	glucan metabolic process	21/1297	195/19021	0.0253433	0.984495	arahy.Tifrunner.gnm1.ann1.0I2RXG/arahy.Tifrunner.gnm1.ann1.435I7G/arahy.Tifrunner.gnm1.ann1.59YJJA/arahy.Tifrunner.gnm1.ann1.6R9DCH/arahy.Tifrunner.gnm1.ann1.82KWKE/arahy.Tifrunner.gnm1.ann1.8WA065/arahy.Tifrunner.gnm1.ann1.A28NZ9/arahy.Tifrunner.gnm1.ann1.ASAK87/arahy.Tifrunner.gnm1.ann1.B3UXLR/arahy.Tifrunner.gnm1.ann1.BT8HPN/arahy.Tifrunner.gnm1.ann1.FWQ16B/arahy.Tifrunner.gnm1.ann1.GX4GBD/ara…	arahy.0I2RXG/arahy.435I7G/arahy.59YJJA/arahy.6R9DCH/arahy.82KWKE/arahy.8WA065/arahy.A28NZ9/arahy.ASAK87/arahy.B3UXLR/arahy.BT8HPN/arahy.FWQ16B/arahy.GX4GBD/arahy.QW86C3/arahy.RN7KHK/arahy.RYYU2D/arahy.UV7373/arahy.V0SD9Z/arahy.WB2G9J/arahy.XE16ZF/arahy.YQYW9N/arahy.Z32ZXD	21
BP	GO:0044264	cellular polysaccharide metabolic process	21/1297	195/19021	0.0253433	0.984495	arahy.Tifrunner.gnm1.ann1.0I2RXG/arahy.Tifrunner.gnm1.ann1.435I7G/arahy.Tifrunner.gnm1.ann1.59YJJA/arahy.Tifrunner.gnm1.ann1.6R9DCH/arahy.Tifrunner.gnm1.ann1.82KWKE/arahy.Tifrunner.gnm1.ann1.8WA065/arahy.Tifrunner.gnm1.ann1.A28NZ9/arahy.Tifrunner.gnm1.ann1.ASAK87/arahy.Tifrunner.gnm1.ann1.B3UXLR/arahy.Tifrunner.gnm1.ann1.BT8HPN/arahy.Tifrunner.gnm1.ann1.FWQ16B/arahy.Tifrunner.gnm1.ann1.GX4GBD/ara…	arahy.0I2RXG/arahy.435I7G/arahy.59YJJA/arahy.6R9DCH/arahy.82KWKE/arahy.8WA065/arahy.A28NZ9/arahy.ASAK87/arahy.B3UXLR/arahy.BT8HPN/arahy.FWQ16B/arahy.GX4GBD/arahy.QW86C3/arahy.RN7KHK/arahy.RYYU2D/arahy.UV7373/arahy.V0SD9Z/arahy.WB2G9J/arahy.XE16ZF/arahy.YQYW9N/arahy.Z32ZXD	21
BP	GO:0042546	cell wall biogenesis	6/1297	35/19021	0.0293672	0.984495	arahy.Tifrunner.gnm1.ann1.3Y6UXK/arahy.Tifrunner.gnm1.ann1.9U7L2M/arahy.Tifrunner.gnm1.ann1.EJE3BD/arahy.Tifrunner.gnm1.ann1.ELM81N/arahy.Tifrunner.gnm1.ann1.HB635G/arahy.Tifrunner.gnm1.ann1.XBVN4R	arahy.3Y6UXK/arahy.9U7L2M/arahy.EJE3BD/arahy.ELM81N/arahy.HB635G/arahy.XBVN4R	6
BP	GO:0000272	polysaccharide catabolic process	4/1297	18/19021	0.0304958	0.984495	arahy.Tifrunner.gnm1.ann1.0V89VS/arahy.Tifrunner.gnm1.ann1.34GL3D/arahy.Tifrunner.gnm1.ann1.60DV95/arahy.Tifrunner.gnm1.ann1.I36EUT	arahy.0V89VS/arahy.34GL3D/arahy.60DV95/arahy.I36EUT	4
BP	GO:0042592	homeostatic process	23/1297	227/19021	0.037066	0.984495	arahy.Tifrunner.gnm1.ann1.0CM7KK/arahy.Tifrunner.gnm1.ann1.1494UG/arahy.Tifrunner.gnm1.ann1.2G648V/arahy.Tifrunner.gnm1.ann1.4S5M9U/arahy.Tifrunner.gnm1.ann1.7ZYB2E/arahy.Tifrunner.gnm1.ann1.A3XBSF/arahy.Tifrunner.gnm1.ann1.CT9XRW/arahy.Tifrunner.gnm1.ann1.DT15MC/arahy.Tifrunner.gnm1.ann1.E7DDSD/arahy.Tifrunner.gnm1.ann1.I0I8XZ/arahy.Tifrunner.gnm1.ann1.I51058/arahy.Tifrunner.gnm1.ann1.IDN2QB/ara…	arahy.0CM7KK/arahy.1494UG/arahy.2G648V/arahy.4S5M9U/arahy.7ZYB2E/arahy.A3XBSF/arahy.CT9XRW/arahy.DT15MC/arahy.E7DDSD/arahy.I0I8XZ/arahy.I51058/arahy.IDN2QB/arahy.KJ6PEZ/arahy.M1EJI8/arahy.M5BF4R/arahy.MD6CKA/arahy.P0ATXC/arahy.Y505N2/arahy.YQD386/arahy.Z5Y8E6/-/-/-	23
BP	GO:0016051	carbohydrate biosynthetic process	22/1297	215/19021	0.037123	0.984495	arahy.Tifrunner.gnm1.ann1.0I2RXG/arahy.Tifrunner.gnm1.ann1.0S0AWB/arahy.Tifrunner.gnm1.ann1.59YJJA/arahy.Tifrunner.gnm1.ann1.6R9DCH/arahy.Tifrunner.gnm1.ann1.82KWKE/arahy.Tifrunner.gnm1.ann1.8WA065/arahy.Tifrunner.gnm1.ann1.979X0J/arahy.Tifrunner.gnm1.ann1.A0DAR9/arahy.Tifrunner.gnm1.ann1.A28NZ9/arahy.Tifrunner.gnm1.ann1.ASAK87/arahy.Tifrunner.gnm1.ann1.C51V2Y/arahy.Tifrunner.gnm1.ann1.CK7SVG/ara…	arahy.0I2RXG/arahy.0S0AWB/arahy.59YJJA/arahy.6R9DCH/arahy.82KWKE/arahy.8WA065/arahy.979X0J/arahy.A0DAR9/arahy.A28NZ9/arahy.ASAK87/arahy.C51V2Y/arahy.CK7SVG/arahy.DT0NNH/arahy.FTDL1P/arahy.QW86C3/arahy.RYYU2D/arahy.UV7373/arahy.V0SD9Z/arahy.WB2G9J/arahy.XE16ZF/arahy.YQYW9N/arahy.Z32ZXD	22
BP	GO:0019725	cellular homeostasis	22/1297	215/19021	0.037123	0.984495	arahy.Tifrunner.gnm1.ann1.0CM7KK/arahy.Tifrunner.gnm1.ann1.1494UG/arahy.Tifrunner.gnm1.ann1.2G648V/arahy.Tifrunner.gnm1.ann1.4S5M9U/arahy.Tifrunner.gnm1.ann1.7ZYB2E/arahy.Tifrunner.gnm1.ann1.A3XBSF/arahy.Tifrunner.gnm1.ann1.CT9XRW/arahy.Tifrunner.gnm1.ann1.DT15MC/arahy.Tifrunner.gnm1.ann1.E7DDSD/arahy.Tifrunner.gnm1.ann1.I0I8XZ/arahy.Tifrunner.gnm1.ann1.I51058/arahy.Tifrunner.gnm1.ann1.IDN2QB/ara…	arahy.0CM7KK/arahy.1494UG/arahy.2G648V/arahy.4S5M9U/arahy.7ZYB2E/arahy.A3XBSF/arahy.CT9XRW/arahy.DT15MC/arahy.E7DDSD/arahy.I0I8XZ/arahy.I51058/arahy.IDN2QB/arahy.KJ6PEZ/arahy.M1EJI8/arahy.M5BF4R/arahy.MD6CKA/arahy.P0ATXC/arahy.Y505N2/arahy.YQD386/arahy.Z5Y8E6/-/-	22
BP	GO:0034637	cellular carbohydrate biosynthetic process	20/1297	194/19021	0.0423759	0.984495	arahy.Tifrunner.gnm1.ann1.0I2RXG/arahy.Tifrunner.gnm1.ann1.0S0AWB/arahy.Tifrunner.gnm1.ann1.59YJJA/arahy.Tifrunner.gnm1.ann1.6R9DCH/arahy.Tifrunner.gnm1.ann1.82KWKE/arahy.Tifrunner.gnm1.ann1.8WA065/arahy.Tifrunner.gnm1.ann1.A0DAR9/arahy.Tifrunner.gnm1.ann1.A28NZ9/arahy.Tifrunner.gnm1.ann1.ASAK87/arahy.Tifrunner.gnm1.ann1.C51V2Y/arahy.Tifrunner.gnm1.ann1.CK7SVG/arahy.Tifrunner.gnm1.ann1.FTDL1P/ara…	arahy.0I2RXG/arahy.0S0AWB/arahy.59YJJA/arahy.6R9DCH/arahy.82KWKE/arahy.8WA065/arahy.A0DAR9/arahy.A28NZ9/arahy.ASAK87/arahy.C51V2Y/arahy.CK7SVG/arahy.FTDL1P/arahy.QW86C3/arahy.RYYU2D/arahy.UV7373/arahy.V0SD9Z/arahy.WB2G9J/arahy.XE16ZF/arahy.YQYW9N/arahy.Z32ZXD	20
BP	GO:0006541	glutamine metabolic process	4/1297	20/19021	0.0433595	0.984495	arahy.Tifrunner.gnm1.ann1.0KDC5W/arahy.Tifrunner.gnm1.ann1.7710RN/arahy.Tifrunner.gnm1.ann1.HA9E1Y/arahy.Tifrunner.gnm1.ann1.L9A6A1	arahy.0KDC5W/arahy.7710RN/arahy.HA9E1Y/arahy.L9A6A1	4
BP	GO:0051704	multi-organism process	20/1297	195/19021	0.0443224	0.984495	arahy.Tifrunner.gnm1.ann1.23L0XF/arahy.Tifrunner.gnm1.ann1.2GR8KM/arahy.Tifrunner.gnm1.ann1.58NQ7F/arahy.Tifrunner.gnm1.ann1.696IZN/arahy.Tifrunner.gnm1.ann1.B473LU/arahy.Tifrunner.gnm1.ann1.BV9JUH/arahy.Tifrunner.gnm1.ann1.C9EQNZ/arahy.Tifrunner.gnm1.ann1.D0BYI1/arahy.Tifrunner.gnm1.ann1.E2N8S9/arahy.Tifrunner.gnm1.ann1.E7JZMT/arahy.Tifrunner.gnm1.ann1.E8ZNRS/arahy.Tifrunner.gnm1.ann1.EE4B44/ara…	arahy.23L0XF/arahy.2GR8KM/arahy.58NQ7F/arahy.696IZN/arahy.B473LU/arahy.BV9JUH/arahy.C9EQNZ/arahy.D0BYI1/arahy.E2N8S9/arahy.E7JZMT/arahy.E8ZNRS/arahy.EE4B44/arahy.GCH8EX/arahy.I16N60/arahy.IEQ39H/arahy.J15ERS/arahy.KH7E26/arahy.NJY7IU/arahy.UE6XF8/arahy.VF12WF	20
BP	GO:0000271	polysaccharide biosynthetic process	15/1297	138/19021	0.0492711	0.984495	arahy.Tifrunner.gnm1.ann1.0I2RXG/arahy.Tifrunner.gnm1.ann1.59YJJA/arahy.Tifrunner.gnm1.ann1.6R9DCH/arahy.Tifrunner.gnm1.ann1.82KWKE/arahy.Tifrunner.gnm1.ann1.8WA065/arahy.Tifrunner.gnm1.ann1.A28NZ9/arahy.Tifrunner.gnm1.ann1.ASAK87/arahy.Tifrunner.gnm1.ann1.QW86C3/arahy.Tifrunner.gnm1.ann1.RYYU2D/arahy.Tifrunner.gnm1.ann1.UV7373/arahy.Tifrunner.gnm1.ann1.V0SD9Z/arahy.Tifrunner.gnm1.ann1.WB2G9J/ara…	arahy.0I2RXG/arahy.59YJJA/arahy.6R9DCH/arahy.82KWKE/arahy.8WA065/arahy.A28NZ9/arahy.ASAK87/arahy.QW86C3/arahy.RYYU2D/arahy.UV7373/arahy.V0SD9Z/arahy.WB2G9J/arahy.XE16ZF/arahy.YQYW9N/arahy.Z32ZXD	15
BP	GO:0009250	glucan biosynthetic process	15/1297	138/19021	0.0492711	0.984495	arahy.Tifrunner.gnm1.ann1.0I2RXG/arahy.Tifrunner.gnm1.ann1.59YJJA/arahy.Tifrunner.gnm1.ann1.6R9DCH/arahy.Tifrunner.gnm1.ann1.82KWKE/arahy.Tifrunner.gnm1.ann1.8WA065/arahy.Tifrunner.gnm1.ann1.A28NZ9/arahy.Tifrunner.gnm1.ann1.ASAK87/arahy.Tifrunner.gnm1.ann1.QW86C3/arahy.Tifrunner.gnm1.ann1.RYYU2D/arahy.Tifrunner.gnm1.ann1.UV7373/arahy.Tifrunner.gnm1.ann1.V0SD9Z/arahy.Tifrunner.gnm1.ann1.WB2G9J/ara…	arahy.0I2RXG/arahy.59YJJA/arahy.6R9DCH/arahy.82KWKE/arahy.8WA065/arahy.A28NZ9/arahy.ASAK87/arahy.QW86C3/arahy.RYYU2D/arahy.UV7373/arahy.V0SD9Z/arahy.WB2G9J/arahy.XE16ZF/arahy.YQYW9N/arahy.Z32ZXD	15
BP	GO:0033692	cellular polysaccharide biosynthetic process	15/1297	138/19021	0.0492711	0.984495	arahy.Tifrunner.gnm1.ann1.0I2RXG/arahy.Tifrunner.gnm1.ann1.59YJJA/arahy.Tifrunner.gnm1.ann1.6R9DCH/arahy.Tifrunner.gnm1.ann1.82KWKE/arahy.Tifrunner.gnm1.ann1.8WA065/arahy.Tifrunner.gnm1.ann1.A28NZ9/arahy.Tifrunner.gnm1.ann1.ASAK87/arahy.Tifrunner.gnm1.ann1.QW86C3/arahy.Tifrunner.gnm1.ann1.RYYU2D/arahy.Tifrunner.gnm1.ann1.UV7373/arahy.Tifrunner.gnm1.ann1.V0SD9Z/arahy.Tifrunner.gnm1.ann1.WB2G9J/ara…	arahy.0I2RXG/arahy.59YJJA/arahy.6R9DCH/arahy.82KWKE/arahy.8WA065/arahy.A28NZ9/arahy.ASAK87/arahy.QW86C3/arahy.RYYU2D/arahy.UV7373/arahy.V0SD9Z/arahy.WB2G9J/arahy.XE16ZF/arahy.YQYW9N/arahy.Z32ZXD	15
BP	GO:0051273	beta-glucan metabolic process	15/1297	138/19021	0.0492711	0.984495	arahy.Tifrunner.gnm1.ann1.0I2RXG/arahy.Tifrunner.gnm1.ann1.59YJJA/arahy.Tifrunner.gnm1.ann1.6R9DCH/arahy.Tifrunner.gnm1.ann1.82KWKE/arahy.Tifrunner.gnm1.ann1.8WA065/arahy.Tifrunner.gnm1.ann1.A28NZ9/arahy.Tifrunner.gnm1.ann1.ASAK87/arahy.Tifrunner.gnm1.ann1.QW86C3/arahy.Tifrunner.gnm1.ann1.RYYU2D/arahy.Tifrunner.gnm1.ann1.UV7373/arahy.Tifrunner.gnm1.ann1.V0SD9Z/arahy.Tifrunner.gnm1.ann1.WB2G9J/ara…	arahy.0I2RXG/arahy.59YJJA/arahy.6R9DCH/arahy.82KWKE/arahy.8WA065/arahy.A28NZ9/arahy.ASAK87/arahy.QW86C3/arahy.RYYU2D/arahy.UV7373/arahy.V0SD9Z/arahy.WB2G9J/arahy.XE16ZF/arahy.YQYW9N/arahy.Z32ZXD	15
BP	GO:0051274	beta-glucan biosynthetic process	15/1297	138/19021	0.0492711	0.984495	arahy.Tifrunner.gnm1.ann1.0I2RXG/arahy.Tifrunner.gnm1.ann1.59YJJA/arahy.Tifrunner.gnm1.ann1.6R9DCH/arahy.Tifrunner.gnm1.ann1.82KWKE/arahy.Tifrunner.gnm1.ann1.8WA065/arahy.Tifrunner.gnm1.ann1.A28NZ9/arahy.Tifrunner.gnm1.ann1.ASAK87/arahy.Tifrunner.gnm1.ann1.QW86C3/arahy.Tifrunner.gnm1.ann1.RYYU2D/arahy.Tifrunner.gnm1.ann1.UV7373/arahy.Tifrunner.gnm1.ann1.V0SD9Z/arahy.Tifrunner.gnm1.ann1.WB2G9J/ara…	arahy.0I2RXG/arahy.59YJJA/arahy.6R9DCH/arahy.82KWKE/arahy.8WA065/arahy.A28NZ9/arahy.ASAK87/arahy.QW86C3/arahy.RYYU2D/arahy.UV7373/arahy.V0SD9Z/arahy.WB2G9J/arahy.XE16ZF/arahy.YQYW9N/arahy.Z32ZXD	15
BP	GO:0006542	glutamine biosynthetic process	3/1297	13/19021	0.0540644	0.984495	arahy.Tifrunner.gnm1.ann1.0KDC5W/arahy.Tifrunner.gnm1.ann1.7710RN/arahy.Tifrunner.gnm1.ann1.HA9E1Y	arahy.0KDC5W/arahy.7710RN/arahy.HA9E1Y	3
BP	GO:0009064	glutamine family amino acid metabolic process	5/1297	31/19021	0.0566374	0.984495	arahy.Tifrunner.gnm1.ann1.0KDC5W/arahy.Tifrunner.gnm1.ann1.7710RN/arahy.Tifrunner.gnm1.ann1.HA9E1Y/arahy.Tifrunner.gnm1.ann1.L55DKK/arahy.Tifrunner.gnm1.ann1.L9A6A1	arahy.0KDC5W/arahy.7710RN/arahy.HA9E1Y/arahy.L55DKK/arahy.L9A6A1	5
BP	GO:0006098	pentose-phosphate shunt	3/1297	14/19021	0.0654289	0.984495	arahy.Tifrunner.gnm1.ann1.RH103U/novel.2171/novel.941	arahy.RH103U/-/-	3
BP	GO:0051156	glucose 6-phosphate metabolic process	3/1297	14/19021	0.0654289	0.984495	arahy.Tifrunner.gnm1.ann1.RH103U/novel.2171/novel.941	arahy.RH103U/-/-	3
BP	GO:0006813	potassium ion transport	7/1297	54/19021	0.072809	0.984495	arahy.Tifrunner.gnm1.ann1.0M60B9/arahy.Tifrunner.gnm1.ann1.2GZ3LH/arahy.Tifrunner.gnm1.ann1.HUBH2G/arahy.Tifrunner.gnm1.ann1.IMK8G3/arahy.Tifrunner.gnm1.ann1.SXXJ36/arahy.Tifrunner.gnm1.ann1.V4JBDW/novel.1917	arahy.0M60B9/arahy.2GZ3LH/arahy.HUBH2G/arahy.IMK8G3/arahy.SXXJ36/arahy.V4JBDW/-	7
BP	GO:0009084	glutamine family amino acid biosynthetic process	4/1297	24/19021	0.0768336	0.984495	arahy.Tifrunner.gnm1.ann1.0KDC5W/arahy.Tifrunner.gnm1.ann1.7710RN/arahy.Tifrunner.gnm1.ann1.HA9E1Y/arahy.Tifrunner.gnm1.ann1.L55DKK	arahy.0KDC5W/arahy.7710RN/arahy.HA9E1Y/arahy.L55DKK	4
BP	GO:0008037	cell recognition	18/1297	184/19021	0.0779463	0.984495	arahy.Tifrunner.gnm1.ann1.23L0XF/arahy.Tifrunner.gnm1.ann1.2GR8KM/arahy.Tifrunner.gnm1.ann1.58NQ7F/arahy.Tifrunner.gnm1.ann1.696IZN/arahy.Tifrunner.gnm1.ann1.B473LU/arahy.Tifrunner.gnm1.ann1.BV9JUH/arahy.Tifrunner.gnm1.ann1.C9EQNZ/arahy.Tifrunner.gnm1.ann1.D0BYI1/arahy.Tifrunner.gnm1.ann1.E2N8S9/arahy.Tifrunner.gnm1.ann1.E7JZMT/arahy.Tifrunner.gnm1.ann1.E8ZNRS/arahy.Tifrunner.gnm1.ann1.EE4B44/ara…	arahy.23L0XF/arahy.2GR8KM/arahy.58NQ7F/arahy.696IZN/arahy.B473LU/arahy.BV9JUH/arahy.C9EQNZ/arahy.D0BYI1/arahy.E2N8S9/arahy.E7JZMT/arahy.E8ZNRS/arahy.EE4B44/arahy.GCH8EX/arahy.I16N60/arahy.IEQ39H/arahy.J15ERS/arahy.KH7E26/arahy.VF12WF	18
BP	GO:0009856	pollination	18/1297	184/19021	0.0779463	0.984495	arahy.Tifrunner.gnm1.ann1.23L0XF/arahy.Tifrunner.gnm1.ann1.2GR8KM/arahy.Tifrunner.gnm1.ann1.58NQ7F/arahy.Tifrunner.gnm1.ann1.696IZN/arahy.Tifrunner.gnm1.ann1.B473LU/arahy.Tifrunner.gnm1.ann1.BV9JUH/arahy.Tifrunner.gnm1.ann1.C9EQNZ/arahy.Tifrunner.gnm1.ann1.D0BYI1/arahy.Tifrunner.gnm1.ann1.E2N8S9/arahy.Tifrunner.gnm1.ann1.E7JZMT/arahy.Tifrunner.gnm1.ann1.E8ZNRS/arahy.Tifrunner.gnm1.ann1.EE4B44/ara…	arahy.23L0XF/arahy.2GR8KM/arahy.58NQ7F/arahy.696IZN/arahy.B473LU/arahy.BV9JUH/arahy.C9EQNZ/arahy.D0BYI1/arahy.E2N8S9/arahy.E7JZMT/arahy.E8ZNRS/arahy.EE4B44/arahy.GCH8EX/arahy.I16N60/arahy.IEQ39H/arahy.J15ERS/arahy.KH7E26/arahy.VF12WF	18
BP	GO:0009875	pollen-pistil interaction	18/1297	184/19021	0.0779463	0.984495	arahy.Tifrunner.gnm1.ann1.23L0XF/arahy.Tifrunner.gnm1.ann1.2GR8KM/arahy.Tifrunner.gnm1.ann1.58NQ7F/arahy.Tifrunner.gnm1.ann1.696IZN/arahy.Tifrunner.gnm1.ann1.B473LU/arahy.Tifrunner.gnm1.ann1.BV9JUH/arahy.Tifrunner.gnm1.ann1.C9EQNZ/arahy.Tifrunner.gnm1.ann1.D0BYI1/arahy.Tifrunner.gnm1.ann1.E2N8S9/arahy.Tifrunner.gnm1.ann1.E7JZMT/arahy.Tifrunner.gnm1.ann1.E8ZNRS/arahy.Tifrunner.gnm1.ann1.EE4B44/ara…	arahy.23L0XF/arahy.2GR8KM/arahy.58NQ7F/arahy.696IZN/arahy.B473LU/arahy.BV9JUH/arahy.C9EQNZ/arahy.D0BYI1/arahy.E2N8S9/arahy.E7JZMT/arahy.E8ZNRS/arahy.EE4B44/arahy.GCH8EX/arahy.I16N60/arahy.IEQ39H/arahy.J15ERS/arahy.KH7E26/arahy.VF12WF	18
BP	GO:0044706	multi-multicellular organism process	18/1297	184/19021	0.0779463	0.984495	arahy.Tifrunner.gnm1.ann1.23L0XF/arahy.Tifrunner.gnm1.ann1.2GR8KM/arahy.Tifrunner.gnm1.ann1.58NQ7F/arahy.Tifrunner.gnm1.ann1.696IZN/arahy.Tifrunner.gnm1.ann1.B473LU/arahy.Tifrunner.gnm1.ann1.BV9JUH/arahy.Tifrunner.gnm1.ann1.C9EQNZ/arahy.Tifrunner.gnm1.ann1.D0BYI1/arahy.Tifrunner.gnm1.ann1.E2N8S9/arahy.Tifrunner.gnm1.ann1.E7JZMT/arahy.Tifrunner.gnm1.ann1.E8ZNRS/arahy.Tifrunner.gnm1.ann1.EE4B44/ara…	arahy.23L0XF/arahy.2GR8KM/arahy.58NQ7F/arahy.696IZN/arahy.B473LU/arahy.BV9JUH/arahy.C9EQNZ/arahy.D0BYI1/arahy.E2N8S9/arahy.E7JZMT/arahy.E8ZNRS/arahy.EE4B44/arahy.GCH8EX/arahy.I16N60/arahy.IEQ39H/arahy.J15ERS/arahy.KH7E26/arahy.VF12WF	18
BP	GO:0048544	recognition of pollen	18/1297	184/19021	0.0779463	0.984495	arahy.Tifrunner.gnm1.ann1.23L0XF/arahy.Tifrunner.gnm1.ann1.2GR8KM/arahy.Tifrunner.gnm1.ann1.58NQ7F/arahy.Tifrunner.gnm1.ann1.696IZN/arahy.Tifrunner.gnm1.ann1.B473LU/arahy.Tifrunner.gnm1.ann1.BV9JUH/arahy.Tifrunner.gnm1.ann1.C9EQNZ/arahy.Tifrunner.gnm1.ann1.D0BYI1/arahy.Tifrunner.gnm1.ann1.E2N8S9/arahy.Tifrunner.gnm1.ann1.E7JZMT/arahy.Tifrunner.gnm1.ann1.E8ZNRS/arahy.Tifrunner.gnm1.ann1.EE4B44/ara…	arahy.23L0XF/arahy.2GR8KM/arahy.58NQ7F/arahy.696IZN/arahy.B473LU/arahy.BV9JUH/arahy.C9EQNZ/arahy.D0BYI1/arahy.E2N8S9/arahy.E7JZMT/arahy.E8ZNRS/arahy.EE4B44/arahy.GCH8EX/arahy.I16N60/arahy.IEQ39H/arahy.J15ERS/arahy.KH7E26/arahy.VF12WF	18
BP	GO:0009664	plant-type cell wall organization	4/1297	25/19021	0.0867563	0.984495	arahy.Tifrunner.gnm1.ann1.3Y6UXK/arahy.Tifrunner.gnm1.ann1.9U7L2M/arahy.Tifrunner.gnm1.ann1.EJE3BD/arahy.Tifrunner.gnm1.ann1.HB635G	arahy.3Y6UXK/arahy.9U7L2M/arahy.EJE3BD/arahy.HB635G	4
BP	GO:0009832	plant-type cell wall biogenesis	4/1297	25/19021	0.0867563	0.984495	arahy.Tifrunner.gnm1.ann1.3Y6UXK/arahy.Tifrunner.gnm1.ann1.9U7L2M/arahy.Tifrunner.gnm1.ann1.EJE3BD/arahy.Tifrunner.gnm1.ann1.HB635G	arahy.3Y6UXK/arahy.9U7L2M/arahy.EJE3BD/arahy.HB635G	4
BP	GO:0010215	cellulose microfibril organization	4/1297	25/19021	0.0867563	0.984495	arahy.Tifrunner.gnm1.ann1.3Y6UXK/arahy.Tifrunner.gnm1.ann1.9U7L2M/arahy.Tifrunner.gnm1.ann1.EJE3BD/arahy.Tifrunner.gnm1.ann1.HB635G	arahy.3Y6UXK/arahy.9U7L2M/arahy.EJE3BD/arahy.HB635G	4
BP	GO:0016049	cell growth	4/1297	25/19021	0.0867563	0.984495	arahy.Tifrunner.gnm1.ann1.3Y6UXK/arahy.Tifrunner.gnm1.ann1.9U7L2M/arahy.Tifrunner.gnm1.ann1.EJE3BD/arahy.Tifrunner.gnm1.ann1.HB635G	arahy.3Y6UXK/arahy.9U7L2M/arahy.EJE3BD/arahy.HB635G	4
BP	GO:0030198	extracellular matrix organization	4/1297	25/19021	0.0867563	0.984495	arahy.Tifrunner.gnm1.ann1.3Y6UXK/arahy.Tifrunner.gnm1.ann1.9U7L2M/arahy.Tifrunner.gnm1.ann1.EJE3BD/arahy.Tifrunner.gnm1.ann1.HB635G	arahy.3Y6UXK/arahy.9U7L2M/arahy.EJE3BD/arahy.HB635G	4
BP	GO:0040007	growth	4/1297	25/19021	0.0867563	0.984495	arahy.Tifrunner.gnm1.ann1.3Y6UXK/arahy.Tifrunner.gnm1.ann1.9U7L2M/arahy.Tifrunner.gnm1.ann1.EJE3BD/arahy.Tifrunner.gnm1.ann1.HB635G	arahy.3Y6UXK/arahy.9U7L2M/arahy.EJE3BD/arahy.HB635G	4
BP	GO:0043062	extracellular structure organization	4/1297	25/19021	0.0867563	0.984495	arahy.Tifrunner.gnm1.ann1.3Y6UXK/arahy.Tifrunner.gnm1.ann1.9U7L2M/arahy.Tifrunner.gnm1.ann1.EJE3BD/arahy.Tifrunner.gnm1.ann1.HB635G	arahy.3Y6UXK/arahy.9U7L2M/arahy.EJE3BD/arahy.HB635G	4
BP	GO:0070726	cell wall assembly	4/1297	25/19021	0.0867563	0.984495	arahy.Tifrunner.gnm1.ann1.3Y6UXK/arahy.Tifrunner.gnm1.ann1.9U7L2M/arahy.Tifrunner.gnm1.ann1.EJE3BD/arahy.Tifrunner.gnm1.ann1.HB635G	arahy.3Y6UXK/arahy.9U7L2M/arahy.EJE3BD/arahy.HB635G	4
BP	GO:0071668	plant-type cell wall assembly	4/1297	25/19021	0.0867563	0.984495	arahy.Tifrunner.gnm1.ann1.3Y6UXK/arahy.Tifrunner.gnm1.ann1.9U7L2M/arahy.Tifrunner.gnm1.ann1.EJE3BD/arahy.Tifrunner.gnm1.ann1.HB635G	arahy.3Y6UXK/arahy.9U7L2M/arahy.EJE3BD/arahy.HB635G	4
BP	GO:0071669	plant-type cell wall organization or biogenesis	4/1297	25/19021	0.0867563	0.984495	arahy.Tifrunner.gnm1.ann1.3Y6UXK/arahy.Tifrunner.gnm1.ann1.9U7L2M/arahy.Tifrunner.gnm1.ann1.EJE3BD/arahy.Tifrunner.gnm1.ann1.HB635G	arahy.3Y6UXK/arahy.9U7L2M/arahy.EJE3BD/arahy.HB635G	4
BP	GO:0006308	DNA catabolic process	3/1297	16/19021	0.0910712	0.999999	arahy.Tifrunner.gnm1.ann1.GJ31ZB/arahy.Tifrunner.gnm1.ann1.UG7YIF/arahy.Tifrunner.gnm1.ann1.ZHA71P	arahy.GJ31ZB/arahy.UG7YIF/arahy.ZHA71P	3
BP	GO:0000003	reproduction	18/1297	190/19021	0.0982753	0.999999	arahy.Tifrunner.gnm1.ann1.23L0XF/arahy.Tifrunner.gnm1.ann1.2GR8KM/arahy.Tifrunner.gnm1.ann1.58NQ7F/arahy.Tifrunner.gnm1.ann1.696IZN/arahy.Tifrunner.gnm1.ann1.B473LU/arahy.Tifrunner.gnm1.ann1.BV9JUH/arahy.Tifrunner.gnm1.ann1.C9EQNZ/arahy.Tifrunner.gnm1.ann1.D0BYI1/arahy.Tifrunner.gnm1.ann1.E2N8S9/arahy.Tifrunner.gnm1.ann1.E7JZMT/arahy.Tifrunner.gnm1.ann1.E8ZNRS/arahy.Tifrunner.gnm1.ann1.EE4B44/ara…	arahy.23L0XF/arahy.2GR8KM/arahy.58NQ7F/arahy.696IZN/arahy.B473LU/arahy.BV9JUH/arahy.C9EQNZ/arahy.D0BYI1/arahy.E2N8S9/arahy.E7JZMT/arahy.E8ZNRS/arahy.EE4B44/arahy.GCH8EX/arahy.I16N60/arahy.IEQ39H/arahy.J15ERS/arahy.KH7E26/arahy.VF12WF	18
BP	GO:0022414	reproductive process	18/1297	190/19021	0.0982753	0.999999	arahy.Tifrunner.gnm1.ann1.23L0XF/arahy.Tifrunner.gnm1.ann1.2GR8KM/arahy.Tifrunner.gnm1.ann1.58NQ7F/arahy.Tifrunner.gnm1.ann1.696IZN/arahy.Tifrunner.gnm1.ann1.B473LU/arahy.Tifrunner.gnm1.ann1.BV9JUH/arahy.Tifrunner.gnm1.ann1.C9EQNZ/arahy.Tifrunner.gnm1.ann1.D0BYI1/arahy.Tifrunner.gnm1.ann1.E2N8S9/arahy.Tifrunner.gnm1.ann1.E7JZMT/arahy.Tifrunner.gnm1.ann1.E8ZNRS/arahy.Tifrunner.gnm1.ann1.EE4B44/ara…	arahy.23L0XF/arahy.2GR8KM/arahy.58NQ7F/arahy.696IZN/arahy.B473LU/arahy.BV9JUH/arahy.C9EQNZ/arahy.D0BYI1/arahy.E2N8S9/arahy.E7JZMT/arahy.E8ZNRS/arahy.EE4B44/arahy.GCH8EX/arahy.I16N60/arahy.IEQ39H/arahy.J15ERS/arahy.KH7E26/arahy.VF12WF	18
BP	GO:0009772	photosynthetic electron transport in photosystem II	3/1297	17/19021	0.105222	0.999999	arahy.Tifrunner.gnm1.ann1.0R479N/arahy.Tifrunner.gnm1.ann1.6C48SL/arahy.Tifrunner.gnm1.ann1.MX15H0	arahy.0R479N/arahy.6C48SL/arahy.MX15H0	3
BP	GO:0019682	glyceraldehyde-3-phosphate metabolic process	3/1297	17/19021	0.105222	0.999999	arahy.Tifrunner.gnm1.ann1.RH103U/novel.2171/novel.941	arahy.RH103U/-/-	3
BP	GO:0006694	steroid biosynthetic process	4/1297	27/19021	0.108335	0.999999	arahy.Tifrunner.gnm1.ann1.CT5VFU/arahy.Tifrunner.gnm1.ann1.I8IQWM/arahy.Tifrunner.gnm1.ann1.MFDH98/arahy.Tifrunner.gnm1.ann1.QU1D1P	arahy.CT5VFU/arahy.I8IQWM/arahy.MFDH98/arahy.QU1D1P	4
BP	GO:0005996	monosaccharide metabolic process	8/1297	71/19021	0.109409	0.999999	arahy.Tifrunner.gnm1.ann1.5EG1XI/arahy.Tifrunner.gnm1.ann1.68RGHK/arahy.Tifrunner.gnm1.ann1.979X0J/arahy.Tifrunner.gnm1.ann1.DI7JZY/arahy.Tifrunner.gnm1.ann1.DT0NNH/arahy.Tifrunner.gnm1.ann1.RSDZ0N/arahy.Tifrunner.gnm1.ann1.TTFN2L/novel.327	arahy.5EG1XI/arahy.68RGHK/arahy.979X0J/arahy.DI7JZY/arahy.DT0NNH/arahy.RSDZ0N/arahy.TTFN2L/-	8
BP	GO:0019318	hexose metabolic process	7/1297	60/19021	0.112627	0.999999	arahy.Tifrunner.gnm1.ann1.5EG1XI/arahy.Tifrunner.gnm1.ann1.68RGHK/arahy.Tifrunner.gnm1.ann1.979X0J/arahy.Tifrunner.gnm1.ann1.DI7JZY/arahy.Tifrunner.gnm1.ann1.DT0NNH/arahy.Tifrunner.gnm1.ann1.RSDZ0N/novel.327	arahy.5EG1XI/arahy.68RGHK/arahy.979X0J/arahy.DI7JZY/arahy.DT0NNH/arahy.RSDZ0N/-	7
BP	GO:0006571	tyrosine biosynthetic process	3/1297	18/19021	0.120167	0.999999	arahy.Tifrunner.gnm1.ann1.0VLU0L/arahy.Tifrunner.gnm1.ann1.71PNNN/arahy.Tifrunner.gnm1.ann1.SZG1V2	arahy.0VLU0L/arahy.71PNNN/arahy.SZG1V2	3
BP	GO:0005991	trehalose metabolic process	6/1297	51/19021	0.131986	0.999999	arahy.Tifrunner.gnm1.ann1.0S0AWB/arahy.Tifrunner.gnm1.ann1.5YP9G9/arahy.Tifrunner.gnm1.ann1.A0DAR9/arahy.Tifrunner.gnm1.ann1.C51V2Y/arahy.Tifrunner.gnm1.ann1.CK7SVG/arahy.Tifrunner.gnm1.ann1.FTDL1P	arahy.0S0AWB/arahy.5YP9G9/arahy.A0DAR9/arahy.C51V2Y/arahy.CK7SVG/arahy.FTDL1P	6
BP	GO:0008202	steroid metabolic process	4/1297	29/19021	0.132055	0.999999	arahy.Tifrunner.gnm1.ann1.CT5VFU/arahy.Tifrunner.gnm1.ann1.I8IQWM/arahy.Tifrunner.gnm1.ann1.MFDH98/arahy.Tifrunner.gnm1.ann1.QU1D1P	arahy.CT5VFU/arahy.I8IQWM/arahy.MFDH98/arahy.QU1D1P	4
BP	GO:0007050	cell cycle arrest	2/1297	10/19021	0.145339	0.999999	arahy.Tifrunner.gnm1.ann1.DEJ7H2/arahy.Tifrunner.gnm1.ann1.U4YTZL	arahy.DEJ7H2/arahy.U4YTZL	2
BP	GO:0005984	disaccharide metabolic process	8/1297	76/19021	0.145368	0.999999	arahy.Tifrunner.gnm1.ann1.0S0AWB/arahy.Tifrunner.gnm1.ann1.18JCSN/arahy.Tifrunner.gnm1.ann1.5YP9G9/arahy.Tifrunner.gnm1.ann1.A0DAR9/arahy.Tifrunner.gnm1.ann1.C51V2Y/arahy.Tifrunner.gnm1.ann1.CK7SVG/arahy.Tifrunner.gnm1.ann1.FTDL1P/arahy.Tifrunner.gnm1.ann1.LC98AP	arahy.0S0AWB/arahy.18JCSN/arahy.5YP9G9/arahy.A0DAR9/arahy.C51V2Y/arahy.CK7SVG/arahy.FTDL1P/arahy.LC98AP	8
BP	GO:0045017	glycerolipid biosynthetic process	8/1297	76/19021	0.145368	0.999999	arahy.Tifrunner.gnm1.ann1.4R2B5R/arahy.Tifrunner.gnm1.ann1.9WJW1L/arahy.Tifrunner.gnm1.ann1.B5R5MF/arahy.Tifrunner.gnm1.ann1.DCBE83/arahy.Tifrunner.gnm1.ann1.GM1YIR/arahy.Tifrunner.gnm1.ann1.IK43K5/arahy.Tifrunner.gnm1.ann1.J3RNWS/arahy.Tifrunner.gnm1.ann1.T6U2EX	arahy.4R2B5R/arahy.9WJW1L/arahy.B5R5MF/arahy.DCBE83/arahy.GM1YIR/arahy.IK43K5/arahy.J3RNWS/arahy.T6U2EX	8
BP	GO:0006383	transcription by RNA polymerase III	3/1297	20/19021	0.152154	0.999999	arahy.Tifrunner.gnm1.ann1.3ELC0K/arahy.Tifrunner.gnm1.ann1.HJB560/arahy.Tifrunner.gnm1.ann1.K25QHH	arahy.3ELC0K/arahy.HJB560/arahy.K25QHH	3
BP	GO:0072350	tricarboxylic acid metabolic process	4/1297	31/19021	0.157685	0.999999	arahy.Tifrunner.gnm1.ann1.09V7NE/arahy.Tifrunner.gnm1.ann1.3YC2HT/arahy.Tifrunner.gnm1.ann1.7GR9X4/novel.4023	arahy.09V7NE/arahy.3YC2HT/arahy.7GR9X4/-	4
BP	GO:0006739	NADP metabolic process	3/1297	21/19021	0.169052	0.999999	arahy.Tifrunner.gnm1.ann1.RH103U/novel.2171/novel.941	arahy.RH103U/-/-	3
BP	GO:0006783	heme biosynthetic process	2/1297	11/19021	0.169966	0.999999	arahy.Tifrunner.gnm1.ann1.8W8UWC/arahy.Tifrunner.gnm1.ann1.FX45DR	arahy.8W8UWC/arahy.FX45DR	2
BP	GO:0043207	response to external biotic stimulus	2/1297	11/19021	0.169966	0.999999	arahy.Tifrunner.gnm1.ann1.NJY7IU/arahy.Tifrunner.gnm1.ann1.UE6XF8	arahy.NJY7IU/arahy.UE6XF8	2
BP	GO:0051707	response to other organism	2/1297	11/19021	0.169966	0.999999	arahy.Tifrunner.gnm1.ann1.NJY7IU/arahy.Tifrunner.gnm1.ann1.UE6XF8	arahy.NJY7IU/arahy.UE6XF8	2
BP	GO:0098542	defense response to other organism	2/1297	11/19021	0.169966	0.999999	arahy.Tifrunner.gnm1.ann1.NJY7IU/arahy.Tifrunner.gnm1.ann1.UE6XF8	arahy.NJY7IU/arahy.UE6XF8	2
BP	GO:0009060	aerobic respiration	4/1297	32/19021	0.171138	0.999999	arahy.Tifrunner.gnm1.ann1.09V7NE/arahy.Tifrunner.gnm1.ann1.3YC2HT/arahy.Tifrunner.gnm1.ann1.7GR9X4/novel.5041	arahy.09V7NE/arahy.3YC2HT/arahy.7GR9X4/-	4
BP	GO:0065008	regulation of biological quality	25/1297	301/19021	0.178132	0.999999	arahy.Tifrunner.gnm1.ann1.0CM7KK/arahy.Tifrunner.gnm1.ann1.1494UG/arahy.Tifrunner.gnm1.ann1.2G648V/arahy.Tifrunner.gnm1.ann1.4S5M9U/arahy.Tifrunner.gnm1.ann1.7ZYB2E/arahy.Tifrunner.gnm1.ann1.A3XBSF/arahy.Tifrunner.gnm1.ann1.CT9XRW/arahy.Tifrunner.gnm1.ann1.DT15MC/arahy.Tifrunner.gnm1.ann1.E69B57/arahy.Tifrunner.gnm1.ann1.E7DDSD/arahy.Tifrunner.gnm1.ann1.I0I8XZ/arahy.Tifrunner.gnm1.ann1.I51058/ara…	arahy.0CM7KK/arahy.1494UG/arahy.2G648V/arahy.4S5M9U/arahy.7ZYB2E/arahy.A3XBSF/arahy.CT9XRW/arahy.DT15MC/arahy.E69B57/arahy.E7DDSD/arahy.I0I8XZ/arahy.I51058/arahy.IDN2QB/arahy.KJ6PEZ/arahy.L5GP6Q/arahy.M1EJI8/arahy.M5BF4R/arahy.MD6CKA/arahy.P0ATXC/arahy.Y505N2/arahy.YQD386/arahy.Z5Y8E6/-/-/-	25
BP	GO:0071804	cellular potassium ion transport	5/1297	44/19021	0.178463	0.999999	arahy.Tifrunner.gnm1.ann1.0M60B9/arahy.Tifrunner.gnm1.ann1.IMK8G3/arahy.Tifrunner.gnm1.ann1.SXXJ36/arahy.Tifrunner.gnm1.ann1.V4JBDW/novel.1917	arahy.0M60B9/arahy.IMK8G3/arahy.SXXJ36/arahy.V4JBDW/-	5
BP	GO:0071805	potassium ion transmembrane transport	5/1297	44/19021	0.178463	0.999999	arahy.Tifrunner.gnm1.ann1.0M60B9/arahy.Tifrunner.gnm1.ann1.IMK8G3/arahy.Tifrunner.gnm1.ann1.SXXJ36/arahy.Tifrunner.gnm1.ann1.V4JBDW/novel.1917	arahy.0M60B9/arahy.IMK8G3/arahy.SXXJ36/arahy.V4JBDW/-	5
BP	GO:0042221	response to chemical	24/1297	289/19021	0.184122	0.999999	arahy.Tifrunner.gnm1.ann1.1ERV7Y/arahy.Tifrunner.gnm1.ann1.1RT5K2/arahy.Tifrunner.gnm1.ann1.4JU6QM/arahy.Tifrunner.gnm1.ann1.6494R5/arahy.Tifrunner.gnm1.ann1.716UDI/arahy.Tifrunner.gnm1.ann1.747ND8/arahy.Tifrunner.gnm1.ann1.DA1J6X/arahy.Tifrunner.gnm1.ann1.E98N96/arahy.Tifrunner.gnm1.ann1.FJ2DZD/arahy.Tifrunner.gnm1.ann1.IBJJ46/arahy.Tifrunner.gnm1.ann1.IPZ39I/arahy.Tifrunner.gnm1.ann1.KCTF4J/ara…	arahy.1ERV7Y/arahy.1RT5K2/arahy.4JU6QM/arahy.6494R5/arahy.716UDI/arahy.747ND8/arahy.DA1J6X/arahy.E98N96/arahy.FJ2DZD/arahy.IBJJ46/arahy.IPZ39I/arahy.KCTF4J/arahy.KLG2UC/arahy.MIX90M/arahy.QS7QR3/arahy.SK3GF7/arahy.T29US9/arahy.TND3PH/arahy.TXU7QT/arahy.VI8BIT/arahy.Y1X04L/arahy.Z9FA5A/-/-	24
BP	GO:0006081	cellular aldehyde metabolic process	4/1297	33/19021	0.184971	0.999999	arahy.Tifrunner.gnm1.ann1.9U2L6D/arahy.Tifrunner.gnm1.ann1.RH103U/novel.2171/novel.941	arahy.9U2L6D/arahy.RH103U/-/-	4
BP	GO:0006570	tyrosine metabolic process	3/1297	22/19021	0.186456	0.999999	arahy.Tifrunner.gnm1.ann1.0VLU0L/arahy.Tifrunner.gnm1.ann1.71PNNN/arahy.Tifrunner.gnm1.ann1.SZG1V2	arahy.0VLU0L/arahy.71PNNN/arahy.SZG1V2	3
BP	GO:0015936	coenzyme A metabolic process	3/1297	22/19021	0.186456	0.999999	arahy.Tifrunner.gnm1.ann1.5JT6XN/arahy.Tifrunner.gnm1.ann1.FHBJ1H/novel.2571	arahy.5JT6XN/arahy.FHBJ1H/-	3
BP	GO:0006855	drug transmembrane transport	11/1297	119/19021	0.188069	0.999999	arahy.Tifrunner.gnm1.ann1.1ERV7Y/arahy.Tifrunner.gnm1.ann1.716UDI/arahy.Tifrunner.gnm1.ann1.747ND8/arahy.Tifrunner.gnm1.ann1.FJ2DZD/arahy.Tifrunner.gnm1.ann1.IBJJ46/arahy.Tifrunner.gnm1.ann1.IPZ39I/arahy.Tifrunner.gnm1.ann1.KLG2UC/arahy.Tifrunner.gnm1.ann1.T29US9/arahy.Tifrunner.gnm1.ann1.TND3PH/arahy.Tifrunner.gnm1.ann1.VI8BIT/arahy.Tifrunner.gnm1.ann1.Z9FA5A	arahy.1ERV7Y/arahy.716UDI/arahy.747ND8/arahy.FJ2DZD/arahy.IBJJ46/arahy.IPZ39I/arahy.KLG2UC/arahy.T29US9/arahy.TND3PH/arahy.VI8BIT/arahy.Z9FA5A	11
BP	GO:0015893	drug transport	11/1297	119/19021	0.188069	0.999999	arahy.Tifrunner.gnm1.ann1.1ERV7Y/arahy.Tifrunner.gnm1.ann1.716UDI/arahy.Tifrunner.gnm1.ann1.747ND8/arahy.Tifrunner.gnm1.ann1.FJ2DZD/arahy.Tifrunner.gnm1.ann1.IBJJ46/arahy.Tifrunner.gnm1.ann1.IPZ39I/arahy.Tifrunner.gnm1.ann1.KLG2UC/arahy.Tifrunner.gnm1.ann1.T29US9/arahy.Tifrunner.gnm1.ann1.TND3PH/arahy.Tifrunner.gnm1.ann1.VI8BIT/arahy.Tifrunner.gnm1.ann1.Z9FA5A	arahy.1ERV7Y/arahy.716UDI/arahy.747ND8/arahy.FJ2DZD/arahy.IBJJ46/arahy.IPZ39I/arahy.KLG2UC/arahy.T29US9/arahy.TND3PH/arahy.VI8BIT/arahy.Z9FA5A	11
BP	GO:0042493	response to drug	11/1297	119/19021	0.188069	0.999999	arahy.Tifrunner.gnm1.ann1.1ERV7Y/arahy.Tifrunner.gnm1.ann1.716UDI/arahy.Tifrunner.gnm1.ann1.747ND8/arahy.Tifrunner.gnm1.ann1.FJ2DZD/arahy.Tifrunner.gnm1.ann1.IBJJ46/arahy.Tifrunner.gnm1.ann1.IPZ39I/arahy.Tifrunner.gnm1.ann1.KLG2UC/arahy.Tifrunner.gnm1.ann1.T29US9/arahy.Tifrunner.gnm1.ann1.TND3PH/arahy.Tifrunner.gnm1.ann1.VI8BIT/arahy.Tifrunner.gnm1.ann1.Z9FA5A	arahy.1ERV7Y/arahy.716UDI/arahy.747ND8/arahy.FJ2DZD/arahy.IBJJ46/arahy.IPZ39I/arahy.KLG2UC/arahy.T29US9/arahy.TND3PH/arahy.VI8BIT/arahy.Z9FA5A	11
BP	GO:0006556	S-adenosylmethionine biosynthetic process	2/1297	12/19021	0.19521	0.999999	arahy.Tifrunner.gnm1.ann1.I49WQS/arahy.Tifrunner.gnm1.ann1.P6SB2Z	arahy.I49WQS/arahy.P6SB2Z	2
BP	GO:0007020	microtubule nucleation	2/1297	12/19021	0.19521	0.999999	arahy.Tifrunner.gnm1.ann1.U2Q4B5/arahy.Tifrunner.gnm1.ann1.VZZJ8Q	arahy.U2Q4B5/arahy.VZZJ8Q	2
BP	GO:0010968	regulation of microtubule nucleation	2/1297	12/19021	0.19521	0.999999	arahy.Tifrunner.gnm1.ann1.U2Q4B5/arahy.Tifrunner.gnm1.ann1.VZZJ8Q	arahy.U2Q4B5/arahy.VZZJ8Q	2
BP	GO:0031109	microtubule polymerization or depolymerization	2/1297	12/19021	0.19521	0.999999	arahy.Tifrunner.gnm1.ann1.U2Q4B5/arahy.Tifrunner.gnm1.ann1.VZZJ8Q	arahy.U2Q4B5/arahy.VZZJ8Q	2
BP	GO:0031110	regulation of microtubule polymerization or depolymerization	2/1297	12/19021	0.19521	0.999999	arahy.Tifrunner.gnm1.ann1.U2Q4B5/arahy.Tifrunner.gnm1.ann1.VZZJ8Q	arahy.U2Q4B5/arahy.VZZJ8Q	2
BP	GO:0031112	positive regulation of microtubule polymerization or depolymerization	2/1297	12/19021	0.19521	0.999999	arahy.Tifrunner.gnm1.ann1.U2Q4B5/arahy.Tifrunner.gnm1.ann1.VZZJ8Q	arahy.U2Q4B5/arahy.VZZJ8Q	2
BP	GO:0031113	regulation of microtubule polymerization	2/1297	12/19021	0.19521	0.999999	arahy.Tifrunner.gnm1.ann1.U2Q4B5/arahy.Tifrunner.gnm1.ann1.VZZJ8Q	arahy.U2Q4B5/arahy.VZZJ8Q	2
BP	GO:0031116	positive regulation of microtubule polymerization	2/1297	12/19021	0.19521	0.999999	arahy.Tifrunner.gnm1.ann1.U2Q4B5/arahy.Tifrunner.gnm1.ann1.VZZJ8Q	arahy.U2Q4B5/arahy.VZZJ8Q	2
BP	GO:0032886	regulation of microtubule-based process	2/1297	12/19021	0.19521	0.999999	arahy.Tifrunner.gnm1.ann1.U2Q4B5/arahy.Tifrunner.gnm1.ann1.VZZJ8Q	arahy.U2Q4B5/arahy.VZZJ8Q	2
BP	GO:0046500	S-adenosylmethionine metabolic process	2/1297	12/19021	0.19521	0.999999	arahy.Tifrunner.gnm1.ann1.I49WQS/arahy.Tifrunner.gnm1.ann1.P6SB2Z	arahy.I49WQS/arahy.P6SB2Z	2
BP	GO:0046785	microtubule polymerization	2/1297	12/19021	0.19521	0.999999	arahy.Tifrunner.gnm1.ann1.U2Q4B5/arahy.Tifrunner.gnm1.ann1.VZZJ8Q	arahy.U2Q4B5/arahy.VZZJ8Q	2
BP	GO:0070507	regulation of microtubule cytoskeleton organization	2/1297	12/19021	0.19521	0.999999	arahy.Tifrunner.gnm1.ann1.U2Q4B5/arahy.Tifrunner.gnm1.ann1.VZZJ8Q	arahy.U2Q4B5/arahy.VZZJ8Q	2
BP	GO:0090063	positive regulation of microtubule nucleation	2/1297	12/19021	0.19521	0.999999	arahy.Tifrunner.gnm1.ann1.U2Q4B5/arahy.Tifrunner.gnm1.ann1.VZZJ8Q	arahy.U2Q4B5/arahy.VZZJ8Q	2
BP	GO:0015977	carbon fixation	4/1297	34/19021	0.199152	0.999999	arahy.Tifrunner.gnm1.ann1.09V7NE/arahy.Tifrunner.gnm1.ann1.3YC2HT/arahy.Tifrunner.gnm1.ann1.7GR9X4/arahy.Tifrunner.gnm1.ann1.99IIFJ	arahy.09V7NE/arahy.3YC2HT/arahy.7GR9X4/arahy.99IIFJ	4
BP	GO:0009311	oligosaccharide metabolic process	8/1297	83/19021	0.203995	0.999999	arahy.Tifrunner.gnm1.ann1.0S0AWB/arahy.Tifrunner.gnm1.ann1.18JCSN/arahy.Tifrunner.gnm1.ann1.5YP9G9/arahy.Tifrunner.gnm1.ann1.A0DAR9/arahy.Tifrunner.gnm1.ann1.C51V2Y/arahy.Tifrunner.gnm1.ann1.CK7SVG/arahy.Tifrunner.gnm1.ann1.FTDL1P/arahy.Tifrunner.gnm1.ann1.LC98AP	arahy.0S0AWB/arahy.18JCSN/arahy.5YP9G9/arahy.A0DAR9/arahy.C51V2Y/arahy.CK7SVG/arahy.FTDL1P/arahy.LC98AP	8
BP	GO:0005992	trehalose biosynthetic process	5/1297	47/19021	0.214875	0.999999	arahy.Tifrunner.gnm1.ann1.0S0AWB/arahy.Tifrunner.gnm1.ann1.A0DAR9/arahy.Tifrunner.gnm1.ann1.C51V2Y/arahy.Tifrunner.gnm1.ann1.CK7SVG/arahy.Tifrunner.gnm1.ann1.FTDL1P	arahy.0S0AWB/arahy.A0DAR9/arahy.C51V2Y/arahy.CK7SVG/arahy.FTDL1P	5
BP	GO:0009628	response to abiotic stimulus	2/1297	13/19021	0.220873	0.999999	arahy.Tifrunner.gnm1.ann1.4JU6QM/arahy.Tifrunner.gnm1.ann1.DA1J6X	arahy.4JU6QM/arahy.DA1J6X	2
BP	GO:0006415	translational termination	3/1297	24/19021	0.222506	0.999999	arahy.Tifrunner.gnm1.ann1.69M8FP/arahy.Tifrunner.gnm1.ann1.FP1HKG/novel.1313	arahy.69M8FP/arahy.FP1HKG/-	3
BP	GO:0032501	multicellular organismal process	19/1297	230/19021	0.224099	0.999999	arahy.Tifrunner.gnm1.ann1.00VVAL/arahy.Tifrunner.gnm1.ann1.23L0XF/arahy.Tifrunner.gnm1.ann1.2GR8KM/arahy.Tifrunner.gnm1.ann1.58NQ7F/arahy.Tifrunner.gnm1.ann1.696IZN/arahy.Tifrunner.gnm1.ann1.B473LU/arahy.Tifrunner.gnm1.ann1.BV9JUH/arahy.Tifrunner.gnm1.ann1.C9EQNZ/arahy.Tifrunner.gnm1.ann1.D0BYI1/arahy.Tifrunner.gnm1.ann1.E2N8S9/arahy.Tifrunner.gnm1.ann1.E7JZMT/arahy.Tifrunner.gnm1.ann1.E8ZNRS/ara…	arahy.00VVAL/arahy.23L0XF/arahy.2GR8KM/arahy.58NQ7F/arahy.696IZN/arahy.B473LU/arahy.BV9JUH/arahy.C9EQNZ/arahy.D0BYI1/arahy.E2N8S9/arahy.E7JZMT/arahy.E8ZNRS/arahy.EE4B44/arahy.GCH8EX/arahy.I16N60/arahy.IEQ39H/arahy.J15ERS/arahy.KH7E26/arahy.VF12WF	19
BP	GO:0009066	aspartate family amino acid metabolic process	3/1297	25/19021	0.241018	0.999999	arahy.Tifrunner.gnm1.ann1.2KW6XR/arahy.Tifrunner.gnm1.ann1.Y8KTYY/arahy.Tifrunner.gnm1.ann1.ZYH4BX	arahy.2KW6XR/arahy.Y8KTYY/arahy.ZYH4BX	3
BP	GO:0006779	porphyrin-containing compound biosynthetic process	4/1297	37/19021	0.243437	0.999999	arahy.Tifrunner.gnm1.ann1.8W8UWC/arahy.Tifrunner.gnm1.ann1.FX45DR/arahy.Tifrunner.gnm1.ann1.S9CZ9A/novel.3371	arahy.8W8UWC/arahy.FX45DR/arahy.S9CZ9A/-	4
BP	GO:0006094	gluconeogenesis	2/1297	14/19021	0.24678	0.999999	arahy.Tifrunner.gnm1.ann1.979X0J/arahy.Tifrunner.gnm1.ann1.DT0NNH	arahy.979X0J/arahy.DT0NNH	2
BP	GO:0006528	asparagine metabolic process	2/1297	14/19021	0.24678	0.999999	arahy.Tifrunner.gnm1.ann1.2KW6XR/arahy.Tifrunner.gnm1.ann1.Y8KTYY	arahy.2KW6XR/arahy.Y8KTYY	2
BP	GO:0006529	asparagine biosynthetic process	2/1297	14/19021	0.24678	0.999999	arahy.Tifrunner.gnm1.ann1.2KW6XR/arahy.Tifrunner.gnm1.ann1.Y8KTYY	arahy.2KW6XR/arahy.Y8KTYY	2
BP	GO:0015696	ammonium transport	2/1297	14/19021	0.24678	0.999999	arahy.Tifrunner.gnm1.ann1.K199Z5/arahy.Tifrunner.gnm1.ann1.UB9N1X	arahy.K199Z5/arahy.UB9N1X	2
BP	GO:0019319	hexose biosynthetic process	2/1297	14/19021	0.24678	0.999999	arahy.Tifrunner.gnm1.ann1.979X0J/arahy.Tifrunner.gnm1.ann1.DT0NNH	arahy.979X0J/arahy.DT0NNH	2
BP	GO:0046364	monosaccharide biosynthetic process	2/1297	14/19021	0.24678	0.999999	arahy.Tifrunner.gnm1.ann1.979X0J/arahy.Tifrunner.gnm1.ann1.DT0NNH	arahy.979X0J/arahy.DT0NNH	2
BP	GO:1901607	alpha-amino acid biosynthetic process	11/1297	129/19021	0.26458	0.999999	arahy.Tifrunner.gnm1.ann1.0KDC5W/arahy.Tifrunner.gnm1.ann1.0VLU0L/arahy.Tifrunner.gnm1.ann1.2DX304/arahy.Tifrunner.gnm1.ann1.2KW6XR/arahy.Tifrunner.gnm1.ann1.71PNNN/arahy.Tifrunner.gnm1.ann1.75SEPN/arahy.Tifrunner.gnm1.ann1.7710RN/arahy.Tifrunner.gnm1.ann1.HA9E1Y/arahy.Tifrunner.gnm1.ann1.L55DKK/arahy.Tifrunner.gnm1.ann1.SZG1V2/arahy.Tifrunner.gnm1.ann1.Y8KTYY	arahy.0KDC5W/arahy.0VLU0L/arahy.2DX304/arahy.2KW6XR/arahy.71PNNN/arahy.75SEPN/arahy.7710RN/arahy.HA9E1Y/arahy.L55DKK/arahy.SZG1V2/arahy.Y8KTYY	11
BP	GO:1901605	alpha-amino acid metabolic process	13/1297	156/19021	0.26652	0.999999	arahy.Tifrunner.gnm1.ann1.0KDC5W/arahy.Tifrunner.gnm1.ann1.0VLU0L/arahy.Tifrunner.gnm1.ann1.2DX304/arahy.Tifrunner.gnm1.ann1.2KW6XR/arahy.Tifrunner.gnm1.ann1.71PNNN/arahy.Tifrunner.gnm1.ann1.75SEPN/arahy.Tifrunner.gnm1.ann1.7710RN/arahy.Tifrunner.gnm1.ann1.HA9E1Y/arahy.Tifrunner.gnm1.ann1.L55DKK/arahy.Tifrunner.gnm1.ann1.L9A6A1/arahy.Tifrunner.gnm1.ann1.SZG1V2/arahy.Tifrunner.gnm1.ann1.Y8KTYY/ara…	arahy.0KDC5W/arahy.0VLU0L/arahy.2DX304/arahy.2KW6XR/arahy.71PNNN/arahy.75SEPN/arahy.7710RN/arahy.HA9E1Y/arahy.L55DKK/arahy.L9A6A1/arahy.SZG1V2/arahy.Y8KTYY/arahy.ZYH4BX	13
BP	GO:0032957	inositol trisphosphate metabolic process	2/1297	15/19021	0.27278	0.999999	arahy.Tifrunner.gnm1.ann1.6KNU8H/arahy.Tifrunner.gnm1.ann1.V1YCRI	arahy.6KNU8H/arahy.V1YCRI	2
BP	GO:0043647	inositol phosphate metabolic process	2/1297	15/19021	0.27278	0.999999	arahy.Tifrunner.gnm1.ann1.6KNU8H/arahy.Tifrunner.gnm1.ann1.V1YCRI	arahy.6KNU8H/arahy.V1YCRI	2
BP	GO:0006099	tricarboxylic acid cycle	3/1297	27/19021	0.278697	0.999999	arahy.Tifrunner.gnm1.ann1.09V7NE/arahy.Tifrunner.gnm1.ann1.3YC2HT/arahy.Tifrunner.gnm1.ann1.7GR9X4	arahy.09V7NE/arahy.3YC2HT/arahy.7GR9X4	3
BP	GO:0006101	citrate metabolic process	3/1297	27/19021	0.278697	0.999999	arahy.Tifrunner.gnm1.ann1.09V7NE/arahy.Tifrunner.gnm1.ann1.3YC2HT/arahy.Tifrunner.gnm1.ann1.7GR9X4	arahy.09V7NE/arahy.3YC2HT/arahy.7GR9X4	3
BP	GO:0009095	aromatic amino acid family biosynthetic process, prephenate pathway	3/1297	27/19021	0.278697	0.999999	arahy.Tifrunner.gnm1.ann1.0VLU0L/arahy.Tifrunner.gnm1.ann1.71PNNN/arahy.Tifrunner.gnm1.ann1.SZG1V2	arahy.0VLU0L/arahy.71PNNN/arahy.SZG1V2	3
BP	GO:0016999	antibiotic metabolic process	3/1297	27/19021	0.278697	0.999999	arahy.Tifrunner.gnm1.ann1.09V7NE/arahy.Tifrunner.gnm1.ann1.3YC2HT/arahy.Tifrunner.gnm1.ann1.7GR9X4	arahy.09V7NE/arahy.3YC2HT/arahy.7GR9X4	3
BP	GO:0046351	disaccharide biosynthetic process	5/1297	52/19021	0.279893	0.999999	arahy.Tifrunner.gnm1.ann1.0S0AWB/arahy.Tifrunner.gnm1.ann1.A0DAR9/arahy.Tifrunner.gnm1.ann1.C51V2Y/arahy.Tifrunner.gnm1.ann1.CK7SVG/arahy.Tifrunner.gnm1.ann1.FTDL1P	arahy.0S0AWB/arahy.A0DAR9/arahy.C51V2Y/arahy.CK7SVG/arahy.FTDL1P	5
BP	GO:0022411	cellular component disassembly	3/1297	28/19021	0.297748	0.999999	arahy.Tifrunner.gnm1.ann1.69M8FP/arahy.Tifrunner.gnm1.ann1.FP1HKG/novel.1313	arahy.69M8FP/arahy.FP1HKG/-	3
BP	GO:0032984	protein-containing complex disassembly	3/1297	28/19021	0.297748	0.999999	arahy.Tifrunner.gnm1.ann1.69M8FP/arahy.Tifrunner.gnm1.ann1.FP1HKG/novel.1313	arahy.69M8FP/arahy.FP1HKG/-	3
BP	GO:0043624	cellular protein complex disassembly	3/1297	28/19021	0.297748	0.999999	arahy.Tifrunner.gnm1.ann1.69M8FP/arahy.Tifrunner.gnm1.ann1.FP1HKG/novel.1313	arahy.69M8FP/arahy.FP1HKG/-	3
BP	GO:0015693	magnesium ion transport	3/1297	29/19021	0.316866	0.999999	arahy.Tifrunner.gnm1.ann1.3E1BT5/arahy.Tifrunner.gnm1.ann1.JH6WNL/arahy.Tifrunner.gnm1.ann1.Q8TRDX	arahy.3E1BT5/arahy.JH6WNL/arahy.Q8TRDX	3
BP	GO:0008652	cellular amino acid biosynthetic process	12/1297	149/19021	0.317597	0.999999	arahy.Tifrunner.gnm1.ann1.0KDC5W/arahy.Tifrunner.gnm1.ann1.0VLU0L/arahy.Tifrunner.gnm1.ann1.2DX304/arahy.Tifrunner.gnm1.ann1.2KW6XR/arahy.Tifrunner.gnm1.ann1.3R4QA9/arahy.Tifrunner.gnm1.ann1.71PNNN/arahy.Tifrunner.gnm1.ann1.75SEPN/arahy.Tifrunner.gnm1.ann1.7710RN/arahy.Tifrunner.gnm1.ann1.HA9E1Y/arahy.Tifrunner.gnm1.ann1.L55DKK/arahy.Tifrunner.gnm1.ann1.SZG1V2/arahy.Tifrunner.gnm1.ann1.Y8KTYY	arahy.0KDC5W/arahy.0VLU0L/arahy.2DX304/arahy.2KW6XR/arahy.3R4QA9/arahy.71PNNN/arahy.75SEPN/arahy.7710RN/arahy.HA9E1Y/arahy.L55DKK/arahy.SZG1V2/arahy.Y8KTYY	12
BP	GO:0015980	energy derivation by oxidation of organic compounds	5/1297	55/19021	0.320598	0.999999	arahy.Tifrunner.gnm1.ann1.09V7NE/arahy.Tifrunner.gnm1.ann1.3YC2HT/arahy.Tifrunner.gnm1.ann1.7GR9X4/arahy.Tifrunner.gnm1.ann1.B5AM0N/novel.5041	arahy.09V7NE/arahy.3YC2HT/arahy.7GR9X4/arahy.B5AM0N/-	5
BP	GO:0045333	cellular respiration	5/1297	55/19021	0.320598	0.999999	arahy.Tifrunner.gnm1.ann1.09V7NE/arahy.Tifrunner.gnm1.ann1.3YC2HT/arahy.Tifrunner.gnm1.ann1.7GR9X4/arahy.Tifrunner.gnm1.ann1.B5AM0N/novel.5041	arahy.09V7NE/arahy.3YC2HT/arahy.7GR9X4/arahy.B5AM0N/-	5
BP	GO:0009309	amine biosynthetic process	2/1297	17/19021	0.32454	0.999999	arahy.Tifrunner.gnm1.ann1.0034KJ/novel.4023	arahy.0034KJ/-	2
BP	GO:0016197	endosomal transport	2/1297	17/19021	0.32454	0.999999	arahy.Tifrunner.gnm1.ann1.386S4Z/arahy.Tifrunner.gnm1.ann1.89LBMG	arahy.386S4Z/arahy.89LBMG	2
BP	GO:0016482	cytosolic transport	2/1297	17/19021	0.32454	0.999999	arahy.Tifrunner.gnm1.ann1.386S4Z/arahy.Tifrunner.gnm1.ann1.89LBMG	arahy.386S4Z/arahy.89LBMG	2
BP	GO:0042147	retrograde transport, endosome to Golgi	2/1297	17/19021	0.32454	0.999999	arahy.Tifrunner.gnm1.ann1.386S4Z/arahy.Tifrunner.gnm1.ann1.89LBMG	arahy.386S4Z/arahy.89LBMG	2
BP	GO:0042168	heme metabolic process	2/1297	17/19021	0.32454	0.999999	arahy.Tifrunner.gnm1.ann1.8W8UWC/arahy.Tifrunner.gnm1.ann1.FX45DR	arahy.8W8UWC/arahy.FX45DR	2
BP	GO:0042401	cellular biogenic amine biosynthetic process	2/1297	17/19021	0.32454	0.999999	arahy.Tifrunner.gnm1.ann1.0034KJ/novel.4023	arahy.0034KJ/-	2
BP	GO:0043648	dicarboxylic acid metabolic process	2/1297	17/19021	0.32454	0.999999	arahy.Tifrunner.gnm1.ann1.6AEW1J/arahy.Tifrunner.gnm1.ann1.C0Q7J8	arahy.6AEW1J/arahy.C0Q7J8	2
BP	GO:0019310	inositol catabolic process	3/1297	30/19021	0.336002	0.999999	arahy.Tifrunner.gnm1.ann1.6E02AJ/arahy.Tifrunner.gnm1.ann1.ELH53L/arahy.Tifrunner.gnm1.ann1.Z1CJI9	arahy.6E02AJ/arahy.ELH53L/arahy.Z1CJI9	3
BP	GO:0044275	cellular carbohydrate catabolic process	3/1297	30/19021	0.336002	0.999999	arahy.Tifrunner.gnm1.ann1.6E02AJ/arahy.Tifrunner.gnm1.ann1.ELH53L/arahy.Tifrunner.gnm1.ann1.Z1CJI9	arahy.6E02AJ/arahy.ELH53L/arahy.Z1CJI9	3
BP	GO:0046164	alcohol catabolic process	3/1297	30/19021	0.336002	0.999999	arahy.Tifrunner.gnm1.ann1.6E02AJ/arahy.Tifrunner.gnm1.ann1.ELH53L/arahy.Tifrunner.gnm1.ann1.Z1CJI9	arahy.6E02AJ/arahy.ELH53L/arahy.Z1CJI9	3
BP	GO:0046174	polyol catabolic process	3/1297	30/19021	0.336002	0.999999	arahy.Tifrunner.gnm1.ann1.6E02AJ/arahy.Tifrunner.gnm1.ann1.ELH53L/arahy.Tifrunner.gnm1.ann1.Z1CJI9	arahy.6E02AJ/arahy.ELH53L/arahy.Z1CJI9	3
BP	GO:1901616	organic hydroxy compound catabolic process	3/1297	30/19021	0.336002	0.999999	arahy.Tifrunner.gnm1.ann1.6E02AJ/arahy.Tifrunner.gnm1.ann1.ELH53L/arahy.Tifrunner.gnm1.ann1.Z1CJI9	arahy.6E02AJ/arahy.ELH53L/arahy.Z1CJI9	3
BP	GO:0009767	photosynthetic electron transport chain	4/1297	43/19021	0.336876	0.999999	arahy.Tifrunner.gnm1.ann1.0R479N/arahy.Tifrunner.gnm1.ann1.0W708Z/arahy.Tifrunner.gnm1.ann1.6C48SL/arahy.Tifrunner.gnm1.ann1.MX15H0	arahy.0R479N/arahy.0W708Z/arahy.6C48SL/arahy.MX15H0	4
BP	GO:0015074	DNA integration	6/1297	70/19021	0.342706	0.999999	novel.1144/novel.1559/novel.1660/novel.2544/novel.2998/novel.4574	-/-/-/-/-/-	6
BP	GO:1901615	organic hydroxy compound metabolic process	6/1297	70/19021	0.342706	0.999999	arahy.Tifrunner.gnm1.ann1.6E02AJ/arahy.Tifrunner.gnm1.ann1.6KNU8H/arahy.Tifrunner.gnm1.ann1.9U2L6D/arahy.Tifrunner.gnm1.ann1.ELH53L/arahy.Tifrunner.gnm1.ann1.V1YCRI/arahy.Tifrunner.gnm1.ann1.Z1CJI9	arahy.6E02AJ/arahy.6KNU8H/arahy.9U2L6D/arahy.ELH53L/arahy.V1YCRI/arahy.Z1CJI9	6
BP	GO:0006771	riboflavin metabolic process	2/1297	18/19021	0.350087	0.999999	arahy.Tifrunner.gnm1.ann1.537LAH/arahy.Tifrunner.gnm1.ann1.66TKXZ	arahy.537LAH/arahy.66TKXZ	2
BP	GO:0009231	riboflavin biosynthetic process	2/1297	18/19021	0.350087	0.999999	arahy.Tifrunner.gnm1.ann1.537LAH/arahy.Tifrunner.gnm1.ann1.66TKXZ	arahy.537LAH/arahy.66TKXZ	2
BP	GO:0010035	response to inorganic substance	2/1297	18/19021	0.350087	0.999999	arahy.Tifrunner.gnm1.ann1.4JU6QM/arahy.Tifrunner.gnm1.ann1.DA1J6X	arahy.4JU6QM/arahy.DA1J6X	2
BP	GO:0042726	flavin-containing compound metabolic process	2/1297	18/19021	0.350087	0.999999	arahy.Tifrunner.gnm1.ann1.537LAH/arahy.Tifrunner.gnm1.ann1.66TKXZ	arahy.537LAH/arahy.66TKXZ	2
BP	GO:0042727	flavin-containing compound biosynthetic process	2/1297	18/19021	0.350087	0.999999	arahy.Tifrunner.gnm1.ann1.537LAH/arahy.Tifrunner.gnm1.ann1.66TKXZ	arahy.537LAH/arahy.66TKXZ	2
BP	GO:0033865	nucleoside bisphosphate metabolic process	3/1297	31/19021	0.355107	0.999999	arahy.Tifrunner.gnm1.ann1.5JT6XN/arahy.Tifrunner.gnm1.ann1.FHBJ1H/novel.2571	arahy.5JT6XN/arahy.FHBJ1H/-	3
BP	GO:0033875	ribonucleoside bisphosphate metabolic process	3/1297	31/19021	0.355107	0.999999	arahy.Tifrunner.gnm1.ann1.5JT6XN/arahy.Tifrunner.gnm1.ann1.FHBJ1H/novel.2571	arahy.5JT6XN/arahy.FHBJ1H/-	3
BP	GO:0034032	purine nucleoside bisphosphate metabolic process	3/1297	31/19021	0.355107	0.999999	arahy.Tifrunner.gnm1.ann1.5JT6XN/arahy.Tifrunner.gnm1.ann1.FHBJ1H/novel.2571	arahy.5JT6XN/arahy.FHBJ1H/-	3
BP	GO:0070838	divalent metal ion transport	3/1297	31/19021	0.355107	0.999999	arahy.Tifrunner.gnm1.ann1.3E1BT5/arahy.Tifrunner.gnm1.ann1.JH6WNL/arahy.Tifrunner.gnm1.ann1.Q8TRDX	arahy.3E1BT5/arahy.JH6WNL/arahy.Q8TRDX	3
BP	GO:0072511	divalent inorganic cation transport	3/1297	31/19021	0.355107	0.999999	arahy.Tifrunner.gnm1.ann1.3E1BT5/arahy.Tifrunner.gnm1.ann1.JH6WNL/arahy.Tifrunner.gnm1.ann1.Q8TRDX	arahy.3E1BT5/arahy.JH6WNL/arahy.Q8TRDX	3
BP	GO:0045786	negative regulation of cell cycle	2/1297	19/19021	0.375293	0.999999	arahy.Tifrunner.gnm1.ann1.DEJ7H2/arahy.Tifrunner.gnm1.ann1.U4YTZL	arahy.DEJ7H2/arahy.U4YTZL	2
BP	GO:0009312	oligosaccharide biosynthetic process	5/1297	59/19021	0.375739	0.999999	arahy.Tifrunner.gnm1.ann1.0S0AWB/arahy.Tifrunner.gnm1.ann1.A0DAR9/arahy.Tifrunner.gnm1.ann1.C51V2Y/arahy.Tifrunner.gnm1.ann1.CK7SVG/arahy.Tifrunner.gnm1.ann1.FTDL1P	arahy.0S0AWB/arahy.A0DAR9/arahy.C51V2Y/arahy.CK7SVG/arahy.FTDL1P	5
BP	GO:0006066	alcohol metabolic process	5/1297	60/19021	0.389556	0.999999	arahy.Tifrunner.gnm1.ann1.6E02AJ/arahy.Tifrunner.gnm1.ann1.6KNU8H/arahy.Tifrunner.gnm1.ann1.ELH53L/arahy.Tifrunner.gnm1.ann1.V1YCRI/arahy.Tifrunner.gnm1.ann1.Z1CJI9	arahy.6E02AJ/arahy.6KNU8H/arahy.ELH53L/arahy.V1YCRI/arahy.Z1CJI9	5
BP	GO:0019751	polyol metabolic process	5/1297	60/19021	0.389556	0.999999	arahy.Tifrunner.gnm1.ann1.6E02AJ/arahy.Tifrunner.gnm1.ann1.6KNU8H/arahy.Tifrunner.gnm1.ann1.ELH53L/arahy.Tifrunner.gnm1.ann1.V1YCRI/arahy.Tifrunner.gnm1.ann1.Z1CJI9	arahy.6E02AJ/arahy.6KNU8H/arahy.ELH53L/arahy.V1YCRI/arahy.Z1CJI9	5
BP	GO:0009308	amine metabolic process	6/1297	74/19021	0.392301	0.999999	arahy.Tifrunner.gnm1.ann1.0034KJ/arahy.Tifrunner.gnm1.ann1.8DR635/arahy.Tifrunner.gnm1.ann1.E69B57/arahy.Tifrunner.gnm1.ann1.EMWD5T/arahy.Tifrunner.gnm1.ann1.WS32QH/novel.4023	arahy.0034KJ/arahy.8DR635/arahy.E69B57/arahy.EMWD5T/arahy.WS32QH/-	6
BP	GO:0006260	DNA replication	10/1297	130/19021	0.393941	0.999999	arahy.Tifrunner.gnm1.ann1.0P0L33/arahy.Tifrunner.gnm1.ann1.2R0HNS/arahy.Tifrunner.gnm1.ann1.4W3SCV/arahy.Tifrunner.gnm1.ann1.E9LA23/arahy.Tifrunner.gnm1.ann1.FEJ64N/arahy.Tifrunner.gnm1.ann1.H7L4UV/arahy.Tifrunner.gnm1.ann1.N36HW8/arahy.Tifrunner.gnm1.ann1.S9CZ9A/arahy.Tifrunner.gnm1.ann1.V9CB21/novel.5170	arahy.0P0L33/arahy.2R0HNS/arahy.4W3SCV/arahy.E9LA23/arahy.FEJ64N/arahy.H7L4UV/arahy.N36HW8/arahy.S9CZ9A/arahy.V9CB21/-	10
BP	GO:0006778	porphyrin-containing compound metabolic process	4/1297	47/19021	0.400144	0.999999	arahy.Tifrunner.gnm1.ann1.8W8UWC/arahy.Tifrunner.gnm1.ann1.FX45DR/arahy.Tifrunner.gnm1.ann1.S9CZ9A/novel.3371	arahy.8W8UWC/arahy.FX45DR/arahy.S9CZ9A/-	4
BP	GO:0006020	inositol metabolic process	3/1297	34/19021	0.41182	0.999999	arahy.Tifrunner.gnm1.ann1.6E02AJ/arahy.Tifrunner.gnm1.ann1.ELH53L/arahy.Tifrunner.gnm1.ann1.Z1CJI9	arahy.6E02AJ/arahy.ELH53L/arahy.Z1CJI9	3
BP	GO:0046486	glycerolipid metabolic process	10/1297	137/19021	0.45921	0.999999	arahy.Tifrunner.gnm1.ann1.4R2B5R/arahy.Tifrunner.gnm1.ann1.8Y4891/arahy.Tifrunner.gnm1.ann1.9WJW1L/arahy.Tifrunner.gnm1.ann1.B5R5MF/arahy.Tifrunner.gnm1.ann1.DCBE83/arahy.Tifrunner.gnm1.ann1.GM1YIR/arahy.Tifrunner.gnm1.ann1.IK43K5/arahy.Tifrunner.gnm1.ann1.J3RNWS/arahy.Tifrunner.gnm1.ann1.T6U2EX/arahy.Tifrunner.gnm1.ann1.U4QVWL	arahy.4R2B5R/arahy.8Y4891/arahy.9WJW1L/arahy.B5R5MF/arahy.DCBE83/arahy.GM1YIR/arahy.IK43K5/arahy.J3RNWS/arahy.T6U2EX/arahy.U4QVWL	10
BP	GO:0007017	microtubule-based process	14/1297	195/19021	0.460786	0.999999	arahy.Tifrunner.gnm1.ann1.029WE6/arahy.Tifrunner.gnm1.ann1.46GERB/arahy.Tifrunner.gnm1.ann1.8XZZ1K/arahy.Tifrunner.gnm1.ann1.EWVD58/arahy.Tifrunner.gnm1.ann1.IRA02K/arahy.Tifrunner.gnm1.ann1.ISPD6P/arahy.Tifrunner.gnm1.ann1.J41PYN/arahy.Tifrunner.gnm1.ann1.JU456M/arahy.Tifrunner.gnm1.ann1.MDZ95R/arahy.Tifrunner.gnm1.ann1.R7YZCH/arahy.Tifrunner.gnm1.ann1.U041LV/arahy.Tifrunner.gnm1.ann1.U2Q4B5/ara…	arahy.029WE6/arahy.46GERB/arahy.8XZZ1K/arahy.EWVD58/arahy.IRA02K/arahy.ISPD6P/arahy.J41PYN/arahy.JU456M/arahy.MDZ95R/arahy.R7YZCH/arahy.U041LV/arahy.U2Q4B5/arahy.VZZJ8Q/arahy.XX0NXH	14
BP	GO:0009719	response to endogenous stimulus	11/1297	152/19021	0.464201	0.999999	arahy.Tifrunner.gnm1.ann1.1RT5K2/arahy.Tifrunner.gnm1.ann1.6494R5/arahy.Tifrunner.gnm1.ann1.E98N96/arahy.Tifrunner.gnm1.ann1.KCTF4J/arahy.Tifrunner.gnm1.ann1.MIX90M/arahy.Tifrunner.gnm1.ann1.QS7QR3/arahy.Tifrunner.gnm1.ann1.SK3GF7/arahy.Tifrunner.gnm1.ann1.TXU7QT/arahy.Tifrunner.gnm1.ann1.Y1X04L/novel.202/novel.4290	arahy.1RT5K2/arahy.6494R5/arahy.E98N96/arahy.KCTF4J/arahy.MIX90M/arahy.QS7QR3/arahy.SK3GF7/arahy.TXU7QT/arahy.Y1X04L/-/-	11
BP	GO:0009725	response to hormone	11/1297	152/19021	0.464201	0.999999	arahy.Tifrunner.gnm1.ann1.1RT5K2/arahy.Tifrunner.gnm1.ann1.6494R5/arahy.Tifrunner.gnm1.ann1.E98N96/arahy.Tifrunner.gnm1.ann1.KCTF4J/arahy.Tifrunner.gnm1.ann1.MIX90M/arahy.Tifrunner.gnm1.ann1.QS7QR3/arahy.Tifrunner.gnm1.ann1.SK3GF7/arahy.Tifrunner.gnm1.ann1.TXU7QT/arahy.Tifrunner.gnm1.ann1.Y1X04L/novel.202/novel.4290	arahy.1RT5K2/arahy.6494R5/arahy.E98N96/arahy.KCTF4J/arahy.MIX90M/arahy.QS7QR3/arahy.SK3GF7/arahy.TXU7QT/arahy.Y1X04L/-/-	11
BP	GO:0010033	response to organic substance	11/1297	152/19021	0.464201	0.999999	arahy.Tifrunner.gnm1.ann1.1RT5K2/arahy.Tifrunner.gnm1.ann1.6494R5/arahy.Tifrunner.gnm1.ann1.E98N96/arahy.Tifrunner.gnm1.ann1.KCTF4J/arahy.Tifrunner.gnm1.ann1.MIX90M/arahy.Tifrunner.gnm1.ann1.QS7QR3/arahy.Tifrunner.gnm1.ann1.SK3GF7/arahy.Tifrunner.gnm1.ann1.TXU7QT/arahy.Tifrunner.gnm1.ann1.Y1X04L/novel.202/novel.4290	arahy.1RT5K2/arahy.6494R5/arahy.E98N96/arahy.KCTF4J/arahy.MIX90M/arahy.QS7QR3/arahy.SK3GF7/arahy.TXU7QT/arahy.Y1X04L/-/-	11
BP	GO:0000096	sulfur amino acid metabolic process	2/1297	23/19021	0.471429	0.999999	arahy.Tifrunner.gnm1.ann1.2DX304/arahy.Tifrunner.gnm1.ann1.ZYH4BX	arahy.2DX304/arahy.ZYH4BX	2
BP	GO:0009067	aspartate family amino acid biosynthetic process	2/1297	23/19021	0.471429	0.999999	arahy.Tifrunner.gnm1.ann1.2KW6XR/arahy.Tifrunner.gnm1.ann1.Y8KTYY	arahy.2KW6XR/arahy.Y8KTYY	2
BP	GO:0046148	pigment biosynthetic process	2/1297	23/19021	0.471429	0.999999	arahy.Tifrunner.gnm1.ann1.8W8UWC/arahy.Tifrunner.gnm1.ann1.FX45DR	arahy.8W8UWC/arahy.FX45DR	2
BP	GO:0003333	amino acid transmembrane transport	4/1297	52/19021	0.477474	0.999999	arahy.Tifrunner.gnm1.ann1.3IGY6I/arahy.Tifrunner.gnm1.ann1.450ZWJ/arahy.Tifrunner.gnm1.ann1.L9NF1I/arahy.Tifrunner.gnm1.ann1.TJZR4S	arahy.3IGY6I/arahy.450ZWJ/arahy.L9NF1I/arahy.TJZR4S	4
BP	GO:0006865	amino acid transport	4/1297	52/19021	0.477474	0.999999	arahy.Tifrunner.gnm1.ann1.3IGY6I/arahy.Tifrunner.gnm1.ann1.450ZWJ/arahy.Tifrunner.gnm1.ann1.L9NF1I/arahy.Tifrunner.gnm1.ann1.TJZR4S	arahy.3IGY6I/arahy.450ZWJ/arahy.L9NF1I/arahy.TJZR4S	4
BP	GO:0010638	positive regulation of organelle organization	2/1297	24/19021	0.494059	0.999999	arahy.Tifrunner.gnm1.ann1.U2Q4B5/arahy.Tifrunner.gnm1.ann1.VZZJ8Q	arahy.U2Q4B5/arahy.VZZJ8Q	2
BP	GO:0031334	positive regulation of protein complex assembly	2/1297	24/19021	0.494059	0.999999	arahy.Tifrunner.gnm1.ann1.U2Q4B5/arahy.Tifrunner.gnm1.ann1.VZZJ8Q	arahy.U2Q4B5/arahy.VZZJ8Q	2
BP	GO:0032273	positive regulation of protein polymerization	2/1297	24/19021	0.494059	0.999999	arahy.Tifrunner.gnm1.ann1.U2Q4B5/arahy.Tifrunner.gnm1.ann1.VZZJ8Q	arahy.U2Q4B5/arahy.VZZJ8Q	2
BP	GO:0044089	positive regulation of cellular component biogenesis	2/1297	24/19021	0.494059	0.999999	arahy.Tifrunner.gnm1.ann1.U2Q4B5/arahy.Tifrunner.gnm1.ann1.VZZJ8Q	arahy.U2Q4B5/arahy.VZZJ8Q	2
BP	GO:0051495	positive regulation of cytoskeleton organization	2/1297	24/19021	0.494059	0.999999	arahy.Tifrunner.gnm1.ann1.U2Q4B5/arahy.Tifrunner.gnm1.ann1.VZZJ8Q	arahy.U2Q4B5/arahy.VZZJ8Q	2
BP	GO:1902905	positive regulation of supramolecular fiber organization	2/1297	24/19021	0.494059	0.999999	arahy.Tifrunner.gnm1.ann1.U2Q4B5/arahy.Tifrunner.gnm1.ann1.VZZJ8Q	arahy.U2Q4B5/arahy.VZZJ8Q	2
BP	GO:0008610	lipid biosynthetic process	21/1297	303/19021	0.501894	0.999999	arahy.Tifrunner.gnm1.ann1.00UVWE/arahy.Tifrunner.gnm1.ann1.4105RR/arahy.Tifrunner.gnm1.ann1.4R2B5R/arahy.Tifrunner.gnm1.ann1.9WJW1L/arahy.Tifrunner.gnm1.ann1.AYAJ7Z/arahy.Tifrunner.gnm1.ann1.B5R5MF/arahy.Tifrunner.gnm1.ann1.CT5VFU/arahy.Tifrunner.gnm1.ann1.DCBE83/arahy.Tifrunner.gnm1.ann1.GM1YIR/arahy.Tifrunner.gnm1.ann1.HAI9AH/arahy.Tifrunner.gnm1.ann1.I8IQWM/arahy.Tifrunner.gnm1.ann1.I8UD53/ara…	arahy.00UVWE/arahy.4105RR/arahy.4R2B5R/arahy.9WJW1L/arahy.AYAJ7Z/arahy.B5R5MF/arahy.CT5VFU/arahy.DCBE83/arahy.GM1YIR/arahy.HAI9AH/arahy.I8IQWM/arahy.I8UD53/arahy.IK43K5/arahy.J3RNWS/arahy.JJP1G0/arahy.MFDH98/arahy.NFP3PK/arahy.QU1D1P/arahy.RLQ8YA/arahy.T6U2EX/arahy.W4S514	21
BP	GO:0006006	glucose metabolic process	3/1297	39/19021	0.502278	0.999999	arahy.Tifrunner.gnm1.ann1.979X0J/arahy.Tifrunner.gnm1.ann1.DT0NNH/novel.327	arahy.979X0J/arahy.DT0NNH/-	3
BP	GO:0009073	aromatic amino acid family biosynthetic process	3/1297	39/19021	0.502278	0.999999	arahy.Tifrunner.gnm1.ann1.0VLU0L/arahy.Tifrunner.gnm1.ann1.71PNNN/arahy.Tifrunner.gnm1.ann1.SZG1V2	arahy.0VLU0L/arahy.71PNNN/arahy.SZG1V2	3
BP	GO:0009605	response to external stimulus	3/1297	39/19021	0.502278	0.999999	arahy.Tifrunner.gnm1.ann1.NJY7IU/arahy.Tifrunner.gnm1.ann1.UE6XF8/arahy.Tifrunner.gnm1.ann1.Y1AR9V	arahy.NJY7IU/arahy.UE6XF8/arahy.Y1AR9V	3
BP	GO:0006790	sulfur compound metabolic process	6/1297	83/19021	0.502371	0.999999	arahy.Tifrunner.gnm1.ann1.2DX304/arahy.Tifrunner.gnm1.ann1.C9Y7N1/arahy.Tifrunner.gnm1.ann1.I49WQS/arahy.Tifrunner.gnm1.ann1.P6SB2Z/arahy.Tifrunner.gnm1.ann1.Y0PJVS/arahy.Tifrunner.gnm1.ann1.ZYH4BX	arahy.2DX304/arahy.C9Y7N1/arahy.I49WQS/arahy.P6SB2Z/arahy.Y0PJVS/arahy.ZYH4BX	6
BP	GO:0006465	signal peptide processing	1/1297	10/19021	0.506589	0.999999	arahy.Tifrunner.gnm1.ann1.515IAB	arahy.515IAB	1
BP	GO:0006814	sodium ion transport	1/1297	10/19021	0.506589	0.999999	arahy.Tifrunner.gnm1.ann1.GHW2P2	arahy.GHW2P2	1
BP	GO:0008643	carbohydrate transport	1/1297	10/19021	0.506589	0.999999	arahy.Tifrunner.gnm1.ann1.74EJA4	arahy.74EJA4	1
BP	GO:0015689	molybdate ion transport	1/1297	10/19021	0.506589	0.999999	arahy.Tifrunner.gnm1.ann1.1ZHN64	arahy.1ZHN64	1
BP	GO:0005985	sucrose metabolic process	2/1297	25/19021	0.516062	0.999999	arahy.Tifrunner.gnm1.ann1.18JCSN/arahy.Tifrunner.gnm1.ann1.LC98AP	arahy.18JCSN/arahy.LC98AP	2
BP	GO:0006721	terpenoid metabolic process	2/1297	25/19021	0.516062	0.999999	arahy.Tifrunner.gnm1.ann1.00UVWE/arahy.Tifrunner.gnm1.ann1.I8UD53	arahy.00UVWE/arahy.I8UD53	2
BP	GO:0016114	terpenoid biosynthetic process	2/1297	25/19021	0.516062	0.999999	arahy.Tifrunner.gnm1.ann1.00UVWE/arahy.Tifrunner.gnm1.ann1.I8UD53	arahy.00UVWE/arahy.I8UD53	2
BP	GO:0033014	tetrapyrrole biosynthetic process	5/1297	70/19021	0.52409	0.999999	arahy.Tifrunner.gnm1.ann1.1FY4ZR/arahy.Tifrunner.gnm1.ann1.8W8UWC/arahy.Tifrunner.gnm1.ann1.FX45DR/arahy.Tifrunner.gnm1.ann1.S9CZ9A/novel.3371	arahy.1FY4ZR/arahy.8W8UWC/arahy.FX45DR/arahy.S9CZ9A/-	5
BP	GO:0006928	movement of cell or subcellular component	10/1297	145/19021	0.532272	0.999999	arahy.Tifrunner.gnm1.ann1.029WE6/arahy.Tifrunner.gnm1.ann1.46GERB/arahy.Tifrunner.gnm1.ann1.EWVD58/arahy.Tifrunner.gnm1.ann1.IRA02K/arahy.Tifrunner.gnm1.ann1.ISPD6P/arahy.Tifrunner.gnm1.ann1.J41PYN/arahy.Tifrunner.gnm1.ann1.JU456M/arahy.Tifrunner.gnm1.ann1.MDZ95R/arahy.Tifrunner.gnm1.ann1.R7YZCH/arahy.Tifrunner.gnm1.ann1.U041LV	arahy.029WE6/arahy.46GERB/arahy.EWVD58/arahy.IRA02K/arahy.ISPD6P/arahy.J41PYN/arahy.JU456M/arahy.MDZ95R/arahy.R7YZCH/arahy.U041LV	10
BP	GO:0007018	microtubule-based movement	10/1297	145/19021	0.532272	0.999999	arahy.Tifrunner.gnm1.ann1.029WE6/arahy.Tifrunner.gnm1.ann1.46GERB/arahy.Tifrunner.gnm1.ann1.EWVD58/arahy.Tifrunner.gnm1.ann1.IRA02K/arahy.Tifrunner.gnm1.ann1.ISPD6P/arahy.Tifrunner.gnm1.ann1.J41PYN/arahy.Tifrunner.gnm1.ann1.JU456M/arahy.Tifrunner.gnm1.ann1.MDZ95R/arahy.Tifrunner.gnm1.ann1.R7YZCH/arahy.Tifrunner.gnm1.ann1.U041LV	arahy.029WE6/arahy.46GERB/arahy.EWVD58/arahy.IRA02K/arahy.ISPD6P/arahy.J41PYN/arahy.JU456M/arahy.MDZ95R/arahy.R7YZCH/arahy.U041LV	10
BP	GO:0009052	pentose-phosphate shunt, non-oxidative branch	1/1297	11/19021	0.540251	0.999999	novel.2171	-	1
BP	GO:0009081	branched-chain amino acid metabolic process	1/1297	11/19021	0.540251	0.999999	arahy.Tifrunner.gnm1.ann1.3R4QA9	arahy.3R4QA9	1
BP	GO:0009082	branched-chain amino acid biosynthetic process	1/1297	11/19021	0.540251	0.999999	arahy.Tifrunner.gnm1.ann1.3R4QA9	arahy.3R4QA9	1
BP	GO:0019321	pentose metabolic process	1/1297	11/19021	0.540251	0.999999	arahy.Tifrunner.gnm1.ann1.TTFN2L	arahy.TTFN2L	1
BP	GO:0019566	arabinose metabolic process	1/1297	11/19021	0.540251	0.999999	arahy.Tifrunner.gnm1.ann1.TTFN2L	arahy.TTFN2L	1
BP	GO:0046373	L-arabinose metabolic process	1/1297	11/19021	0.540251	0.999999	arahy.Tifrunner.gnm1.ann1.TTFN2L	arahy.TTFN2L	1
BP	GO:0051205	protein insertion into membrane	1/1297	11/19021	0.540251	0.999999	arahy.Tifrunner.gnm1.ann1.R32419	arahy.R32419	1
BP	GO:0019684	photosynthesis, light reaction	4/1297	57/19021	0.550646	0.999999	arahy.Tifrunner.gnm1.ann1.0R479N/arahy.Tifrunner.gnm1.ann1.0W708Z/arahy.Tifrunner.gnm1.ann1.6C48SL/arahy.Tifrunner.gnm1.ann1.MX15H0	arahy.0R479N/arahy.0W708Z/arahy.6C48SL/arahy.MX15H0	4
BP	GO:0000723	telomere maintenance	1/1297	12/19021	0.571619	0.999999	novel.371	-	1
BP	GO:0007031	peroxisome organization	1/1297	12/19021	0.571619	0.999999	arahy.Tifrunner.gnm1.ann1.DE38H7	arahy.DE38H7	1
BP	GO:0032200	telomere organization	1/1297	12/19021	0.571619	0.999999	novel.371	-	1
BP	GO:0060249	anatomical structure homeostasis	1/1297	12/19021	0.571619	0.999999	novel.371	-	1
BP	GO:0006576	cellular biogenic amine metabolic process	2/1297	28/19021	0.578147	0.999999	arahy.Tifrunner.gnm1.ann1.0034KJ/novel.4023	arahy.0034KJ/-	2
BP	GO:0032271	regulation of protein polymerization	2/1297	28/19021	0.578147	0.999999	arahy.Tifrunner.gnm1.ann1.U2Q4B5/arahy.Tifrunner.gnm1.ann1.VZZJ8Q	arahy.U2Q4B5/arahy.VZZJ8Q	2
BP	GO:0043254	regulation of protein complex assembly	2/1297	28/19021	0.578147	0.999999	arahy.Tifrunner.gnm1.ann1.U2Q4B5/arahy.Tifrunner.gnm1.ann1.VZZJ8Q	arahy.U2Q4B5/arahy.VZZJ8Q	2
BP	GO:0044106	cellular amine metabolic process	2/1297	28/19021	0.578147	0.999999	arahy.Tifrunner.gnm1.ann1.0034KJ/novel.4023	arahy.0034KJ/-	2
BP	GO:0051130	positive regulation of cellular component organization	2/1297	28/19021	0.578147	0.999999	arahy.Tifrunner.gnm1.ann1.U2Q4B5/arahy.Tifrunner.gnm1.ann1.VZZJ8Q	arahy.U2Q4B5/arahy.VZZJ8Q	2
BP	GO:0051258	protein polymerization	2/1297	28/19021	0.578147	0.999999	arahy.Tifrunner.gnm1.ann1.U2Q4B5/arahy.Tifrunner.gnm1.ann1.VZZJ8Q	arahy.U2Q4B5/arahy.VZZJ8Q	2
BP	GO:0051493	regulation of cytoskeleton organization	2/1297	28/19021	0.578147	0.999999	arahy.Tifrunner.gnm1.ann1.U2Q4B5/arahy.Tifrunner.gnm1.ann1.VZZJ8Q	arahy.U2Q4B5/arahy.VZZJ8Q	2
BP	GO:0097435	supramolecular fiber organization	2/1297	28/19021	0.578147	0.999999	arahy.Tifrunner.gnm1.ann1.U2Q4B5/arahy.Tifrunner.gnm1.ann1.VZZJ8Q	arahy.U2Q4B5/arahy.VZZJ8Q	2
BP	GO:1902903	regulation of supramolecular fiber organization	2/1297	28/19021	0.578147	0.999999	arahy.Tifrunner.gnm1.ann1.U2Q4B5/arahy.Tifrunner.gnm1.ann1.VZZJ8Q	arahy.U2Q4B5/arahy.VZZJ8Q	2
BP	GO:0016052	carbohydrate catabolic process	10/1297	151/19021	0.584742	0.999999	arahy.Tifrunner.gnm1.ann1.0V89VS/arahy.Tifrunner.gnm1.ann1.34GL3D/arahy.Tifrunner.gnm1.ann1.60DV95/arahy.Tifrunner.gnm1.ann1.6E02AJ/arahy.Tifrunner.gnm1.ann1.ELH53L/arahy.Tifrunner.gnm1.ann1.FK49XX/arahy.Tifrunner.gnm1.ann1.H5UTXB/arahy.Tifrunner.gnm1.ann1.HI4HR4/arahy.Tifrunner.gnm1.ann1.I36EUT/arahy.Tifrunner.gnm1.ann1.Z1CJI9	arahy.0V89VS/arahy.34GL3D/arahy.60DV95/arahy.6E02AJ/arahy.ELH53L/arahy.FK49XX/arahy.H5UTXB/arahy.HI4HR4/arahy.I36EUT/arahy.Z1CJI9	10
BP	GO:0044272	sulfur compound biosynthetic process	3/1297	44/19021	0.585048	0.999999	arahy.Tifrunner.gnm1.ann1.2DX304/arahy.Tifrunner.gnm1.ann1.I49WQS/arahy.Tifrunner.gnm1.ann1.P6SB2Z	arahy.2DX304/arahy.I49WQS/arahy.P6SB2Z	3
BP	GO:0098656	anion transmembrane transport	4/1297	60/19021	0.591849	0.999999	arahy.Tifrunner.gnm1.ann1.3IGY6I/arahy.Tifrunner.gnm1.ann1.450ZWJ/arahy.Tifrunner.gnm1.ann1.L9NF1I/arahy.Tifrunner.gnm1.ann1.TJZR4S	arahy.3IGY6I/arahy.450ZWJ/arahy.L9NF1I/arahy.TJZR4S	4
BP	GO:1903825	organic acid transmembrane transport	4/1297	60/19021	0.591849	0.999999	arahy.Tifrunner.gnm1.ann1.3IGY6I/arahy.Tifrunner.gnm1.ann1.450ZWJ/arahy.Tifrunner.gnm1.ann1.L9NF1I/arahy.Tifrunner.gnm1.ann1.TJZR4S	arahy.3IGY6I/arahy.450ZWJ/arahy.L9NF1I/arahy.TJZR4S	4
BP	GO:1905039	carboxylic acid transmembrane transport	4/1297	60/19021	0.591849	0.999999	arahy.Tifrunner.gnm1.ann1.3IGY6I/arahy.Tifrunner.gnm1.ann1.450ZWJ/arahy.Tifrunner.gnm1.ann1.L9NF1I/arahy.Tifrunner.gnm1.ann1.TJZR4S	arahy.3IGY6I/arahy.450ZWJ/arahy.L9NF1I/arahy.TJZR4S	4
BP	GO:0006766	vitamin metabolic process	3/1297	45/19021	0.600512	0.999999	arahy.Tifrunner.gnm1.ann1.537LAH/arahy.Tifrunner.gnm1.ann1.66TKXZ/arahy.Tifrunner.gnm1.ann1.9U2L6D	arahy.537LAH/arahy.66TKXZ/arahy.9U2L6D	3
BP	GO:0006767	water-soluble vitamin metabolic process	3/1297	45/19021	0.600512	0.999999	arahy.Tifrunner.gnm1.ann1.537LAH/arahy.Tifrunner.gnm1.ann1.66TKXZ/arahy.Tifrunner.gnm1.ann1.9U2L6D	arahy.537LAH/arahy.66TKXZ/arahy.9U2L6D	3
BP	GO:0009110	vitamin biosynthetic process	3/1297	45/19021	0.600512	0.999999	arahy.Tifrunner.gnm1.ann1.537LAH/arahy.Tifrunner.gnm1.ann1.66TKXZ/arahy.Tifrunner.gnm1.ann1.9U2L6D	arahy.537LAH/arahy.66TKXZ/arahy.9U2L6D	3
BP	GO:0042364	water-soluble vitamin biosynthetic process	3/1297	45/19021	0.600512	0.999999	arahy.Tifrunner.gnm1.ann1.537LAH/arahy.Tifrunner.gnm1.ann1.66TKXZ/arahy.Tifrunner.gnm1.ann1.9U2L6D	arahy.537LAH/arahy.66TKXZ/arahy.9U2L6D	3
BP	GO:0006213	pyrimidine nucleoside metabolic process	1/1297	13/19021	0.600848	0.999999	arahy.Tifrunner.gnm1.ann1.N198RB	arahy.N198RB	1
BP	GO:0006261	DNA-dependent DNA replication	1/1297	13/19021	0.600848	0.999999	arahy.Tifrunner.gnm1.ann1.V9CB21	arahy.V9CB21	1
BP	GO:0006595	polyamine metabolic process	1/1297	13/19021	0.600848	0.999999	arahy.Tifrunner.gnm1.ann1.0034KJ	arahy.0034KJ	1
BP	GO:0006596	polyamine biosynthetic process	1/1297	13/19021	0.600848	0.999999	arahy.Tifrunner.gnm1.ann1.0034KJ	arahy.0034KJ	1
BP	GO:0019220	regulation of phosphate metabolic process	1/1297	13/19021	0.600848	0.999999	arahy.Tifrunner.gnm1.ann1.HMB1PX	arahy.HMB1PX	1
BP	GO:0031399	regulation of protein modification process	1/1297	13/19021	0.600848	0.999999	arahy.Tifrunner.gnm1.ann1.HMB1PX	arahy.HMB1PX	1
BP	GO:0046131	pyrimidine ribonucleoside metabolic process	1/1297	13/19021	0.600848	0.999999	arahy.Tifrunner.gnm1.ann1.N198RB	arahy.N198RB	1
BP	GO:0051174	regulation of phosphorus metabolic process	1/1297	13/19021	0.600848	0.999999	arahy.Tifrunner.gnm1.ann1.HMB1PX	arahy.HMB1PX	1
BP	GO:0097164	ammonium ion metabolic process	1/1297	13/19021	0.600848	0.999999	arahy.Tifrunner.gnm1.ann1.0034KJ	arahy.0034KJ	1
BP	GO:0044282	small molecule catabolic process	4/1297	61/19021	0.605077	0.999999	arahy.Tifrunner.gnm1.ann1.6E02AJ/arahy.Tifrunner.gnm1.ann1.ELH53L/arahy.Tifrunner.gnm1.ann1.N198RB/arahy.Tifrunner.gnm1.ann1.Z1CJI9	arahy.6E02AJ/arahy.ELH53L/arahy.N198RB/arahy.Z1CJI9	4
BP	GO:0006470	protein dephosphorylation	3/1297	46/19021	0.615591	0.999999	arahy.Tifrunner.gnm1.ann1.HMB1PX/arahy.Tifrunner.gnm1.ann1.JJXJ29/arahy.Tifrunner.gnm1.ann1.US1BEE	arahy.HMB1PX/arahy.JJXJ29/arahy.US1BEE	3
BP	GO:0016311	dephosphorylation	3/1297	46/19021	0.615591	0.999999	arahy.Tifrunner.gnm1.ann1.HMB1PX/arahy.Tifrunner.gnm1.ann1.JJXJ29/arahy.Tifrunner.gnm1.ann1.US1BEE	arahy.HMB1PX/arahy.JJXJ29/arahy.US1BEE	3
BP	GO:0000226	microtubule cytoskeleton organization	2/1297	30/19021	0.616179	0.999999	arahy.Tifrunner.gnm1.ann1.U2Q4B5/arahy.Tifrunner.gnm1.ann1.VZZJ8Q	arahy.U2Q4B5/arahy.VZZJ8Q	2
BP	GO:0015937	coenzyme A biosynthetic process	1/1297	14/19021	0.628084	0.999999	arahy.Tifrunner.gnm1.ann1.5JT6XN	arahy.5JT6XN	1
BP	GO:0033866	nucleoside bisphosphate biosynthetic process	1/1297	14/19021	0.628084	0.999999	arahy.Tifrunner.gnm1.ann1.5JT6XN	arahy.5JT6XN	1
BP	GO:0034030	ribonucleoside bisphosphate biosynthetic process	1/1297	14/19021	0.628084	0.999999	arahy.Tifrunner.gnm1.ann1.5JT6XN	arahy.5JT6XN	1
BP	GO:0034033	purine nucleoside bisphosphate biosynthetic process	1/1297	14/19021	0.628084	0.999999	arahy.Tifrunner.gnm1.ann1.5JT6XN	arahy.5JT6XN	1
BP	GO:0044087	regulation of cellular component biogenesis	2/1297	31/19021	0.634184	0.999999	arahy.Tifrunner.gnm1.ann1.U2Q4B5/arahy.Tifrunner.gnm1.ann1.VZZJ8Q	arahy.U2Q4B5/arahy.VZZJ8Q	2
BP	GO:0009733	response to auxin	5/1297	80/19021	0.644037	0.999999	arahy.Tifrunner.gnm1.ann1.KCTF4J/arahy.Tifrunner.gnm1.ann1.QS7QR3/arahy.Tifrunner.gnm1.ann1.SK3GF7/novel.202/novel.4290	arahy.KCTF4J/arahy.QS7QR3/arahy.SK3GF7/-/-	5
BP	GO:0033013	tetrapyrrole metabolic process	5/1297	80/19021	0.644037	0.999999	arahy.Tifrunner.gnm1.ann1.1FY4ZR/arahy.Tifrunner.gnm1.ann1.8W8UWC/arahy.Tifrunner.gnm1.ann1.FX45DR/arahy.Tifrunner.gnm1.ann1.S9CZ9A/novel.3371	arahy.1FY4ZR/arahy.8W8UWC/arahy.FX45DR/arahy.S9CZ9A/-	5
BP	GO:0006534	cysteine metabolic process	1/1297	15/19021	0.653462	0.999999	arahy.Tifrunner.gnm1.ann1.2DX304	arahy.2DX304	1
BP	GO:0006535	cysteine biosynthetic process from serine	1/1297	15/19021	0.653462	0.999999	arahy.Tifrunner.gnm1.ann1.2DX304	arahy.2DX304	1
BP	GO:0006563	L-serine metabolic process	1/1297	15/19021	0.653462	0.999999	arahy.Tifrunner.gnm1.ann1.2DX304	arahy.2DX304	1
BP	GO:0019344	cysteine biosynthetic process	1/1297	15/19021	0.653462	0.999999	arahy.Tifrunner.gnm1.ann1.2DX304	arahy.2DX304	1
BP	GO:0006887	exocytosis	6/1297	97/19021	0.656013	0.999999	arahy.Tifrunner.gnm1.ann1.1A4FY7/arahy.Tifrunner.gnm1.ann1.GR7VGW/arahy.Tifrunner.gnm1.ann1.KU5GKQ/arahy.Tifrunner.gnm1.ann1.QM6CI2/arahy.Tifrunner.gnm1.ann1.SDH2U8/arahy.Tifrunner.gnm1.ann1.T4NGX3	arahy.1A4FY7/arahy.GR7VGW/arahy.KU5GKQ/arahy.QM6CI2/arahy.SDH2U8/arahy.T4NGX3	6
BP	GO:0032940	secretion by cell	6/1297	97/19021	0.656013	0.999999	arahy.Tifrunner.gnm1.ann1.1A4FY7/arahy.Tifrunner.gnm1.ann1.GR7VGW/arahy.Tifrunner.gnm1.ann1.KU5GKQ/arahy.Tifrunner.gnm1.ann1.QM6CI2/arahy.Tifrunner.gnm1.ann1.SDH2U8/arahy.Tifrunner.gnm1.ann1.T4NGX3	arahy.1A4FY7/arahy.GR7VGW/arahy.KU5GKQ/arahy.QM6CI2/arahy.SDH2U8/arahy.T4NGX3	6
BP	GO:0046903	secretion	6/1297	97/19021	0.656013	0.999999	arahy.Tifrunner.gnm1.ann1.1A4FY7/arahy.Tifrunner.gnm1.ann1.GR7VGW/arahy.Tifrunner.gnm1.ann1.KU5GKQ/arahy.Tifrunner.gnm1.ann1.QM6CI2/arahy.Tifrunner.gnm1.ann1.SDH2U8/arahy.Tifrunner.gnm1.ann1.T4NGX3	arahy.1A4FY7/arahy.GR7VGW/arahy.KU5GKQ/arahy.QM6CI2/arahy.SDH2U8/arahy.T4NGX3	6
BP	GO:0042440	pigment metabolic process	2/1297	33/19021	0.668196	0.999999	arahy.Tifrunner.gnm1.ann1.8W8UWC/arahy.Tifrunner.gnm1.ann1.FX45DR	arahy.8W8UWC/arahy.FX45DR	2
BP	GO:0048523	negative regulation of cellular process	2/1297	33/19021	0.668196	0.999999	arahy.Tifrunner.gnm1.ann1.DEJ7H2/arahy.Tifrunner.gnm1.ann1.U4YTZL	arahy.DEJ7H2/arahy.U4YTZL	2
BP	GO:0016192	vesicle-mediated transport	22/1297	349/19021	0.680631	0.999999	arahy.Tifrunner.gnm1.ann1.0534HL/arahy.Tifrunner.gnm1.ann1.1A4FY7/arahy.Tifrunner.gnm1.ann1.2IXB55/arahy.Tifrunner.gnm1.ann1.386S4Z/arahy.Tifrunner.gnm1.ann1.3FE9AW/arahy.Tifrunner.gnm1.ann1.60YECW/arahy.Tifrunner.gnm1.ann1.6C44PS/arahy.Tifrunner.gnm1.ann1.71FAZ0/arahy.Tifrunner.gnm1.ann1.89LBMG/arahy.Tifrunner.gnm1.ann1.AM2AK0/arahy.Tifrunner.gnm1.ann1.GR7VGW/arahy.Tifrunner.gnm1.ann1.J5SZ1I/ara…	arahy.0534HL/arahy.1A4FY7/arahy.2IXB55/arahy.386S4Z/arahy.3FE9AW/arahy.60YECW/arahy.6C44PS/arahy.71FAZ0/arahy.89LBMG/arahy.AM2AK0/arahy.GR7VGW/arahy.J5SZ1I/arahy.K4VY4I/arahy.KU5GKQ/arahy.NX6A0A/arahy.Q4Q9CX/arahy.QM6CI2/arahy.S1DZ03/arahy.SDH2U8/arahy.SHN3V5/arahy.T4NGX3/arahy.WT3DYW	22
BP	GO:0033043	regulation of organelle organization	2/1297	34/19021	0.684219	0.999999	arahy.Tifrunner.gnm1.ann1.U2Q4B5/arahy.Tifrunner.gnm1.ann1.VZZJ8Q	arahy.U2Q4B5/arahy.VZZJ8Q	2
BP	GO:0032268	regulation of cellular protein metabolic process	1/1297	17/19021	0.699146	0.999999	arahy.Tifrunner.gnm1.ann1.HMB1PX	arahy.HMB1PX	1
BP	GO:1901617	organic hydroxy compound biosynthetic process	1/1297	17/19021	0.699146	0.999999	arahy.Tifrunner.gnm1.ann1.9U2L6D	arahy.9U2L6D	1
BP	GO:0051726	regulation of cell cycle	2/1297	35/19021	0.699602	0.999999	arahy.Tifrunner.gnm1.ann1.DEJ7H2/arahy.Tifrunner.gnm1.ann1.U4YTZL	arahy.DEJ7H2/arahy.U4YTZL	2
BP	GO:0022900	electron transport chain	5/1297	86/19021	0.70615	0.999999	arahy.Tifrunner.gnm1.ann1.0R479N/arahy.Tifrunner.gnm1.ann1.0W708Z/arahy.Tifrunner.gnm1.ann1.6C48SL/arahy.Tifrunner.gnm1.ann1.B5AM0N/arahy.Tifrunner.gnm1.ann1.MX15H0	arahy.0R479N/arahy.0W708Z/arahy.6C48SL/arahy.B5AM0N/arahy.MX15H0	5
BP	GO:0006904	vesicle docking involved in exocytosis	2/1297	36/19021	0.714358	0.999999	arahy.Tifrunner.gnm1.ann1.KU5GKQ/arahy.Tifrunner.gnm1.ann1.QM6CI2	arahy.KU5GKQ/arahy.QM6CI2	2
BP	GO:0007186	G-protein coupled receptor signaling pathway	2/1297	36/19021	0.714358	0.999999	arahy.Tifrunner.gnm1.ann1.04P64Q/arahy.Tifrunner.gnm1.ann1.IES0YP	arahy.04P64Q/arahy.IES0YP	2
BP	GO:0140029	exocytic process	2/1297	36/19021	0.714358	0.999999	arahy.Tifrunner.gnm1.ann1.KU5GKQ/arahy.Tifrunner.gnm1.ann1.QM6CI2	arahy.KU5GKQ/arahy.QM6CI2	2
BP	GO:0015672	monovalent inorganic cation transport	10/1297	168/19021	0.71652	0.999999	arahy.Tifrunner.gnm1.ann1.0M60B9/arahy.Tifrunner.gnm1.ann1.2GZ3LH/arahy.Tifrunner.gnm1.ann1.GHW2P2/arahy.Tifrunner.gnm1.ann1.HMN99B/arahy.Tifrunner.gnm1.ann1.HUBH2G/arahy.Tifrunner.gnm1.ann1.IMK8G3/arahy.Tifrunner.gnm1.ann1.QRYW66/arahy.Tifrunner.gnm1.ann1.SXXJ36/arahy.Tifrunner.gnm1.ann1.V4JBDW/novel.1917	arahy.0M60B9/arahy.2GZ3LH/arahy.GHW2P2/arahy.HMN99B/arahy.HUBH2G/arahy.IMK8G3/arahy.QRYW66/arahy.SXXJ36/arahy.V4JBDW/-	10
BP	GO:0031124	mRNA 3'-end processing	1/1297	18/19021	0.719679	0.999999	arahy.Tifrunner.gnm1.ann1.BNX2MS	arahy.BNX2MS	1
BP	GO:0051246	regulation of protein metabolic process	1/1297	18/19021	0.719679	0.999999	arahy.Tifrunner.gnm1.ann1.HMB1PX	arahy.HMB1PX	1
BP	GO:0065009	regulation of molecular function	2/1297	37/19021	0.728499	0.999999	arahy.Tifrunner.gnm1.ann1.E4KFI0/arahy.Tifrunner.gnm1.ann1.HMB1PX	arahy.E4KFI0/arahy.HMB1PX	2
BP	GO:0006486	protein glycosylation	5/1297	89/19021	0.73421	0.999999	arahy.Tifrunner.gnm1.ann1.DAA76X/arahy.Tifrunner.gnm1.ann1.LG83KY/arahy.Tifrunner.gnm1.ann1.P1AGKV/novel.2879/novel.4976	arahy.DAA76X/arahy.LG83KY/arahy.P1AGKV/-/-	5
BP	GO:0043413	macromolecule glycosylation	5/1297	89/19021	0.73421	0.999999	arahy.Tifrunner.gnm1.ann1.DAA76X/arahy.Tifrunner.gnm1.ann1.LG83KY/arahy.Tifrunner.gnm1.ann1.P1AGKV/novel.2879/novel.4976	arahy.DAA76X/arahy.LG83KY/arahy.P1AGKV/-/-	5
BP	GO:0000097	sulfur amino acid biosynthetic process	1/1297	19/19021	0.738812	0.999999	arahy.Tifrunner.gnm1.ann1.2DX304	arahy.2DX304	1
BP	GO:0009432	SOS response	1/1297	19/19021	0.738812	0.999999	arahy.Tifrunner.gnm1.ann1.Y1AR9V	arahy.Y1AR9V	1
BP	GO:0009991	response to extracellular stimulus	1/1297	19/19021	0.738812	0.999999	arahy.Tifrunner.gnm1.ann1.Y1AR9V	arahy.Y1AR9V	1
BP	GO:0016485	protein processing	1/1297	19/19021	0.738812	0.999999	arahy.Tifrunner.gnm1.ann1.515IAB	arahy.515IAB	1
BP	GO:0031668	cellular response to extracellular stimulus	1/1297	19/19021	0.738812	0.999999	arahy.Tifrunner.gnm1.ann1.Y1AR9V	arahy.Y1AR9V	1
BP	GO:0043631	RNA polyadenylation	1/1297	19/19021	0.738812	0.999999	arahy.Tifrunner.gnm1.ann1.BNX2MS	arahy.BNX2MS	1
BP	GO:0048285	organelle fission	1/1297	19/19021	0.738812	0.999999	arahy.Tifrunner.gnm1.ann1.DE38H7	arahy.DE38H7	1
BP	GO:0071496	cellular response to external stimulus	1/1297	19/19021	0.738812	0.999999	arahy.Tifrunner.gnm1.ann1.Y1AR9V	arahy.Y1AR9V	1
BP	GO:0017038	protein import	2/1297	38/19021	0.742042	0.999999	arahy.Tifrunner.gnm1.ann1.U2IN5X/arahy.Tifrunner.gnm1.ann1.VKWK3F	arahy.U2IN5X/arahy.VKWK3F	2
BP	GO:0022406	membrane docking	2/1297	38/19021	0.742042	0.999999	arahy.Tifrunner.gnm1.ann1.KU5GKQ/arahy.Tifrunner.gnm1.ann1.QM6CI2	arahy.KU5GKQ/arahy.QM6CI2	2
BP	GO:0048278	vesicle docking	2/1297	38/19021	0.742042	0.999999	arahy.Tifrunner.gnm1.ann1.KU5GKQ/arahy.Tifrunner.gnm1.ann1.QM6CI2	arahy.KU5GKQ/arahy.QM6CI2	2
BP	GO:0051640	organelle localization	2/1297	38/19021	0.742042	0.999999	arahy.Tifrunner.gnm1.ann1.KU5GKQ/arahy.Tifrunner.gnm1.ann1.QM6CI2	arahy.KU5GKQ/arahy.QM6CI2	2
BP	GO:0140056	organelle localization by membrane tethering	2/1297	38/19021	0.742042	0.999999	arahy.Tifrunner.gnm1.ann1.KU5GKQ/arahy.Tifrunner.gnm1.ann1.QM6CI2	arahy.KU5GKQ/arahy.QM6CI2	2
BP	GO:0006979	response to oxidative stress	13/1297	220/19021	0.742743	0.999999	arahy.Tifrunner.gnm1.ann1.2R4QUJ/arahy.Tifrunner.gnm1.ann1.30RAY8/arahy.Tifrunner.gnm1.ann1.3M3KC8/arahy.Tifrunner.gnm1.ann1.5D1G3K/arahy.Tifrunner.gnm1.ann1.750QUI/arahy.Tifrunner.gnm1.ann1.7YIN0X/arahy.Tifrunner.gnm1.ann1.A7SH93/arahy.Tifrunner.gnm1.ann1.C70Y3X/arahy.Tifrunner.gnm1.ann1.GDSN7M/arahy.Tifrunner.gnm1.ann1.KM1FBW/arahy.Tifrunner.gnm1.ann1.N6QIR7/arahy.Tifrunner.gnm1.ann1.RN4U32/ara…	arahy.2R4QUJ/arahy.30RAY8/arahy.3M3KC8/arahy.5D1G3K/arahy.750QUI/arahy.7YIN0X/arahy.A7SH93/arahy.C70Y3X/arahy.GDSN7M/arahy.KM1FBW/arahy.N6QIR7/arahy.RN4U32/arahy.XTU8WN	13
BP	GO:0009072	aromatic amino acid family metabolic process	3/1297	56/19021	0.744743	0.999999	arahy.Tifrunner.gnm1.ann1.0VLU0L/arahy.Tifrunner.gnm1.ann1.71PNNN/arahy.Tifrunner.gnm1.ann1.SZG1V2	arahy.0VLU0L/arahy.71PNNN/arahy.SZG1V2	3
BP	GO:0009070	serine family amino acid biosynthetic process	1/1297	21/19021	0.773251	0.999999	arahy.Tifrunner.gnm1.ann1.2DX304	arahy.2DX304	1
BP	GO:0046834	lipid phosphorylation	1/1297	21/19021	0.773251	0.999999	arahy.Tifrunner.gnm1.ann1.U4QVWL	arahy.U4QVWL	1
BP	GO:0046854	phosphatidylinositol phosphorylation	1/1297	21/19021	0.773251	0.999999	arahy.Tifrunner.gnm1.ann1.U4QVWL	arahy.U4QVWL	1
BP	GO:0051235	maintenance of location	1/1297	21/19021	0.773251	0.999999	arahy.Tifrunner.gnm1.ann1.L5GP6Q	arahy.L5GP6Q	1
BP	GO:0051604	protein maturation	1/1297	21/19021	0.773251	0.999999	arahy.Tifrunner.gnm1.ann1.515IAB	arahy.515IAB	1
BP	GO:0051128	regulation of cellular component organization	2/1297	41/19021	0.779241	0.999999	arahy.Tifrunner.gnm1.ann1.U2Q4B5/arahy.Tifrunner.gnm1.ann1.VZZJ8Q	arahy.U2Q4B5/arahy.VZZJ8Q	2
BP	GO:0009247	glycolipid biosynthetic process	3/1297	60/19021	0.785679	0.999999	arahy.Tifrunner.gnm1.ann1.B5R5MF/arahy.Tifrunner.gnm1.ann1.HAI9AH/arahy.Tifrunner.gnm1.ann1.T6U2EX	arahy.B5R5MF/arahy.HAI9AH/arahy.T6U2EX	3
BP	GO:0046467	membrane lipid biosynthetic process	3/1297	60/19021	0.785679	0.999999	arahy.Tifrunner.gnm1.ann1.B5R5MF/arahy.Tifrunner.gnm1.ann1.HAI9AH/arahy.Tifrunner.gnm1.ann1.T6U2EX	arahy.B5R5MF/arahy.HAI9AH/arahy.T6U2EX	3
BP	GO:0061024	membrane organization	1/1297	22/19021	0.78873	0.999999	arahy.Tifrunner.gnm1.ann1.R32419	arahy.R32419	1
BP	GO:0022402	cell cycle process	2/1297	43/19021	0.80135	0.999999	arahy.Tifrunner.gnm1.ann1.DEJ7H2/arahy.Tifrunner.gnm1.ann1.U4YTZL	arahy.DEJ7H2/arahy.U4YTZL	2
BP	GO:0048522	positive regulation of cellular process	2/1297	43/19021	0.80135	0.999999	arahy.Tifrunner.gnm1.ann1.U2Q4B5/arahy.Tifrunner.gnm1.ann1.VZZJ8Q	arahy.U2Q4B5/arahy.VZZJ8Q	2
BP	GO:0009069	serine family amino acid metabolic process	1/1297	23/19021	0.803152	0.999999	arahy.Tifrunner.gnm1.ann1.2DX304	arahy.2DX304	1
BP	GO:0022904	respiratory electron transport chain	1/1297	23/19021	0.803152	0.999999	arahy.Tifrunner.gnm1.ann1.B5AM0N	arahy.B5AM0N	1
BP	GO:0006259	DNA metabolic process	25/1297	424/19021	0.803166	0.999999	arahy.Tifrunner.gnm1.ann1.0EHY87/arahy.Tifrunner.gnm1.ann1.0P0L33/arahy.Tifrunner.gnm1.ann1.2R0HNS/arahy.Tifrunner.gnm1.ann1.4W3SCV/arahy.Tifrunner.gnm1.ann1.CP937L/arahy.Tifrunner.gnm1.ann1.E9LA23/arahy.Tifrunner.gnm1.ann1.FEJ64N/arahy.Tifrunner.gnm1.ann1.GJ31ZB/arahy.Tifrunner.gnm1.ann1.GX19PR/arahy.Tifrunner.gnm1.ann1.H7L4UV/arahy.Tifrunner.gnm1.ann1.N36HW8/arahy.Tifrunner.gnm1.ann1.S9CZ9A/ara…	arahy.0EHY87/arahy.0P0L33/arahy.2R0HNS/arahy.4W3SCV/arahy.CP937L/arahy.E9LA23/arahy.FEJ64N/arahy.GJ31ZB/arahy.GX19PR/arahy.H7L4UV/arahy.N36HW8/arahy.S9CZ9A/arahy.UG7YIF/arahy.V9CB21/arahy.XWK03B/arahy.Y1AR9V/arahy.ZHA71P/-/-/-/-/-/-/-/-	25
BP	GO:0045229	external encapsulating structure organization	11/1297	200/19021	0.809807	0.999999	arahy.Tifrunner.gnm1.ann1.3Y6UXK/arahy.Tifrunner.gnm1.ann1.9U7L2M/arahy.Tifrunner.gnm1.ann1.EJE3BD/arahy.Tifrunner.gnm1.ann1.HB635G/arahy.Tifrunner.gnm1.ann1.HK8QN4/arahy.Tifrunner.gnm1.ann1.HLP03A/arahy.Tifrunner.gnm1.ann1.IFFV7U/arahy.Tifrunner.gnm1.ann1.LY2JWZ/arahy.Tifrunner.gnm1.ann1.NACM2P/arahy.Tifrunner.gnm1.ann1.SLIY4S/arahy.Tifrunner.gnm1.ann1.XQ4L3G	arahy.3Y6UXK/arahy.9U7L2M/arahy.EJE3BD/arahy.HB635G/arahy.HK8QN4/arahy.HLP03A/arahy.IFFV7U/arahy.LY2JWZ/arahy.NACM2P/arahy.SLIY4S/arahy.XQ4L3G	11
BP	GO:0071555	cell wall organization	11/1297	200/19021	0.809807	0.999999	arahy.Tifrunner.gnm1.ann1.3Y6UXK/arahy.Tifrunner.gnm1.ann1.9U7L2M/arahy.Tifrunner.gnm1.ann1.EJE3BD/arahy.Tifrunner.gnm1.ann1.HB635G/arahy.Tifrunner.gnm1.ann1.HK8QN4/arahy.Tifrunner.gnm1.ann1.HLP03A/arahy.Tifrunner.gnm1.ann1.IFFV7U/arahy.Tifrunner.gnm1.ann1.LY2JWZ/arahy.Tifrunner.gnm1.ann1.NACM2P/arahy.Tifrunner.gnm1.ann1.SLIY4S/arahy.Tifrunner.gnm1.ann1.XQ4L3G	arahy.3Y6UXK/arahy.9U7L2M/arahy.EJE3BD/arahy.HB635G/arahy.HK8QN4/arahy.HLP03A/arahy.IFFV7U/arahy.LY2JWZ/arahy.NACM2P/arahy.SLIY4S/arahy.XQ4L3G	11
BP	GO:0007010	cytoskeleton organization	4/1297	81/19021	0.811419	0.999999	arahy.Tifrunner.gnm1.ann1.19SFKA/arahy.Tifrunner.gnm1.ann1.38CFQ6/arahy.Tifrunner.gnm1.ann1.U2Q4B5/arahy.Tifrunner.gnm1.ann1.VZZJ8Q	arahy.19SFKA/arahy.38CFQ6/arahy.U2Q4B5/arahy.VZZJ8Q	4
BP	GO:0071554	cell wall organization or biogenesis	13/1297	234/19021	0.814876	0.999999	arahy.Tifrunner.gnm1.ann1.3Y6UXK/arahy.Tifrunner.gnm1.ann1.9U7L2M/arahy.Tifrunner.gnm1.ann1.EJE3BD/arahy.Tifrunner.gnm1.ann1.ELM81N/arahy.Tifrunner.gnm1.ann1.HB635G/arahy.Tifrunner.gnm1.ann1.HK8QN4/arahy.Tifrunner.gnm1.ann1.HLP03A/arahy.Tifrunner.gnm1.ann1.IFFV7U/arahy.Tifrunner.gnm1.ann1.LY2JWZ/arahy.Tifrunner.gnm1.ann1.NACM2P/arahy.Tifrunner.gnm1.ann1.SLIY4S/arahy.Tifrunner.gnm1.ann1.XBVN4R/ara…	arahy.3Y6UXK/arahy.9U7L2M/arahy.EJE3BD/arahy.ELM81N/arahy.HB635G/arahy.HK8QN4/arahy.HLP03A/arahy.IFFV7U/arahy.LY2JWZ/arahy.NACM2P/arahy.SLIY4S/arahy.XBVN4R/arahy.XQ4L3G	13
BP	GO:0008654	phospholipid biosynthetic process	4/1297	82/19021	0.818896	0.999999	arahy.Tifrunner.gnm1.ann1.4105RR/arahy.Tifrunner.gnm1.ann1.B5R5MF/arahy.Tifrunner.gnm1.ann1.JJP1G0/arahy.Tifrunner.gnm1.ann1.T6U2EX	arahy.4105RR/arahy.B5R5MF/arahy.JJP1G0/arahy.T6U2EX	4
BP	GO:0009100	glycoprotein metabolic process	5/1297	100/19021	0.820266	0.999999	arahy.Tifrunner.gnm1.ann1.DAA76X/arahy.Tifrunner.gnm1.ann1.LG83KY/arahy.Tifrunner.gnm1.ann1.P1AGKV/novel.2879/novel.4976	arahy.DAA76X/arahy.LG83KY/arahy.P1AGKV/-/-	5
BP	GO:0009101	glycoprotein biosynthetic process	5/1297	100/19021	0.820266	0.999999	arahy.Tifrunner.gnm1.ann1.DAA76X/arahy.Tifrunner.gnm1.ann1.LG83KY/arahy.Tifrunner.gnm1.ann1.P1AGKV/novel.2879/novel.4976	arahy.DAA76X/arahy.LG83KY/arahy.P1AGKV/-/-	5
BP	GO:0070085	glycosylation	5/1297	100/19021	0.820266	0.999999	arahy.Tifrunner.gnm1.ann1.DAA76X/arahy.Tifrunner.gnm1.ann1.LG83KY/arahy.Tifrunner.gnm1.ann1.P1AGKV/novel.2879/novel.4976	arahy.DAA76X/arahy.LG83KY/arahy.P1AGKV/-/-	5
BP	GO:0048518	positive regulation of biological process	2/1297	45/19021	0.821471	0.999999	arahy.Tifrunner.gnm1.ann1.U2Q4B5/arahy.Tifrunner.gnm1.ann1.VZZJ8Q	arahy.U2Q4B5/arahy.VZZJ8Q	2
BP	GO:0019439	aromatic compound catabolic process	9/1297	169/19021	0.821851	0.999999	arahy.Tifrunner.gnm1.ann1.FK49XX/arahy.Tifrunner.gnm1.ann1.GJ31ZB/arahy.Tifrunner.gnm1.ann1.H5UTXB/arahy.Tifrunner.gnm1.ann1.HI4HR4/arahy.Tifrunner.gnm1.ann1.KE4T51/arahy.Tifrunner.gnm1.ann1.N198RB/arahy.Tifrunner.gnm1.ann1.UG7YIF/arahy.Tifrunner.gnm1.ann1.WPXT30/arahy.Tifrunner.gnm1.ann1.ZHA71P	arahy.FK49XX/arahy.GJ31ZB/arahy.H5UTXB/arahy.HI4HR4/arahy.KE4T51/arahy.N198RB/arahy.UG7YIF/arahy.WPXT30/arahy.ZHA71P	9
BP	GO:0010876	lipid localization	1/1297	25/19021	0.829113	0.999999	arahy.Tifrunner.gnm1.ann1.L5GP6Q	arahy.L5GP6Q	1
BP	GO:0016226	iron-sulfur cluster assembly	1/1297	25/19021	0.829113	0.999999	arahy.Tifrunner.gnm1.ann1.C9Y7N1	arahy.C9Y7N1	1
BP	GO:0031163	metallo-sulfur cluster assembly	1/1297	25/19021	0.829113	0.999999	arahy.Tifrunner.gnm1.ann1.C9Y7N1	arahy.C9Y7N1	1
BP	GO:0009057	macromolecule catabolic process	14/1297	254/19021	0.830387	0.999999	arahy.Tifrunner.gnm1.ann1.0V89VS/arahy.Tifrunner.gnm1.ann1.34GL3D/arahy.Tifrunner.gnm1.ann1.3X6UQX/arahy.Tifrunner.gnm1.ann1.5K2M2S/arahy.Tifrunner.gnm1.ann1.5U1FHR/arahy.Tifrunner.gnm1.ann1.60DV95/arahy.Tifrunner.gnm1.ann1.F1N93U/arahy.Tifrunner.gnm1.ann1.GJ31ZB/arahy.Tifrunner.gnm1.ann1.I36EUT/arahy.Tifrunner.gnm1.ann1.UG7YIF/arahy.Tifrunner.gnm1.ann1.UI60BE/arahy.Tifrunner.gnm1.ann1.VXUC2C/ara…	arahy.0V89VS/arahy.34GL3D/arahy.3X6UQX/arahy.5K2M2S/arahy.5U1FHR/arahy.60DV95/arahy.F1N93U/arahy.GJ31ZB/arahy.I36EUT/arahy.UG7YIF/arahy.UI60BE/arahy.VXUC2C/arahy.ZHA71P/-	14
BP	GO:0051186	cofactor metabolic process	18/1297	320/19021	0.832817	0.999999	arahy.Tifrunner.gnm1.ann1.1FY4ZR/arahy.Tifrunner.gnm1.ann1.5JT6XN/arahy.Tifrunner.gnm1.ann1.8W8UWC/arahy.Tifrunner.gnm1.ann1.9U2L6D/arahy.Tifrunner.gnm1.ann1.C9Y7N1/arahy.Tifrunner.gnm1.ann1.FHBJ1H/arahy.Tifrunner.gnm1.ann1.FK49XX/arahy.Tifrunner.gnm1.ann1.FX45DR/arahy.Tifrunner.gnm1.ann1.H5UTXB/arahy.Tifrunner.gnm1.ann1.HI4HR4/arahy.Tifrunner.gnm1.ann1.I49WQS/arahy.Tifrunner.gnm1.ann1.P6SB2Z/ara…	arahy.1FY4ZR/arahy.5JT6XN/arahy.8W8UWC/arahy.9U2L6D/arahy.C9Y7N1/arahy.FHBJ1H/arahy.FK49XX/arahy.FX45DR/arahy.H5UTXB/arahy.HI4HR4/arahy.I49WQS/arahy.P6SB2Z/arahy.RH103U/arahy.S9CZ9A/-/-/-/-	18
BP	GO:0015711	organic anion transport	5/1297	102/19021	0.833213	0.999999	arahy.Tifrunner.gnm1.ann1.3IGY6I/arahy.Tifrunner.gnm1.ann1.450ZWJ/arahy.Tifrunner.gnm1.ann1.HGB3TX/arahy.Tifrunner.gnm1.ann1.L9NF1I/arahy.Tifrunner.gnm1.ann1.TJZR4S	arahy.3IGY6I/arahy.450ZWJ/arahy.HGB3TX/arahy.L9NF1I/arahy.TJZR4S	5
BP	GO:0015849	organic acid transport	5/1297	102/19021	0.833213	0.999999	arahy.Tifrunner.gnm1.ann1.3IGY6I/arahy.Tifrunner.gnm1.ann1.450ZWJ/arahy.Tifrunner.gnm1.ann1.HGB3TX/arahy.Tifrunner.gnm1.ann1.L9NF1I/arahy.Tifrunner.gnm1.ann1.TJZR4S	arahy.3IGY6I/arahy.450ZWJ/arahy.HGB3TX/arahy.L9NF1I/arahy.TJZR4S	5
BP	GO:0046942	carboxylic acid transport	5/1297	102/19021	0.833213	0.999999	arahy.Tifrunner.gnm1.ann1.3IGY6I/arahy.Tifrunner.gnm1.ann1.450ZWJ/arahy.Tifrunner.gnm1.ann1.HGB3TX/arahy.Tifrunner.gnm1.ann1.L9NF1I/arahy.Tifrunner.gnm1.ann1.TJZR4S	arahy.3IGY6I/arahy.450ZWJ/arahy.HGB3TX/arahy.L9NF1I/arahy.TJZR4S	5
BP	GO:0006664	glycolipid metabolic process	3/1297	66/19021	0.836749	0.999999	arahy.Tifrunner.gnm1.ann1.B5R5MF/arahy.Tifrunner.gnm1.ann1.HAI9AH/arahy.Tifrunner.gnm1.ann1.T6U2EX	arahy.B5R5MF/arahy.HAI9AH/arahy.T6U2EX	3
BP	GO:1903509	liposaccharide metabolic process	3/1297	66/19021	0.836749	0.999999	arahy.Tifrunner.gnm1.ann1.B5R5MF/arahy.Tifrunner.gnm1.ann1.HAI9AH/arahy.Tifrunner.gnm1.ann1.T6U2EX	arahy.B5R5MF/arahy.HAI9AH/arahy.T6U2EX	3
BP	GO:0009690	cytokinin metabolic process	1/1297	26/19021	0.840781	0.999999	arahy.Tifrunner.gnm1.ann1.E69B57	arahy.E69B57	1
BP	GO:0010817	regulation of hormone levels	1/1297	26/19021	0.840781	0.999999	arahy.Tifrunner.gnm1.ann1.E69B57	arahy.E69B57	1
BP	GO:0034754	cellular hormone metabolic process	1/1297	26/19021	0.840781	0.999999	arahy.Tifrunner.gnm1.ann1.E69B57	arahy.E69B57	1
BP	GO:0042445	hormone metabolic process	1/1297	26/19021	0.840781	0.999999	arahy.Tifrunner.gnm1.ann1.E69B57	arahy.E69B57	1
BP	GO:0006497	protein lipidation	2/1297	48/19021	0.848228	0.999999	arahy.Tifrunner.gnm1.ann1.B5R5MF/arahy.Tifrunner.gnm1.ann1.T6U2EX	arahy.B5R5MF/arahy.T6U2EX	2
BP	GO:0006506	GPI anchor biosynthetic process	2/1297	48/19021	0.848228	0.999999	arahy.Tifrunner.gnm1.ann1.B5R5MF/arahy.Tifrunner.gnm1.ann1.T6U2EX	arahy.B5R5MF/arahy.T6U2EX	2
BP	GO:0006661	phosphatidylinositol biosynthetic process	2/1297	48/19021	0.848228	0.999999	arahy.Tifrunner.gnm1.ann1.B5R5MF/arahy.Tifrunner.gnm1.ann1.T6U2EX	arahy.B5R5MF/arahy.T6U2EX	2
BP	GO:0042157	lipoprotein metabolic process	2/1297	48/19021	0.848228	0.999999	arahy.Tifrunner.gnm1.ann1.B5R5MF/arahy.Tifrunner.gnm1.ann1.T6U2EX	arahy.B5R5MF/arahy.T6U2EX	2
BP	GO:0042158	lipoprotein biosynthetic process	2/1297	48/19021	0.848228	0.999999	arahy.Tifrunner.gnm1.ann1.B5R5MF/arahy.Tifrunner.gnm1.ann1.T6U2EX	arahy.B5R5MF/arahy.T6U2EX	2
BP	GO:0000105	histidine biosynthetic process	1/1297	27/19021	0.851653	0.999999	arahy.Tifrunner.gnm1.ann1.75SEPN	arahy.75SEPN	1
BP	GO:0006547	histidine metabolic process	1/1297	27/19021	0.851653	0.999999	arahy.Tifrunner.gnm1.ann1.75SEPN	arahy.75SEPN	1
BP	GO:0052803	imidazole-containing compound metabolic process	1/1297	27/19021	0.851653	0.999999	arahy.Tifrunner.gnm1.ann1.75SEPN	arahy.75SEPN	1
BP	GO:0006334	nucleosome assembly	2/1297	49/19021	0.856302	0.999999	arahy.Tifrunner.gnm1.ann1.6SV4GY/arahy.Tifrunner.gnm1.ann1.85J3HU	arahy.6SV4GY/arahy.85J3HU	2
BP	GO:0031497	chromatin assembly	2/1297	49/19021	0.856302	0.999999	arahy.Tifrunner.gnm1.ann1.6SV4GY/arahy.Tifrunner.gnm1.ann1.85J3HU	arahy.6SV4GY/arahy.85J3HU	2
BP	GO:0034728	nucleosome organization	2/1297	49/19021	0.856302	0.999999	arahy.Tifrunner.gnm1.ann1.6SV4GY/arahy.Tifrunner.gnm1.ann1.85J3HU	arahy.6SV4GY/arahy.85J3HU	2
BP	GO:0009116	nucleoside metabolic process	3/1297	69/19021	0.858098	0.999999	arahy.Tifrunner.gnm1.ann1.D0VJ3P/arahy.Tifrunner.gnm1.ann1.N198RB/arahy.Tifrunner.gnm1.ann1.T9TVYB	arahy.D0VJ3P/arahy.N198RB/arahy.T9TVYB	3
BP	GO:1901657	glycosyl compound metabolic process	3/1297	69/19021	0.858098	0.999999	arahy.Tifrunner.gnm1.ann1.D0VJ3P/arahy.Tifrunner.gnm1.ann1.N198RB/arahy.Tifrunner.gnm1.ann1.T9TVYB	arahy.D0VJ3P/arahy.N198RB/arahy.T9TVYB	3
BP	GO:0009966	regulation of signal transduction	1/1297	28/19021	0.861783	0.999999	arahy.Tifrunner.gnm1.ann1.HMB1PX	arahy.HMB1PX	1
BP	GO:0010646	regulation of cell communication	1/1297	28/19021	0.861783	0.999999	arahy.Tifrunner.gnm1.ann1.HMB1PX	arahy.HMB1PX	1
BP	GO:0023051	regulation of signaling	1/1297	28/19021	0.861783	0.999999	arahy.Tifrunner.gnm1.ann1.HMB1PX	arahy.HMB1PX	1
BP	GO:0015979	photosynthesis	10/1297	195/19021	0.86323	0.999999	arahy.Tifrunner.gnm1.ann1.0R479N/arahy.Tifrunner.gnm1.ann1.0W708Z/arahy.Tifrunner.gnm1.ann1.1NC23U/arahy.Tifrunner.gnm1.ann1.3I3T69/arahy.Tifrunner.gnm1.ann1.6C48SL/arahy.Tifrunner.gnm1.ann1.7VZ02V/arahy.Tifrunner.gnm1.ann1.MX15H0/arahy.Tifrunner.gnm1.ann1.UAEM0K/arahy.Tifrunner.gnm1.ann1.Z0BJS7/novel.4453	arahy.0R479N/arahy.0W708Z/arahy.1NC23U/arahy.3I3T69/arahy.6C48SL/arahy.7VZ02V/arahy.MX15H0/arahy.UAEM0K/arahy.Z0BJS7/-	10
BP	GO:0006720	isoprenoid metabolic process	2/1297	50/19021	0.863982	0.999999	arahy.Tifrunner.gnm1.ann1.00UVWE/arahy.Tifrunner.gnm1.ann1.I8UD53	arahy.00UVWE/arahy.I8UD53	2
BP	GO:0008299	isoprenoid biosynthetic process	2/1297	50/19021	0.863982	0.999999	arahy.Tifrunner.gnm1.ann1.00UVWE/arahy.Tifrunner.gnm1.ann1.I8UD53	arahy.00UVWE/arahy.I8UD53	2
BP	GO:0034655	nucleobase-containing compound catabolic process	7/1297	144/19021	0.868002	0.999999	arahy.Tifrunner.gnm1.ann1.FK49XX/arahy.Tifrunner.gnm1.ann1.GJ31ZB/arahy.Tifrunner.gnm1.ann1.H5UTXB/arahy.Tifrunner.gnm1.ann1.HI4HR4/arahy.Tifrunner.gnm1.ann1.N198RB/arahy.Tifrunner.gnm1.ann1.UG7YIF/arahy.Tifrunner.gnm1.ann1.ZHA71P	arahy.FK49XX/arahy.GJ31ZB/arahy.H5UTXB/arahy.HI4HR4/arahy.N198RB/arahy.UG7YIF/arahy.ZHA71P	7
BP	GO:0046474	glycerophospholipid biosynthetic process	2/1297	51/19021	0.871284	0.999999	arahy.Tifrunner.gnm1.ann1.B5R5MF/arahy.Tifrunner.gnm1.ann1.T6U2EX	arahy.B5R5MF/arahy.T6U2EX	2
BP	GO:0006091	generation of precursor metabolites and energy	12/1297	233/19021	0.877602	0.999999	arahy.Tifrunner.gnm1.ann1.09V7NE/arahy.Tifrunner.gnm1.ann1.0R479N/arahy.Tifrunner.gnm1.ann1.0W708Z/arahy.Tifrunner.gnm1.ann1.3YC2HT/arahy.Tifrunner.gnm1.ann1.6C48SL/arahy.Tifrunner.gnm1.ann1.7GR9X4/arahy.Tifrunner.gnm1.ann1.B5AM0N/arahy.Tifrunner.gnm1.ann1.FK49XX/arahy.Tifrunner.gnm1.ann1.H5UTXB/arahy.Tifrunner.gnm1.ann1.HI4HR4/arahy.Tifrunner.gnm1.ann1.MX15H0/novel.5041	arahy.09V7NE/arahy.0R479N/arahy.0W708Z/arahy.3YC2HT/arahy.6C48SL/arahy.7GR9X4/arahy.B5AM0N/arahy.FK49XX/arahy.H5UTXB/arahy.HI4HR4/arahy.MX15H0/-	12
BP	GO:0006732	coenzyme metabolic process	12/1297	233/19021	0.877602	0.999999	arahy.Tifrunner.gnm1.ann1.5JT6XN/arahy.Tifrunner.gnm1.ann1.9U2L6D/arahy.Tifrunner.gnm1.ann1.FHBJ1H/arahy.Tifrunner.gnm1.ann1.FK49XX/arahy.Tifrunner.gnm1.ann1.H5UTXB/arahy.Tifrunner.gnm1.ann1.HI4HR4/arahy.Tifrunner.gnm1.ann1.I49WQS/arahy.Tifrunner.gnm1.ann1.P6SB2Z/arahy.Tifrunner.gnm1.ann1.RH103U/novel.2171/novel.2571/novel.941	arahy.5JT6XN/arahy.9U2L6D/arahy.FHBJ1H/arahy.FK49XX/arahy.H5UTXB/arahy.HI4HR4/arahy.I49WQS/arahy.P6SB2Z/arahy.RH103U/-/-/-	12
BP	GO:0006323	DNA packaging	2/1297	52/19021	0.878224	0.999999	arahy.Tifrunner.gnm1.ann1.6SV4GY/arahy.Tifrunner.gnm1.ann1.85J3HU	arahy.6SV4GY/arahy.85J3HU	2
BP	GO:0006333	chromatin assembly or disassembly	2/1297	52/19021	0.878224	0.999999	arahy.Tifrunner.gnm1.ann1.6SV4GY/arahy.Tifrunner.gnm1.ann1.85J3HU	arahy.6SV4GY/arahy.85J3HU	2
BP	GO:0072657	protein localization to membrane	2/1297	52/19021	0.878224	0.999999	arahy.Tifrunner.gnm1.ann1.R32419/arahy.Tifrunner.gnm1.ann1.UV9SWK	arahy.R32419/arahy.UV9SWK	2
BP	GO:0090150	establishment of protein localization to membrane	2/1297	52/19021	0.878224	0.999999	arahy.Tifrunner.gnm1.ann1.R32419/arahy.Tifrunner.gnm1.ann1.UV9SWK	arahy.R32419/arahy.UV9SWK	2
BP	GO:0006298	mismatch repair	1/1297	30/19021	0.880016	0.999999	arahy.Tifrunner.gnm1.ann1.0EHY87	arahy.0EHY87	1
BP	GO:0006888	ER to Golgi vesicle-mediated transport	1/1297	30/19021	0.880016	0.999999	arahy.Tifrunner.gnm1.ann1.SHN3V5	arahy.SHN3V5	1
BP	GO:0031123	RNA 3'-end processing	1/1297	30/19021	0.880016	0.999999	arahy.Tifrunner.gnm1.ann1.BNX2MS	arahy.BNX2MS	1
BP	GO:0065004	protein-DNA complex assembly	2/1297	53/19021	0.884816	0.999999	arahy.Tifrunner.gnm1.ann1.6SV4GY/arahy.Tifrunner.gnm1.ann1.85J3HU	arahy.6SV4GY/arahy.85J3HU	2
BP	GO:0071824	protein-DNA complex subunit organization	2/1297	53/19021	0.884816	0.999999	arahy.Tifrunner.gnm1.ann1.6SV4GY/arahy.Tifrunner.gnm1.ann1.85J3HU	arahy.6SV4GY/arahy.85J3HU	2
BP	GO:0007034	vacuolar transport	1/1297	31/19021	0.88821	0.999999	arahy.Tifrunner.gnm1.ann1.R6Y7HN	arahy.R6Y7HN	1
BP	GO:0072524	pyridine-containing compound metabolic process	7/1297	149/19021	0.889102	0.999999	arahy.Tifrunner.gnm1.ann1.9U2L6D/arahy.Tifrunner.gnm1.ann1.FK49XX/arahy.Tifrunner.gnm1.ann1.H5UTXB/arahy.Tifrunner.gnm1.ann1.HI4HR4/arahy.Tifrunner.gnm1.ann1.RH103U/novel.2171/novel.941	arahy.9U2L6D/arahy.FK49XX/arahy.H5UTXB/arahy.HI4HR4/arahy.RH103U/-/-	7
BP	GO:0006505	GPI anchor metabolic process	2/1297	54/19021	0.891077	0.999999	arahy.Tifrunner.gnm1.ann1.B5R5MF/arahy.Tifrunner.gnm1.ann1.T6U2EX	arahy.B5R5MF/arahy.T6U2EX	2
BP	GO:0006284	base-excision repair	1/1297	32/19021	0.895845	0.999999	arahy.Tifrunner.gnm1.ann1.GX19PR	arahy.GX19PR	1
BP	GO:0006612	protein targeting to membrane	1/1297	32/19021	0.895845	0.999999	arahy.Tifrunner.gnm1.ann1.UV9SWK	arahy.UV9SWK	1
BP	GO:0006613	cotranslational protein targeting to membrane	1/1297	32/19021	0.895845	0.999999	arahy.Tifrunner.gnm1.ann1.UV9SWK	arahy.UV9SWK	1
BP	GO:0006614	SRP-dependent cotranslational protein targeting to membrane	1/1297	32/19021	0.895845	0.999999	arahy.Tifrunner.gnm1.ann1.UV9SWK	arahy.UV9SWK	1
BP	GO:0045047	protein targeting to ER	1/1297	32/19021	0.895845	0.999999	arahy.Tifrunner.gnm1.ann1.UV9SWK	arahy.UV9SWK	1
BP	GO:0072599	establishment of protein localization to endoplasmic reticulum	1/1297	32/19021	0.895845	0.999999	arahy.Tifrunner.gnm1.ann1.UV9SWK	arahy.UV9SWK	1
BP	GO:0048583	regulation of response to stimulus	1/1297	33/19021	0.902959	0.999999	arahy.Tifrunner.gnm1.ann1.HMB1PX	arahy.HMB1PX	1
BP	GO:0050790	regulation of catalytic activity	1/1297	33/19021	0.902959	0.999999	arahy.Tifrunner.gnm1.ann1.HMB1PX	arahy.HMB1PX	1
BP	GO:0007049	cell cycle	3/1297	77/19021	0.903485	0.999999	arahy.Tifrunner.gnm1.ann1.DEJ7H2/arahy.Tifrunner.gnm1.ann1.U4YTZL/arahy.Tifrunner.gnm1.ann1.WEBP2W	arahy.DEJ7H2/arahy.U4YTZL/arahy.WEBP2W	3
BP	GO:0034220	ion transmembrane transport	11/1297	224/19021	0.903695	0.999999	arahy.Tifrunner.gnm1.ann1.0M60B9/arahy.Tifrunner.gnm1.ann1.3IGY6I/arahy.Tifrunner.gnm1.ann1.450ZWJ/arahy.Tifrunner.gnm1.ann1.HMN99B/arahy.Tifrunner.gnm1.ann1.IMK8G3/arahy.Tifrunner.gnm1.ann1.L9NF1I/arahy.Tifrunner.gnm1.ann1.QRYW66/arahy.Tifrunner.gnm1.ann1.SXXJ36/arahy.Tifrunner.gnm1.ann1.TJZR4S/arahy.Tifrunner.gnm1.ann1.V4JBDW/novel.1917	arahy.0M60B9/arahy.3IGY6I/arahy.450ZWJ/arahy.HMN99B/arahy.IMK8G3/arahy.L9NF1I/arahy.QRYW66/arahy.SXXJ36/arahy.TJZR4S/arahy.V4JBDW/-	11
BP	GO:0044255	cellular lipid metabolic process	21/1297	394/19021	0.904502	0.999999	arahy.Tifrunner.gnm1.ann1.00UVWE/arahy.Tifrunner.gnm1.ann1.4105RR/arahy.Tifrunner.gnm1.ann1.4R2B5R/arahy.Tifrunner.gnm1.ann1.8Y4891/arahy.Tifrunner.gnm1.ann1.9WJW1L/arahy.Tifrunner.gnm1.ann1.AYAJ7Z/arahy.Tifrunner.gnm1.ann1.B5R5MF/arahy.Tifrunner.gnm1.ann1.DCBE83/arahy.Tifrunner.gnm1.ann1.GM1YIR/arahy.Tifrunner.gnm1.ann1.H654N0/arahy.Tifrunner.gnm1.ann1.HAI9AH/arahy.Tifrunner.gnm1.ann1.I8UD53/ara…	arahy.00UVWE/arahy.4105RR/arahy.4R2B5R/arahy.8Y4891/arahy.9WJW1L/arahy.AYAJ7Z/arahy.B5R5MF/arahy.DCBE83/arahy.GM1YIR/arahy.H654N0/arahy.HAI9AH/arahy.I8UD53/arahy.I9R4QS/arahy.IK43K5/arahy.J3RNWS/arahy.JJP1G0/arahy.NFP3PK/arahy.RLQ8YA/arahy.T6U2EX/arahy.U4QVWL/arahy.W4S514	21
BP	GO:0006364	rRNA processing	2/1297	57/19021	0.90801	0.999999	arahy.Tifrunner.gnm1.ann1.KZGX7R/novel.4611	arahy.KZGX7R/-	2
BP	GO:0016072	rRNA metabolic process	2/1297	57/19021	0.90801	0.999999	arahy.Tifrunner.gnm1.ann1.KZGX7R/novel.4611	arahy.KZGX7R/-	2
BP	GO:0015988	energy coupled proton transmembrane transport, against electrochemical gradient	2/1297	58/19021	0.913084	0.999999	arahy.Tifrunner.gnm1.ann1.HMN99B/arahy.Tifrunner.gnm1.ann1.QRYW66	arahy.HMN99B/arahy.QRYW66	2
BP	GO:0015991	ATP hydrolysis coupled proton transport	2/1297	58/19021	0.913084	0.999999	arahy.Tifrunner.gnm1.ann1.HMN99B/arahy.Tifrunner.gnm1.ann1.QRYW66	arahy.HMN99B/arahy.QRYW66	2
BP	GO:0090662	ATP hydrolysis coupled transmembrane transport	2/1297	58/19021	0.913084	0.999999	arahy.Tifrunner.gnm1.ann1.HMN99B/arahy.Tifrunner.gnm1.ann1.QRYW66	arahy.HMN99B/arahy.QRYW66	2
BP	GO:0099131	ATP hydrolysis coupled ion transmembrane transport	2/1297	58/19021	0.913084	0.999999	arahy.Tifrunner.gnm1.ann1.HMN99B/arahy.Tifrunner.gnm1.ann1.QRYW66	arahy.HMN99B/arahy.QRYW66	2
BP	GO:0099132	ATP hydrolysis coupled cation transmembrane transport	2/1297	58/19021	0.913084	0.999999	arahy.Tifrunner.gnm1.ann1.HMN99B/arahy.Tifrunner.gnm1.ann1.QRYW66	arahy.HMN99B/arahy.QRYW66	2
BP	GO:0042398	cellular modified amino acid biosynthetic process	1/1297	35/19021	0.915764	0.999999	arahy.Tifrunner.gnm1.ann1.Y73929	arahy.Y73929	1
BP	GO:0006643	membrane lipid metabolic process	3/1297	81/19021	0.920858	0.999999	arahy.Tifrunner.gnm1.ann1.B5R5MF/arahy.Tifrunner.gnm1.ann1.HAI9AH/arahy.Tifrunner.gnm1.ann1.T6U2EX	arahy.B5R5MF/arahy.HAI9AH/arahy.T6U2EX	3
BP	GO:0019362	pyridine nucleotide metabolic process	6/1297	141/19021	0.924854	0.999999	arahy.Tifrunner.gnm1.ann1.FK49XX/arahy.Tifrunner.gnm1.ann1.H5UTXB/arahy.Tifrunner.gnm1.ann1.HI4HR4/arahy.Tifrunner.gnm1.ann1.RH103U/novel.2171/novel.941	arahy.FK49XX/arahy.H5UTXB/arahy.HI4HR4/arahy.RH103U/-/-	6
BP	GO:0046496	nicotinamide nucleotide metabolic process	6/1297	141/19021	0.924854	0.999999	arahy.Tifrunner.gnm1.ann1.FK49XX/arahy.Tifrunner.gnm1.ann1.H5UTXB/arahy.Tifrunner.gnm1.ann1.HI4HR4/arahy.Tifrunner.gnm1.ann1.RH103U/novel.2171/novel.941	arahy.FK49XX/arahy.H5UTXB/arahy.HI4HR4/arahy.RH103U/-/-	6
BP	GO:0098655	cation transmembrane transport	7/1297	160/19021	0.925692	0.999999	arahy.Tifrunner.gnm1.ann1.0M60B9/arahy.Tifrunner.gnm1.ann1.HMN99B/arahy.Tifrunner.gnm1.ann1.IMK8G3/arahy.Tifrunner.gnm1.ann1.QRYW66/arahy.Tifrunner.gnm1.ann1.SXXJ36/arahy.Tifrunner.gnm1.ann1.V4JBDW/novel.1917	arahy.0M60B9/arahy.HMN99B/arahy.IMK8G3/arahy.QRYW66/arahy.SXXJ36/arahy.V4JBDW/-	7
BP	GO:0098660	inorganic ion transmembrane transport	7/1297	160/19021	0.925692	0.999999	arahy.Tifrunner.gnm1.ann1.0M60B9/arahy.Tifrunner.gnm1.ann1.HMN99B/arahy.Tifrunner.gnm1.ann1.IMK8G3/arahy.Tifrunner.gnm1.ann1.QRYW66/arahy.Tifrunner.gnm1.ann1.SXXJ36/arahy.Tifrunner.gnm1.ann1.V4JBDW/novel.1917	arahy.0M60B9/arahy.HMN99B/arahy.IMK8G3/arahy.QRYW66/arahy.SXXJ36/arahy.V4JBDW/-	7
BP	GO:0098662	inorganic cation transmembrane transport	7/1297	160/19021	0.925692	0.999999	arahy.Tifrunner.gnm1.ann1.0M60B9/arahy.Tifrunner.gnm1.ann1.HMN99B/arahy.Tifrunner.gnm1.ann1.IMK8G3/arahy.Tifrunner.gnm1.ann1.QRYW66/arahy.Tifrunner.gnm1.ann1.SXXJ36/arahy.Tifrunner.gnm1.ann1.V4JBDW/novel.1917	arahy.0M60B9/arahy.HMN99B/arahy.IMK8G3/arahy.QRYW66/arahy.SXXJ36/arahy.V4JBDW/-	7
BP	GO:0009119	ribonucleoside metabolic process	1/1297	37/19021	0.92688	0.999999	arahy.Tifrunner.gnm1.ann1.N198RB	arahy.N198RB	1
BP	GO:0046700	heterocycle catabolic process	7/1297	161/19021	0.928428	0.999999	arahy.Tifrunner.gnm1.ann1.FK49XX/arahy.Tifrunner.gnm1.ann1.GJ31ZB/arahy.Tifrunner.gnm1.ann1.H5UTXB/arahy.Tifrunner.gnm1.ann1.HI4HR4/arahy.Tifrunner.gnm1.ann1.N198RB/arahy.Tifrunner.gnm1.ann1.UG7YIF/arahy.Tifrunner.gnm1.ann1.ZHA71P	arahy.FK49XX/arahy.GJ31ZB/arahy.H5UTXB/arahy.HI4HR4/arahy.N198RB/arahy.UG7YIF/arahy.ZHA71P	7
BP	GO:0006644	phospholipid metabolic process	6/1297	143/19021	0.930592	0.999999	arahy.Tifrunner.gnm1.ann1.4105RR/arahy.Tifrunner.gnm1.ann1.8Y4891/arahy.Tifrunner.gnm1.ann1.B5R5MF/arahy.Tifrunner.gnm1.ann1.JJP1G0/arahy.Tifrunner.gnm1.ann1.T6U2EX/arahy.Tifrunner.gnm1.ann1.U4QVWL	arahy.4105RR/arahy.8Y4891/arahy.B5R5MF/arahy.JJP1G0/arahy.T6U2EX/arahy.U4QVWL	6
BP	GO:0006733	oxidoreduction coenzyme metabolic process	6/1297	143/19021	0.930592	0.999999	arahy.Tifrunner.gnm1.ann1.FK49XX/arahy.Tifrunner.gnm1.ann1.H5UTXB/arahy.Tifrunner.gnm1.ann1.HI4HR4/arahy.Tifrunner.gnm1.ann1.RH103U/novel.2171/novel.941	arahy.FK49XX/arahy.H5UTXB/arahy.HI4HR4/arahy.RH103U/-/-	6
BP	GO:0048193	Golgi vesicle transport	2/1297	62/19021	0.930865	0.999999	arahy.Tifrunner.gnm1.ann1.71FAZ0/arahy.Tifrunner.gnm1.ann1.SHN3V5	arahy.71FAZ0/arahy.SHN3V5	2
BP	GO:0044270	cellular nitrogen compound catabolic process	7/1297	163/19021	0.933636	0.999999	arahy.Tifrunner.gnm1.ann1.FK49XX/arahy.Tifrunner.gnm1.ann1.GJ31ZB/arahy.Tifrunner.gnm1.ann1.H5UTXB/arahy.Tifrunner.gnm1.ann1.HI4HR4/arahy.Tifrunner.gnm1.ann1.N198RB/arahy.Tifrunner.gnm1.ann1.UG7YIF/arahy.Tifrunner.gnm1.ann1.ZHA71P	arahy.FK49XX/arahy.GJ31ZB/arahy.H5UTXB/arahy.HI4HR4/arahy.N198RB/arahy.UG7YIF/arahy.ZHA71P	7
BP	GO:0044283	small molecule biosynthetic process	25/1297	477/19021	0.934643	0.999999	arahy.Tifrunner.gnm1.ann1.0KDC5W/arahy.Tifrunner.gnm1.ann1.0VLU0L/arahy.Tifrunner.gnm1.ann1.2DX304/arahy.Tifrunner.gnm1.ann1.2KW6XR/arahy.Tifrunner.gnm1.ann1.3R4QA9/arahy.Tifrunner.gnm1.ann1.537LAH/arahy.Tifrunner.gnm1.ann1.66TKXZ/arahy.Tifrunner.gnm1.ann1.71PNNN/arahy.Tifrunner.gnm1.ann1.75SEPN/arahy.Tifrunner.gnm1.ann1.7710RN/arahy.Tifrunner.gnm1.ann1.979X0J/arahy.Tifrunner.gnm1.ann1.9U2L6D/ara…	arahy.0KDC5W/arahy.0VLU0L/arahy.2DX304/arahy.2KW6XR/arahy.3R4QA9/arahy.537LAH/arahy.66TKXZ/arahy.71PNNN/arahy.75SEPN/arahy.7710RN/arahy.979X0J/arahy.9U2L6D/arahy.AYAJ7Z/arahy.DT0NNH/arahy.FK49XX/arahy.H5UTXB/arahy.HA9E1Y/arahy.HI4HR4/arahy.L55DKK/arahy.NFP3PK/arahy.RLQ8YA/arahy.SZG1V2/arahy.W4S514/arahy.Y8KTYY/-	25
BP	GO:0006631	fatty acid metabolic process	6/1297	145/19021	0.93594	0.999999	arahy.Tifrunner.gnm1.ann1.AYAJ7Z/arahy.Tifrunner.gnm1.ann1.H654N0/arahy.Tifrunner.gnm1.ann1.I9R4QS/arahy.Tifrunner.gnm1.ann1.NFP3PK/arahy.Tifrunner.gnm1.ann1.RLQ8YA/arahy.Tifrunner.gnm1.ann1.W4S514	arahy.AYAJ7Z/arahy.H654N0/arahy.I9R4QS/arahy.NFP3PK/arahy.RLQ8YA/arahy.W4S514	6
BP	GO:0051188	cofactor biosynthetic process	12/1297	256/19021	0.938214	0.999999	arahy.Tifrunner.gnm1.ann1.1FY4ZR/arahy.Tifrunner.gnm1.ann1.5JT6XN/arahy.Tifrunner.gnm1.ann1.8W8UWC/arahy.Tifrunner.gnm1.ann1.9U2L6D/arahy.Tifrunner.gnm1.ann1.FK49XX/arahy.Tifrunner.gnm1.ann1.FX45DR/arahy.Tifrunner.gnm1.ann1.H5UTXB/arahy.Tifrunner.gnm1.ann1.HI4HR4/arahy.Tifrunner.gnm1.ann1.I49WQS/arahy.Tifrunner.gnm1.ann1.P6SB2Z/arahy.Tifrunner.gnm1.ann1.S9CZ9A/novel.3371	arahy.1FY4ZR/arahy.5JT6XN/arahy.8W8UWC/arahy.9U2L6D/arahy.FK49XX/arahy.FX45DR/arahy.H5UTXB/arahy.HI4HR4/arahy.I49WQS/arahy.P6SB2Z/arahy.S9CZ9A/-	12
BP	GO:0016579	protein deubiquitination	2/1297	64/19021	0.938408	0.999999	arahy.Tifrunner.gnm1.ann1.H5JAQU/novel.1737	arahy.H5JAQU/-	2
BP	GO:0070646	protein modification by small protein removal	2/1297	64/19021	0.938408	0.999999	arahy.Tifrunner.gnm1.ann1.H5JAQU/novel.1737	arahy.H5JAQU/-	2
BP	GO:1901361	organic cyclic compound catabolic process	7/1297	165/19021	0.938509	0.999999	arahy.Tifrunner.gnm1.ann1.FK49XX/arahy.Tifrunner.gnm1.ann1.GJ31ZB/arahy.Tifrunner.gnm1.ann1.H5UTXB/arahy.Tifrunner.gnm1.ann1.HI4HR4/arahy.Tifrunner.gnm1.ann1.N198RB/arahy.Tifrunner.gnm1.ann1.UG7YIF/arahy.Tifrunner.gnm1.ann1.ZHA71P	arahy.FK49XX/arahy.GJ31ZB/arahy.H5UTXB/arahy.HI4HR4/arahy.N198RB/arahy.UG7YIF/arahy.ZHA71P	7
BP	GO:0030258	lipid modification	1/1297	40/19021	0.940867	0.999999	arahy.Tifrunner.gnm1.ann1.U4QVWL	arahy.U4QVWL	1
BP	GO:1901136	carbohydrate derivative catabolic process	1/1297	40/19021	0.940867	0.999999	arahy.Tifrunner.gnm1.ann1.N198RB	arahy.N198RB	1
BP	GO:0016053	organic acid biosynthetic process	20/1297	397/19021	0.941462	0.999999	arahy.Tifrunner.gnm1.ann1.0KDC5W/arahy.Tifrunner.gnm1.ann1.0VLU0L/arahy.Tifrunner.gnm1.ann1.2DX304/arahy.Tifrunner.gnm1.ann1.2KW6XR/arahy.Tifrunner.gnm1.ann1.3R4QA9/arahy.Tifrunner.gnm1.ann1.71PNNN/arahy.Tifrunner.gnm1.ann1.75SEPN/arahy.Tifrunner.gnm1.ann1.7710RN/arahy.Tifrunner.gnm1.ann1.AYAJ7Z/arahy.Tifrunner.gnm1.ann1.FK49XX/arahy.Tifrunner.gnm1.ann1.H5UTXB/arahy.Tifrunner.gnm1.ann1.HA9E1Y/ara…	arahy.0KDC5W/arahy.0VLU0L/arahy.2DX304/arahy.2KW6XR/arahy.3R4QA9/arahy.71PNNN/arahy.75SEPN/arahy.7710RN/arahy.AYAJ7Z/arahy.FK49XX/arahy.H5UTXB/arahy.HA9E1Y/arahy.HI4HR4/arahy.L55DKK/arahy.NFP3PK/arahy.RLQ8YA/arahy.SZG1V2/arahy.W4S514/arahy.Y8KTYY/-	20
BP	GO:0046394	carboxylic acid biosynthetic process	20/1297	397/19021	0.941462	0.999999	arahy.Tifrunner.gnm1.ann1.0KDC5W/arahy.Tifrunner.gnm1.ann1.0VLU0L/arahy.Tifrunner.gnm1.ann1.2DX304/arahy.Tifrunner.gnm1.ann1.2KW6XR/arahy.Tifrunner.gnm1.ann1.3R4QA9/arahy.Tifrunner.gnm1.ann1.71PNNN/arahy.Tifrunner.gnm1.ann1.75SEPN/arahy.Tifrunner.gnm1.ann1.7710RN/arahy.Tifrunner.gnm1.ann1.AYAJ7Z/arahy.Tifrunner.gnm1.ann1.FK49XX/arahy.Tifrunner.gnm1.ann1.H5UTXB/arahy.Tifrunner.gnm1.ann1.HA9E1Y/ara…	arahy.0KDC5W/arahy.0VLU0L/arahy.2DX304/arahy.2KW6XR/arahy.3R4QA9/arahy.71PNNN/arahy.75SEPN/arahy.7710RN/arahy.AYAJ7Z/arahy.FK49XX/arahy.H5UTXB/arahy.HA9E1Y/arahy.HI4HR4/arahy.L55DKK/arahy.NFP3PK/arahy.RLQ8YA/arahy.SZG1V2/arahy.W4S514/arahy.Y8KTYY/-	20
BP	GO:0043933	protein-containing complex subunit organization	7/1297	167/19021	0.943062	0.999999	arahy.Tifrunner.gnm1.ann1.69M8FP/arahy.Tifrunner.gnm1.ann1.6SV4GY/arahy.Tifrunner.gnm1.ann1.85J3HU/arahy.Tifrunner.gnm1.ann1.FP1HKG/arahy.Tifrunner.gnm1.ann1.U2Q4B5/arahy.Tifrunner.gnm1.ann1.VZZJ8Q/novel.1313	arahy.69M8FP/arahy.6SV4GY/arahy.85J3HU/arahy.FP1HKG/arahy.U2Q4B5/arahy.VZZJ8Q/-	7
BP	GO:0046488	phosphatidylinositol metabolic process	4/1297	109/19021	0.944787	0.999999	arahy.Tifrunner.gnm1.ann1.8Y4891/arahy.Tifrunner.gnm1.ann1.B5R5MF/arahy.Tifrunner.gnm1.ann1.T6U2EX/arahy.Tifrunner.gnm1.ann1.U4QVWL	arahy.8Y4891/arahy.B5R5MF/arahy.T6U2EX/arahy.U4QVWL	4
BP	GO:0071705	nitrogen compound transport	20/1297	402/19021	0.948642	0.999999	arahy.Tifrunner.gnm1.ann1.386S4Z/arahy.Tifrunner.gnm1.ann1.3FE9AW/arahy.Tifrunner.gnm1.ann1.3IGY6I/arahy.Tifrunner.gnm1.ann1.450ZWJ/arahy.Tifrunner.gnm1.ann1.7P1NK6/arahy.Tifrunner.gnm1.ann1.89LBMG/arahy.Tifrunner.gnm1.ann1.AM2AK0/arahy.Tifrunner.gnm1.ann1.IZA4PH/arahy.Tifrunner.gnm1.ann1.J18N96/arahy.Tifrunner.gnm1.ann1.K199Z5/arahy.Tifrunner.gnm1.ann1.L9NF1I/arahy.Tifrunner.gnm1.ann1.Q4Q9CX/ara…	arahy.386S4Z/arahy.3FE9AW/arahy.3IGY6I/arahy.450ZWJ/arahy.7P1NK6/arahy.89LBMG/arahy.AM2AK0/arahy.IZA4PH/arahy.J18N96/arahy.K199Z5/arahy.L9NF1I/arahy.Q4Q9CX/arahy.RZ0ZJZ/arahy.SHN3V5/arahy.TJZR4S/arahy.U2IN5X/arahy.UB9N1X/arahy.UV9SWK/arahy.VKWK3F/arahy.WT3DYW	20
BP	GO:0006835	dicarboxylic acid transport	1/1297	42/19021	0.948672	0.999999	arahy.Tifrunner.gnm1.ann1.HGB3TX	arahy.HGB3TX	1
BP	GO:0015740	C4-dicarboxylate transport	1/1297	42/19021	0.948672	0.999999	arahy.Tifrunner.gnm1.ann1.HGB3TX	arahy.HGB3TX	1
BP	GO:0015743	malate transport	1/1297	42/19021	0.948672	0.999999	arahy.Tifrunner.gnm1.ann1.HGB3TX	arahy.HGB3TX	1
BP	GO:0006650	glycerophospholipid metabolic process	4/1297	112/19021	0.952079	0.999999	arahy.Tifrunner.gnm1.ann1.8Y4891/arahy.Tifrunner.gnm1.ann1.B5R5MF/arahy.Tifrunner.gnm1.ann1.T6U2EX/arahy.Tifrunner.gnm1.ann1.U4QVWL	arahy.8Y4891/arahy.B5R5MF/arahy.T6U2EX/arahy.U4QVWL	4
BP	GO:0008272	sulfate transport	1/1297	43/19021	0.95218	0.999999	arahy.Tifrunner.gnm1.ann1.BP1D2E	arahy.BP1D2E	1
BP	GO:0072348	sulfur compound transport	1/1297	43/19021	0.95218	0.999999	arahy.Tifrunner.gnm1.ann1.BP1D2E	arahy.BP1D2E	1
BP	GO:0030163	protein catabolic process	7/1297	174/19021	0.95673	0.999999	arahy.Tifrunner.gnm1.ann1.3X6UQX/arahy.Tifrunner.gnm1.ann1.5K2M2S/arahy.Tifrunner.gnm1.ann1.5U1FHR/arahy.Tifrunner.gnm1.ann1.F1N93U/arahy.Tifrunner.gnm1.ann1.UI60BE/arahy.Tifrunner.gnm1.ann1.VXUC2C/novel.3161	arahy.3X6UQX/arahy.5K2M2S/arahy.5U1FHR/arahy.F1N93U/arahy.UI60BE/arahy.VXUC2C/-	7
BP	GO:0042254	ribosome biogenesis	3/1297	93/19021	0.957213	0.999999	arahy.Tifrunner.gnm1.ann1.KZGX7R/arahy.Tifrunner.gnm1.ann1.T96DCH/novel.4611	arahy.KZGX7R/arahy.T96DCH/-	3
BP	GO:0042545	cell wall modification	7/1297	175/19021	0.958421	0.999999	arahy.Tifrunner.gnm1.ann1.HK8QN4/arahy.Tifrunner.gnm1.ann1.HLP03A/arahy.Tifrunner.gnm1.ann1.IFFV7U/arahy.Tifrunner.gnm1.ann1.LY2JWZ/arahy.Tifrunner.gnm1.ann1.NACM2P/arahy.Tifrunner.gnm1.ann1.SLIY4S/arahy.Tifrunner.gnm1.ann1.XQ4L3G	arahy.HK8QN4/arahy.HLP03A/arahy.IFFV7U/arahy.LY2JWZ/arahy.NACM2P/arahy.SLIY4S/arahy.XQ4L3G	7
BP	GO:0000160	phosphorelay signal transduction system	3/1297	94/19021	0.959399	0.999999	arahy.Tifrunner.gnm1.ann1.15FVU2/arahy.Tifrunner.gnm1.ann1.CWGX97/arahy.Tifrunner.gnm1.ann1.L959U0	arahy.15FVU2/arahy.CWGX97/arahy.L959U0	3
BP	GO:0022607	cellular component assembly	9/1297	214/19021	0.95989	0.999999	arahy.Tifrunner.gnm1.ann1.3Y6UXK/arahy.Tifrunner.gnm1.ann1.6SV4GY/arahy.Tifrunner.gnm1.ann1.85J3HU/arahy.Tifrunner.gnm1.ann1.9U7L2M/arahy.Tifrunner.gnm1.ann1.C9Y7N1/arahy.Tifrunner.gnm1.ann1.EJE3BD/arahy.Tifrunner.gnm1.ann1.HB635G/arahy.Tifrunner.gnm1.ann1.U2Q4B5/arahy.Tifrunner.gnm1.ann1.VZZJ8Q	arahy.3Y6UXK/arahy.6SV4GY/arahy.85J3HU/arahy.9U7L2M/arahy.C9Y7N1/arahy.EJE3BD/arahy.HB635G/arahy.U2Q4B5/arahy.VZZJ8Q	9
BP	GO:0006633	fatty acid biosynthetic process	4/1297	116/19021	0.960425	0.999999	arahy.Tifrunner.gnm1.ann1.AYAJ7Z/arahy.Tifrunner.gnm1.ann1.NFP3PK/arahy.Tifrunner.gnm1.ann1.RLQ8YA/arahy.Tifrunner.gnm1.ann1.W4S514	arahy.AYAJ7Z/arahy.NFP3PK/arahy.RLQ8YA/arahy.W4S514	4
BP	GO:0007275	multicellular organism development	1/1297	46/19021	0.96133	0.999999	arahy.Tifrunner.gnm1.ann1.00VVAL	arahy.00VVAL	1
BP	GO:0032502	developmental process	1/1297	46/19021	0.96133	0.999999	arahy.Tifrunner.gnm1.ann1.00VVAL	arahy.00VVAL	1
BP	GO:0048856	anatomical structure development	1/1297	46/19021	0.96133	0.999999	arahy.Tifrunner.gnm1.ann1.00VVAL	arahy.00VVAL	1
BP	GO:0070972	protein localization to endoplasmic reticulum	1/1297	46/19021	0.96133	0.999999	arahy.Tifrunner.gnm1.ann1.UV9SWK	arahy.UV9SWK	1
BP	GO:0006352	DNA-templated transcription, initiation	2/1297	72/19021	0.961451	0.999999	arahy.Tifrunner.gnm1.ann1.8SX3C7/arahy.Tifrunner.gnm1.ann1.E4KFI0	arahy.8SX3C7/arahy.E4KFI0	2
BP	GO:0006520	cellular amino acid metabolic process	15/1297	325/19021	0.961841	0.999999	arahy.Tifrunner.gnm1.ann1.0KDC5W/arahy.Tifrunner.gnm1.ann1.0VLU0L/arahy.Tifrunner.gnm1.ann1.2DX304/arahy.Tifrunner.gnm1.ann1.2KW6XR/arahy.Tifrunner.gnm1.ann1.3R4QA9/arahy.Tifrunner.gnm1.ann1.71PNNN/arahy.Tifrunner.gnm1.ann1.75SEPN/arahy.Tifrunner.gnm1.ann1.7710RN/arahy.Tifrunner.gnm1.ann1.HA9E1Y/arahy.Tifrunner.gnm1.ann1.HSU2LT/arahy.Tifrunner.gnm1.ann1.L55DKK/arahy.Tifrunner.gnm1.ann1.L9A6A1/ara…	arahy.0KDC5W/arahy.0VLU0L/arahy.2DX304/arahy.2KW6XR/arahy.3R4QA9/arahy.71PNNN/arahy.75SEPN/arahy.7710RN/arahy.HA9E1Y/arahy.HSU2LT/arahy.L55DKK/arahy.L9A6A1/arahy.SZG1V2/arahy.Y8KTYY/arahy.ZYH4BX	15
BP	GO:0071103	DNA conformation change	2/1297	73/19021	0.963668	0.999999	arahy.Tifrunner.gnm1.ann1.6SV4GY/arahy.Tifrunner.gnm1.ann1.85J3HU	arahy.6SV4GY/arahy.85J3HU	2
BP	GO:0006605	protein targeting	1/1297	47/19021	0.963973	0.999999	arahy.Tifrunner.gnm1.ann1.UV9SWK	arahy.UV9SWK	1
BP	GO:0072527	pyrimidine-containing compound metabolic process	1/1297	48/19021	0.966436	0.999999	arahy.Tifrunner.gnm1.ann1.N198RB	arahy.N198RB	1
BP	GO:0022613	ribonucleoprotein complex biogenesis	3/1297	98/19021	0.967137	0.999999	arahy.Tifrunner.gnm1.ann1.KZGX7R/arahy.Tifrunner.gnm1.ann1.T96DCH/novel.4611	arahy.KZGX7R/arahy.T96DCH/-	3
BP	GO:0048519	negative regulation of biological process	2/1297	75/19021	0.967741	0.999999	arahy.Tifrunner.gnm1.ann1.DEJ7H2/arahy.Tifrunner.gnm1.ann1.U4YTZL	arahy.DEJ7H2/arahy.U4YTZL	2
BP	GO:0009056	catabolic process	23/1297	472/19021	0.968367	0.999999	arahy.Tifrunner.gnm1.ann1.0V89VS/arahy.Tifrunner.gnm1.ann1.34GL3D/arahy.Tifrunner.gnm1.ann1.3X6UQX/arahy.Tifrunner.gnm1.ann1.5K2M2S/arahy.Tifrunner.gnm1.ann1.5U1FHR/arahy.Tifrunner.gnm1.ann1.60DV95/arahy.Tifrunner.gnm1.ann1.6E02AJ/arahy.Tifrunner.gnm1.ann1.ELH53L/arahy.Tifrunner.gnm1.ann1.F1N93U/arahy.Tifrunner.gnm1.ann1.FK49XX/arahy.Tifrunner.gnm1.ann1.GJ31ZB/arahy.Tifrunner.gnm1.ann1.H5UTXB/ara…	arahy.0V89VS/arahy.34GL3D/arahy.3X6UQX/arahy.5K2M2S/arahy.5U1FHR/arahy.60DV95/arahy.6E02AJ/arahy.ELH53L/arahy.F1N93U/arahy.FK49XX/arahy.GJ31ZB/arahy.H5UTXB/arahy.HI4HR4/arahy.I36EUT/arahy.KE4T51/arahy.N198RB/arahy.UG7YIF/arahy.UI60BE/arahy.VXUC2C/arahy.WPXT30/arahy.Z1CJI9/arahy.ZHA71P/-	23
BP	GO:0044085	cellular component biogenesis	14/1297	313/19021	0.968374	0.999999	arahy.Tifrunner.gnm1.ann1.3Y6UXK/arahy.Tifrunner.gnm1.ann1.6SV4GY/arahy.Tifrunner.gnm1.ann1.85J3HU/arahy.Tifrunner.gnm1.ann1.9U7L2M/arahy.Tifrunner.gnm1.ann1.C9Y7N1/arahy.Tifrunner.gnm1.ann1.EJE3BD/arahy.Tifrunner.gnm1.ann1.ELM81N/arahy.Tifrunner.gnm1.ann1.HB635G/arahy.Tifrunner.gnm1.ann1.KZGX7R/arahy.Tifrunner.gnm1.ann1.T96DCH/arahy.Tifrunner.gnm1.ann1.U2Q4B5/arahy.Tifrunner.gnm1.ann1.VZZJ8Q/ara…	arahy.3Y6UXK/arahy.6SV4GY/arahy.85J3HU/arahy.9U7L2M/arahy.C9Y7N1/arahy.EJE3BD/arahy.ELM81N/arahy.HB635G/arahy.KZGX7R/arahy.T96DCH/arahy.U2Q4B5/arahy.VZZJ8Q/arahy.XBVN4R/-	14
BP	GO:0006281	DNA repair	7/1297	183/19021	0.969939	0.999999	arahy.Tifrunner.gnm1.ann1.0EHY87/arahy.Tifrunner.gnm1.ann1.4W3SCV/arahy.Tifrunner.gnm1.ann1.CP937L/arahy.Tifrunner.gnm1.ann1.GX19PR/arahy.Tifrunner.gnm1.ann1.XWK03B/arahy.Tifrunner.gnm1.ann1.Y1AR9V/novel.371	arahy.0EHY87/arahy.4W3SCV/arahy.CP937L/arahy.GX19PR/arahy.XWK03B/arahy.Y1AR9V/-	7
BP	GO:0006096	glycolytic process	3/1297	101/19021	0.972004	0.999999	arahy.Tifrunner.gnm1.ann1.FK49XX/arahy.Tifrunner.gnm1.ann1.H5UTXB/arahy.Tifrunner.gnm1.ann1.HI4HR4	arahy.FK49XX/arahy.H5UTXB/arahy.HI4HR4	3
BP	GO:0006757	ATP generation from ADP	3/1297	101/19021	0.972004	0.999999	arahy.Tifrunner.gnm1.ann1.FK49XX/arahy.Tifrunner.gnm1.ann1.H5UTXB/arahy.Tifrunner.gnm1.ann1.HI4HR4	arahy.FK49XX/arahy.H5UTXB/arahy.HI4HR4	3
BP	GO:0009135	purine nucleoside diphosphate metabolic process	3/1297	101/19021	0.972004	0.999999	arahy.Tifrunner.gnm1.ann1.FK49XX/arahy.Tifrunner.gnm1.ann1.H5UTXB/arahy.Tifrunner.gnm1.ann1.HI4HR4	arahy.FK49XX/arahy.H5UTXB/arahy.HI4HR4	3
BP	GO:0009179	purine ribonucleoside diphosphate metabolic process	3/1297	101/19021	0.972004	0.999999	arahy.Tifrunner.gnm1.ann1.FK49XX/arahy.Tifrunner.gnm1.ann1.H5UTXB/arahy.Tifrunner.gnm1.ann1.HI4HR4	arahy.FK49XX/arahy.H5UTXB/arahy.HI4HR4	3
BP	GO:0009185	ribonucleoside diphosphate metabolic process	3/1297	101/19021	0.972004	0.999999	arahy.Tifrunner.gnm1.ann1.FK49XX/arahy.Tifrunner.gnm1.ann1.H5UTXB/arahy.Tifrunner.gnm1.ann1.HI4HR4	arahy.FK49XX/arahy.H5UTXB/arahy.HI4HR4	3
BP	GO:0042866	pyruvate biosynthetic process	3/1297	101/19021	0.972004	0.999999	arahy.Tifrunner.gnm1.ann1.FK49XX/arahy.Tifrunner.gnm1.ann1.H5UTXB/arahy.Tifrunner.gnm1.ann1.HI4HR4	arahy.FK49XX/arahy.H5UTXB/arahy.HI4HR4	3
BP	GO:0046031	ADP metabolic process	3/1297	101/19021	0.972004	0.999999	arahy.Tifrunner.gnm1.ann1.FK49XX/arahy.Tifrunner.gnm1.ann1.H5UTXB/arahy.Tifrunner.gnm1.ann1.HI4HR4	arahy.FK49XX/arahy.H5UTXB/arahy.HI4HR4	3
BP	GO:0006511	ubiquitin-dependent protein catabolic process	5/1297	145/19021	0.972964	0.999999	arahy.Tifrunner.gnm1.ann1.3X6UQX/arahy.Tifrunner.gnm1.ann1.F1N93U/arahy.Tifrunner.gnm1.ann1.UI60BE/arahy.Tifrunner.gnm1.ann1.VXUC2C/novel.3161	arahy.3X6UQX/arahy.F1N93U/arahy.UI60BE/arahy.VXUC2C/-	5
BP	GO:0019941	modification-dependent protein catabolic process	5/1297	145/19021	0.972964	0.999999	arahy.Tifrunner.gnm1.ann1.3X6UQX/arahy.Tifrunner.gnm1.ann1.F1N93U/arahy.Tifrunner.gnm1.ann1.UI60BE/arahy.Tifrunner.gnm1.ann1.VXUC2C/novel.3161	arahy.3X6UQX/arahy.F1N93U/arahy.UI60BE/arahy.VXUC2C/-	5
BP	GO:0043632	modification-dependent macromolecule catabolic process	5/1297	145/19021	0.972964	0.999999	arahy.Tifrunner.gnm1.ann1.3X6UQX/arahy.Tifrunner.gnm1.ann1.F1N93U/arahy.Tifrunner.gnm1.ann1.UI60BE/arahy.Tifrunner.gnm1.ann1.VXUC2C/novel.3161	arahy.3X6UQX/arahy.F1N93U/arahy.UI60BE/arahy.VXUC2C/-	5
BP	GO:0044265	cellular macromolecule catabolic process	8/1297	206/19021	0.973802	0.999999	arahy.Tifrunner.gnm1.ann1.3X6UQX/arahy.Tifrunner.gnm1.ann1.F1N93U/arahy.Tifrunner.gnm1.ann1.GJ31ZB/arahy.Tifrunner.gnm1.ann1.UG7YIF/arahy.Tifrunner.gnm1.ann1.UI60BE/arahy.Tifrunner.gnm1.ann1.VXUC2C/arahy.Tifrunner.gnm1.ann1.ZHA71P/novel.3161	arahy.3X6UQX/arahy.F1N93U/arahy.GJ31ZB/arahy.UG7YIF/arahy.UI60BE/arahy.VXUC2C/arahy.ZHA71P/-	8
BP	GO:0006974	cellular response to DNA damage stimulus	7/1297	187/19021	0.97453	0.999999	arahy.Tifrunner.gnm1.ann1.0EHY87/arahy.Tifrunner.gnm1.ann1.4W3SCV/arahy.Tifrunner.gnm1.ann1.CP937L/arahy.Tifrunner.gnm1.ann1.GX19PR/arahy.Tifrunner.gnm1.ann1.XWK03B/arahy.Tifrunner.gnm1.ann1.Y1AR9V/novel.371	arahy.0EHY87/arahy.4W3SCV/arahy.CP937L/arahy.GX19PR/arahy.XWK03B/arahy.Y1AR9V/-	7
BP	GO:0033554	cellular response to stress	7/1297	187/19021	0.97453	0.999999	arahy.Tifrunner.gnm1.ann1.0EHY87/arahy.Tifrunner.gnm1.ann1.4W3SCV/arahy.Tifrunner.gnm1.ann1.CP937L/arahy.Tifrunner.gnm1.ann1.GX19PR/arahy.Tifrunner.gnm1.ann1.XWK03B/arahy.Tifrunner.gnm1.ann1.Y1AR9V/novel.371	arahy.0EHY87/arahy.4W3SCV/arahy.CP937L/arahy.GX19PR/arahy.XWK03B/arahy.Y1AR9V/-	7
BP	GO:0015698	inorganic anion transport	2/1297	79/19021	0.974607	0.999999	arahy.Tifrunner.gnm1.ann1.1ZHN64/arahy.Tifrunner.gnm1.ann1.BP1D2E	arahy.1ZHN64/arahy.BP1D2E	2
BP	GO:0009166	nucleotide catabolic process	3/1297	103/19021	0.974859	0.999999	arahy.Tifrunner.gnm1.ann1.FK49XX/arahy.Tifrunner.gnm1.ann1.H5UTXB/arahy.Tifrunner.gnm1.ann1.HI4HR4	arahy.FK49XX/arahy.H5UTXB/arahy.HI4HR4	3
BP	GO:1901292	nucleoside phosphate catabolic process	3/1297	103/19021	0.974859	0.999999	arahy.Tifrunner.gnm1.ann1.FK49XX/arahy.Tifrunner.gnm1.ann1.H5UTXB/arahy.Tifrunner.gnm1.ann1.HI4HR4	arahy.FK49XX/arahy.H5UTXB/arahy.HI4HR4	3
BP	GO:0006090	pyruvate metabolic process	3/1297	104/19021	0.976181	0.999999	arahy.Tifrunner.gnm1.ann1.FK49XX/arahy.Tifrunner.gnm1.ann1.H5UTXB/arahy.Tifrunner.gnm1.ann1.HI4HR4	arahy.FK49XX/arahy.H5UTXB/arahy.HI4HR4	3
BP	GO:0017144	drug metabolic process	14/1297	322/19021	0.976425	0.999999	arahy.Tifrunner.gnm1.ann1.0034KJ/arahy.Tifrunner.gnm1.ann1.09V7NE/arahy.Tifrunner.gnm1.ann1.3YC2HT/arahy.Tifrunner.gnm1.ann1.537LAH/arahy.Tifrunner.gnm1.ann1.66TKXZ/arahy.Tifrunner.gnm1.ann1.7GR9X4/arahy.Tifrunner.gnm1.ann1.9U2L6D/arahy.Tifrunner.gnm1.ann1.FK49XX/arahy.Tifrunner.gnm1.ann1.H5UTXB/arahy.Tifrunner.gnm1.ann1.HI4HR4/arahy.Tifrunner.gnm1.ann1.I49WQS/arahy.Tifrunner.gnm1.ann1.P458TM/ara…	arahy.0034KJ/arahy.09V7NE/arahy.3YC2HT/arahy.537LAH/arahy.66TKXZ/arahy.7GR9X4/arahy.9U2L6D/arahy.FK49XX/arahy.H5UTXB/arahy.HI4HR4/arahy.I49WQS/arahy.P458TM/arahy.P6SB2Z/-	14
BP	GO:1901575	organic substance catabolic process	21/1297	453/19021	0.979764	0.999999	arahy.Tifrunner.gnm1.ann1.0V89VS/arahy.Tifrunner.gnm1.ann1.34GL3D/arahy.Tifrunner.gnm1.ann1.3X6UQX/arahy.Tifrunner.gnm1.ann1.5K2M2S/arahy.Tifrunner.gnm1.ann1.5U1FHR/arahy.Tifrunner.gnm1.ann1.60DV95/arahy.Tifrunner.gnm1.ann1.6E02AJ/arahy.Tifrunner.gnm1.ann1.ELH53L/arahy.Tifrunner.gnm1.ann1.F1N93U/arahy.Tifrunner.gnm1.ann1.FK49XX/arahy.Tifrunner.gnm1.ann1.GJ31ZB/arahy.Tifrunner.gnm1.ann1.H5UTXB/ara…	arahy.0V89VS/arahy.34GL3D/arahy.3X6UQX/arahy.5K2M2S/arahy.5U1FHR/arahy.60DV95/arahy.6E02AJ/arahy.ELH53L/arahy.F1N93U/arahy.FK49XX/arahy.GJ31ZB/arahy.H5UTXB/arahy.HI4HR4/arahy.I36EUT/arahy.N198RB/arahy.UG7YIF/arahy.UI60BE/arahy.VXUC2C/arahy.Z1CJI9/arahy.ZHA71P/-	21
BP	GO:0006325	chromatin organization	3/1297	108/19021	0.980837	0.999999	arahy.Tifrunner.gnm1.ann1.6SV4GY/arahy.Tifrunner.gnm1.ann1.85J3HU/arahy.Tifrunner.gnm1.ann1.8XLM1I	arahy.6SV4GY/arahy.85J3HU/arahy.8XLM1I	3
BP	GO:0019693	ribose phosphate metabolic process	10/1297	254/19021	0.981695	0.999999	arahy.Tifrunner.gnm1.ann1.5JT6XN/arahy.Tifrunner.gnm1.ann1.FHBJ1H/arahy.Tifrunner.gnm1.ann1.FK49XX/arahy.Tifrunner.gnm1.ann1.H5UTXB/arahy.Tifrunner.gnm1.ann1.HI4HR4/arahy.Tifrunner.gnm1.ann1.P458TM/arahy.Tifrunner.gnm1.ann1.RH103U/novel.2171/novel.2571/novel.941	arahy.5JT6XN/arahy.FHBJ1H/arahy.FK49XX/arahy.H5UTXB/arahy.HI4HR4/arahy.P458TM/arahy.RH103U/-/-/-	10
BP	GO:0006165	nucleoside diphosphate phosphorylation	3/1297	111/19021	0.983744	0.999999	arahy.Tifrunner.gnm1.ann1.FK49XX/arahy.Tifrunner.gnm1.ann1.H5UTXB/arahy.Tifrunner.gnm1.ann1.HI4HR4	arahy.FK49XX/arahy.H5UTXB/arahy.HI4HR4	3
BP	GO:0046939	nucleotide phosphorylation	3/1297	111/19021	0.983744	0.999999	arahy.Tifrunner.gnm1.ann1.FK49XX/arahy.Tifrunner.gnm1.ann1.H5UTXB/arahy.Tifrunner.gnm1.ann1.HI4HR4	arahy.FK49XX/arahy.H5UTXB/arahy.HI4HR4	3
BP	GO:0072594	establishment of protein localization to organelle	1/1297	59/19021	0.9846	0.999999	arahy.Tifrunner.gnm1.ann1.UV9SWK	arahy.UV9SWK	1
BP	GO:0034622	cellular protein-containing complex assembly	4/1297	135/19021	0.984603	0.999999	arahy.Tifrunner.gnm1.ann1.6SV4GY/arahy.Tifrunner.gnm1.ann1.85J3HU/arahy.Tifrunner.gnm1.ann1.U2Q4B5/arahy.Tifrunner.gnm1.ann1.VZZJ8Q	arahy.6SV4GY/arahy.85J3HU/arahy.U2Q4B5/arahy.VZZJ8Q	4
BP	GO:0072525	pyridine-containing compound biosynthetic process	4/1297	135/19021	0.984603	0.999999	arahy.Tifrunner.gnm1.ann1.9U2L6D/arahy.Tifrunner.gnm1.ann1.FK49XX/arahy.Tifrunner.gnm1.ann1.H5UTXB/arahy.Tifrunner.gnm1.ann1.HI4HR4	arahy.9U2L6D/arahy.FK49XX/arahy.H5UTXB/arahy.HI4HR4	4
BP	GO:0006820	anion transport	7/1297	199/19021	0.984712	0.999999	arahy.Tifrunner.gnm1.ann1.1ZHN64/arahy.Tifrunner.gnm1.ann1.3IGY6I/arahy.Tifrunner.gnm1.ann1.450ZWJ/arahy.Tifrunner.gnm1.ann1.BP1D2E/arahy.Tifrunner.gnm1.ann1.HGB3TX/arahy.Tifrunner.gnm1.ann1.L9NF1I/arahy.Tifrunner.gnm1.ann1.TJZR4S	arahy.1ZHN64/arahy.3IGY6I/arahy.450ZWJ/arahy.BP1D2E/arahy.HGB3TX/arahy.L9NF1I/arahy.TJZR4S	7
BP	GO:0045184	establishment of protein localization	14/1297	335/19021	0.984814	0.999999	arahy.Tifrunner.gnm1.ann1.386S4Z/arahy.Tifrunner.gnm1.ann1.3FE9AW/arahy.Tifrunner.gnm1.ann1.89LBMG/arahy.Tifrunner.gnm1.ann1.AM2AK0/arahy.Tifrunner.gnm1.ann1.IZA4PH/arahy.Tifrunner.gnm1.ann1.J18N96/arahy.Tifrunner.gnm1.ann1.Q4Q9CX/arahy.Tifrunner.gnm1.ann1.R32419/arahy.Tifrunner.gnm1.ann1.RZ0ZJZ/arahy.Tifrunner.gnm1.ann1.SHN3V5/arahy.Tifrunner.gnm1.ann1.U2IN5X/arahy.Tifrunner.gnm1.ann1.UV9SWK/ara…	arahy.386S4Z/arahy.3FE9AW/arahy.89LBMG/arahy.AM2AK0/arahy.IZA4PH/arahy.J18N96/arahy.Q4Q9CX/arahy.R32419/arahy.RZ0ZJZ/arahy.SHN3V5/arahy.U2IN5X/arahy.UV9SWK/arahy.VKWK3F/arahy.WT3DYW	14
BP	GO:0072330	monocarboxylic acid biosynthetic process	9/1297	240/19021	0.985246	0.999999	arahy.Tifrunner.gnm1.ann1.2KW6XR/arahy.Tifrunner.gnm1.ann1.AYAJ7Z/arahy.Tifrunner.gnm1.ann1.FK49XX/arahy.Tifrunner.gnm1.ann1.H5UTXB/arahy.Tifrunner.gnm1.ann1.HI4HR4/arahy.Tifrunner.gnm1.ann1.NFP3PK/arahy.Tifrunner.gnm1.ann1.RLQ8YA/arahy.Tifrunner.gnm1.ann1.W4S514/arahy.Tifrunner.gnm1.ann1.Y8KTYY	arahy.2KW6XR/arahy.AYAJ7Z/arahy.FK49XX/arahy.H5UTXB/arahy.HI4HR4/arahy.NFP3PK/arahy.RLQ8YA/arahy.W4S514/arahy.Y8KTYY	9
BP	GO:0032787	monocarboxylic acid metabolic process	11/1297	280/19021	0.985806	0.999999	arahy.Tifrunner.gnm1.ann1.2KW6XR/arahy.Tifrunner.gnm1.ann1.AYAJ7Z/arahy.Tifrunner.gnm1.ann1.FK49XX/arahy.Tifrunner.gnm1.ann1.H5UTXB/arahy.Tifrunner.gnm1.ann1.H654N0/arahy.Tifrunner.gnm1.ann1.HI4HR4/arahy.Tifrunner.gnm1.ann1.I9R4QS/arahy.Tifrunner.gnm1.ann1.NFP3PK/arahy.Tifrunner.gnm1.ann1.RLQ8YA/arahy.Tifrunner.gnm1.ann1.W4S514/arahy.Tifrunner.gnm1.ann1.Y8KTYY	arahy.2KW6XR/arahy.AYAJ7Z/arahy.FK49XX/arahy.H5UTXB/arahy.H654N0/arahy.HI4HR4/arahy.I9R4QS/arahy.NFP3PK/arahy.RLQ8YA/arahy.W4S514/arahy.Y8KTYY	11
BP	GO:0009132	nucleoside diphosphate metabolic process	3/1297	114/19021	0.986226	0.999999	arahy.Tifrunner.gnm1.ann1.FK49XX/arahy.Tifrunner.gnm1.ann1.H5UTXB/arahy.Tifrunner.gnm1.ann1.HI4HR4	arahy.FK49XX/arahy.H5UTXB/arahy.HI4HR4	3
BP	GO:0046434	organophosphate catabolic process	3/1297	114/19021	0.986226	0.999999	arahy.Tifrunner.gnm1.ann1.FK49XX/arahy.Tifrunner.gnm1.ann1.H5UTXB/arahy.Tifrunner.gnm1.ann1.HI4HR4	arahy.FK49XX/arahy.H5UTXB/arahy.HI4HR4	3
BP	GO:0015031	protein transport	13/1297	324/19021	0.988496	0.999999	arahy.Tifrunner.gnm1.ann1.386S4Z/arahy.Tifrunner.gnm1.ann1.3FE9AW/arahy.Tifrunner.gnm1.ann1.89LBMG/arahy.Tifrunner.gnm1.ann1.AM2AK0/arahy.Tifrunner.gnm1.ann1.IZA4PH/arahy.Tifrunner.gnm1.ann1.J18N96/arahy.Tifrunner.gnm1.ann1.Q4Q9CX/arahy.Tifrunner.gnm1.ann1.RZ0ZJZ/arahy.Tifrunner.gnm1.ann1.SHN3V5/arahy.Tifrunner.gnm1.ann1.U2IN5X/arahy.Tifrunner.gnm1.ann1.UV9SWK/arahy.Tifrunner.gnm1.ann1.VKWK3F/ara…	arahy.386S4Z/arahy.3FE9AW/arahy.89LBMG/arahy.AM2AK0/arahy.IZA4PH/arahy.J18N96/arahy.Q4Q9CX/arahy.RZ0ZJZ/arahy.SHN3V5/arahy.U2IN5X/arahy.UV9SWK/arahy.VKWK3F/arahy.WT3DYW	13
BP	GO:0015833	peptide transport	13/1297	324/19021	0.988496	0.999999	arahy.Tifrunner.gnm1.ann1.386S4Z/arahy.Tifrunner.gnm1.ann1.3FE9AW/arahy.Tifrunner.gnm1.ann1.89LBMG/arahy.Tifrunner.gnm1.ann1.AM2AK0/arahy.Tifrunner.gnm1.ann1.IZA4PH/arahy.Tifrunner.gnm1.ann1.J18N96/arahy.Tifrunner.gnm1.ann1.Q4Q9CX/arahy.Tifrunner.gnm1.ann1.RZ0ZJZ/arahy.Tifrunner.gnm1.ann1.SHN3V5/arahy.Tifrunner.gnm1.ann1.U2IN5X/arahy.Tifrunner.gnm1.ann1.UV9SWK/arahy.Tifrunner.gnm1.ann1.VKWK3F/ara…	arahy.386S4Z/arahy.3FE9AW/arahy.89LBMG/arahy.AM2AK0/arahy.IZA4PH/arahy.J18N96/arahy.Q4Q9CX/arahy.RZ0ZJZ/arahy.SHN3V5/arahy.U2IN5X/arahy.UV9SWK/arahy.VKWK3F/arahy.WT3DYW	13
BP	GO:0042886	amide transport	13/1297	324/19021	0.988496	0.999999	arahy.Tifrunner.gnm1.ann1.386S4Z/arahy.Tifrunner.gnm1.ann1.3FE9AW/arahy.Tifrunner.gnm1.ann1.89LBMG/arahy.Tifrunner.gnm1.ann1.AM2AK0/arahy.Tifrunner.gnm1.ann1.IZA4PH/arahy.Tifrunner.gnm1.ann1.J18N96/arahy.Tifrunner.gnm1.ann1.Q4Q9CX/arahy.Tifrunner.gnm1.ann1.RZ0ZJZ/arahy.Tifrunner.gnm1.ann1.SHN3V5/arahy.Tifrunner.gnm1.ann1.U2IN5X/arahy.Tifrunner.gnm1.ann1.UV9SWK/arahy.Tifrunner.gnm1.ann1.VKWK3F/ara…	arahy.386S4Z/arahy.3FE9AW/arahy.89LBMG/arahy.AM2AK0/arahy.IZA4PH/arahy.J18N96/arahy.Q4Q9CX/arahy.RZ0ZJZ/arahy.SHN3V5/arahy.U2IN5X/arahy.UV9SWK/arahy.VKWK3F/arahy.WT3DYW	13
BP	GO:0009108	coenzyme biosynthetic process	7/1297	206/19021	0.988746	0.999999	arahy.Tifrunner.gnm1.ann1.5JT6XN/arahy.Tifrunner.gnm1.ann1.9U2L6D/arahy.Tifrunner.gnm1.ann1.FK49XX/arahy.Tifrunner.gnm1.ann1.H5UTXB/arahy.Tifrunner.gnm1.ann1.HI4HR4/arahy.Tifrunner.gnm1.ann1.I49WQS/arahy.Tifrunner.gnm1.ann1.P6SB2Z	arahy.5JT6XN/arahy.9U2L6D/arahy.FK49XX/arahy.H5UTXB/arahy.HI4HR4/arahy.I49WQS/arahy.P6SB2Z	7
BP	GO:0065003	protein-containing complex assembly	4/1297	143/19021	0.989808	0.999999	arahy.Tifrunner.gnm1.ann1.6SV4GY/arahy.Tifrunner.gnm1.ann1.85J3HU/arahy.Tifrunner.gnm1.ann1.U2Q4B5/arahy.Tifrunner.gnm1.ann1.VZZJ8Q	arahy.6SV4GY/arahy.85J3HU/arahy.U2Q4B5/arahy.VZZJ8Q	4
BP	GO:1901565	organonitrogen compound catabolic process	8/1297	229/19021	0.989869	0.999999	arahy.Tifrunner.gnm1.ann1.3X6UQX/arahy.Tifrunner.gnm1.ann1.5K2M2S/arahy.Tifrunner.gnm1.ann1.5U1FHR/arahy.Tifrunner.gnm1.ann1.F1N93U/arahy.Tifrunner.gnm1.ann1.N198RB/arahy.Tifrunner.gnm1.ann1.UI60BE/arahy.Tifrunner.gnm1.ann1.VXUC2C/novel.3161	arahy.3X6UQX/arahy.5K2M2S/arahy.5U1FHR/arahy.F1N93U/arahy.N198RB/arahy.UI60BE/arahy.VXUC2C/-	8
BP	GO:0008104	protein localization	14/1297	349/19021	0.990723	0.999999	arahy.Tifrunner.gnm1.ann1.386S4Z/arahy.Tifrunner.gnm1.ann1.3FE9AW/arahy.Tifrunner.gnm1.ann1.89LBMG/arahy.Tifrunner.gnm1.ann1.AM2AK0/arahy.Tifrunner.gnm1.ann1.IZA4PH/arahy.Tifrunner.gnm1.ann1.J18N96/arahy.Tifrunner.gnm1.ann1.Q4Q9CX/arahy.Tifrunner.gnm1.ann1.R32419/arahy.Tifrunner.gnm1.ann1.RZ0ZJZ/arahy.Tifrunner.gnm1.ann1.SHN3V5/arahy.Tifrunner.gnm1.ann1.U2IN5X/arahy.Tifrunner.gnm1.ann1.UV9SWK/ara…	arahy.386S4Z/arahy.3FE9AW/arahy.89LBMG/arahy.AM2AK0/arahy.IZA4PH/arahy.J18N96/arahy.Q4Q9CX/arahy.R32419/arahy.RZ0ZJZ/arahy.SHN3V5/arahy.U2IN5X/arahy.UV9SWK/arahy.VKWK3F/arahy.WT3DYW	14
BP	GO:0044257	cellular protein catabolic process	5/1297	168/19021	0.991	0.999999	arahy.Tifrunner.gnm1.ann1.3X6UQX/arahy.Tifrunner.gnm1.ann1.F1N93U/arahy.Tifrunner.gnm1.ann1.UI60BE/arahy.Tifrunner.gnm1.ann1.VXUC2C/novel.3161	arahy.3X6UQX/arahy.F1N93U/arahy.UI60BE/arahy.VXUC2C/-	5
BP	GO:0051603	proteolysis involved in cellular protein catabolic process	5/1297	168/19021	0.991	0.999999	arahy.Tifrunner.gnm1.ann1.3X6UQX/arahy.Tifrunner.gnm1.ann1.F1N93U/arahy.Tifrunner.gnm1.ann1.UI60BE/arahy.Tifrunner.gnm1.ann1.VXUC2C/novel.3161	arahy.3X6UQX/arahy.F1N93U/arahy.UI60BE/arahy.VXUC2C/-	5
BP	GO:0006397	mRNA processing	2/1297	97/19021	0.991537	0.999999	arahy.Tifrunner.gnm1.ann1.9UP1GZ/arahy.Tifrunner.gnm1.ann1.BNX2MS	arahy.9UP1GZ/arahy.BNX2MS	2
BP	GO:0033036	macromolecule localization	15/1297	374/19021	0.992512	0.999999	arahy.Tifrunner.gnm1.ann1.386S4Z/arahy.Tifrunner.gnm1.ann1.3FE9AW/arahy.Tifrunner.gnm1.ann1.89LBMG/arahy.Tifrunner.gnm1.ann1.AM2AK0/arahy.Tifrunner.gnm1.ann1.IZA4PH/arahy.Tifrunner.gnm1.ann1.J18N96/arahy.Tifrunner.gnm1.ann1.L5GP6Q/arahy.Tifrunner.gnm1.ann1.Q4Q9CX/arahy.Tifrunner.gnm1.ann1.R32419/arahy.Tifrunner.gnm1.ann1.RZ0ZJZ/arahy.Tifrunner.gnm1.ann1.SHN3V5/arahy.Tifrunner.gnm1.ann1.U2IN5X/ara…	arahy.386S4Z/arahy.3FE9AW/arahy.89LBMG/arahy.AM2AK0/arahy.IZA4PH/arahy.J18N96/arahy.L5GP6Q/arahy.Q4Q9CX/arahy.R32419/arahy.RZ0ZJZ/arahy.SHN3V5/arahy.U2IN5X/arahy.UV9SWK/arahy.VKWK3F/arahy.WT3DYW	15
BP	GO:0034404	nucleobase-containing small molecule biosynthetic process	3/1297	126/19021	0.992975	0.999999	arahy.Tifrunner.gnm1.ann1.FK49XX/arahy.Tifrunner.gnm1.ann1.H5UTXB/arahy.Tifrunner.gnm1.ann1.HI4HR4	arahy.FK49XX/arahy.H5UTXB/arahy.HI4HR4	3
BP	GO:0019359	nicotinamide nucleotide biosynthetic process	3/1297	127/19021	0.993364	0.999999	arahy.Tifrunner.gnm1.ann1.FK49XX/arahy.Tifrunner.gnm1.ann1.H5UTXB/arahy.Tifrunner.gnm1.ann1.HI4HR4	arahy.FK49XX/arahy.H5UTXB/arahy.HI4HR4	3
BP	GO:0019363	pyridine nucleotide biosynthetic process	3/1297	127/19021	0.993364	0.999999	arahy.Tifrunner.gnm1.ann1.FK49XX/arahy.Tifrunner.gnm1.ann1.H5UTXB/arahy.Tifrunner.gnm1.ann1.HI4HR4	arahy.FK49XX/arahy.H5UTXB/arahy.HI4HR4	3
BP	GO:0071702	organic substance transport	19/1297	454/19021	0.993672	0.999999	arahy.Tifrunner.gnm1.ann1.386S4Z/arahy.Tifrunner.gnm1.ann1.3FE9AW/arahy.Tifrunner.gnm1.ann1.3IGY6I/arahy.Tifrunner.gnm1.ann1.450ZWJ/arahy.Tifrunner.gnm1.ann1.74EJA4/arahy.Tifrunner.gnm1.ann1.89LBMG/arahy.Tifrunner.gnm1.ann1.AM2AK0/arahy.Tifrunner.gnm1.ann1.HGB3TX/arahy.Tifrunner.gnm1.ann1.IZA4PH/arahy.Tifrunner.gnm1.ann1.J18N96/arahy.Tifrunner.gnm1.ann1.L9NF1I/arahy.Tifrunner.gnm1.ann1.Q4Q9CX/ara…	arahy.386S4Z/arahy.3FE9AW/arahy.3IGY6I/arahy.450ZWJ/arahy.74EJA4/arahy.89LBMG/arahy.AM2AK0/arahy.HGB3TX/arahy.IZA4PH/arahy.J18N96/arahy.L9NF1I/arahy.Q4Q9CX/arahy.RZ0ZJZ/arahy.SHN3V5/arahy.TJZR4S/arahy.U2IN5X/arahy.UV9SWK/arahy.VKWK3F/arahy.WT3DYW	19
BP	GO:0033365	protein localization to organelle	1/1297	73/19021	0.994291	0.999999	arahy.Tifrunner.gnm1.ann1.UV9SWK	arahy.UV9SWK	1
BP	GO:1902600	proton transmembrane transport	2/1297	104/19021	0.994524	0.999999	arahy.Tifrunner.gnm1.ann1.HMN99B/arahy.Tifrunner.gnm1.ann1.QRYW66	arahy.HMN99B/arahy.QRYW66	2
BP	GO:0044248	cellular catabolic process	17/1297	421/19021	0.994568	0.999999	arahy.Tifrunner.gnm1.ann1.3X6UQX/arahy.Tifrunner.gnm1.ann1.6E02AJ/arahy.Tifrunner.gnm1.ann1.ELH53L/arahy.Tifrunner.gnm1.ann1.F1N93U/arahy.Tifrunner.gnm1.ann1.FK49XX/arahy.Tifrunner.gnm1.ann1.GJ31ZB/arahy.Tifrunner.gnm1.ann1.H5UTXB/arahy.Tifrunner.gnm1.ann1.HI4HR4/arahy.Tifrunner.gnm1.ann1.KE4T51/arahy.Tifrunner.gnm1.ann1.N198RB/arahy.Tifrunner.gnm1.ann1.UG7YIF/arahy.Tifrunner.gnm1.ann1.UI60BE/ara…	arahy.3X6UQX/arahy.6E02AJ/arahy.ELH53L/arahy.F1N93U/arahy.FK49XX/arahy.GJ31ZB/arahy.H5UTXB/arahy.HI4HR4/arahy.KE4T51/arahy.N198RB/arahy.UG7YIF/arahy.UI60BE/arahy.VXUC2C/arahy.WPXT30/arahy.Z1CJI9/arahy.ZHA71P/-	17
BP	GO:0035556	intracellular signal transduction	13/1297	347/19021	0.995124	0.999999	arahy.Tifrunner.gnm1.ann1.0G6L2R/arahy.Tifrunner.gnm1.ann1.15FVU2/arahy.Tifrunner.gnm1.ann1.27KESB/arahy.Tifrunner.gnm1.ann1.2XR4L9/arahy.Tifrunner.gnm1.ann1.2YL60G/arahy.Tifrunner.gnm1.ann1.8U6WSJ/arahy.Tifrunner.gnm1.ann1.990N5Y/arahy.Tifrunner.gnm1.ann1.A3XBSF/arahy.Tifrunner.gnm1.ann1.CWGX97/arahy.Tifrunner.gnm1.ann1.G34P0I/arahy.Tifrunner.gnm1.ann1.INBH69/arahy.Tifrunner.gnm1.ann1.L959U0/ara…	arahy.0G6L2R/arahy.15FVU2/arahy.27KESB/arahy.2XR4L9/arahy.2YL60G/arahy.8U6WSJ/arahy.990N5Y/arahy.A3XBSF/arahy.CWGX97/arahy.G34P0I/arahy.INBH69/arahy.L959U0/arahy.V6T9EN	13
BP	GO:0051276	chromosome organization	4/1297	165/19021	0.996845	0.999999	arahy.Tifrunner.gnm1.ann1.6SV4GY/arahy.Tifrunner.gnm1.ann1.85J3HU/arahy.Tifrunner.gnm1.ann1.8XLM1I/novel.371	arahy.6SV4GY/arahy.85J3HU/arahy.8XLM1I/-	4
BP	GO:0007264	small GTPase mediated signal transduction	6/1297	214/19021	0.997193	0.999999	arahy.Tifrunner.gnm1.ann1.0G6L2R/arahy.Tifrunner.gnm1.ann1.27KESB/arahy.Tifrunner.gnm1.ann1.8U6WSJ/arahy.Tifrunner.gnm1.ann1.990N5Y/arahy.Tifrunner.gnm1.ann1.G34P0I/arahy.Tifrunner.gnm1.ann1.INBH69	arahy.0G6L2R/arahy.27KESB/arahy.8U6WSJ/arahy.990N5Y/arahy.G34P0I/arahy.INBH69	6
BP	GO:0034470	ncRNA processing	3/1297	142/19021	0.997203	0.999999	arahy.Tifrunner.gnm1.ann1.KZGX7R/arahy.Tifrunner.gnm1.ann1.YPLH9H/novel.4611	arahy.KZGX7R/arahy.YPLH9H/-	3
BP	GO:0032259	methylation	1/1297	85/19021	0.997563	0.999999	arahy.Tifrunner.gnm1.ann1.W9SC1J	arahy.W9SC1J	1
BP	GO:0009150	purine ribonucleotide metabolic process	7/1297	240/19021	0.99765	0.999999	arahy.Tifrunner.gnm1.ann1.5JT6XN/arahy.Tifrunner.gnm1.ann1.FHBJ1H/arahy.Tifrunner.gnm1.ann1.FK49XX/arahy.Tifrunner.gnm1.ann1.H5UTXB/arahy.Tifrunner.gnm1.ann1.HI4HR4/arahy.Tifrunner.gnm1.ann1.P458TM/novel.2571	arahy.5JT6XN/arahy.FHBJ1H/arahy.FK49XX/arahy.H5UTXB/arahy.HI4HR4/arahy.P458TM/-	7
BP	GO:0009259	ribonucleotide metabolic process	7/1297	240/19021	0.99765	0.999999	arahy.Tifrunner.gnm1.ann1.5JT6XN/arahy.Tifrunner.gnm1.ann1.FHBJ1H/arahy.Tifrunner.gnm1.ann1.FK49XX/arahy.Tifrunner.gnm1.ann1.H5UTXB/arahy.Tifrunner.gnm1.ann1.HI4HR4/arahy.Tifrunner.gnm1.ann1.P458TM/novel.2571	arahy.5JT6XN/arahy.FHBJ1H/arahy.FK49XX/arahy.H5UTXB/arahy.HI4HR4/arahy.P458TM/-	7
BP	GO:0006996	organelle organization	9/1297	286/19021	0.99792	0.999999	arahy.Tifrunner.gnm1.ann1.19SFKA/arahy.Tifrunner.gnm1.ann1.38CFQ6/arahy.Tifrunner.gnm1.ann1.6SV4GY/arahy.Tifrunner.gnm1.ann1.85J3HU/arahy.Tifrunner.gnm1.ann1.8XLM1I/arahy.Tifrunner.gnm1.ann1.DE38H7/arahy.Tifrunner.gnm1.ann1.U2Q4B5/arahy.Tifrunner.gnm1.ann1.VZZJ8Q/novel.371	arahy.19SFKA/arahy.38CFQ6/arahy.6SV4GY/arahy.85J3HU/arahy.8XLM1I/arahy.DE38H7/arahy.U2Q4B5/arahy.VZZJ8Q/-	9
BP	GO:0055086	nucleobase-containing small molecule metabolic process	13/1297	369/19021	0.997949	0.999999	arahy.Tifrunner.gnm1.ann1.5JT6XN/arahy.Tifrunner.gnm1.ann1.D0VJ3P/arahy.Tifrunner.gnm1.ann1.FHBJ1H/arahy.Tifrunner.gnm1.ann1.FK49XX/arahy.Tifrunner.gnm1.ann1.H5UTXB/arahy.Tifrunner.gnm1.ann1.HI4HR4/arahy.Tifrunner.gnm1.ann1.N198RB/arahy.Tifrunner.gnm1.ann1.P458TM/arahy.Tifrunner.gnm1.ann1.RH103U/arahy.Tifrunner.gnm1.ann1.T9TVYB/novel.2171/novel.2571/novel.941	arahy.5JT6XN/arahy.D0VJ3P/arahy.FHBJ1H/arahy.FK49XX/arahy.H5UTXB/arahy.HI4HR4/arahy.N198RB/arahy.P458TM/arahy.RH103U/arahy.T9TVYB/-/-/-	13
BP	GO:0016071	mRNA metabolic process	2/1297	121/19021	0.998126	0.999999	arahy.Tifrunner.gnm1.ann1.9UP1GZ/arahy.Tifrunner.gnm1.ann1.BNX2MS	arahy.9UP1GZ/arahy.BNX2MS	2
BP	GO:0006163	purine nucleotide metabolic process	7/1297	247/19021	0.998322	0.999999	arahy.Tifrunner.gnm1.ann1.5JT6XN/arahy.Tifrunner.gnm1.ann1.FHBJ1H/arahy.Tifrunner.gnm1.ann1.FK49XX/arahy.Tifrunner.gnm1.ann1.H5UTXB/arahy.Tifrunner.gnm1.ann1.HI4HR4/arahy.Tifrunner.gnm1.ann1.P458TM/novel.2571	arahy.5JT6XN/arahy.FHBJ1H/arahy.FK49XX/arahy.H5UTXB/arahy.HI4HR4/arahy.P458TM/-	7
BP	GO:0009117	nucleotide metabolic process	10/1297	313/19021	0.998392	0.999999	arahy.Tifrunner.gnm1.ann1.5JT6XN/arahy.Tifrunner.gnm1.ann1.FHBJ1H/arahy.Tifrunner.gnm1.ann1.FK49XX/arahy.Tifrunner.gnm1.ann1.H5UTXB/arahy.Tifrunner.gnm1.ann1.HI4HR4/arahy.Tifrunner.gnm1.ann1.P458TM/arahy.Tifrunner.gnm1.ann1.RH103U/novel.2171/novel.2571/novel.941	arahy.5JT6XN/arahy.FHBJ1H/arahy.FK49XX/arahy.H5UTXB/arahy.HI4HR4/arahy.P458TM/arahy.RH103U/-/-/-	10
BP	GO:0051641	cellular localization	11/1297	334/19021	0.998396	0.999999	arahy.Tifrunner.gnm1.ann1.386S4Z/arahy.Tifrunner.gnm1.ann1.3FE9AW/arahy.Tifrunner.gnm1.ann1.89LBMG/arahy.Tifrunner.gnm1.ann1.AM2AK0/arahy.Tifrunner.gnm1.ann1.KU5GKQ/arahy.Tifrunner.gnm1.ann1.Q4Q9CX/arahy.Tifrunner.gnm1.ann1.QM6CI2/arahy.Tifrunner.gnm1.ann1.R32419/arahy.Tifrunner.gnm1.ann1.SHN3V5/arahy.Tifrunner.gnm1.ann1.UV9SWK/arahy.Tifrunner.gnm1.ann1.WT3DYW	arahy.386S4Z/arahy.3FE9AW/arahy.89LBMG/arahy.AM2AK0/arahy.KU5GKQ/arahy.Q4Q9CX/arahy.QM6CI2/arahy.R32419/arahy.SHN3V5/arahy.UV9SWK/arahy.WT3DYW	11
BP	GO:0046907	intracellular transport	8/1297	271/19021	0.998463	0.999999	arahy.Tifrunner.gnm1.ann1.386S4Z/arahy.Tifrunner.gnm1.ann1.3FE9AW/arahy.Tifrunner.gnm1.ann1.89LBMG/arahy.Tifrunner.gnm1.ann1.AM2AK0/arahy.Tifrunner.gnm1.ann1.Q4Q9CX/arahy.Tifrunner.gnm1.ann1.SHN3V5/arahy.Tifrunner.gnm1.ann1.UV9SWK/arahy.Tifrunner.gnm1.ann1.WT3DYW	arahy.386S4Z/arahy.3FE9AW/arahy.89LBMG/arahy.AM2AK0/arahy.Q4Q9CX/arahy.SHN3V5/arahy.UV9SWK/arahy.WT3DYW	8
BP	GO:0051649	establishment of localization in cell	8/1297	271/19021	0.998463	0.999999	arahy.Tifrunner.gnm1.ann1.386S4Z/arahy.Tifrunner.gnm1.ann1.3FE9AW/arahy.Tifrunner.gnm1.ann1.89LBMG/arahy.Tifrunner.gnm1.ann1.AM2AK0/arahy.Tifrunner.gnm1.ann1.Q4Q9CX/arahy.Tifrunner.gnm1.ann1.SHN3V5/arahy.Tifrunner.gnm1.ann1.UV9SWK/arahy.Tifrunner.gnm1.ann1.WT3DYW	arahy.386S4Z/arahy.3FE9AW/arahy.89LBMG/arahy.AM2AK0/arahy.Q4Q9CX/arahy.SHN3V5/arahy.UV9SWK/arahy.WT3DYW	8
BP	GO:0008033	tRNA processing	1/1297	92/19021	0.998517	0.999999	arahy.Tifrunner.gnm1.ann1.YPLH9H	arahy.YPLH9H	1
BP	GO:0072521	purine-containing compound metabolic process	7/1297	250/19021	0.998549	0.999999	arahy.Tifrunner.gnm1.ann1.5JT6XN/arahy.Tifrunner.gnm1.ann1.FHBJ1H/arahy.Tifrunner.gnm1.ann1.FK49XX/arahy.Tifrunner.gnm1.ann1.H5UTXB/arahy.Tifrunner.gnm1.ann1.HI4HR4/arahy.Tifrunner.gnm1.ann1.P458TM/novel.2571	arahy.5JT6XN/arahy.FHBJ1H/arahy.FK49XX/arahy.H5UTXB/arahy.HI4HR4/arahy.P458TM/-	7
BP	GO:0006753	nucleoside phosphate metabolic process	10/1297	316/19021	0.998592	0.999999	arahy.Tifrunner.gnm1.ann1.5JT6XN/arahy.Tifrunner.gnm1.ann1.FHBJ1H/arahy.Tifrunner.gnm1.ann1.FK49XX/arahy.Tifrunner.gnm1.ann1.H5UTXB/arahy.Tifrunner.gnm1.ann1.HI4HR4/arahy.Tifrunner.gnm1.ann1.P458TM/arahy.Tifrunner.gnm1.ann1.RH103U/novel.2171/novel.2571/novel.941	arahy.5JT6XN/arahy.FHBJ1H/arahy.FK49XX/arahy.H5UTXB/arahy.HI4HR4/arahy.P458TM/arahy.RH103U/-/-/-	10
BP	GO:0006754	ATP biosynthetic process	3/1297	155/19021	0.998698	0.999999	arahy.Tifrunner.gnm1.ann1.FK49XX/arahy.Tifrunner.gnm1.ann1.H5UTXB/arahy.Tifrunner.gnm1.ann1.HI4HR4	arahy.FK49XX/arahy.H5UTXB/arahy.HI4HR4	3
BP	GO:0006886	intracellular protein transport	6/1297	233/19021	0.998921	0.999999	arahy.Tifrunner.gnm1.ann1.3FE9AW/arahy.Tifrunner.gnm1.ann1.AM2AK0/arahy.Tifrunner.gnm1.ann1.Q4Q9CX/arahy.Tifrunner.gnm1.ann1.SHN3V5/arahy.Tifrunner.gnm1.ann1.UV9SWK/arahy.Tifrunner.gnm1.ann1.WT3DYW	arahy.3FE9AW/arahy.AM2AK0/arahy.Q4Q9CX/arahy.SHN3V5/arahy.UV9SWK/arahy.WT3DYW	6
BP	GO:0046034	ATP metabolic process	4/1297	186/19021	0.999014	0.999999	arahy.Tifrunner.gnm1.ann1.FK49XX/arahy.Tifrunner.gnm1.ann1.H5UTXB/arahy.Tifrunner.gnm1.ann1.HI4HR4/arahy.Tifrunner.gnm1.ann1.P458TM	arahy.FK49XX/arahy.H5UTXB/arahy.HI4HR4/arahy.P458TM	4
BP	GO:0034613	cellular protein localization	7/1297	258/19021	0.99902	0.999999	arahy.Tifrunner.gnm1.ann1.3FE9AW/arahy.Tifrunner.gnm1.ann1.AM2AK0/arahy.Tifrunner.gnm1.ann1.Q4Q9CX/arahy.Tifrunner.gnm1.ann1.R32419/arahy.Tifrunner.gnm1.ann1.SHN3V5/arahy.Tifrunner.gnm1.ann1.UV9SWK/arahy.Tifrunner.gnm1.ann1.WT3DYW	arahy.3FE9AW/arahy.AM2AK0/arahy.Q4Q9CX/arahy.R32419/arahy.SHN3V5/arahy.UV9SWK/arahy.WT3DYW	7
BP	GO:0070727	cellular macromolecule localization	7/1297	258/19021	0.99902	0.999999	arahy.Tifrunner.gnm1.ann1.3FE9AW/arahy.Tifrunner.gnm1.ann1.AM2AK0/arahy.Tifrunner.gnm1.ann1.Q4Q9CX/arahy.Tifrunner.gnm1.ann1.R32419/arahy.Tifrunner.gnm1.ann1.SHN3V5/arahy.Tifrunner.gnm1.ann1.UV9SWK/arahy.Tifrunner.gnm1.ann1.WT3DYW	arahy.3FE9AW/arahy.AM2AK0/arahy.Q4Q9CX/arahy.R32419/arahy.SHN3V5/arahy.UV9SWK/arahy.WT3DYW	7
BP	GO:0016567	protein ubiquitination	1/1297	98/19021	0.999031	0.999999	arahy.Tifrunner.gnm1.ann1.3QR2KS	arahy.3QR2KS	1
BP	GO:0032446	protein modification by small protein conjugation	1/1297	100/19021	0.999159	0.999999	arahy.Tifrunner.gnm1.ann1.3QR2KS	arahy.3QR2KS	1
BP	GO:1901137	carbohydrate derivative biosynthetic process	12/1297	371/19021	0.999198	0.999999	arahy.Tifrunner.gnm1.ann1.5JT6XN/arahy.Tifrunner.gnm1.ann1.B5R5MF/arahy.Tifrunner.gnm1.ann1.DAA76X/arahy.Tifrunner.gnm1.ann1.FK49XX/arahy.Tifrunner.gnm1.ann1.H5UTXB/arahy.Tifrunner.gnm1.ann1.HAI9AH/arahy.Tifrunner.gnm1.ann1.HI4HR4/arahy.Tifrunner.gnm1.ann1.LG83KY/arahy.Tifrunner.gnm1.ann1.P1AGKV/arahy.Tifrunner.gnm1.ann1.T6U2EX/novel.2879/novel.4976	arahy.5JT6XN/arahy.B5R5MF/arahy.DAA76X/arahy.FK49XX/arahy.H5UTXB/arahy.HAI9AH/arahy.HI4HR4/arahy.LG83KY/arahy.P1AGKV/arahy.T6U2EX/-/-	12
BP	GO:0009152	purine ribonucleotide biosynthetic process	4/1297	190/19021	0.999213	0.999999	arahy.Tifrunner.gnm1.ann1.5JT6XN/arahy.Tifrunner.gnm1.ann1.FK49XX/arahy.Tifrunner.gnm1.ann1.H5UTXB/arahy.Tifrunner.gnm1.ann1.HI4HR4	arahy.5JT6XN/arahy.FK49XX/arahy.H5UTXB/arahy.HI4HR4	4
BP	GO:0009260	ribonucleotide biosynthetic process	4/1297	190/19021	0.999213	0.999999	arahy.Tifrunner.gnm1.ann1.5JT6XN/arahy.Tifrunner.gnm1.ann1.FK49XX/arahy.Tifrunner.gnm1.ann1.H5UTXB/arahy.Tifrunner.gnm1.ann1.HI4HR4	arahy.5JT6XN/arahy.FK49XX/arahy.H5UTXB/arahy.HI4HR4	4
BP	GO:0046390	ribose phosphate biosynthetic process	4/1297	190/19021	0.999213	0.999999	arahy.Tifrunner.gnm1.ann1.5JT6XN/arahy.Tifrunner.gnm1.ann1.FK49XX/arahy.Tifrunner.gnm1.ann1.H5UTXB/arahy.Tifrunner.gnm1.ann1.HI4HR4	arahy.5JT6XN/arahy.FK49XX/arahy.H5UTXB/arahy.HI4HR4	4
BP	GO:0070647	protein modification by small protein conjugation or removal	3/1297	164/19021	0.999238	0.999999	arahy.Tifrunner.gnm1.ann1.3QR2KS/arahy.Tifrunner.gnm1.ann1.H5JAQU/novel.1737	arahy.3QR2KS/arahy.H5JAQU/-	3
BP	GO:0009142	nucleoside triphosphate biosynthetic process	3/1297	165/19021	0.999283	0.999999	arahy.Tifrunner.gnm1.ann1.FK49XX/arahy.Tifrunner.gnm1.ann1.H5UTXB/arahy.Tifrunner.gnm1.ann1.HI4HR4	arahy.FK49XX/arahy.H5UTXB/arahy.HI4HR4	3
BP	GO:0009145	purine nucleoside triphosphate biosynthetic process	3/1297	165/19021	0.999283	0.999999	arahy.Tifrunner.gnm1.ann1.FK49XX/arahy.Tifrunner.gnm1.ann1.H5UTXB/arahy.Tifrunner.gnm1.ann1.HI4HR4	arahy.FK49XX/arahy.H5UTXB/arahy.HI4HR4	3
BP	GO:0009201	ribonucleoside triphosphate biosynthetic process	3/1297	165/19021	0.999283	0.999999	arahy.Tifrunner.gnm1.ann1.FK49XX/arahy.Tifrunner.gnm1.ann1.H5UTXB/arahy.Tifrunner.gnm1.ann1.HI4HR4	arahy.FK49XX/arahy.H5UTXB/arahy.HI4HR4	3
BP	GO:0009206	purine ribonucleoside triphosphate biosynthetic process	3/1297	165/19021	0.999283	0.999999	arahy.Tifrunner.gnm1.ann1.FK49XX/arahy.Tifrunner.gnm1.ann1.H5UTXB/arahy.Tifrunner.gnm1.ann1.HI4HR4	arahy.FK49XX/arahy.H5UTXB/arahy.HI4HR4	3
BP	GO:0009127	purine nucleoside monophosphate biosynthetic process	3/1297	166/19021	0.999325	0.999999	arahy.Tifrunner.gnm1.ann1.FK49XX/arahy.Tifrunner.gnm1.ann1.H5UTXB/arahy.Tifrunner.gnm1.ann1.HI4HR4	arahy.FK49XX/arahy.H5UTXB/arahy.HI4HR4	3
BP	GO:0009156	ribonucleoside monophosphate biosynthetic process	3/1297	166/19021	0.999325	0.999999	arahy.Tifrunner.gnm1.ann1.FK49XX/arahy.Tifrunner.gnm1.ann1.H5UTXB/arahy.Tifrunner.gnm1.ann1.HI4HR4	arahy.FK49XX/arahy.H5UTXB/arahy.HI4HR4	3
BP	GO:0009168	purine ribonucleoside monophosphate biosynthetic process	3/1297	166/19021	0.999325	0.999999	arahy.Tifrunner.gnm1.ann1.FK49XX/arahy.Tifrunner.gnm1.ann1.H5UTXB/arahy.Tifrunner.gnm1.ann1.HI4HR4	arahy.FK49XX/arahy.H5UTXB/arahy.HI4HR4	3
BP	GO:0006457	protein folding	6/1297	244/19021	0.999388	0.999999	arahy.Tifrunner.gnm1.ann1.4BI446/arahy.Tifrunner.gnm1.ann1.8X4Q28/arahy.Tifrunner.gnm1.ann1.BDFQ12/arahy.Tifrunner.gnm1.ann1.DU5DWV/arahy.Tifrunner.gnm1.ann1.I9LWH3/arahy.Tifrunner.gnm1.ann1.UMKY0Z	arahy.4BI446/arahy.8X4Q28/arahy.BDFQ12/arahy.DU5DWV/arahy.I9LWH3/arahy.UMKY0Z	6
BP	GO:0006164	purine nucleotide biosynthetic process	4/1297	197/19021	0.999471	0.999999	arahy.Tifrunner.gnm1.ann1.5JT6XN/arahy.Tifrunner.gnm1.ann1.FK49XX/arahy.Tifrunner.gnm1.ann1.H5UTXB/arahy.Tifrunner.gnm1.ann1.HI4HR4	arahy.5JT6XN/arahy.FK49XX/arahy.H5UTXB/arahy.HI4HR4	4
BP	GO:0009126	purine nucleoside monophosphate metabolic process	4/1297	197/19021	0.999471	0.999999	arahy.Tifrunner.gnm1.ann1.FK49XX/arahy.Tifrunner.gnm1.ann1.H5UTXB/arahy.Tifrunner.gnm1.ann1.HI4HR4/arahy.Tifrunner.gnm1.ann1.P458TM	arahy.FK49XX/arahy.H5UTXB/arahy.HI4HR4/arahy.P458TM	4
BP	GO:0009161	ribonucleoside monophosphate metabolic process	4/1297	197/19021	0.999471	0.999999	arahy.Tifrunner.gnm1.ann1.FK49XX/arahy.Tifrunner.gnm1.ann1.H5UTXB/arahy.Tifrunner.gnm1.ann1.HI4HR4/arahy.Tifrunner.gnm1.ann1.P458TM	arahy.FK49XX/arahy.H5UTXB/arahy.HI4HR4/arahy.P458TM	4
BP	GO:0009167	purine ribonucleoside monophosphate metabolic process	4/1297	197/19021	0.999471	0.999999	arahy.Tifrunner.gnm1.ann1.FK49XX/arahy.Tifrunner.gnm1.ann1.H5UTXB/arahy.Tifrunner.gnm1.ann1.HI4HR4/arahy.Tifrunner.gnm1.ann1.P458TM	arahy.FK49XX/arahy.H5UTXB/arahy.HI4HR4/arahy.P458TM	4
BP	GO:0009144	purine nucleoside triphosphate metabolic process	4/1297	198/19021	0.9995	0.999999	arahy.Tifrunner.gnm1.ann1.FK49XX/arahy.Tifrunner.gnm1.ann1.H5UTXB/arahy.Tifrunner.gnm1.ann1.HI4HR4/arahy.Tifrunner.gnm1.ann1.P458TM	arahy.FK49XX/arahy.H5UTXB/arahy.HI4HR4/arahy.P458TM	4
BP	GO:0009199	ribonucleoside triphosphate metabolic process	4/1297	198/19021	0.9995	0.999999	arahy.Tifrunner.gnm1.ann1.FK49XX/arahy.Tifrunner.gnm1.ann1.H5UTXB/arahy.Tifrunner.gnm1.ann1.HI4HR4/arahy.Tifrunner.gnm1.ann1.P458TM	arahy.FK49XX/arahy.H5UTXB/arahy.HI4HR4/arahy.P458TM	4
BP	GO:0009205	purine ribonucleoside triphosphate metabolic process	4/1297	198/19021	0.9995	0.999999	arahy.Tifrunner.gnm1.ann1.FK49XX/arahy.Tifrunner.gnm1.ann1.H5UTXB/arahy.Tifrunner.gnm1.ann1.HI4HR4/arahy.Tifrunner.gnm1.ann1.P458TM	arahy.FK49XX/arahy.H5UTXB/arahy.HI4HR4/arahy.P458TM	4
BP	GO:0009124	nucleoside monophosphate biosynthetic process	3/1297	172/19021	0.999529	0.999999	arahy.Tifrunner.gnm1.ann1.FK49XX/arahy.Tifrunner.gnm1.ann1.H5UTXB/arahy.Tifrunner.gnm1.ann1.HI4HR4	arahy.FK49XX/arahy.H5UTXB/arahy.HI4HR4	3
BP	GO:0072522	purine-containing compound biosynthetic process	4/1297	200/19021	0.999554	0.999999	arahy.Tifrunner.gnm1.ann1.5JT6XN/arahy.Tifrunner.gnm1.ann1.FK49XX/arahy.Tifrunner.gnm1.ann1.H5UTXB/arahy.Tifrunner.gnm1.ann1.HI4HR4	arahy.5JT6XN/arahy.FK49XX/arahy.H5UTXB/arahy.HI4HR4	4
BP	GO:0009123	nucleoside monophosphate metabolic process	4/1297	203/19021	0.999625	0.999999	arahy.Tifrunner.gnm1.ann1.FK49XX/arahy.Tifrunner.gnm1.ann1.H5UTXB/arahy.Tifrunner.gnm1.ann1.HI4HR4/arahy.Tifrunner.gnm1.ann1.P458TM	arahy.FK49XX/arahy.H5UTXB/arahy.HI4HR4/arahy.P458TM	4
BP	GO:0009141	nucleoside triphosphate metabolic process	4/1297	203/19021	0.999625	0.999999	arahy.Tifrunner.gnm1.ann1.FK49XX/arahy.Tifrunner.gnm1.ann1.H5UTXB/arahy.Tifrunner.gnm1.ann1.HI4HR4/arahy.Tifrunner.gnm1.ann1.P458TM	arahy.FK49XX/arahy.H5UTXB/arahy.HI4HR4/arahy.P458TM	4
BP	GO:0090407	organophosphate biosynthetic process	9/1297	347/19021	0.999884	0.999999	arahy.Tifrunner.gnm1.ann1.4105RR/arahy.Tifrunner.gnm1.ann1.5JT6XN/arahy.Tifrunner.gnm1.ann1.9U2L6D/arahy.Tifrunner.gnm1.ann1.B5R5MF/arahy.Tifrunner.gnm1.ann1.FK49XX/arahy.Tifrunner.gnm1.ann1.H5UTXB/arahy.Tifrunner.gnm1.ann1.HI4HR4/arahy.Tifrunner.gnm1.ann1.JJP1G0/arahy.Tifrunner.gnm1.ann1.T6U2EX	arahy.4105RR/arahy.5JT6XN/arahy.9U2L6D/arahy.B5R5MF/arahy.FK49XX/arahy.H5UTXB/arahy.HI4HR4/arahy.JJP1G0/arahy.T6U2EX	9
BP	GO:0009165	nucleotide biosynthetic process	4/1297	242/19021	0.999962	0.999999	arahy.Tifrunner.gnm1.ann1.5JT6XN/arahy.Tifrunner.gnm1.ann1.FK49XX/arahy.Tifrunner.gnm1.ann1.H5UTXB/arahy.Tifrunner.gnm1.ann1.HI4HR4	arahy.5JT6XN/arahy.FK49XX/arahy.H5UTXB/arahy.HI4HR4	4
BP	GO:1901293	nucleoside phosphate biosynthetic process	4/1297	242/19021	0.999962	0.999999	arahy.Tifrunner.gnm1.ann1.5JT6XN/arahy.Tifrunner.gnm1.ann1.FK49XX/arahy.Tifrunner.gnm1.ann1.H5UTXB/arahy.Tifrunner.gnm1.ann1.HI4HR4	arahy.5JT6XN/arahy.FK49XX/arahy.H5UTXB/arahy.HI4HR4	4
BP	GO:0034660	ncRNA metabolic process	3/1297	254/19021	0.999997	0.999999	arahy.Tifrunner.gnm1.ann1.KZGX7R/arahy.Tifrunner.gnm1.ann1.YPLH9H/novel.4611	arahy.KZGX7R/arahy.YPLH9H/-	3
BP	GO:0006396	RNA processing	6/1297	344/19021	0.999998	0.999999	arahy.Tifrunner.gnm1.ann1.54MYG6/arahy.Tifrunner.gnm1.ann1.9UP1GZ/arahy.Tifrunner.gnm1.ann1.BNX2MS/arahy.Tifrunner.gnm1.ann1.KZGX7R/arahy.Tifrunner.gnm1.ann1.YPLH9H/novel.4611	arahy.54MYG6/arahy.9UP1GZ/arahy.BNX2MS/arahy.KZGX7R/arahy.YPLH9H/-	6
BP	GO:0006399	tRNA metabolic process	1/1297	204/19021	0.999999	0.999999	arahy.Tifrunner.gnm1.ann1.YPLH9H	arahy.YPLH9H	1
CC	GO:0005666	DNA-directed RNA polymerase III complex	3/401	14/6839	0.0449256	0.999961	arahy.Tifrunner.gnm1.ann1.3ELC0K/arahy.Tifrunner.gnm1.ann1.HJB560/arahy.Tifrunner.gnm1.ann1.K25QHH	arahy.3ELC0K/arahy.HJB560/arahy.K25QHH	3
CC	GO:0031225	anchored component of membrane	4/401	27/6839	0.0702332	0.999961	arahy.Tifrunner.gnm1.ann1.3Y6UXK/arahy.Tifrunner.gnm1.ann1.9U7L2M/arahy.Tifrunner.gnm1.ann1.EJE3BD/arahy.Tifrunner.gnm1.ann1.HB635G	arahy.3Y6UXK/arahy.9U7L2M/arahy.EJE3BD/arahy.HB635G	4
CC	GO:0048046	apoplast	6/401	57/6839	0.115134	0.999961	arahy.Tifrunner.gnm1.ann1.435I7G/arahy.Tifrunner.gnm1.ann1.B3UXLR/arahy.Tifrunner.gnm1.ann1.BT8HPN/arahy.Tifrunner.gnm1.ann1.FWQ16B/arahy.Tifrunner.gnm1.ann1.GX4GBD/arahy.Tifrunner.gnm1.ann1.RN7KHK	arahy.435I7G/arahy.B3UXLR/arahy.BT8HPN/arahy.FWQ16B/arahy.GX4GBD/arahy.RN7KHK	6
CC	GO:0000922	spindle pole	2/401	12/6839	0.153634	0.999961	arahy.Tifrunner.gnm1.ann1.U2Q4B5/arahy.Tifrunner.gnm1.ann1.VZZJ8Q	arahy.U2Q4B5/arahy.VZZJ8Q	2
CC	GO:0005815	microtubule organizing center	2/401	12/6839	0.153634	0.999961	arahy.Tifrunner.gnm1.ann1.U2Q4B5/arahy.Tifrunner.gnm1.ann1.VZZJ8Q	arahy.U2Q4B5/arahy.VZZJ8Q	2
CC	GO:0033179	proton-transporting V-type ATPase, V0 domain	2/401	12/6839	0.153634	0.999961	arahy.Tifrunner.gnm1.ann1.HMN99B/arahy.Tifrunner.gnm1.ann1.QRYW66	arahy.HMN99B/arahy.QRYW66	2
CC	GO:0030904	retromer complex	2/401	13/6839	0.174865	0.999961	arahy.Tifrunner.gnm1.ann1.386S4Z/arahy.Tifrunner.gnm1.ann1.89LBMG	arahy.386S4Z/arahy.89LBMG	2
CC	GO:0005819	spindle	2/401	14/6839	0.196522	0.999961	arahy.Tifrunner.gnm1.ann1.U2Q4B5/arahy.Tifrunner.gnm1.ann1.VZZJ8Q	arahy.U2Q4B5/arahy.VZZJ8Q	2
CC	GO:0031300	intrinsic component of organelle membrane	2/401	14/6839	0.196522	0.999961	arahy.Tifrunner.gnm1.ann1.71FAZ0/arahy.Tifrunner.gnm1.ann1.DE38H7	arahy.71FAZ0/arahy.DE38H7	2
CC	GO:0031301	integral component of organelle membrane	2/401	14/6839	0.196522	0.999961	arahy.Tifrunner.gnm1.ann1.71FAZ0/arahy.Tifrunner.gnm1.ann1.DE38H7	arahy.71FAZ0/arahy.DE38H7	2
CC	GO:0019867	outer membrane	5/401	55/6839	0.218897	0.999961	arahy.Tifrunner.gnm1.ann1.119CG3/arahy.Tifrunner.gnm1.ann1.820ML4/arahy.Tifrunner.gnm1.ann1.8K57QZ/arahy.Tifrunner.gnm1.ann1.F7SZPJ/arahy.Tifrunner.gnm1.ann1.HN9X0L	arahy.119CG3/arahy.820ML4/arahy.8K57QZ/arahy.F7SZPJ/arahy.HN9X0L	5
CC	GO:0000139	Golgi membrane	2/401	16/6839	0.240633	0.999961	arahy.Tifrunner.gnm1.ann1.71FAZ0/arahy.Tifrunner.gnm1.ann1.74EJA4	arahy.71FAZ0/arahy.74EJA4	2
CC	GO:0005576	extracellular region	6/401	72/6839	0.24569	0.999961	arahy.Tifrunner.gnm1.ann1.435I7G/arahy.Tifrunner.gnm1.ann1.B3UXLR/arahy.Tifrunner.gnm1.ann1.BT8HPN/arahy.Tifrunner.gnm1.ann1.FWQ16B/arahy.Tifrunner.gnm1.ann1.GX4GBD/arahy.Tifrunner.gnm1.ann1.RN7KHK	arahy.435I7G/arahy.B3UXLR/arahy.BT8HPN/arahy.FWQ16B/arahy.GX4GBD/arahy.RN7KHK	6
CC	GO:0033176	proton-transporting V-type ATPase complex	2/401	17/6839	0.26288	0.999961	arahy.Tifrunner.gnm1.ann1.HMN99B/arahy.Tifrunner.gnm1.ann1.QRYW66	arahy.HMN99B/arahy.QRYW66	2
CC	GO:0098791	Golgi subcompartment	2/401	17/6839	0.26288	0.999961	arahy.Tifrunner.gnm1.ann1.71FAZ0/arahy.Tifrunner.gnm1.ann1.74EJA4	arahy.71FAZ0/arahy.74EJA4	2
CC	GO:0015630	microtubule cytoskeleton	4/401	48/6839	0.30974	0.999961	arahy.Tifrunner.gnm1.ann1.8XZZ1K/arahy.Tifrunner.gnm1.ann1.U2Q4B5/arahy.Tifrunner.gnm1.ann1.VZZJ8Q/arahy.Tifrunner.gnm1.ann1.XX0NXH	arahy.8XZZ1K/arahy.U2Q4B5/arahy.VZZJ8Q/arahy.XX0NXH	4
CC	GO:0098588	bounding membrane of organelle	8/401	114/6839	0.352398	0.999961	arahy.Tifrunner.gnm1.ann1.71FAZ0/arahy.Tifrunner.gnm1.ann1.74EJA4/arahy.Tifrunner.gnm1.ann1.8K57QZ/arahy.Tifrunner.gnm1.ann1.AM2AK0/arahy.Tifrunner.gnm1.ann1.DE38H7/arahy.Tifrunner.gnm1.ann1.F7SZPJ/arahy.Tifrunner.gnm1.ann1.SHN3V5/arahy.Tifrunner.gnm1.ann1.WT3DYW	arahy.71FAZ0/arahy.74EJA4/arahy.8K57QZ/arahy.AM2AK0/arahy.DE38H7/arahy.F7SZPJ/arahy.SHN3V5/arahy.WT3DYW	8
CC	GO:0000145	exocyst	5/401	68/6839	0.368439	0.999961	arahy.Tifrunner.gnm1.ann1.1A4FY7/arahy.Tifrunner.gnm1.ann1.GR7VGW/arahy.Tifrunner.gnm1.ann1.KU5GKQ/arahy.Tifrunner.gnm1.ann1.SDH2U8/arahy.Tifrunner.gnm1.ann1.T4NGX3	arahy.1A4FY7/arahy.GR7VGW/arahy.KU5GKQ/arahy.SDH2U8/arahy.T4NGX3	5
CC	GO:0005938	cell cortex	5/401	68/6839	0.368439	0.999961	arahy.Tifrunner.gnm1.ann1.1A4FY7/arahy.Tifrunner.gnm1.ann1.GR7VGW/arahy.Tifrunner.gnm1.ann1.KU5GKQ/arahy.Tifrunner.gnm1.ann1.SDH2U8/arahy.Tifrunner.gnm1.ann1.T4NGX3	arahy.1A4FY7/arahy.GR7VGW/arahy.KU5GKQ/arahy.SDH2U8/arahy.T4NGX3	5
CC	GO:0044448	cell cortex part	5/401	68/6839	0.368439	0.999961	arahy.Tifrunner.gnm1.ann1.1A4FY7/arahy.Tifrunner.gnm1.ann1.GR7VGW/arahy.Tifrunner.gnm1.ann1.KU5GKQ/arahy.Tifrunner.gnm1.ann1.SDH2U8/arahy.Tifrunner.gnm1.ann1.T4NGX3	arahy.1A4FY7/arahy.GR7VGW/arahy.KU5GKQ/arahy.SDH2U8/arahy.T4NGX3	5
CC	GO:0099568	cytoplasmic region	5/401	68/6839	0.368439	0.999961	arahy.Tifrunner.gnm1.ann1.1A4FY7/arahy.Tifrunner.gnm1.ann1.GR7VGW/arahy.Tifrunner.gnm1.ann1.KU5GKQ/arahy.Tifrunner.gnm1.ann1.SDH2U8/arahy.Tifrunner.gnm1.ann1.T4NGX3	arahy.1A4FY7/arahy.GR7VGW/arahy.KU5GKQ/arahy.SDH2U8/arahy.T4NGX3	5
CC	GO:0000159	protein phosphatase type 2A complex	2/401	22/6839	0.372819	0.999961	arahy.Tifrunner.gnm1.ann1.3BWT9P/arahy.Tifrunner.gnm1.ann1.6AG38Z	arahy.3BWT9P/arahy.6AG38Z	2
CC	GO:0008287	protein serine/threonine phosphatase complex	2/401	22/6839	0.372819	0.999961	arahy.Tifrunner.gnm1.ann1.3BWT9P/arahy.Tifrunner.gnm1.ann1.6AG38Z	arahy.3BWT9P/arahy.6AG38Z	2
CC	GO:1903293	phosphatase complex	2/401	22/6839	0.372819	0.999961	arahy.Tifrunner.gnm1.ann1.3BWT9P/arahy.Tifrunner.gnm1.ann1.6AG38Z	arahy.3BWT9P/arahy.6AG38Z	2
CC	GO:0005787	signal peptidase complex	1/401	10/6839	0.453732	0.999961	arahy.Tifrunner.gnm1.ann1.515IAB	arahy.515IAB	1
CC	GO:0099023	tethering complex	5/401	76/6839	0.462615	0.999961	arahy.Tifrunner.gnm1.ann1.1A4FY7/arahy.Tifrunner.gnm1.ann1.GR7VGW/arahy.Tifrunner.gnm1.ann1.KU5GKQ/arahy.Tifrunner.gnm1.ann1.SDH2U8/arahy.Tifrunner.gnm1.ann1.T4NGX3	arahy.1A4FY7/arahy.GR7VGW/arahy.KU5GKQ/arahy.SDH2U8/arahy.T4NGX3	5
CC	GO:0034357	photosynthetic membrane	11/401	179/6839	0.48129	0.999961	arahy.Tifrunner.gnm1.ann1.0W708Z/arahy.Tifrunner.gnm1.ann1.1NC23U/arahy.Tifrunner.gnm1.ann1.39S8LV/arahy.Tifrunner.gnm1.ann1.3I3T69/arahy.Tifrunner.gnm1.ann1.6C48SL/arahy.Tifrunner.gnm1.ann1.7VZ02V/arahy.Tifrunner.gnm1.ann1.F0UT86/arahy.Tifrunner.gnm1.ann1.MX15H0/arahy.Tifrunner.gnm1.ann1.UAEM0K/arahy.Tifrunner.gnm1.ann1.Z0BJS7/novel.4453	arahy.0W708Z/arahy.1NC23U/arahy.39S8LV/arahy.3I3T69/arahy.6C48SL/arahy.7VZ02V/arahy.F0UT86/arahy.MX15H0/arahy.UAEM0K/arahy.Z0BJS7/-	11
CC	GO:0005794	Golgi apparatus	4/401	61/6839	0.484043	0.999961	arahy.Tifrunner.gnm1.ann1.71FAZ0/arahy.Tifrunner.gnm1.ann1.74EJA4/arahy.Tifrunner.gnm1.ann1.AM2AK0/arahy.Tifrunner.gnm1.ann1.WT3DYW	arahy.71FAZ0/arahy.74EJA4/arahy.AM2AK0/arahy.WT3DYW	4
CC	GO:0044431	Golgi apparatus part	4/401	61/6839	0.484043	0.999961	arahy.Tifrunner.gnm1.ann1.71FAZ0/arahy.Tifrunner.gnm1.ann1.74EJA4/arahy.Tifrunner.gnm1.ann1.AM2AK0/arahy.Tifrunner.gnm1.ann1.WT3DYW	arahy.71FAZ0/arahy.74EJA4/arahy.AM2AK0/arahy.WT3DYW	4
CC	GO:0098805	whole membrane	6/401	96/6839	0.496951	0.999961	arahy.Tifrunner.gnm1.ann1.8K57QZ/arahy.Tifrunner.gnm1.ann1.AM2AK0/arahy.Tifrunner.gnm1.ann1.DE38H7/arahy.Tifrunner.gnm1.ann1.F7SZPJ/arahy.Tifrunner.gnm1.ann1.SHN3V5/arahy.Tifrunner.gnm1.ann1.WT3DYW	arahy.8K57QZ/arahy.AM2AK0/arahy.DE38H7/arahy.F7SZPJ/arahy.SHN3V5/arahy.WT3DYW	6
CC	GO:0005798	Golgi-associated vesicle	3/401	46/6839	0.511396	0.999961	arahy.Tifrunner.gnm1.ann1.AM2AK0/arahy.Tifrunner.gnm1.ann1.SHN3V5/arahy.Tifrunner.gnm1.ann1.WT3DYW	arahy.AM2AK0/arahy.SHN3V5/arahy.WT3DYW	3
CC	GO:0012506	vesicle membrane	3/401	46/6839	0.511396	0.999961	arahy.Tifrunner.gnm1.ann1.AM2AK0/arahy.Tifrunner.gnm1.ann1.SHN3V5/arahy.Tifrunner.gnm1.ann1.WT3DYW	arahy.AM2AK0/arahy.SHN3V5/arahy.WT3DYW	3
CC	GO:0030120	vesicle coat	3/401	46/6839	0.511396	0.999961	arahy.Tifrunner.gnm1.ann1.AM2AK0/arahy.Tifrunner.gnm1.ann1.SHN3V5/arahy.Tifrunner.gnm1.ann1.WT3DYW	arahy.AM2AK0/arahy.SHN3V5/arahy.WT3DYW	3
CC	GO:0030135	coated vesicle	3/401	46/6839	0.511396	0.999961	arahy.Tifrunner.gnm1.ann1.AM2AK0/arahy.Tifrunner.gnm1.ann1.SHN3V5/arahy.Tifrunner.gnm1.ann1.WT3DYW	arahy.AM2AK0/arahy.SHN3V5/arahy.WT3DYW	3
CC	GO:0030659	cytoplasmic vesicle membrane	3/401	46/6839	0.511396	0.999961	arahy.Tifrunner.gnm1.ann1.AM2AK0/arahy.Tifrunner.gnm1.ann1.SHN3V5/arahy.Tifrunner.gnm1.ann1.WT3DYW	arahy.AM2AK0/arahy.SHN3V5/arahy.WT3DYW	3
CC	GO:0030660	Golgi-associated vesicle membrane	3/401	46/6839	0.511396	0.999961	arahy.Tifrunner.gnm1.ann1.AM2AK0/arahy.Tifrunner.gnm1.ann1.SHN3V5/arahy.Tifrunner.gnm1.ann1.WT3DYW	arahy.AM2AK0/arahy.SHN3V5/arahy.WT3DYW	3
CC	GO:0030662	coated vesicle membrane	3/401	46/6839	0.511396	0.999961	arahy.Tifrunner.gnm1.ann1.AM2AK0/arahy.Tifrunner.gnm1.ann1.SHN3V5/arahy.Tifrunner.gnm1.ann1.WT3DYW	arahy.AM2AK0/arahy.SHN3V5/arahy.WT3DYW	3
CC	GO:0031410	cytoplasmic vesicle	3/401	46/6839	0.511396	0.999961	arahy.Tifrunner.gnm1.ann1.AM2AK0/arahy.Tifrunner.gnm1.ann1.SHN3V5/arahy.Tifrunner.gnm1.ann1.WT3DYW	arahy.AM2AK0/arahy.SHN3V5/arahy.WT3DYW	3
CC	GO:0031982	vesicle	3/401	46/6839	0.511396	0.999961	arahy.Tifrunner.gnm1.ann1.AM2AK0/arahy.Tifrunner.gnm1.ann1.SHN3V5/arahy.Tifrunner.gnm1.ann1.WT3DYW	arahy.AM2AK0/arahy.SHN3V5/arahy.WT3DYW	3
CC	GO:0044433	cytoplasmic vesicle part	3/401	46/6839	0.511396	0.999961	arahy.Tifrunner.gnm1.ann1.AM2AK0/arahy.Tifrunner.gnm1.ann1.SHN3V5/arahy.Tifrunner.gnm1.ann1.WT3DYW	arahy.AM2AK0/arahy.SHN3V5/arahy.WT3DYW	3
CC	GO:0097708	intracellular vesicle	3/401	46/6839	0.511396	0.999961	arahy.Tifrunner.gnm1.ann1.AM2AK0/arahy.Tifrunner.gnm1.ann1.SHN3V5/arahy.Tifrunner.gnm1.ann1.WT3DYW	arahy.AM2AK0/arahy.SHN3V5/arahy.WT3DYW	3
CC	GO:0009522	photosystem I	4/401	64/6839	0.522168	0.999961	arahy.Tifrunner.gnm1.ann1.3I3T69/arahy.Tifrunner.gnm1.ann1.7VZ02V/arahy.Tifrunner.gnm1.ann1.UAEM0K/novel.4453	arahy.3I3T69/arahy.7VZ02V/arahy.UAEM0K/-	4
CC	GO:0009579	thylakoid	11/401	185/6839	0.526222	0.999961	arahy.Tifrunner.gnm1.ann1.0W708Z/arahy.Tifrunner.gnm1.ann1.1NC23U/arahy.Tifrunner.gnm1.ann1.39S8LV/arahy.Tifrunner.gnm1.ann1.3I3T69/arahy.Tifrunner.gnm1.ann1.6C48SL/arahy.Tifrunner.gnm1.ann1.7VZ02V/arahy.Tifrunner.gnm1.ann1.F0UT86/arahy.Tifrunner.gnm1.ann1.MX15H0/arahy.Tifrunner.gnm1.ann1.UAEM0K/arahy.Tifrunner.gnm1.ann1.Z0BJS7/novel.4453	arahy.0W708Z/arahy.1NC23U/arahy.39S8LV/arahy.3I3T69/arahy.6C48SL/arahy.7VZ02V/arahy.F0UT86/arahy.MX15H0/arahy.UAEM0K/arahy.Z0BJS7/-	11
CC	GO:0044436	thylakoid part	11/401	185/6839	0.526222	0.999961	arahy.Tifrunner.gnm1.ann1.0W708Z/arahy.Tifrunner.gnm1.ann1.1NC23U/arahy.Tifrunner.gnm1.ann1.39S8LV/arahy.Tifrunner.gnm1.ann1.3I3T69/arahy.Tifrunner.gnm1.ann1.6C48SL/arahy.Tifrunner.gnm1.ann1.7VZ02V/arahy.Tifrunner.gnm1.ann1.F0UT86/arahy.Tifrunner.gnm1.ann1.MX15H0/arahy.Tifrunner.gnm1.ann1.UAEM0K/arahy.Tifrunner.gnm1.ann1.Z0BJS7/novel.4453	arahy.0W708Z/arahy.1NC23U/arahy.39S8LV/arahy.3I3T69/arahy.6C48SL/arahy.7VZ02V/arahy.F0UT86/arahy.MX15H0/arahy.UAEM0K/arahy.Z0BJS7/-	11
CC	GO:0030126	COPI vesicle coat	1/401	13/6839	0.544435	0.999961	arahy.Tifrunner.gnm1.ann1.WT3DYW	arahy.WT3DYW	1
CC	GO:0030137	COPI-coated vesicle	1/401	13/6839	0.544435	0.999961	arahy.Tifrunner.gnm1.ann1.WT3DYW	arahy.WT3DYW	1
CC	GO:0030663	COPI-coated vesicle membrane	1/401	13/6839	0.544435	0.999961	arahy.Tifrunner.gnm1.ann1.WT3DYW	arahy.WT3DYW	1
CC	GO:0000428	DNA-directed RNA polymerase complex	3/401	50/6839	0.568555	0.999961	arahy.Tifrunner.gnm1.ann1.3ELC0K/arahy.Tifrunner.gnm1.ann1.HJB560/arahy.Tifrunner.gnm1.ann1.K25QHH	arahy.3ELC0K/arahy.HJB560/arahy.K25QHH	3
CC	GO:0030880	RNA polymerase complex	3/401	50/6839	0.568555	0.999961	arahy.Tifrunner.gnm1.ann1.3ELC0K/arahy.Tifrunner.gnm1.ann1.HJB560/arahy.Tifrunner.gnm1.ann1.K25QHH	arahy.3ELC0K/arahy.HJB560/arahy.K25QHH	3
CC	GO:0055029	nuclear DNA-directed RNA polymerase complex	3/401	50/6839	0.568555	0.999961	arahy.Tifrunner.gnm1.ann1.3ELC0K/arahy.Tifrunner.gnm1.ann1.HJB560/arahy.Tifrunner.gnm1.ann1.K25QHH	arahy.3ELC0K/arahy.HJB560/arahy.K25QHH	3
CC	GO:0000808	origin recognition complex	1/401	14/6839	0.571198	0.999961	arahy.Tifrunner.gnm1.ann1.FEJ64N	arahy.FEJ64N	1
CC	GO:0005905	clathrin-coated pit	1/401	14/6839	0.571198	0.999961	arahy.Tifrunner.gnm1.ann1.AM2AK0	arahy.AM2AK0	1
CC	GO:0012510	trans-Golgi network transport vesicle membrane	1/401	14/6839	0.571198	0.999961	arahy.Tifrunner.gnm1.ann1.AM2AK0	arahy.AM2AK0	1
CC	GO:0030125	clathrin vesicle coat	1/401	14/6839	0.571198	0.999961	arahy.Tifrunner.gnm1.ann1.AM2AK0	arahy.AM2AK0	1
CC	GO:0030130	clathrin coat of trans-Golgi network vesicle	1/401	14/6839	0.571198	0.999961	arahy.Tifrunner.gnm1.ann1.AM2AK0	arahy.AM2AK0	1
CC	GO:0030132	clathrin coat of coated pit	1/401	14/6839	0.571198	0.999961	arahy.Tifrunner.gnm1.ann1.AM2AK0	arahy.AM2AK0	1
CC	GO:0030136	clathrin-coated vesicle	1/401	14/6839	0.571198	0.999961	arahy.Tifrunner.gnm1.ann1.AM2AK0	arahy.AM2AK0	1
CC	GO:0030140	trans-Golgi network transport vesicle	1/401	14/6839	0.571198	0.999961	arahy.Tifrunner.gnm1.ann1.AM2AK0	arahy.AM2AK0	1
CC	GO:0030665	clathrin-coated vesicle membrane	1/401	14/6839	0.571198	0.999961	arahy.Tifrunner.gnm1.ann1.AM2AK0	arahy.AM2AK0	1
CC	GO:0030133	transport vesicle	2/401	33/6839	0.584603	0.999961	arahy.Tifrunner.gnm1.ann1.AM2AK0/arahy.Tifrunner.gnm1.ann1.SHN3V5	arahy.AM2AK0/arahy.SHN3V5	2
CC	GO:0030658	transport vesicle membrane	2/401	33/6839	0.584603	0.999961	arahy.Tifrunner.gnm1.ann1.AM2AK0/arahy.Tifrunner.gnm1.ann1.SHN3V5	arahy.AM2AK0/arahy.SHN3V5	2
CC	GO:0031984	organelle subcompartment	5/401	88/6839	0.594297	0.999961	arahy.Tifrunner.gnm1.ann1.515IAB/arahy.Tifrunner.gnm1.ann1.71FAZ0/arahy.Tifrunner.gnm1.ann1.74EJA4/arahy.Tifrunner.gnm1.ann1.I6SJVD/arahy.Tifrunner.gnm1.ann1.JTDL0E	arahy.515IAB/arahy.71FAZ0/arahy.74EJA4/arahy.I6SJVD/arahy.JTDL0E	5
CC	GO:0000775	chromosome, centromeric region	1/401	15/6839	0.596392	0.999961	arahy.Tifrunner.gnm1.ann1.LYY30L	arahy.LYY30L	1
CC	GO:0044430	cytoskeletal part	7/401	124/6839	0.596924	0.999961	arahy.Tifrunner.gnm1.ann1.8XZZ1K/arahy.Tifrunner.gnm1.ann1.IA27LB/arahy.Tifrunner.gnm1.ann1.JXHR5Z/arahy.Tifrunner.gnm1.ann1.PP514R/arahy.Tifrunner.gnm1.ann1.U2Q4B5/arahy.Tifrunner.gnm1.ann1.VZZJ8Q/arahy.Tifrunner.gnm1.ann1.XX0NXH	arahy.8XZZ1K/arahy.IA27LB/arahy.JXHR5Z/arahy.PP514R/arahy.U2Q4B5/arahy.VZZJ8Q/arahy.XX0NXH	7
CC	GO:0005875	microtubule associated complex	2/401	34/6839	0.601053	0.999961	arahy.Tifrunner.gnm1.ann1.8XZZ1K/arahy.Tifrunner.gnm1.ann1.XX0NXH	arahy.8XZZ1K/arahy.XX0NXH	2
CC	GO:0005856	cytoskeleton	7/401	128/6839	0.630712	0.999961	arahy.Tifrunner.gnm1.ann1.8XZZ1K/arahy.Tifrunner.gnm1.ann1.IA27LB/arahy.Tifrunner.gnm1.ann1.JXHR5Z/arahy.Tifrunner.gnm1.ann1.PP514R/arahy.Tifrunner.gnm1.ann1.U2Q4B5/arahy.Tifrunner.gnm1.ann1.VZZJ8Q/arahy.Tifrunner.gnm1.ann1.XX0NXH	arahy.8XZZ1K/arahy.IA27LB/arahy.JXHR5Z/arahy.PP514R/arahy.U2Q4B5/arahy.VZZJ8Q/arahy.XX0NXH	7
CC	GO:0033177	proton-transporting two-sector ATPase complex, proton-transporting domain	2/401	36/6839	0.632469	0.999961	arahy.Tifrunner.gnm1.ann1.HMN99B/arahy.Tifrunner.gnm1.ann1.QRYW66	arahy.HMN99B/arahy.QRYW66	2
CC	GO:0005618	cell wall	13/401	236/6839	0.634248	0.999961	arahy.Tifrunner.gnm1.ann1.435I7G/arahy.Tifrunner.gnm1.ann1.B3UXLR/arahy.Tifrunner.gnm1.ann1.BT8HPN/arahy.Tifrunner.gnm1.ann1.FWQ16B/arahy.Tifrunner.gnm1.ann1.GX4GBD/arahy.Tifrunner.gnm1.ann1.HK8QN4/arahy.Tifrunner.gnm1.ann1.HLP03A/arahy.Tifrunner.gnm1.ann1.IFFV7U/arahy.Tifrunner.gnm1.ann1.LY2JWZ/arahy.Tifrunner.gnm1.ann1.NACM2P/arahy.Tifrunner.gnm1.ann1.RN7KHK/arahy.Tifrunner.gnm1.ann1.SLIY4S/ara…	arahy.435I7G/arahy.B3UXLR/arahy.BT8HPN/arahy.FWQ16B/arahy.GX4GBD/arahy.HK8QN4/arahy.HLP03A/arahy.IFFV7U/arahy.LY2JWZ/arahy.NACM2P/arahy.RN7KHK/arahy.SLIY4S/arahy.XQ4L3G	13
CC	GO:0030312	external encapsulating structure	13/401	236/6839	0.634248	0.999961	arahy.Tifrunner.gnm1.ann1.435I7G/arahy.Tifrunner.gnm1.ann1.B3UXLR/arahy.Tifrunner.gnm1.ann1.BT8HPN/arahy.Tifrunner.gnm1.ann1.FWQ16B/arahy.Tifrunner.gnm1.ann1.GX4GBD/arahy.Tifrunner.gnm1.ann1.HK8QN4/arahy.Tifrunner.gnm1.ann1.HLP03A/arahy.Tifrunner.gnm1.ann1.IFFV7U/arahy.Tifrunner.gnm1.ann1.LY2JWZ/arahy.Tifrunner.gnm1.ann1.NACM2P/arahy.Tifrunner.gnm1.ann1.RN7KHK/arahy.Tifrunner.gnm1.ann1.SLIY4S/ara…	arahy.435I7G/arahy.B3UXLR/arahy.BT8HPN/arahy.FWQ16B/arahy.GX4GBD/arahy.HK8QN4/arahy.HLP03A/arahy.IFFV7U/arahy.LY2JWZ/arahy.NACM2P/arahy.RN7KHK/arahy.SLIY4S/arahy.XQ4L3G	13
CC	GO:0005643	nuclear pore	1/401	18/6839	0.663454	0.999961	arahy.Tifrunner.gnm1.ann1.448EM4	arahy.448EM4	1
CC	GO:0031090	organelle membrane	8/401	151/6839	0.667985	0.999961	arahy.Tifrunner.gnm1.ann1.71FAZ0/arahy.Tifrunner.gnm1.ann1.74EJA4/arahy.Tifrunner.gnm1.ann1.8K57QZ/arahy.Tifrunner.gnm1.ann1.AM2AK0/arahy.Tifrunner.gnm1.ann1.DE38H7/arahy.Tifrunner.gnm1.ann1.F7SZPJ/arahy.Tifrunner.gnm1.ann1.SHN3V5/arahy.Tifrunner.gnm1.ann1.WT3DYW	arahy.71FAZ0/arahy.74EJA4/arahy.8K57QZ/arahy.AM2AK0/arahy.DE38H7/arahy.F7SZPJ/arahy.SHN3V5/arahy.WT3DYW	8
CC	GO:0061695	transferase complex, transferring phosphorus-containing groups	3/401	58/6839	0.669704	0.999961	arahy.Tifrunner.gnm1.ann1.3ELC0K/arahy.Tifrunner.gnm1.ann1.HJB560/arahy.Tifrunner.gnm1.ann1.K25QHH	arahy.3ELC0K/arahy.HJB560/arahy.K25QHH	3
CC	GO:0005741	mitochondrial outer membrane	2/401	39/6839	0.675925	0.999961	arahy.Tifrunner.gnm1.ann1.8K57QZ/arahy.Tifrunner.gnm1.ann1.F7SZPJ	arahy.8K57QZ/arahy.F7SZPJ	2
CC	GO:0031968	organelle outer membrane	2/401	39/6839	0.675925	0.999961	arahy.Tifrunner.gnm1.ann1.8K57QZ/arahy.Tifrunner.gnm1.ann1.F7SZPJ	arahy.8K57QZ/arahy.F7SZPJ	2
CC	GO:0012507	ER to Golgi transport vesicle membrane	1/401	19/6839	0.683239	0.999961	arahy.Tifrunner.gnm1.ann1.SHN3V5	arahy.SHN3V5	1
CC	GO:0030127	COPII vesicle coat	1/401	19/6839	0.683239	0.999961	arahy.Tifrunner.gnm1.ann1.SHN3V5	arahy.SHN3V5	1
CC	GO:0030134	COPII-coated ER to Golgi transport vesicle	1/401	19/6839	0.683239	0.999961	arahy.Tifrunner.gnm1.ann1.SHN3V5	arahy.SHN3V5	1
CC	GO:0012505	endomembrane system	12/401	227/6839	0.688047	0.999961	arahy.Tifrunner.gnm1.ann1.386S4Z/arahy.Tifrunner.gnm1.ann1.448EM4/arahy.Tifrunner.gnm1.ann1.515IAB/arahy.Tifrunner.gnm1.ann1.71FAZ0/arahy.Tifrunner.gnm1.ann1.74EJA4/arahy.Tifrunner.gnm1.ann1.89LBMG/arahy.Tifrunner.gnm1.ann1.AM2AK0/arahy.Tifrunner.gnm1.ann1.I6SJVD/arahy.Tifrunner.gnm1.ann1.JTDL0E/arahy.Tifrunner.gnm1.ann1.SHN3V5/arahy.Tifrunner.gnm1.ann1.UMKY0Z/arahy.Tifrunner.gnm1.ann1.WT3DYW	arahy.386S4Z/arahy.448EM4/arahy.515IAB/arahy.71FAZ0/arahy.74EJA4/arahy.89LBMG/arahy.AM2AK0/arahy.I6SJVD/arahy.JTDL0E/arahy.SHN3V5/arahy.UMKY0Z/arahy.WT3DYW	12
CC	GO:0030117	membrane coat	4/401	79/6839	0.688965	0.999961	arahy.Tifrunner.gnm1.ann1.3FE9AW/arahy.Tifrunner.gnm1.ann1.AM2AK0/arahy.Tifrunner.gnm1.ann1.SHN3V5/arahy.Tifrunner.gnm1.ann1.WT3DYW	arahy.3FE9AW/arahy.AM2AK0/arahy.SHN3V5/arahy.WT3DYW	4
CC	GO:0048475	coated membrane	4/401	79/6839	0.688965	0.999961	arahy.Tifrunner.gnm1.ann1.3FE9AW/arahy.Tifrunner.gnm1.ann1.AM2AK0/arahy.Tifrunner.gnm1.ann1.SHN3V5/arahy.Tifrunner.gnm1.ann1.WT3DYW	arahy.3FE9AW/arahy.AM2AK0/arahy.SHN3V5/arahy.WT3DYW	4
CC	GO:0016459	myosin complex	3/401	60/6839	0.692098	0.999961	arahy.Tifrunner.gnm1.ann1.IA27LB/arahy.Tifrunner.gnm1.ann1.JXHR5Z/arahy.Tifrunner.gnm1.ann1.PP514R	arahy.IA27LB/arahy.JXHR5Z/arahy.PP514R	3
CC	GO:0005635	nuclear envelope	1/401	20/6839	0.701864	0.999961	arahy.Tifrunner.gnm1.ann1.448EM4	arahy.448EM4	1
CC	GO:0098687	chromosomal region	1/401	20/6839	0.701864	0.999961	arahy.Tifrunner.gnm1.ann1.LYY30L	arahy.LYY30L	1
CC	GO:0044427	chromosomal part	4/401	82/6839	0.716868	0.999961	arahy.Tifrunner.gnm1.ann1.85J3HU/arahy.Tifrunner.gnm1.ann1.FEJ64N/arahy.Tifrunner.gnm1.ann1.H7L4UV/arahy.Tifrunner.gnm1.ann1.LYY30L	arahy.85J3HU/arahy.FEJ64N/arahy.H7L4UV/arahy.LYY30L	4
CC	GO:0042651	thylakoid membrane	3/401	64/6839	0.733421	0.999961	arahy.Tifrunner.gnm1.ann1.39S8LV/arahy.Tifrunner.gnm1.ann1.F0UT86/arahy.Tifrunner.gnm1.ann1.Z0BJS7	arahy.39S8LV/arahy.F0UT86/arahy.Z0BJS7	3
CC	GO:0005777	peroxisome	1/401	22/6839	0.7359	0.999961	arahy.Tifrunner.gnm1.ann1.DE38H7	arahy.DE38H7	1
CC	GO:0042579	microbody	1/401	22/6839	0.7359	0.999961	arahy.Tifrunner.gnm1.ann1.DE38H7	arahy.DE38H7	1
CC	GO:0005759	mitochondrial matrix	1/401	23/6839	0.751435	0.999961	arahy.Tifrunner.gnm1.ann1.V9EI6C	arahy.V9EI6C	1
CC	GO:0071944	cell periphery	19/401	375/6839	0.781558	0.999961	arahy.Tifrunner.gnm1.ann1.1A4FY7/arahy.Tifrunner.gnm1.ann1.435I7G/arahy.Tifrunner.gnm1.ann1.AM2AK0/arahy.Tifrunner.gnm1.ann1.B3UXLR/arahy.Tifrunner.gnm1.ann1.BT8HPN/arahy.Tifrunner.gnm1.ann1.FWQ16B/arahy.Tifrunner.gnm1.ann1.GR7VGW/arahy.Tifrunner.gnm1.ann1.GX4GBD/arahy.Tifrunner.gnm1.ann1.HK8QN4/arahy.Tifrunner.gnm1.ann1.HLP03A/arahy.Tifrunner.gnm1.ann1.IFFV7U/arahy.Tifrunner.gnm1.ann1.KU5GKQ/ara…	arahy.1A4FY7/arahy.435I7G/arahy.AM2AK0/arahy.B3UXLR/arahy.BT8HPN/arahy.FWQ16B/arahy.GR7VGW/arahy.GX4GBD/arahy.HK8QN4/arahy.HLP03A/arahy.IFFV7U/arahy.KU5GKQ/arahy.LY2JWZ/arahy.NACM2P/arahy.RN7KHK/arahy.SDH2U8/arahy.SLIY4S/arahy.T4NGX3/arahy.XQ4L3G	19
CC	GO:0030118	clathrin coat	1/401	26/6839	0.792781	0.999961	arahy.Tifrunner.gnm1.ann1.AM2AK0	arahy.AM2AK0	1
CC	GO:0048500	signal recognition particle	1/401	26/6839	0.792781	0.999961	arahy.Tifrunner.gnm1.ann1.UV9SWK	arahy.UV9SWK	1
CC	GO:0005789	endoplasmic reticulum membrane	3/401	71/6839	0.795072	0.999961	arahy.Tifrunner.gnm1.ann1.515IAB/arahy.Tifrunner.gnm1.ann1.I6SJVD/arahy.Tifrunner.gnm1.ann1.JTDL0E	arahy.515IAB/arahy.I6SJVD/arahy.JTDL0E	3
CC	GO:0042175	nuclear outer membrane-endoplasmic reticulum membrane network	3/401	71/6839	0.795072	0.999961	arahy.Tifrunner.gnm1.ann1.515IAB/arahy.Tifrunner.gnm1.ann1.I6SJVD/arahy.Tifrunner.gnm1.ann1.JTDL0E	arahy.515IAB/arahy.I6SJVD/arahy.JTDL0E	3
CC	GO:0044432	endoplasmic reticulum part	3/401	71/6839	0.795072	0.999961	arahy.Tifrunner.gnm1.ann1.515IAB/arahy.Tifrunner.gnm1.ann1.I6SJVD/arahy.Tifrunner.gnm1.ann1.JTDL0E	arahy.515IAB/arahy.I6SJVD/arahy.JTDL0E	3
CC	GO:0098827	endoplasmic reticulum subcompartment	3/401	71/6839	0.795072	0.999961	arahy.Tifrunner.gnm1.ann1.515IAB/arahy.Tifrunner.gnm1.ann1.I6SJVD/arahy.Tifrunner.gnm1.ann1.JTDL0E	arahy.515IAB/arahy.I6SJVD/arahy.JTDL0E	3
CC	GO:0009521	photosystem	8/401	173/6839	0.804043	0.999961	arahy.Tifrunner.gnm1.ann1.0W708Z/arahy.Tifrunner.gnm1.ann1.1NC23U/arahy.Tifrunner.gnm1.ann1.3I3T69/arahy.Tifrunner.gnm1.ann1.6C48SL/arahy.Tifrunner.gnm1.ann1.7VZ02V/arahy.Tifrunner.gnm1.ann1.MX15H0/arahy.Tifrunner.gnm1.ann1.UAEM0K/novel.4453	arahy.0W708Z/arahy.1NC23U/arahy.3I3T69/arahy.6C48SL/arahy.7VZ02V/arahy.MX15H0/arahy.UAEM0K/-	8
CC	GO:0000786	nucleosome	1/401	28/6839	0.816458	0.999961	arahy.Tifrunner.gnm1.ann1.85J3HU	arahy.85J3HU	1
CC	GO:0015629	actin cytoskeleton	3/401	76/6839	0.83145	0.999961	arahy.Tifrunner.gnm1.ann1.IA27LB/arahy.Tifrunner.gnm1.ann1.JXHR5Z/arahy.Tifrunner.gnm1.ann1.PP514R	arahy.IA27LB/arahy.JXHR5Z/arahy.PP514R	3
CC	GO:0032993	protein-DNA complex	1/401	30/6839	0.837436	0.999961	arahy.Tifrunner.gnm1.ann1.85J3HU	arahy.85J3HU	1
CC	GO:0044815	DNA packaging complex	1/401	31/6839	0.847009	0.999961	arahy.Tifrunner.gnm1.ann1.85J3HU	arahy.85J3HU	1
CC	GO:0000785	chromatin	1/401	32/6839	0.856021	0.999961	arahy.Tifrunner.gnm1.ann1.85J3HU	arahy.85J3HU	1
CC	GO:0005654	nucleoplasm	4/401	104/6839	0.867138	0.999961	arahy.Tifrunner.gnm1.ann1.3ELC0K/arahy.Tifrunner.gnm1.ann1.BNX2MS/arahy.Tifrunner.gnm1.ann1.HJB560/arahy.Tifrunner.gnm1.ann1.K25QHH	arahy.3ELC0K/arahy.BNX2MS/arahy.HJB560/arahy.K25QHH	4
CC	GO:0044451	nucleoplasm part	4/401	104/6839	0.867138	0.999961	arahy.Tifrunner.gnm1.ann1.3ELC0K/arahy.Tifrunner.gnm1.ann1.BNX2MS/arahy.Tifrunner.gnm1.ann1.HJB560/arahy.Tifrunner.gnm1.ann1.K25QHH	arahy.3ELC0K/arahy.BNX2MS/arahy.HJB560/arahy.K25QHH	4
CC	GO:0005783	endoplasmic reticulum	4/401	114/6839	0.908868	0.999961	arahy.Tifrunner.gnm1.ann1.515IAB/arahy.Tifrunner.gnm1.ann1.I6SJVD/arahy.Tifrunner.gnm1.ann1.JTDL0E/arahy.Tifrunner.gnm1.ann1.UMKY0Z	arahy.515IAB/arahy.I6SJVD/arahy.JTDL0E/arahy.UMKY0Z	4
CC	GO:0005694	chromosome	4/401	117/6839	0.918891	0.999961	arahy.Tifrunner.gnm1.ann1.85J3HU/arahy.Tifrunner.gnm1.ann1.FEJ64N/arahy.Tifrunner.gnm1.ann1.H7L4UV/arahy.Tifrunner.gnm1.ann1.LYY30L	arahy.85J3HU/arahy.FEJ64N/arahy.H7L4UV/arahy.LYY30L	4
CC	GO:0005667	transcription factor complex	1/401	45/6839	0.934658	0.999961	arahy.Tifrunner.gnm1.ann1.1J1N84	arahy.1J1N84	1
CC	GO:0031966	mitochondrial membrane	2/401	74/6839	0.936856	0.999961	arahy.Tifrunner.gnm1.ann1.8K57QZ/arahy.Tifrunner.gnm1.ann1.F7SZPJ	arahy.8K57QZ/arahy.F7SZPJ	2
CC	GO:0009507	chloroplast	1/401	46/6839	0.938515	0.999961	arahy.Tifrunner.gnm1.ann1.L0KK3Q	arahy.L0KK3Q	1
CC	GO:0009536	plastid	1/401	46/6839	0.938515	0.999961	arahy.Tifrunner.gnm1.ann1.L0KK3Q	arahy.L0KK3Q	1
CC	GO:0031967	organelle envelope	3/401	100/6839	0.938519	0.999961	arahy.Tifrunner.gnm1.ann1.448EM4/arahy.Tifrunner.gnm1.ann1.8K57QZ/arahy.Tifrunner.gnm1.ann1.F7SZPJ	arahy.448EM4/arahy.8K57QZ/arahy.F7SZPJ	3
CC	GO:0031975	envelope	3/401	100/6839	0.938519	0.999961	arahy.Tifrunner.gnm1.ann1.448EM4/arahy.Tifrunner.gnm1.ann1.8K57QZ/arahy.Tifrunner.gnm1.ann1.F7SZPJ	arahy.448EM4/arahy.8K57QZ/arahy.F7SZPJ	3
CC	GO:0044429	mitochondrial part	3/401	103/6839	0.94617	0.999961	arahy.Tifrunner.gnm1.ann1.8K57QZ/arahy.Tifrunner.gnm1.ann1.F7SZPJ/arahy.Tifrunner.gnm1.ann1.V9EI6C	arahy.8K57QZ/arahy.F7SZPJ/arahy.V9EI6C	3
CC	GO:0005740	mitochondrial envelope	2/401	80/6839	0.953285	0.999961	arahy.Tifrunner.gnm1.ann1.8K57QZ/arahy.Tifrunner.gnm1.ann1.F7SZPJ	arahy.8K57QZ/arahy.F7SZPJ	2
CC	GO:0016469	proton-transporting two-sector ATPase complex	2/401	82/6839	0.957791	0.999961	arahy.Tifrunner.gnm1.ann1.HMN99B/arahy.Tifrunner.gnm1.ann1.QRYW66	arahy.HMN99B/arahy.QRYW66	2
CC	GO:0031981	nuclear lumen	4/401	140/6839	0.968272	0.999961	arahy.Tifrunner.gnm1.ann1.3ELC0K/arahy.Tifrunner.gnm1.ann1.BNX2MS/arahy.Tifrunner.gnm1.ann1.HJB560/arahy.Tifrunner.gnm1.ann1.K25QHH	arahy.3ELC0K/arahy.BNX2MS/arahy.HJB560/arahy.K25QHH	4
CC	GO:0031974	membrane-enclosed lumen	5/401	165/6839	0.969205	0.999961	arahy.Tifrunner.gnm1.ann1.3ELC0K/arahy.Tifrunner.gnm1.ann1.BNX2MS/arahy.Tifrunner.gnm1.ann1.HJB560/arahy.Tifrunner.gnm1.ann1.K25QHH/arahy.Tifrunner.gnm1.ann1.V9EI6C	arahy.3ELC0K/arahy.BNX2MS/arahy.HJB560/arahy.K25QHH/arahy.V9EI6C	5
CC	GO:0043233	organelle lumen	5/401	165/6839	0.969205	0.999961	arahy.Tifrunner.gnm1.ann1.3ELC0K/arahy.Tifrunner.gnm1.ann1.BNX2MS/arahy.Tifrunner.gnm1.ann1.HJB560/arahy.Tifrunner.gnm1.ann1.K25QHH/arahy.Tifrunner.gnm1.ann1.V9EI6C	arahy.3ELC0K/arahy.BNX2MS/arahy.HJB560/arahy.K25QHH/arahy.V9EI6C	5
CC	GO:0070013	intracellular organelle lumen	5/401	165/6839	0.969205	0.999961	arahy.Tifrunner.gnm1.ann1.3ELC0K/arahy.Tifrunner.gnm1.ann1.BNX2MS/arahy.Tifrunner.gnm1.ann1.HJB560/arahy.Tifrunner.gnm1.ann1.K25QHH/arahy.Tifrunner.gnm1.ann1.V9EI6C	arahy.3ELC0K/arahy.BNX2MS/arahy.HJB560/arahy.K25QHH/arahy.V9EI6C	5
CC	GO:1905368	peptidase complex	1/401	58/6839	0.970392	0.999961	arahy.Tifrunner.gnm1.ann1.515IAB	arahy.515IAB	1
CC	GO:0098797	plasma membrane protein complex	1/401	65/6839	0.98068	0.999961	arahy.Tifrunner.gnm1.ann1.AM2AK0	arahy.AM2AK0	1
CC	GO:0044459	plasma membrane part	1/401	67/6839	0.9829	0.999961	arahy.Tifrunner.gnm1.ann1.AM2AK0	arahy.AM2AK0	1
CC	GO:0005886	plasma membrane	1/401	71/6839	0.986605	0.999961	arahy.Tifrunner.gnm1.ann1.AM2AK0	arahy.AM2AK0	1
CC	GO:0098796	membrane protein complex	17/401	456/6839	0.98697	0.999961	arahy.Tifrunner.gnm1.ann1.0W708Z/arahy.Tifrunner.gnm1.ann1.1NC23U/arahy.Tifrunner.gnm1.ann1.386S4Z/arahy.Tifrunner.gnm1.ann1.3FE9AW/arahy.Tifrunner.gnm1.ann1.3I3T69/arahy.Tifrunner.gnm1.ann1.515IAB/arahy.Tifrunner.gnm1.ann1.6C48SL/arahy.Tifrunner.gnm1.ann1.7VZ02V/arahy.Tifrunner.gnm1.ann1.89LBMG/arahy.Tifrunner.gnm1.ann1.AM2AK0/arahy.Tifrunner.gnm1.ann1.HMN99B/arahy.Tifrunner.gnm1.ann1.MX15H0/ara…	arahy.0W708Z/arahy.1NC23U/arahy.386S4Z/arahy.3FE9AW/arahy.3I3T69/arahy.515IAB/arahy.6C48SL/arahy.7VZ02V/arahy.89LBMG/arahy.AM2AK0/arahy.HMN99B/arahy.MX15H0/arahy.QRYW66/arahy.SHN3V5/arahy.UAEM0K/arahy.WT3DYW/-	17
CC	GO:0009523	photosystem II	1/401	80/6839	0.992272	0.999961	arahy.Tifrunner.gnm1.ann1.1NC23U	arahy.1NC23U	1
CC	GO:0044428	nuclear part	5/401	202/6839	0.993427	0.999961	arahy.Tifrunner.gnm1.ann1.3ELC0K/arahy.Tifrunner.gnm1.ann1.448EM4/arahy.Tifrunner.gnm1.ann1.BNX2MS/arahy.Tifrunner.gnm1.ann1.HJB560/arahy.Tifrunner.gnm1.ann1.K25QHH	arahy.3ELC0K/arahy.448EM4/arahy.BNX2MS/arahy.HJB560/arahy.K25QHH	5
CC	GO:1990234	transferase complex	3/401	148/6839	0.993557	0.999961	arahy.Tifrunner.gnm1.ann1.3ELC0K/arahy.Tifrunner.gnm1.ann1.HJB560/arahy.Tifrunner.gnm1.ann1.K25QHH	arahy.3ELC0K/arahy.HJB560/arahy.K25QHH	3
CC	GO:0005739	mitochondrion	4/401	196/6839	0.997489	0.999961	arahy.Tifrunner.gnm1.ann1.8K57QZ/arahy.Tifrunner.gnm1.ann1.9FHV3M/arahy.Tifrunner.gnm1.ann1.F7SZPJ/arahy.Tifrunner.gnm1.ann1.V9EI6C	arahy.8K57QZ/arahy.9FHV3M/arahy.F7SZPJ/arahy.V9EI6C	4
CC	GO:1902494	catalytic complex	6/401	340/6839	0.999961	0.999961	arahy.Tifrunner.gnm1.ann1.3BWT9P/arahy.Tifrunner.gnm1.ann1.3ELC0K/arahy.Tifrunner.gnm1.ann1.515IAB/arahy.Tifrunner.gnm1.ann1.6AG38Z/arahy.Tifrunner.gnm1.ann1.HJB560/arahy.Tifrunner.gnm1.ann1.K25QHH	arahy.3BWT9P/arahy.3ELC0K/arahy.515IAB/arahy.6AG38Z/arahy.HJB560/arahy.K25QHH	6
MF	GO:0016759	cellulose synthase activity	14/1865	78/29949	0.000297535	0.0545977	arahy.Tifrunner.gnm1.ann1.0I2RXG/arahy.Tifrunner.gnm1.ann1.59YJJA/arahy.Tifrunner.gnm1.ann1.6R9DCH/arahy.Tifrunner.gnm1.ann1.82KWKE/arahy.Tifrunner.gnm1.ann1.8WA065/arahy.Tifrunner.gnm1.ann1.A28NZ9/arahy.Tifrunner.gnm1.ann1.ASAK87/arahy.Tifrunner.gnm1.ann1.QW86C3/arahy.Tifrunner.gnm1.ann1.RYYU2D/arahy.Tifrunner.gnm1.ann1.UV7373/arahy.Tifrunner.gnm1.ann1.WB2G9J/arahy.Tifrunner.gnm1.ann1.XE16ZF/ara…	arahy.0I2RXG/arahy.59YJJA/arahy.6R9DCH/arahy.82KWKE/arahy.8WA065/arahy.A28NZ9/arahy.ASAK87/arahy.QW86C3/arahy.RYYU2D/arahy.UV7373/arahy.WB2G9J/arahy.XE16ZF/arahy.YQYW9N/arahy.Z32ZXD	14
MF	GO:0016760	cellulose synthase (UDP-forming) activity	14/1865	78/29949	0.000297535	0.0545977	arahy.Tifrunner.gnm1.ann1.0I2RXG/arahy.Tifrunner.gnm1.ann1.59YJJA/arahy.Tifrunner.gnm1.ann1.6R9DCH/arahy.Tifrunner.gnm1.ann1.82KWKE/arahy.Tifrunner.gnm1.ann1.8WA065/arahy.Tifrunner.gnm1.ann1.A28NZ9/arahy.Tifrunner.gnm1.ann1.ASAK87/arahy.Tifrunner.gnm1.ann1.QW86C3/arahy.Tifrunner.gnm1.ann1.RYYU2D/arahy.Tifrunner.gnm1.ann1.UV7373/arahy.Tifrunner.gnm1.ann1.WB2G9J/arahy.Tifrunner.gnm1.ann1.XE16ZF/ara…	arahy.0I2RXG/arahy.59YJJA/arahy.6R9DCH/arahy.82KWKE/arahy.8WA065/arahy.A28NZ9/arahy.ASAK87/arahy.QW86C3/arahy.RYYU2D/arahy.UV7373/arahy.WB2G9J/arahy.XE16ZF/arahy.YQYW9N/arahy.Z32ZXD	14
MF	GO:0051213	dioxygenase activity	16/1865	106/29949	0.000856594	0.10479	arahy.Tifrunner.gnm1.ann1.27MJ8C/arahy.Tifrunner.gnm1.ann1.62QAW3/arahy.Tifrunner.gnm1.ann1.8D7DUE/arahy.Tifrunner.gnm1.ann1.9LG0C7/arahy.Tifrunner.gnm1.ann1.AIGQ5R/arahy.Tifrunner.gnm1.ann1.GC5CXU/arahy.Tifrunner.gnm1.ann1.KE4T51/arahy.Tifrunner.gnm1.ann1.KS8M6W/arahy.Tifrunner.gnm1.ann1.LXAL56/arahy.Tifrunner.gnm1.ann1.NDAY03/arahy.Tifrunner.gnm1.ann1.PG0L05/arahy.Tifrunner.gnm1.ann1.R0TYU9/ara…	arahy.27MJ8C/arahy.62QAW3/arahy.8D7DUE/arahy.9LG0C7/arahy.AIGQ5R/arahy.GC5CXU/arahy.KE4T51/arahy.KS8M6W/arahy.LXAL56/arahy.NDAY03/arahy.PG0L05/arahy.R0TYU9/arahy.UXKX2B/arahy.V9UCIZ/arahy.WPXT30/arahy.ZS7YSR	16
MF	GO:0005516	calmodulin binding	12/1865	71/29949	0.00136281	0.125038	arahy.Tifrunner.gnm1.ann1.3F0XG2/arahy.Tifrunner.gnm1.ann1.BY16ED/arahy.Tifrunner.gnm1.ann1.DH8F8S/arahy.Tifrunner.gnm1.ann1.F4JI80/arahy.Tifrunner.gnm1.ann1.GM51F1/arahy.Tifrunner.gnm1.ann1.KE4T51/arahy.Tifrunner.gnm1.ann1.R2NPVK/arahy.Tifrunner.gnm1.ann1.R41K8Z/arahy.Tifrunner.gnm1.ann1.RV2MLL/arahy.Tifrunner.gnm1.ann1.WPXT30/arahy.Tifrunner.gnm1.ann1.Z6E1QU/novel.3373	arahy.3F0XG2/arahy.BY16ED/arahy.DH8F8S/arahy.F4JI80/arahy.GM51F1/arahy.KE4T51/arahy.R2NPVK/arahy.R41K8Z/arahy.RV2MLL/arahy.WPXT30/arahy.Z6E1QU/-	12
MF	GO:0016702	oxidoreductase activity, acting on single donors with incorporation of molecular oxygen, incorporation of two atoms of oxygen	14/1865	100/29949	0.00358938	0.202308	arahy.Tifrunner.gnm1.ann1.27MJ8C/arahy.Tifrunner.gnm1.ann1.62QAW3/arahy.Tifrunner.gnm1.ann1.8D7DUE/arahy.Tifrunner.gnm1.ann1.9LG0C7/arahy.Tifrunner.gnm1.ann1.AIGQ5R/arahy.Tifrunner.gnm1.ann1.GC5CXU/arahy.Tifrunner.gnm1.ann1.KS8M6W/arahy.Tifrunner.gnm1.ann1.LXAL56/arahy.Tifrunner.gnm1.ann1.NDAY03/arahy.Tifrunner.gnm1.ann1.PG0L05/arahy.Tifrunner.gnm1.ann1.R0TYU9/arahy.Tifrunner.gnm1.ann1.UXKX2B/ara…	arahy.27MJ8C/arahy.62QAW3/arahy.8D7DUE/arahy.9LG0C7/arahy.AIGQ5R/arahy.GC5CXU/arahy.KS8M6W/arahy.LXAL56/arahy.NDAY03/arahy.PG0L05/arahy.R0TYU9/arahy.UXKX2B/arahy.V9UCIZ/arahy.ZS7YSR	14
MF	GO:0016747	transferase activity, transferring acyl groups other than amino-acyl groups	43/1865	455/29949	0.004418	0.202308	arahy.Tifrunner.gnm1.ann1.271EIT/arahy.Tifrunner.gnm1.ann1.2DX304/arahy.Tifrunner.gnm1.ann1.3E45N9/arahy.Tifrunner.gnm1.ann1.3FR1H5/arahy.Tifrunner.gnm1.ann1.47X2VM/arahy.Tifrunner.gnm1.ann1.4R2B5R/arahy.Tifrunner.gnm1.ann1.5JI0ZF/arahy.Tifrunner.gnm1.ann1.5V2BX3/arahy.Tifrunner.gnm1.ann1.75V8XQ/arahy.Tifrunner.gnm1.ann1.8A3KH0/arahy.Tifrunner.gnm1.ann1.93YEB2/arahy.Tifrunner.gnm1.ann1.9WJW1L/ara…	arahy.271EIT/arahy.2DX304/arahy.3E45N9/arahy.3FR1H5/arahy.47X2VM/arahy.4R2B5R/arahy.5JI0ZF/arahy.5V2BX3/arahy.75V8XQ/arahy.8A3KH0/arahy.93YEB2/arahy.9WJW1L/arahy.9YR5UX/arahy.AYAJ7Z/arahy.BT7TF3/arahy.C6TAEW/arahy.CWUI7Z/arahy.D991TP/arahy.DCBE83/arahy.EIHU0P/arahy.F78IM4/arahy.FQMP84/arahy.GCG1Y2/arahy.GM1YIR/arahy.IK43K5/arahy.J3RNWS/arahy.L2JSEZ/arahy.L55DKK/arahy.LG7CZ2/arahy.ND3FHR/arahy.NFP…	43
MF	GO:0016667	oxidoreductase activity, acting on a sulfur group of donors	14/1865	103/29949	0.00470265	0.202308	arahy.Tifrunner.gnm1.ann1.0CM7KK/arahy.Tifrunner.gnm1.ann1.2G648V/arahy.Tifrunner.gnm1.ann1.2GZ3LH/arahy.Tifrunner.gnm1.ann1.90K79T/arahy.Tifrunner.gnm1.ann1.A3XBSF/arahy.Tifrunner.gnm1.ann1.EFB7JN/arahy.Tifrunner.gnm1.ann1.HUBH2G/arahy.Tifrunner.gnm1.ann1.I51058/arahy.Tifrunner.gnm1.ann1.M6S7AL/arahy.Tifrunner.gnm1.ann1.X54UNA/arahy.Tifrunner.gnm1.ann1.Y505N2/arahy.Tifrunner.gnm1.ann1.Z5Y8E6/nov…	arahy.0CM7KK/arahy.2G648V/arahy.2GZ3LH/arahy.90K79T/arahy.A3XBSF/arahy.EFB7JN/arahy.HUBH2G/arahy.I51058/arahy.M6S7AL/arahy.X54UNA/arahy.Y505N2/arahy.Z5Y8E6/-/-	14
MF	GO:0003968	RNA-directed 5'-3' RNA polymerase activity	4/1865	12/29949	0.00495109	0.202308	arahy.Tifrunner.gnm1.ann1.92BDQ3/arahy.Tifrunner.gnm1.ann1.9LQV7C/arahy.Tifrunner.gnm1.ann1.MIQ9L3/arahy.Tifrunner.gnm1.ann1.TJ3454	arahy.92BDQ3/arahy.9LQV7C/arahy.MIQ9L3/arahy.TJ3454	4
MF	GO:0004144	diacylglycerol O-acyltransferase activity	6/1865	27/29949	0.00551248	0.202308	arahy.Tifrunner.gnm1.ann1.4R2B5R/arahy.Tifrunner.gnm1.ann1.9WJW1L/arahy.Tifrunner.gnm1.ann1.DCBE83/arahy.Tifrunner.gnm1.ann1.GM1YIR/arahy.Tifrunner.gnm1.ann1.IK43K5/arahy.Tifrunner.gnm1.ann1.J3RNWS	arahy.4R2B5R/arahy.9WJW1L/arahy.DCBE83/arahy.GM1YIR/arahy.IK43K5/arahy.J3RNWS	6
MF	GO:0016411	acylglycerol O-acyltransferase activity	6/1865	27/29949	0.00551248	0.202308	arahy.Tifrunner.gnm1.ann1.4R2B5R/arahy.Tifrunner.gnm1.ann1.9WJW1L/arahy.Tifrunner.gnm1.ann1.DCBE83/arahy.Tifrunner.gnm1.ann1.GM1YIR/arahy.Tifrunner.gnm1.ann1.IK43K5/arahy.Tifrunner.gnm1.ann1.J3RNWS	arahy.4R2B5R/arahy.9WJW1L/arahy.DCBE83/arahy.GM1YIR/arahy.IK43K5/arahy.J3RNWS	6
MF	GO:0016701	oxidoreductase activity, acting on single donors with incorporation of molecular oxygen	17/1865	140/29949	0.00633696	0.20804	arahy.Tifrunner.gnm1.ann1.27MJ8C/arahy.Tifrunner.gnm1.ann1.62QAW3/arahy.Tifrunner.gnm1.ann1.6E02AJ/arahy.Tifrunner.gnm1.ann1.8D7DUE/arahy.Tifrunner.gnm1.ann1.9LG0C7/arahy.Tifrunner.gnm1.ann1.AIGQ5R/arahy.Tifrunner.gnm1.ann1.ELH53L/arahy.Tifrunner.gnm1.ann1.GC5CXU/arahy.Tifrunner.gnm1.ann1.KS8M6W/arahy.Tifrunner.gnm1.ann1.LXAL56/arahy.Tifrunner.gnm1.ann1.NDAY03/arahy.Tifrunner.gnm1.ann1.PG0L05/ara…	arahy.27MJ8C/arahy.62QAW3/arahy.6E02AJ/arahy.8D7DUE/arahy.9LG0C7/arahy.AIGQ5R/arahy.ELH53L/arahy.GC5CXU/arahy.KS8M6W/arahy.LXAL56/arahy.NDAY03/arahy.PG0L05/arahy.R0TYU9/arahy.UXKX2B/arahy.V9UCIZ/arahy.Z1CJI9/arahy.ZS7YSR	17
MF	GO:0033743	peptide-methionine (R)-S-oxide reductase activity	4/1865	13/29949	0.00680238	0.20804	arahy.Tifrunner.gnm1.ann1.2GZ3LH/arahy.Tifrunner.gnm1.ann1.EFB7JN/arahy.Tifrunner.gnm1.ann1.HUBH2G/arahy.Tifrunner.gnm1.ann1.X54UNA	arahy.2GZ3LH/arahy.EFB7JN/arahy.HUBH2G/arahy.X54UNA	4
MF	GO:0046527	glucosyltransferase activity	22/1865	202/29949	0.00773975	0.218499	arahy.Tifrunner.gnm1.ann1.0I2RXG/arahy.Tifrunner.gnm1.ann1.18JCSN/arahy.Tifrunner.gnm1.ann1.435I7G/arahy.Tifrunner.gnm1.ann1.59YJJA/arahy.Tifrunner.gnm1.ann1.6R9DCH/arahy.Tifrunner.gnm1.ann1.82KWKE/arahy.Tifrunner.gnm1.ann1.8WA065/arahy.Tifrunner.gnm1.ann1.A28NZ9/arahy.Tifrunner.gnm1.ann1.ASAK87/arahy.Tifrunner.gnm1.ann1.B3UXLR/arahy.Tifrunner.gnm1.ann1.BT8HPN/arahy.Tifrunner.gnm1.ann1.FWQ16B/ara…	arahy.0I2RXG/arahy.18JCSN/arahy.435I7G/arahy.59YJJA/arahy.6R9DCH/arahy.82KWKE/arahy.8WA065/arahy.A28NZ9/arahy.ASAK87/arahy.B3UXLR/arahy.BT8HPN/arahy.FWQ16B/arahy.GX4GBD/arahy.LC98AP/arahy.QW86C3/arahy.RN7KHK/arahy.RYYU2D/arahy.UV7373/arahy.WB2G9J/arahy.XE16ZF/arahy.YQYW9N/arahy.Z32ZXD	22
MF	GO:0015035	protein disulfide oxidoreductase activity	10/1865	68/29949	0.00912279	0.239147	arahy.Tifrunner.gnm1.ann1.0CM7KK/arahy.Tifrunner.gnm1.ann1.2G648V/arahy.Tifrunner.gnm1.ann1.90K79T/arahy.Tifrunner.gnm1.ann1.A3XBSF/arahy.Tifrunner.gnm1.ann1.I51058/arahy.Tifrunner.gnm1.ann1.M6S7AL/arahy.Tifrunner.gnm1.ann1.Y505N2/arahy.Tifrunner.gnm1.ann1.Z5Y8E6/novel.2399/novel.754	arahy.0CM7KK/arahy.2G648V/arahy.90K79T/arahy.A3XBSF/arahy.I51058/arahy.M6S7AL/arahy.Y505N2/arahy.Z5Y8E6/-/-	10
MF	GO:0008081	phosphoric diester hydrolase activity	8/1865	53/29949	0.0161376	0.322956	arahy.Tifrunner.gnm1.ann1.0PNZ7T/arahy.Tifrunner.gnm1.ann1.2XR4L9/arahy.Tifrunner.gnm1.ann1.2YL60G/arahy.Tifrunner.gnm1.ann1.E110XT/arahy.Tifrunner.gnm1.ann1.JGYC2J/arahy.Tifrunner.gnm1.ann1.M6NE4G/arahy.Tifrunner.gnm1.ann1.V6T9EN/arahy.Tifrunner.gnm1.ann1.XWK03B	arahy.0PNZ7T/arahy.2XR4L9/arahy.2YL60G/arahy.E110XT/arahy.JGYC2J/arahy.M6NE4G/arahy.V6T9EN/arahy.XWK03B	8
MF	GO:0035251	UDP-glucosyltransferase activity	16/1865	143/29949	0.0166027	0.322956	arahy.Tifrunner.gnm1.ann1.0I2RXG/arahy.Tifrunner.gnm1.ann1.18JCSN/arahy.Tifrunner.gnm1.ann1.59YJJA/arahy.Tifrunner.gnm1.ann1.6R9DCH/arahy.Tifrunner.gnm1.ann1.82KWKE/arahy.Tifrunner.gnm1.ann1.8WA065/arahy.Tifrunner.gnm1.ann1.A28NZ9/arahy.Tifrunner.gnm1.ann1.ASAK87/arahy.Tifrunner.gnm1.ann1.LC98AP/arahy.Tifrunner.gnm1.ann1.QW86C3/arahy.Tifrunner.gnm1.ann1.RYYU2D/arahy.Tifrunner.gnm1.ann1.UV7373/ara…	arahy.0I2RXG/arahy.18JCSN/arahy.59YJJA/arahy.6R9DCH/arahy.82KWKE/arahy.8WA065/arahy.A28NZ9/arahy.ASAK87/arahy.LC98AP/arahy.QW86C3/arahy.RYYU2D/arahy.UV7373/arahy.WB2G9J/arahy.XE16ZF/arahy.YQYW9N/arahy.Z32ZXD	16
MF	GO:0005088	Ras guanyl-nucleotide exchange factor activity	5/1865	25/29949	0.0173917	0.322956	arahy.Tifrunner.gnm1.ann1.EN6SL9/arahy.Tifrunner.gnm1.ann1.H8QPA0/arahy.Tifrunner.gnm1.ann1.Q4G4US/arahy.Tifrunner.gnm1.ann1.SZ2FPT/arahy.Tifrunner.gnm1.ann1.YX0GAM	arahy.EN6SL9/arahy.H8QPA0/arahy.Q4G4US/arahy.SZ2FPT/arahy.YX0GAM	5
MF	GO:0005089	Rho guanyl-nucleotide exchange factor activity	5/1865	25/29949	0.0173917	0.322956	arahy.Tifrunner.gnm1.ann1.EN6SL9/arahy.Tifrunner.gnm1.ann1.H8QPA0/arahy.Tifrunner.gnm1.ann1.Q4G4US/arahy.Tifrunner.gnm1.ann1.SZ2FPT/arahy.Tifrunner.gnm1.ann1.YX0GAM	arahy.EN6SL9/arahy.H8QPA0/arahy.Q4G4US/arahy.SZ2FPT/arahy.YX0GAM	5
MF	GO:0017048	Rho GTPase binding	5/1865	25/29949	0.0173917	0.322956	arahy.Tifrunner.gnm1.ann1.EN6SL9/arahy.Tifrunner.gnm1.ann1.H8QPA0/arahy.Tifrunner.gnm1.ann1.Q4G4US/arahy.Tifrunner.gnm1.ann1.SZ2FPT/arahy.Tifrunner.gnm1.ann1.YX0GAM	arahy.EN6SL9/arahy.H8QPA0/arahy.Q4G4US/arahy.SZ2FPT/arahy.YX0GAM	5
MF	GO:0003779	actin binding	11/1865	86/29949	0.0175998	0.322956	arahy.Tifrunner.gnm1.ann1.19SFKA/arahy.Tifrunner.gnm1.ann1.38CFQ6/arahy.Tifrunner.gnm1.ann1.5BU917/arahy.Tifrunner.gnm1.ann1.DN0YA4/arahy.Tifrunner.gnm1.ann1.F3VNHJ/arahy.Tifrunner.gnm1.ann1.H0Q4JL/arahy.Tifrunner.gnm1.ann1.I0F6BN/arahy.Tifrunner.gnm1.ann1.P1T2M1/arahy.Tifrunner.gnm1.ann1.P7UIV5/arahy.Tifrunner.gnm1.ann1.Q3GPI2/arahy.Tifrunner.gnm1.ann1.ZI0MRK	arahy.19SFKA/arahy.38CFQ6/arahy.5BU917/arahy.DN0YA4/arahy.F3VNHJ/arahy.H0Q4JL/arahy.I0F6BN/arahy.P1T2M1/arahy.P7UIV5/arahy.Q3GPI2/arahy.ZI0MRK	11
MF	GO:0015036	disulfide oxidoreductase activity	10/1865	76/29949	0.0191815	0.335219	arahy.Tifrunner.gnm1.ann1.0CM7KK/arahy.Tifrunner.gnm1.ann1.2G648V/arahy.Tifrunner.gnm1.ann1.90K79T/arahy.Tifrunner.gnm1.ann1.A3XBSF/arahy.Tifrunner.gnm1.ann1.I51058/arahy.Tifrunner.gnm1.ann1.M6S7AL/arahy.Tifrunner.gnm1.ann1.Y505N2/arahy.Tifrunner.gnm1.ann1.Z5Y8E6/novel.2399/novel.754	arahy.0CM7KK/arahy.2G648V/arahy.90K79T/arahy.A3XBSF/arahy.I51058/arahy.M6S7AL/arahy.Y505N2/arahy.Z5Y8E6/-/-	10
MF	GO:0016161	beta-amylase activity	4/1865	18/29949	0.0227083	0.367519	arahy.Tifrunner.gnm1.ann1.0V89VS/arahy.Tifrunner.gnm1.ann1.34GL3D/arahy.Tifrunner.gnm1.ann1.60DV95/arahy.Tifrunner.gnm1.ann1.I36EUT	arahy.0V89VS/arahy.34GL3D/arahy.60DV95/arahy.I36EUT	4
MF	GO:0030246	carbohydrate binding	33/1865	368/29949	0.0230325	0.367519	arahy.Tifrunner.gnm1.ann1.00B185/arahy.Tifrunner.gnm1.ann1.16M659/arahy.Tifrunner.gnm1.ann1.2UMJ73/arahy.Tifrunner.gnm1.ann1.45XZWW/arahy.Tifrunner.gnm1.ann1.4MA6RL/arahy.Tifrunner.gnm1.ann1.4XJ09G/arahy.Tifrunner.gnm1.ann1.5EG1XI/arahy.Tifrunner.gnm1.ann1.68RGHK/arahy.Tifrunner.gnm1.ann1.72B7PK/arahy.Tifrunner.gnm1.ann1.99YD65/arahy.Tifrunner.gnm1.ann1.9ST09W/arahy.Tifrunner.gnm1.ann1.A68QNY/ara…	arahy.00B185/arahy.16M659/arahy.2UMJ73/arahy.45XZWW/arahy.4MA6RL/arahy.4XJ09G/arahy.5EG1XI/arahy.68RGHK/arahy.72B7PK/arahy.99YD65/arahy.9ST09W/arahy.A68QNY/arahy.B473LU/arahy.DCC0MI/arahy.DFS8IZ/arahy.DI7JZY/arahy.ET5R50/arahy.G6P4F8/arahy.GCH8EX/arahy.GL05UA/arahy.GW3QL7/arahy.IYE9TT/arahy.JTFI54/arahy.QU8W8M/arahy.RSDZ0N/arahy.SR3KSN/arahy.TV3P3Y/arahy.U03MUX/arahy.W6LUDP/arahy.X916M1/arahy.XEI…	33
MF	GO:0008374	O-acyltransferase activity	9/1865	69/29949	0.0268733	0.410938	arahy.Tifrunner.gnm1.ann1.2DX304/arahy.Tifrunner.gnm1.ann1.4R2B5R/arahy.Tifrunner.gnm1.ann1.9WJW1L/arahy.Tifrunner.gnm1.ann1.DCBE83/arahy.Tifrunner.gnm1.ann1.F78IM4/arahy.Tifrunner.gnm1.ann1.GM1YIR/arahy.Tifrunner.gnm1.ann1.IK43K5/arahy.Tifrunner.gnm1.ann1.J3RNWS/arahy.Tifrunner.gnm1.ann1.X3WNCL	arahy.2DX304/arahy.4R2B5R/arahy.9WJW1L/arahy.DCBE83/arahy.F78IM4/arahy.GM1YIR/arahy.IK43K5/arahy.J3RNWS/arahy.X3WNCL	9
MF	GO:0022804	active transmembrane transporter activity	35/1865	403/29949	0.0299126	0.439116	arahy.Tifrunner.gnm1.ann1.1ERV7Y/arahy.Tifrunner.gnm1.ann1.2GZ3LH/arahy.Tifrunner.gnm1.ann1.3U55TZ/arahy.Tifrunner.gnm1.ann1.46FXJU/arahy.Tifrunner.gnm1.ann1.5I1DLU/arahy.Tifrunner.gnm1.ann1.5LV02X/arahy.Tifrunner.gnm1.ann1.5Y0QX9/arahy.Tifrunner.gnm1.ann1.6VZ2KG/arahy.Tifrunner.gnm1.ann1.716UDI/arahy.Tifrunner.gnm1.ann1.747ND8/arahy.Tifrunner.gnm1.ann1.74EJA4/arahy.Tifrunner.gnm1.ann1.85EBQ9/ara…	arahy.1ERV7Y/arahy.2GZ3LH/arahy.3U55TZ/arahy.46FXJU/arahy.5I1DLU/arahy.5LV02X/arahy.5Y0QX9/arahy.6VZ2KG/arahy.716UDI/arahy.747ND8/arahy.74EJA4/arahy.85EBQ9/arahy.E0TNI0/arahy.F5EPY8/arahy.FA8BAD/arahy.FJ2DZD/arahy.GRN8HF/arahy.HUBH2G/arahy.IBJJ46/arahy.IPZ39I/arahy.K0DIZR/arahy.K80CQQ/arahy.KLG2UC/arahy.L9LT8B/arahy.MLG9ZJ/arahy.P4VL2P/arahy.T29US9/arahy.TND3PH/arahy.TS3HWZ/arahy.UYT2V6/arahy.VI8…	35
MF	GO:0016160	amylase activity	5/1865	30/29949	0.0361329	0.468821	arahy.Tifrunner.gnm1.ann1.0V89VS/arahy.Tifrunner.gnm1.ann1.34GL3D/arahy.Tifrunner.gnm1.ann1.60DV95/arahy.Tifrunner.gnm1.ann1.I36EUT/arahy.Tifrunner.gnm1.ann1.ZINR5T	arahy.0V89VS/arahy.34GL3D/arahy.60DV95/arahy.I36EUT/arahy.ZINR5T	5
MF	GO:0003854	3-beta-hydroxy-delta5-steroid dehydrogenase activity	4/1865	21/29949	0.0383233	0.468821	arahy.Tifrunner.gnm1.ann1.CT5VFU/arahy.Tifrunner.gnm1.ann1.I8IQWM/arahy.Tifrunner.gnm1.ann1.MFDH98/arahy.Tifrunner.gnm1.ann1.QU1D1P	arahy.CT5VFU/arahy.I8IQWM/arahy.MFDH98/arahy.QU1D1P	4
MF	GO:0016229	steroid dehydrogenase activity	4/1865	21/29949	0.0383233	0.468821	arahy.Tifrunner.gnm1.ann1.CT5VFU/arahy.Tifrunner.gnm1.ann1.I8IQWM/arahy.Tifrunner.gnm1.ann1.MFDH98/arahy.Tifrunner.gnm1.ann1.QU1D1P	arahy.CT5VFU/arahy.I8IQWM/arahy.MFDH98/arahy.QU1D1P	4
MF	GO:0016671	oxidoreductase activity, acting on a sulfur group of donors, disulfide as acceptor	4/1865	21/29949	0.0383233	0.468821	arahy.Tifrunner.gnm1.ann1.2GZ3LH/arahy.Tifrunner.gnm1.ann1.EFB7JN/arahy.Tifrunner.gnm1.ann1.HUBH2G/arahy.Tifrunner.gnm1.ann1.X54UNA	arahy.2GZ3LH/arahy.EFB7JN/arahy.HUBH2G/arahy.X54UNA	4
MF	GO:0033764	steroid dehydrogenase activity, acting on the CH-OH group of donors, NAD or NADP as acceptor	4/1865	21/29949	0.0383233	0.468821	arahy.Tifrunner.gnm1.ann1.CT5VFU/arahy.Tifrunner.gnm1.ann1.I8IQWM/arahy.Tifrunner.gnm1.ann1.MFDH98/arahy.Tifrunner.gnm1.ann1.QU1D1P	arahy.CT5VFU/arahy.I8IQWM/arahy.MFDH98/arahy.QU1D1P	4
MF	GO:0004180	carboxypeptidase activity	14/1865	134/29949	0.0398384	0.471635	arahy.Tifrunner.gnm1.ann1.3266FY/arahy.Tifrunner.gnm1.ann1.3TG68A/arahy.Tifrunner.gnm1.ann1.46YMZL/arahy.Tifrunner.gnm1.ann1.4TV0N2/arahy.Tifrunner.gnm1.ann1.9JVG50/arahy.Tifrunner.gnm1.ann1.DV6GD6/arahy.Tifrunner.gnm1.ann1.EGME49/arahy.Tifrunner.gnm1.ann1.F00GPD/arahy.Tifrunner.gnm1.ann1.GI48ZZ/arahy.Tifrunner.gnm1.ann1.HPHS27/arahy.Tifrunner.gnm1.ann1.NS3ZLY/arahy.Tifrunner.gnm1.ann1.W91AJN/ara…	arahy.3266FY/arahy.3TG68A/arahy.46YMZL/arahy.4TV0N2/arahy.9JVG50/arahy.DV6GD6/arahy.EGME49/arahy.F00GPD/arahy.GI48ZZ/arahy.HPHS27/arahy.NS3ZLY/arahy.W91AJN/arahy.X6JA7U/-	14
MF	GO:0004611	phosphoenolpyruvate carboxykinase activity	5/1865	33/29949	0.0516928	0.509692	arahy.Tifrunner.gnm1.ann1.09V7NE/arahy.Tifrunner.gnm1.ann1.3YC2HT/arahy.Tifrunner.gnm1.ann1.7GR9X4/arahy.Tifrunner.gnm1.ann1.979X0J/arahy.Tifrunner.gnm1.ann1.DT0NNH	arahy.09V7NE/arahy.3YC2HT/arahy.7GR9X4/arahy.979X0J/arahy.DT0NNH	5
MF	GO:0004356	glutamate-ammonia ligase activity	3/1865	14/29949	0.052371	0.509692	arahy.Tifrunner.gnm1.ann1.0KDC5W/arahy.Tifrunner.gnm1.ann1.7710RN/arahy.Tifrunner.gnm1.ann1.HA9E1Y	arahy.0KDC5W/arahy.7710RN/arahy.HA9E1Y	3
MF	GO:0016211	ammonia ligase activity	3/1865	14/29949	0.052371	0.509692	arahy.Tifrunner.gnm1.ann1.0KDC5W/arahy.Tifrunner.gnm1.ann1.7710RN/arahy.Tifrunner.gnm1.ann1.HA9E1Y	arahy.0KDC5W/arahy.7710RN/arahy.HA9E1Y	3
MF	GO:0016880	acid-ammonia (or amide) ligase activity	3/1865	14/29949	0.052371	0.509692	arahy.Tifrunner.gnm1.ann1.0KDC5W/arahy.Tifrunner.gnm1.ann1.7710RN/arahy.Tifrunner.gnm1.ann1.HA9E1Y	arahy.0KDC5W/arahy.7710RN/arahy.HA9E1Y	3
MF	GO:0070008	serine-type exopeptidase activity	14/1865	140/29949	0.0541049	0.509692	arahy.Tifrunner.gnm1.ann1.3266FY/arahy.Tifrunner.gnm1.ann1.3TG68A/arahy.Tifrunner.gnm1.ann1.46YMZL/arahy.Tifrunner.gnm1.ann1.4TV0N2/arahy.Tifrunner.gnm1.ann1.DV6GD6/arahy.Tifrunner.gnm1.ann1.EGME49/arahy.Tifrunner.gnm1.ann1.F00GPD/arahy.Tifrunner.gnm1.ann1.GI48ZZ/arahy.Tifrunner.gnm1.ann1.HPHS27/arahy.Tifrunner.gnm1.ann1.JK7EPH/arahy.Tifrunner.gnm1.ann1.NS3ZLY/arahy.Tifrunner.gnm1.ann1.W91AJN/ara…	arahy.3266FY/arahy.3TG68A/arahy.46YMZL/arahy.4TV0N2/arahy.DV6GD6/arahy.EGME49/arahy.F00GPD/arahy.GI48ZZ/arahy.HPHS27/arahy.JK7EPH/arahy.NS3ZLY/arahy.W91AJN/arahy.X6JA7U/-	14
MF	GO:0016843	amine-lyase activity	4/1865	24/29949	0.0587793	0.509692	arahy.Tifrunner.gnm1.ann1.30U8EM/arahy.Tifrunner.gnm1.ann1.MC457P/arahy.Tifrunner.gnm1.ann1.RH7YXW/arahy.Tifrunner.gnm1.ann1.TC7IYQ	arahy.30U8EM/arahy.MC457P/arahy.RH7YXW/arahy.TC7IYQ	4
MF	GO:0016844	strictosidine synthase activity	4/1865	24/29949	0.0587793	0.509692	arahy.Tifrunner.gnm1.ann1.30U8EM/arahy.Tifrunner.gnm1.ann1.MC457P/arahy.Tifrunner.gnm1.ann1.RH7YXW/arahy.Tifrunner.gnm1.ann1.TC7IYQ	arahy.30U8EM/arahy.MC457P/arahy.RH7YXW/arahy.TC7IYQ	4
MF	GO:0004185	serine-type carboxypeptidase activity	13/1865	130/29949	0.0618071	0.509692	arahy.Tifrunner.gnm1.ann1.3266FY/arahy.Tifrunner.gnm1.ann1.3TG68A/arahy.Tifrunner.gnm1.ann1.46YMZL/arahy.Tifrunner.gnm1.ann1.4TV0N2/arahy.Tifrunner.gnm1.ann1.DV6GD6/arahy.Tifrunner.gnm1.ann1.EGME49/arahy.Tifrunner.gnm1.ann1.F00GPD/arahy.Tifrunner.gnm1.ann1.GI48ZZ/arahy.Tifrunner.gnm1.ann1.HPHS27/arahy.Tifrunner.gnm1.ann1.NS3ZLY/arahy.Tifrunner.gnm1.ann1.W91AJN/arahy.Tifrunner.gnm1.ann1.X6JA7U/nov…	arahy.3266FY/arahy.3TG68A/arahy.46YMZL/arahy.4TV0N2/arahy.DV6GD6/arahy.EGME49/arahy.F00GPD/arahy.GI48ZZ/arahy.HPHS27/arahy.NS3ZLY/arahy.W91AJN/arahy.X6JA7U/-	13
MF	GO:0015291	secondary active transmembrane transporter activity	20/1865	222/29949	0.0625421	0.509692	arahy.Tifrunner.gnm1.ann1.1ERV7Y/arahy.Tifrunner.gnm1.ann1.2GZ3LH/arahy.Tifrunner.gnm1.ann1.3U55TZ/arahy.Tifrunner.gnm1.ann1.716UDI/arahy.Tifrunner.gnm1.ann1.747ND8/arahy.Tifrunner.gnm1.ann1.74EJA4/arahy.Tifrunner.gnm1.ann1.E0TNI0/arahy.Tifrunner.gnm1.ann1.FJ2DZD/arahy.Tifrunner.gnm1.ann1.GRN8HF/arahy.Tifrunner.gnm1.ann1.HUBH2G/arahy.Tifrunner.gnm1.ann1.IBJJ46/arahy.Tifrunner.gnm1.ann1.IPZ39I/ara…	arahy.1ERV7Y/arahy.2GZ3LH/arahy.3U55TZ/arahy.716UDI/arahy.747ND8/arahy.74EJA4/arahy.E0TNI0/arahy.FJ2DZD/arahy.GRN8HF/arahy.HUBH2G/arahy.IBJJ46/arahy.IPZ39I/arahy.KLG2UC/arahy.L9LT8B/arahy.MLG9ZJ/arahy.P4VL2P/arahy.T29US9/arahy.TND3PH/arahy.VI8BIT/arahy.Z9FA5A	20
MF	GO:0005216	ion channel activity	13/1865	131/29949	0.0648914	0.509692	arahy.Tifrunner.gnm1.ann1.51I078/arahy.Tifrunner.gnm1.ann1.8A5B5C/arahy.Tifrunner.gnm1.ann1.8H6DGU/arahy.Tifrunner.gnm1.ann1.A958VF/arahy.Tifrunner.gnm1.ann1.AS0BXY/arahy.Tifrunner.gnm1.ann1.DGFR3Y/arahy.Tifrunner.gnm1.ann1.FV7D0C/arahy.Tifrunner.gnm1.ann1.G3JKAY/arahy.Tifrunner.gnm1.ann1.I0UEI5/arahy.Tifrunner.gnm1.ann1.KVX5R4/arahy.Tifrunner.gnm1.ann1.LWGP6Z/arahy.Tifrunner.gnm1.ann1.S0FI4D/ara…	arahy.51I078/arahy.8A5B5C/arahy.8H6DGU/arahy.A958VF/arahy.AS0BXY/arahy.DGFR3Y/arahy.FV7D0C/arahy.G3JKAY/arahy.I0UEI5/arahy.KVX5R4/arahy.LWGP6Z/arahy.S0FI4D/arahy.X81CAV	13
MF	GO:0015267	channel activity	13/1865	131/29949	0.0648914	0.509692	arahy.Tifrunner.gnm1.ann1.51I078/arahy.Tifrunner.gnm1.ann1.8A5B5C/arahy.Tifrunner.gnm1.ann1.8H6DGU/arahy.Tifrunner.gnm1.ann1.A958VF/arahy.Tifrunner.gnm1.ann1.AS0BXY/arahy.Tifrunner.gnm1.ann1.DGFR3Y/arahy.Tifrunner.gnm1.ann1.FV7D0C/arahy.Tifrunner.gnm1.ann1.G3JKAY/arahy.Tifrunner.gnm1.ann1.I0UEI5/arahy.Tifrunner.gnm1.ann1.KVX5R4/arahy.Tifrunner.gnm1.ann1.LWGP6Z/arahy.Tifrunner.gnm1.ann1.S0FI4D/ara…	arahy.51I078/arahy.8A5B5C/arahy.8H6DGU/arahy.A958VF/arahy.AS0BXY/arahy.DGFR3Y/arahy.FV7D0C/arahy.G3JKAY/arahy.I0UEI5/arahy.KVX5R4/arahy.LWGP6Z/arahy.S0FI4D/arahy.X81CAV	13
MF	GO:0022803	passive transmembrane transporter activity	13/1865	131/29949	0.0648914	0.509692	arahy.Tifrunner.gnm1.ann1.51I078/arahy.Tifrunner.gnm1.ann1.8A5B5C/arahy.Tifrunner.gnm1.ann1.8H6DGU/arahy.Tifrunner.gnm1.ann1.A958VF/arahy.Tifrunner.gnm1.ann1.AS0BXY/arahy.Tifrunner.gnm1.ann1.DGFR3Y/arahy.Tifrunner.gnm1.ann1.FV7D0C/arahy.Tifrunner.gnm1.ann1.G3JKAY/arahy.Tifrunner.gnm1.ann1.I0UEI5/arahy.Tifrunner.gnm1.ann1.KVX5R4/arahy.Tifrunner.gnm1.ann1.LWGP6Z/arahy.Tifrunner.gnm1.ann1.S0FI4D/ara…	arahy.51I078/arahy.8A5B5C/arahy.8H6DGU/arahy.A958VF/arahy.AS0BXY/arahy.DGFR3Y/arahy.FV7D0C/arahy.G3JKAY/arahy.I0UEI5/arahy.KVX5R4/arahy.LWGP6Z/arahy.S0FI4D/arahy.X81CAV	13
MF	GO:0022838	substrate-specific channel activity	13/1865	131/29949	0.0648914	0.509692	arahy.Tifrunner.gnm1.ann1.51I078/arahy.Tifrunner.gnm1.ann1.8A5B5C/arahy.Tifrunner.gnm1.ann1.8H6DGU/arahy.Tifrunner.gnm1.ann1.A958VF/arahy.Tifrunner.gnm1.ann1.AS0BXY/arahy.Tifrunner.gnm1.ann1.DGFR3Y/arahy.Tifrunner.gnm1.ann1.FV7D0C/arahy.Tifrunner.gnm1.ann1.G3JKAY/arahy.Tifrunner.gnm1.ann1.I0UEI5/arahy.Tifrunner.gnm1.ann1.KVX5R4/arahy.Tifrunner.gnm1.ann1.LWGP6Z/arahy.Tifrunner.gnm1.ann1.S0FI4D/ara…	arahy.51I078/arahy.8A5B5C/arahy.8H6DGU/arahy.A958VF/arahy.AS0BXY/arahy.DGFR3Y/arahy.FV7D0C/arahy.G3JKAY/arahy.I0UEI5/arahy.KVX5R4/arahy.LWGP6Z/arahy.S0FI4D/arahy.X81CAV	13
MF	GO:0015297	antiporter activity	19/1865	210/29949	0.0658494	0.509692	arahy.Tifrunner.gnm1.ann1.1ERV7Y/arahy.Tifrunner.gnm1.ann1.2GZ3LH/arahy.Tifrunner.gnm1.ann1.3U55TZ/arahy.Tifrunner.gnm1.ann1.716UDI/arahy.Tifrunner.gnm1.ann1.747ND8/arahy.Tifrunner.gnm1.ann1.E0TNI0/arahy.Tifrunner.gnm1.ann1.FJ2DZD/arahy.Tifrunner.gnm1.ann1.GRN8HF/arahy.Tifrunner.gnm1.ann1.HUBH2G/arahy.Tifrunner.gnm1.ann1.IBJJ46/arahy.Tifrunner.gnm1.ann1.IPZ39I/arahy.Tifrunner.gnm1.ann1.KLG2UC/ara…	arahy.1ERV7Y/arahy.2GZ3LH/arahy.3U55TZ/arahy.716UDI/arahy.747ND8/arahy.E0TNI0/arahy.FJ2DZD/arahy.GRN8HF/arahy.HUBH2G/arahy.IBJJ46/arahy.IPZ39I/arahy.KLG2UC/arahy.L9LT8B/arahy.MLG9ZJ/arahy.P4VL2P/arahy.T29US9/arahy.TND3PH/arahy.VI8BIT/arahy.Z9FA5A	19
MF	GO:0004427	inorganic diphosphatase activity	4/1865	25/29949	0.0666627	0.509692	arahy.Tifrunner.gnm1.ann1.5I1DLU/arahy.Tifrunner.gnm1.ann1.5TZ5KK/arahy.Tifrunner.gnm1.ann1.6SQ3H9/arahy.Tifrunner.gnm1.ann1.WXC3CC	arahy.5I1DLU/arahy.5TZ5KK/arahy.6SQ3H9/arahy.WXC3CC	4
MF	GO:0016717	oxidoreductase activity, acting on paired donors, with oxidation of a pair of donors resulting in the reduction of molecular oxygen to two molecules of water	4/1865	25/29949	0.0666627	0.509692	arahy.Tifrunner.gnm1.ann1.722ASC/arahy.Tifrunner.gnm1.ann1.8TPQ4A/arahy.Tifrunner.gnm1.ann1.H654N0/arahy.Tifrunner.gnm1.ann1.WLZ7Z3	arahy.722ASC/arahy.8TPQ4A/arahy.H654N0/arahy.WLZ7Z3	4
MF	GO:0051537	2 iron, 2 sulfur cluster binding	4/1865	25/29949	0.0666627	0.509692	arahy.Tifrunner.gnm1.ann1.39S8LV/arahy.Tifrunner.gnm1.ann1.F0UT86/arahy.Tifrunner.gnm1.ann1.KE4T51/arahy.Tifrunner.gnm1.ann1.WPXT30	arahy.39S8LV/arahy.F0UT86/arahy.KE4T51/arahy.WPXT30	4
MF	GO:0016831	carboxy-lyase activity	12/1865	120/29949	0.0707317	0.513135	arahy.Tifrunner.gnm1.ann1.0034KJ/arahy.Tifrunner.gnm1.ann1.09V7NE/arahy.Tifrunner.gnm1.ann1.3YC2HT/arahy.Tifrunner.gnm1.ann1.4105RR/arahy.Tifrunner.gnm1.ann1.4QQ966/arahy.Tifrunner.gnm1.ann1.7GR9X4/arahy.Tifrunner.gnm1.ann1.8E8WMD/arahy.Tifrunner.gnm1.ann1.8VJ98X/arahy.Tifrunner.gnm1.ann1.979X0J/arahy.Tifrunner.gnm1.ann1.99IIFJ/arahy.Tifrunner.gnm1.ann1.DT0NNH/novel.3371	arahy.0034KJ/arahy.09V7NE/arahy.3YC2HT/arahy.4105RR/arahy.4QQ966/arahy.7GR9X4/arahy.8E8WMD/arahy.8VJ98X/arahy.979X0J/arahy.99IIFJ/arahy.DT0NNH/-	12
MF	GO:0004435	phosphatidylinositol phospholipase C activity	3/1865	16/29949	0.0735132	0.513135	arahy.Tifrunner.gnm1.ann1.2XR4L9/arahy.Tifrunner.gnm1.ann1.2YL60G/arahy.Tifrunner.gnm1.ann1.V6T9EN	arahy.2XR4L9/arahy.2YL60G/arahy.V6T9EN	3
MF	GO:0004620	phospholipase activity	3/1865	16/29949	0.0735132	0.513135	arahy.Tifrunner.gnm1.ann1.2XR4L9/arahy.Tifrunner.gnm1.ann1.2YL60G/arahy.Tifrunner.gnm1.ann1.V6T9EN	arahy.2XR4L9/arahy.2YL60G/arahy.V6T9EN	3
MF	GO:0004629	phospholipase C activity	3/1865	16/29949	0.0735132	0.513135	arahy.Tifrunner.gnm1.ann1.2XR4L9/arahy.Tifrunner.gnm1.ann1.2YL60G/arahy.Tifrunner.gnm1.ann1.V6T9EN	arahy.2XR4L9/arahy.2YL60G/arahy.V6T9EN	3
MF	GO:0004559	alpha-mannosidase activity	4/1865	26/29949	0.0750639	0.513135	arahy.Tifrunner.gnm1.ann1.5EG1XI/arahy.Tifrunner.gnm1.ann1.68RGHK/arahy.Tifrunner.gnm1.ann1.DI7JZY/arahy.Tifrunner.gnm1.ann1.RSDZ0N	arahy.5EG1XI/arahy.68RGHK/arahy.DI7JZY/arahy.RSDZ0N	4
MF	GO:0008194	UDP-glycosyltransferase activity	22/1865	255/29949	0.0766063	0.513135	arahy.Tifrunner.gnm1.ann1.0I2RXG/arahy.Tifrunner.gnm1.ann1.18JCSN/arahy.Tifrunner.gnm1.ann1.59YJJA/arahy.Tifrunner.gnm1.ann1.6R9DCH/arahy.Tifrunner.gnm1.ann1.7R6A2H/arahy.Tifrunner.gnm1.ann1.82KWKE/arahy.Tifrunner.gnm1.ann1.8WA065/arahy.Tifrunner.gnm1.ann1.A28NZ9/arahy.Tifrunner.gnm1.ann1.ASAK87/arahy.Tifrunner.gnm1.ann1.B1W2SN/arahy.Tifrunner.gnm1.ann1.F1Q0RP/arahy.Tifrunner.gnm1.ann1.FE4WD3/ara…	arahy.0I2RXG/arahy.18JCSN/arahy.59YJJA/arahy.6R9DCH/arahy.7R6A2H/arahy.82KWKE/arahy.8WA065/arahy.A28NZ9/arahy.ASAK87/arahy.B1W2SN/arahy.F1Q0RP/arahy.FE4WD3/arahy.H4FGYX/arahy.LC98AP/arahy.QW86C3/arahy.RYYU2D/arahy.THFI2G/arahy.UV7373/arahy.WB2G9J/arahy.XE16ZF/arahy.YQYW9N/arahy.Z32ZXD	22
MF	GO:0008238	exopeptidase activity	15/1865	161/29949	0.0775651	0.513135	arahy.Tifrunner.gnm1.ann1.3266FY/arahy.Tifrunner.gnm1.ann1.3TG68A/arahy.Tifrunner.gnm1.ann1.46YMZL/arahy.Tifrunner.gnm1.ann1.4TV0N2/arahy.Tifrunner.gnm1.ann1.9JVG50/arahy.Tifrunner.gnm1.ann1.DV6GD6/arahy.Tifrunner.gnm1.ann1.EGME49/arahy.Tifrunner.gnm1.ann1.F00GPD/arahy.Tifrunner.gnm1.ann1.GI48ZZ/arahy.Tifrunner.gnm1.ann1.HPHS27/arahy.Tifrunner.gnm1.ann1.JK7EPH/arahy.Tifrunner.gnm1.ann1.NS3ZLY/ara…	arahy.3266FY/arahy.3TG68A/arahy.46YMZL/arahy.4TV0N2/arahy.9JVG50/arahy.DV6GD6/arahy.EGME49/arahy.F00GPD/arahy.GI48ZZ/arahy.HPHS27/arahy.JK7EPH/arahy.NS3ZLY/arahy.W91AJN/arahy.X6JA7U/-	15
MF	GO:0010333	terpene synthase activity	10/1865	97/29949	0.07972	0.513135	arahy.Tifrunner.gnm1.ann1.0V66HY/arahy.Tifrunner.gnm1.ann1.22QAUZ/arahy.Tifrunner.gnm1.ann1.4YZ4FI/arahy.Tifrunner.gnm1.ann1.A5PRG1/arahy.Tifrunner.gnm1.ann1.AZ205S/arahy.Tifrunner.gnm1.ann1.GV0VBM/arahy.Tifrunner.gnm1.ann1.N9C1G8/arahy.Tifrunner.gnm1.ann1.Q0W2B6/arahy.Tifrunner.gnm1.ann1.VDS9WG/arahy.Tifrunner.gnm1.ann1.YWY61J	arahy.0V66HY/arahy.22QAUZ/arahy.4YZ4FI/arahy.A5PRG1/arahy.AZ205S/arahy.GV0VBM/arahy.N9C1G8/arahy.Q0W2B6/arahy.VDS9WG/arahy.YWY61J	10
MF	GO:0016679	oxidoreductase activity, acting on diphenols and related substances as donors	4/1865	27/29949	0.0839703	0.513135	arahy.Tifrunner.gnm1.ann1.39S8LV/arahy.Tifrunner.gnm1.ann1.F0UT86/arahy.Tifrunner.gnm1.ann1.Y5HWJY/novel.3225	arahy.39S8LV/arahy.F0UT86/arahy.Y5HWJY/-	4
MF	GO:0016616	oxidoreductase activity, acting on the CH-OH group of donors, NAD or NADP as acceptor	23/1865	272/29949	0.0847749	0.513135	arahy.Tifrunner.gnm1.ann1.0NG2AS/arahy.Tifrunner.gnm1.ann1.1WBZ5F/arahy.Tifrunner.gnm1.ann1.3R4QA9/arahy.Tifrunner.gnm1.ann1.537LAH/arahy.Tifrunner.gnm1.ann1.5G087V/arahy.Tifrunner.gnm1.ann1.5N3GR0/arahy.Tifrunner.gnm1.ann1.66TKXZ/arahy.Tifrunner.gnm1.ann1.A9D2UJ/arahy.Tifrunner.gnm1.ann1.CT5VFU/arahy.Tifrunner.gnm1.ann1.FHBJ1H/arahy.Tifrunner.gnm1.ann1.I8IQWM/arahy.Tifrunner.gnm1.ann1.I9R4QS/ara…	arahy.0NG2AS/arahy.1WBZ5F/arahy.3R4QA9/arahy.537LAH/arahy.5G087V/arahy.5N3GR0/arahy.66TKXZ/arahy.A9D2UJ/arahy.CT5VFU/arahy.FHBJ1H/arahy.I8IQWM/arahy.I9R4QS/arahy.MFDH98/arahy.Q65WP5/arahy.QU1D1P/arahy.RH103U/arahy.THTJ31/arahy.UG7YIF/-/-/-/-/-	23
MF	GO:0008378	galactosyltransferase activity	5/1865	38/29949	0.0850524	0.513135	arahy.Tifrunner.gnm1.ann1.DAA76X/arahy.Tifrunner.gnm1.ann1.LG83KY/arahy.Tifrunner.gnm1.ann1.P1AGKV/novel.2879/novel.4976	arahy.DAA76X/arahy.LG83KY/arahy.P1AGKV/-/-	5
MF	GO:0042132	fructose 1,6-bisphosphate 1-phosphatase activity	3/1865	17/29949	0.0852896	0.513135	arahy.Tifrunner.gnm1.ann1.EMU47I/arahy.Tifrunner.gnm1.ann1.VIF38V/novel.1248	arahy.EMU47I/arahy.VIF38V/-	3
MF	GO:0045156	electron transporter, transferring electrons within the cyclic electron transport pathway of photosynthesis activity	3/1865	17/29949	0.0852896	0.513135	arahy.Tifrunner.gnm1.ann1.0R479N/arahy.Tifrunner.gnm1.ann1.6C48SL/arahy.Tifrunner.gnm1.ann1.MX15H0	arahy.0R479N/arahy.6C48SL/arahy.MX15H0	3
MF	GO:0042578	phosphoric ester hydrolase activity	18/1865	206/29949	0.0926211	0.533907	arahy.Tifrunner.gnm1.ann1.0PNZ7T/arahy.Tifrunner.gnm1.ann1.2XR4L9/arahy.Tifrunner.gnm1.ann1.2YL60G/arahy.Tifrunner.gnm1.ann1.4A70PZ/arahy.Tifrunner.gnm1.ann1.6374NN/arahy.Tifrunner.gnm1.ann1.E110XT/arahy.Tifrunner.gnm1.ann1.EMU47I/arahy.Tifrunner.gnm1.ann1.EV9SA5/arahy.Tifrunner.gnm1.ann1.JGYC2J/arahy.Tifrunner.gnm1.ann1.JJXJ29/arahy.Tifrunner.gnm1.ann1.K5MJK0/arahy.Tifrunner.gnm1.ann1.M6NE4G/ara…	arahy.0PNZ7T/arahy.2XR4L9/arahy.2YL60G/arahy.4A70PZ/arahy.6374NN/arahy.E110XT/arahy.EMU47I/arahy.EV9SA5/arahy.JGYC2J/arahy.JJXJ29/arahy.K5MJK0/arahy.M6NE4G/arahy.US1BEE/arahy.V6T9EN/arahy.VIF38V/arahy.XWK03B/arahy.ZE4J6B/-	18
MF	GO:0009055	electron transfer activity	25/1865	303/29949	0.0929063	0.533907	arahy.Tifrunner.gnm1.ann1.0CM7KK/arahy.Tifrunner.gnm1.ann1.0R479N/arahy.Tifrunner.gnm1.ann1.19LA55/arahy.Tifrunner.gnm1.ann1.2G648V/arahy.Tifrunner.gnm1.ann1.36ASSY/arahy.Tifrunner.gnm1.ann1.5MI3H4/arahy.Tifrunner.gnm1.ann1.6C48SL/arahy.Tifrunner.gnm1.ann1.9J0NPV/arahy.Tifrunner.gnm1.ann1.A3XBSF/arahy.Tifrunner.gnm1.ann1.AY9ABC/arahy.Tifrunner.gnm1.ann1.B5AM0N/arahy.Tifrunner.gnm1.ann1.I51058/ara…	arahy.0CM7KK/arahy.0R479N/arahy.19LA55/arahy.2G648V/arahy.36ASSY/arahy.5MI3H4/arahy.6C48SL/arahy.9J0NPV/arahy.A3XBSF/arahy.AY9ABC/arahy.B5AM0N/arahy.I51058/arahy.L0E6EB/arahy.MX15H0/arahy.QMCC06/arahy.RG53C8/arahy.WY84UI/arahy.Y505N2/arahy.YXTM1W/arahy.Z0BJS7/arahy.Z5Y8E6/arahy.Z93KCA/-/-/-	25
MF	GO:0016840	carbon-nitrogen lyase activity	4/1865	28/29949	0.0933668	0.533907	arahy.Tifrunner.gnm1.ann1.30U8EM/arahy.Tifrunner.gnm1.ann1.MC457P/arahy.Tifrunner.gnm1.ann1.RH7YXW/arahy.Tifrunner.gnm1.ann1.TC7IYQ	arahy.30U8EM/arahy.MC457P/arahy.RH7YXW/arahy.TC7IYQ	4
MF	GO:0004665	prephenate dehydrogenase (NADP+) activity	3/1865	18/29949	0.0978058	0.533907	arahy.Tifrunner.gnm1.ann1.0VLU0L/arahy.Tifrunner.gnm1.ann1.71PNNN/arahy.Tifrunner.gnm1.ann1.SZG1V2	arahy.0VLU0L/arahy.71PNNN/arahy.SZG1V2	3
MF	GO:0008977	prephenate dehydrogenase (NAD+) activity	3/1865	18/29949	0.0978058	0.533907	arahy.Tifrunner.gnm1.ann1.0VLU0L/arahy.Tifrunner.gnm1.ann1.71PNNN/arahy.Tifrunner.gnm1.ann1.SZG1V2	arahy.0VLU0L/arahy.71PNNN/arahy.SZG1V2	3
MF	GO:0008236	serine-type peptidase activity	27/1865	335/29949	0.102909	0.533907	arahy.Tifrunner.gnm1.ann1.1T496B/arahy.Tifrunner.gnm1.ann1.3266FY/arahy.Tifrunner.gnm1.ann1.3TG68A/arahy.Tifrunner.gnm1.ann1.46YMZL/arahy.Tifrunner.gnm1.ann1.4TV0N2/arahy.Tifrunner.gnm1.ann1.7CU32D/arahy.Tifrunner.gnm1.ann1.8V978B/arahy.Tifrunner.gnm1.ann1.97WALL/arahy.Tifrunner.gnm1.ann1.AY5Y0X/arahy.Tifrunner.gnm1.ann1.B3EQNC/arahy.Tifrunner.gnm1.ann1.DV6GD6/arahy.Tifrunner.gnm1.ann1.EGME49/ara…	arahy.1T496B/arahy.3266FY/arahy.3TG68A/arahy.46YMZL/arahy.4TV0N2/arahy.7CU32D/arahy.8V978B/arahy.97WALL/arahy.AY5Y0X/arahy.B3EQNC/arahy.DV6GD6/arahy.EGME49/arahy.F00GPD/arahy.GBIZ4M/arahy.GI48ZZ/arahy.HPHS27/arahy.IDW9FH/arahy.JK7EPH/arahy.N09E78/arahy.NS3ZLY/arahy.W91AJN/arahy.WE7PDB/arahy.X6JA7U/arahy.XJ8JS0/arahy.XW33TT/-/-	27
MF	GO:0017171	serine hydrolase activity	27/1865	335/29949	0.102909	0.533907	arahy.Tifrunner.gnm1.ann1.1T496B/arahy.Tifrunner.gnm1.ann1.3266FY/arahy.Tifrunner.gnm1.ann1.3TG68A/arahy.Tifrunner.gnm1.ann1.46YMZL/arahy.Tifrunner.gnm1.ann1.4TV0N2/arahy.Tifrunner.gnm1.ann1.7CU32D/arahy.Tifrunner.gnm1.ann1.8V978B/arahy.Tifrunner.gnm1.ann1.97WALL/arahy.Tifrunner.gnm1.ann1.AY5Y0X/arahy.Tifrunner.gnm1.ann1.B3EQNC/arahy.Tifrunner.gnm1.ann1.DV6GD6/arahy.Tifrunner.gnm1.ann1.EGME49/ara…	arahy.1T496B/arahy.3266FY/arahy.3TG68A/arahy.46YMZL/arahy.4TV0N2/arahy.7CU32D/arahy.8V978B/arahy.97WALL/arahy.AY5Y0X/arahy.B3EQNC/arahy.DV6GD6/arahy.EGME49/arahy.F00GPD/arahy.GBIZ4M/arahy.GI48ZZ/arahy.HPHS27/arahy.IDW9FH/arahy.JK7EPH/arahy.N09E78/arahy.NS3ZLY/arahy.W91AJN/arahy.WE7PDB/arahy.X6JA7U/arahy.XJ8JS0/arahy.XW33TT/-/-	27
MF	GO:0015923	mannosidase activity	4/1865	29/29949	0.103236	0.533907	arahy.Tifrunner.gnm1.ann1.5EG1XI/arahy.Tifrunner.gnm1.ann1.68RGHK/arahy.Tifrunner.gnm1.ann1.DI7JZY/arahy.Tifrunner.gnm1.ann1.RSDZ0N	arahy.5EG1XI/arahy.68RGHK/arahy.DI7JZY/arahy.RSDZ0N	4
MF	GO:0016838	carbon-oxygen lyase activity, acting on phosphates	10/1865	103/29949	0.108049	0.533907	arahy.Tifrunner.gnm1.ann1.0V66HY/arahy.Tifrunner.gnm1.ann1.22QAUZ/arahy.Tifrunner.gnm1.ann1.4YZ4FI/arahy.Tifrunner.gnm1.ann1.A5PRG1/arahy.Tifrunner.gnm1.ann1.AZ205S/arahy.Tifrunner.gnm1.ann1.GV0VBM/arahy.Tifrunner.gnm1.ann1.N9C1G8/arahy.Tifrunner.gnm1.ann1.Q0W2B6/arahy.Tifrunner.gnm1.ann1.VDS9WG/arahy.Tifrunner.gnm1.ann1.YWY61J	arahy.0V66HY/arahy.22QAUZ/arahy.4YZ4FI/arahy.A5PRG1/arahy.AZ205S/arahy.GV0VBM/arahy.N9C1G8/arahy.Q0W2B6/arahy.VDS9WG/arahy.YWY61J	10
MF	GO:0017016	Ras GTPase binding	5/1865	42/29949	0.118161	0.533907	arahy.Tifrunner.gnm1.ann1.EN6SL9/arahy.Tifrunner.gnm1.ann1.H8QPA0/arahy.Tifrunner.gnm1.ann1.Q4G4US/arahy.Tifrunner.gnm1.ann1.SZ2FPT/arahy.Tifrunner.gnm1.ann1.YX0GAM	arahy.EN6SL9/arahy.H8QPA0/arahy.Q4G4US/arahy.SZ2FPT/arahy.YX0GAM	5
MF	GO:0031267	small GTPase binding	5/1865	42/29949	0.118161	0.533907	arahy.Tifrunner.gnm1.ann1.EN6SL9/arahy.Tifrunner.gnm1.ann1.H8QPA0/arahy.Tifrunner.gnm1.ann1.Q4G4US/arahy.Tifrunner.gnm1.ann1.SZ2FPT/arahy.Tifrunner.gnm1.ann1.YX0GAM	arahy.EN6SL9/arahy.H8QPA0/arahy.Q4G4US/arahy.SZ2FPT/arahy.YX0GAM	5
MF	GO:0016879	ligase activity, forming carbon-nitrogen bonds	7/1865	67/29949	0.122419	0.533907	arahy.Tifrunner.gnm1.ann1.0KDC5W/arahy.Tifrunner.gnm1.ann1.14QJGF/arahy.Tifrunner.gnm1.ann1.2KW6XR/arahy.Tifrunner.gnm1.ann1.7710RN/arahy.Tifrunner.gnm1.ann1.HA9E1Y/arahy.Tifrunner.gnm1.ann1.Y73929/arahy.Tifrunner.gnm1.ann1.Y8KTYY	arahy.0KDC5W/arahy.14QJGF/arahy.2KW6XR/arahy.7710RN/arahy.HA9E1Y/arahy.Y73929/arahy.Y8KTYY	7
MF	GO:0016887	ATPase activity	32/1865	414/29949	0.122454	0.533907	arahy.Tifrunner.gnm1.ann1.46FXJU/arahy.Tifrunner.gnm1.ann1.4E8DC4/arahy.Tifrunner.gnm1.ann1.4W3SCV/arahy.Tifrunner.gnm1.ann1.5LV02X/arahy.Tifrunner.gnm1.ann1.5Y0QX9/arahy.Tifrunner.gnm1.ann1.66S29H/arahy.Tifrunner.gnm1.ann1.6VZ2KG/arahy.Tifrunner.gnm1.ann1.85EBQ9/arahy.Tifrunner.gnm1.ann1.8C1MSJ/arahy.Tifrunner.gnm1.ann1.99ED2B/arahy.Tifrunner.gnm1.ann1.BLKC3Q/arahy.Tifrunner.gnm1.ann1.D0Z6J6/ara…	arahy.46FXJU/arahy.4E8DC4/arahy.4W3SCV/arahy.5LV02X/arahy.5Y0QX9/arahy.66S29H/arahy.6VZ2KG/arahy.85EBQ9/arahy.8C1MSJ/arahy.99ED2B/arahy.BLKC3Q/arahy.D0Z6J6/arahy.F5EPY8/arahy.FA8BAD/arahy.H7L4UV/arahy.IC01SW/arahy.J4K9CJ/arahy.JF12SQ/arahy.K0DIZR/arahy.K80CQQ/arahy.LND7SA/arahy.NEY80F/arahy.PF9IHL/arahy.TS3HWZ/arahy.UYT2V6/arahy.WX55PG/arahy.X0QYAU/arahy.X1B64Z/arahy.XA63TZ/arahy.XD8Z03/arahy.YA4…	32
MF	GO:0003747	translation release factor activity	3/1865	20/29949	0.124851	0.533907	arahy.Tifrunner.gnm1.ann1.69M8FP/arahy.Tifrunner.gnm1.ann1.FP1HKG/novel.1313	arahy.69M8FP/arahy.FP1HKG/-	3
MF	GO:0008079	translation termination factor activity	3/1865	20/29949	0.124851	0.533907	arahy.Tifrunner.gnm1.ann1.69M8FP/arahy.Tifrunner.gnm1.ann1.FP1HKG/novel.1313	arahy.69M8FP/arahy.FP1HKG/-	3
MF	GO:0008131	primary amine oxidase activity	3/1865	20/29949	0.124851	0.533907	arahy.Tifrunner.gnm1.ann1.8DR635/arahy.Tifrunner.gnm1.ann1.EMWD5T/arahy.Tifrunner.gnm1.ann1.WS32QH	arahy.8DR635/arahy.EMWD5T/arahy.WS32QH	3
MF	GO:0016298	lipase activity	3/1865	20/29949	0.124851	0.533907	arahy.Tifrunner.gnm1.ann1.2XR4L9/arahy.Tifrunner.gnm1.ann1.2YL60G/arahy.Tifrunner.gnm1.ann1.V6T9EN	arahy.2XR4L9/arahy.2YL60G/arahy.V6T9EN	3
MF	GO:0016884	carbon-nitrogen ligase activity, with glutamine as amido-N-donor	3/1865	20/29949	0.124851	0.533907	arahy.Tifrunner.gnm1.ann1.14QJGF/arahy.Tifrunner.gnm1.ann1.2KW6XR/arahy.Tifrunner.gnm1.ann1.Y8KTYY	arahy.14QJGF/arahy.2KW6XR/arahy.Y8KTYY	3
MF	GO:0004860	protein kinase inhibitor activity	2/1865	10/29949	0.125112	0.533907	arahy.Tifrunner.gnm1.ann1.DEJ7H2/arahy.Tifrunner.gnm1.ann1.U4YTZL	arahy.DEJ7H2/arahy.U4YTZL	2
MF	GO:0004861	cyclin-dependent protein serine/threonine kinase inhibitor activity	2/1865	10/29949	0.125112	0.533907	arahy.Tifrunner.gnm1.ann1.DEJ7H2/arahy.Tifrunner.gnm1.ann1.U4YTZL	arahy.DEJ7H2/arahy.U4YTZL	2
MF	GO:0008107	galactoside 2-alpha-L-fucosyltransferase activity	2/1865	10/29949	0.125112	0.533907	arahy.Tifrunner.gnm1.ann1.ELM81N/arahy.Tifrunner.gnm1.ann1.XBVN4R	arahy.ELM81N/arahy.XBVN4R	2
MF	GO:0016538	cyclin-dependent protein serine/threonine kinase regulator activity	2/1865	10/29949	0.125112	0.533907	arahy.Tifrunner.gnm1.ann1.DEJ7H2/arahy.Tifrunner.gnm1.ann1.U4YTZL	arahy.DEJ7H2/arahy.U4YTZL	2
MF	GO:0019210	kinase inhibitor activity	2/1865	10/29949	0.125112	0.533907	arahy.Tifrunner.gnm1.ann1.DEJ7H2/arahy.Tifrunner.gnm1.ann1.U4YTZL	arahy.DEJ7H2/arahy.U4YTZL	2
MF	GO:0030291	protein serine/threonine kinase inhibitor activity	2/1865	10/29949	0.125112	0.533907	arahy.Tifrunner.gnm1.ann1.DEJ7H2/arahy.Tifrunner.gnm1.ann1.U4YTZL	arahy.DEJ7H2/arahy.U4YTZL	2
MF	GO:0031127	alpha-(1,2)-fucosyltransferase activity	2/1865	10/29949	0.125112	0.533907	arahy.Tifrunner.gnm1.ann1.ELM81N/arahy.Tifrunner.gnm1.ann1.XBVN4R	arahy.ELM81N/arahy.XBVN4R	2
MF	GO:0016614	oxidoreductase activity, acting on CH-OH group of donors	31/1865	404/29949	0.135108	0.553508	arahy.Tifrunner.gnm1.ann1.0NG2AS/arahy.Tifrunner.gnm1.ann1.1WBZ5F/arahy.Tifrunner.gnm1.ann1.365DAM/arahy.Tifrunner.gnm1.ann1.3R4QA9/arahy.Tifrunner.gnm1.ann1.537LAH/arahy.Tifrunner.gnm1.ann1.5G087V/arahy.Tifrunner.gnm1.ann1.5N3GR0/arahy.Tifrunner.gnm1.ann1.66TKXZ/arahy.Tifrunner.gnm1.ann1.7M6M7I/arahy.Tifrunner.gnm1.ann1.A9D2UJ/arahy.Tifrunner.gnm1.ann1.B459M5/arahy.Tifrunner.gnm1.ann1.CT5VFU/ara…	arahy.0NG2AS/arahy.1WBZ5F/arahy.365DAM/arahy.3R4QA9/arahy.537LAH/arahy.5G087V/arahy.5N3GR0/arahy.66TKXZ/arahy.7M6M7I/arahy.A9D2UJ/arahy.B459M5/arahy.CT5VFU/arahy.E69B57/arahy.FHBJ1H/arahy.HX0053/arahy.I8IQWM/arahy.I9R4QS/arahy.KIE2XR/arahy.MFDH98/arahy.N12FVU/arahy.Q65WP5/arahy.QU1D1P/arahy.RH103U/arahy.THTJ31/arahy.UG7YIF/arahy.V5D8Z3/-/-/-/-/-	31
MF	GO:0005085	guanyl-nucleotide exchange factor activity	5/1865	44/29949	0.136678	0.553508	arahy.Tifrunner.gnm1.ann1.EN6SL9/arahy.Tifrunner.gnm1.ann1.H8QPA0/arahy.Tifrunner.gnm1.ann1.Q4G4US/arahy.Tifrunner.gnm1.ann1.SZ2FPT/arahy.Tifrunner.gnm1.ann1.YX0GAM	arahy.EN6SL9/arahy.H8QPA0/arahy.Q4G4US/arahy.SZ2FPT/arahy.YX0GAM	5
MF	GO:0015079	potassium ion transmembrane transporter activity	5/1865	44/29949	0.136678	0.553508	arahy.Tifrunner.gnm1.ann1.0M60B9/arahy.Tifrunner.gnm1.ann1.IMK8G3/arahy.Tifrunner.gnm1.ann1.SXXJ36/arahy.Tifrunner.gnm1.ann1.V4JBDW/novel.1917	arahy.0M60B9/arahy.IMK8G3/arahy.SXXJ36/arahy.V4JBDW/-	5
MF	GO:0033897	ribonuclease T2 activity	3/1865	21/29949	0.139272	0.553508	arahy.Tifrunner.gnm1.ann1.1LGD4F/arahy.Tifrunner.gnm1.ann1.F1ZF7M/arahy.Tifrunner.gnm1.ann1.V2MLU3	arahy.1LGD4F/arahy.F1ZF7M/arahy.V2MLU3	3
MF	GO:0016762	xyloglucan:xyloglucosyl transferase activity	6/1865	57/29949	0.142396	0.553508	arahy.Tifrunner.gnm1.ann1.435I7G/arahy.Tifrunner.gnm1.ann1.B3UXLR/arahy.Tifrunner.gnm1.ann1.BT8HPN/arahy.Tifrunner.gnm1.ann1.FWQ16B/arahy.Tifrunner.gnm1.ann1.GX4GBD/arahy.Tifrunner.gnm1.ann1.RN7KHK	arahy.435I7G/arahy.B3UXLR/arahy.BT8HPN/arahy.FWQ16B/arahy.GX4GBD/arahy.RN7KHK	6
MF	GO:0008661	1-deoxy-D-xylulose-5-phosphate synthase activity	2/1865	11/29949	0.146853	0.553508	arahy.Tifrunner.gnm1.ann1.00UVWE/arahy.Tifrunner.gnm1.ann1.I8UD53	arahy.00UVWE/arahy.I8UD53	2
MF	GO:0016744	transferase activity, transferring aldehyde or ketonic groups	2/1865	11/29949	0.146853	0.553508	arahy.Tifrunner.gnm1.ann1.00UVWE/arahy.Tifrunner.gnm1.ann1.I8UD53	arahy.00UVWE/arahy.I8UD53	2
MF	GO:0016814	hydrolase activity, acting on carbon-nitrogen (but not peptide) bonds, in cyclic amidines	2/1865	11/29949	0.146853	0.553508	arahy.Tifrunner.gnm1.ann1.75SEPN/arahy.Tifrunner.gnm1.ann1.N198RB	arahy.75SEPN/arahy.N198RB	2
MF	GO:0030151	molybdenum ion binding	2/1865	11/29949	0.146853	0.553508	arahy.Tifrunner.gnm1.ann1.7L21K7/arahy.Tifrunner.gnm1.ann1.B2KMHD	arahy.7L21K7/arahy.B2KMHD	2
MF	GO:0044877	protein-containing complex binding	4/1865	33/29949	0.147044	0.553508	arahy.Tifrunner.gnm1.ann1.04P64Q/arahy.Tifrunner.gnm1.ann1.8XLM1I/arahy.Tifrunner.gnm1.ann1.I0F6BN/arahy.Tifrunner.gnm1.ann1.IES0YP	arahy.04P64Q/arahy.8XLM1I/arahy.I0F6BN/arahy.IES0YP	4
MF	GO:0015238	drug transmembrane transporter activity	11/1865	124/29949	0.150219	0.553508	arahy.Tifrunner.gnm1.ann1.1ERV7Y/arahy.Tifrunner.gnm1.ann1.716UDI/arahy.Tifrunner.gnm1.ann1.747ND8/arahy.Tifrunner.gnm1.ann1.FJ2DZD/arahy.Tifrunner.gnm1.ann1.IBJJ46/arahy.Tifrunner.gnm1.ann1.IPZ39I/arahy.Tifrunner.gnm1.ann1.KLG2UC/arahy.Tifrunner.gnm1.ann1.T29US9/arahy.Tifrunner.gnm1.ann1.TND3PH/arahy.Tifrunner.gnm1.ann1.VI8BIT/arahy.Tifrunner.gnm1.ann1.Z9FA5A	arahy.1ERV7Y/arahy.716UDI/arahy.747ND8/arahy.FJ2DZD/arahy.IBJJ46/arahy.IPZ39I/arahy.KLG2UC/arahy.T29US9/arahy.TND3PH/arahy.VI8BIT/arahy.Z9FA5A	11
MF	GO:0016628	oxidoreductase activity, acting on the CH-CH group of donors, NAD or NADP as acceptor	3/1865	22/29949	0.15422	0.553508	arahy.Tifrunner.gnm1.ann1.0VLU0L/arahy.Tifrunner.gnm1.ann1.71PNNN/arahy.Tifrunner.gnm1.ann1.SZG1V2	arahy.0VLU0L/arahy.71PNNN/arahy.SZG1V2	3
MF	GO:0016641	oxidoreductase activity, acting on the CH-NH2 group of donors, oxygen as acceptor	3/1865	22/29949	0.15422	0.553508	arahy.Tifrunner.gnm1.ann1.8DR635/arahy.Tifrunner.gnm1.ann1.EMWD5T/arahy.Tifrunner.gnm1.ann1.WS32QH	arahy.8DR635/arahy.EMWD5T/arahy.WS32QH	3
MF	GO:0019203	carbohydrate phosphatase activity	3/1865	22/29949	0.15422	0.553508	arahy.Tifrunner.gnm1.ann1.EMU47I/arahy.Tifrunner.gnm1.ann1.VIF38V/novel.1248	arahy.EMU47I/arahy.VIF38V/-	3
MF	GO:0050308	sugar-phosphatase activity	3/1865	22/29949	0.15422	0.553508	arahy.Tifrunner.gnm1.ann1.EMU47I/arahy.Tifrunner.gnm1.ann1.VIF38V/novel.1248	arahy.EMU47I/arahy.VIF38V/-	3
MF	GO:0015399	primary active transmembrane transporter activity	15/1865	181/29949	0.158832	0.553508	arahy.Tifrunner.gnm1.ann1.46FXJU/arahy.Tifrunner.gnm1.ann1.5I1DLU/arahy.Tifrunner.gnm1.ann1.5LV02X/arahy.Tifrunner.gnm1.ann1.5Y0QX9/arahy.Tifrunner.gnm1.ann1.6VZ2KG/arahy.Tifrunner.gnm1.ann1.85EBQ9/arahy.Tifrunner.gnm1.ann1.F5EPY8/arahy.Tifrunner.gnm1.ann1.FA8BAD/arahy.Tifrunner.gnm1.ann1.K0DIZR/arahy.Tifrunner.gnm1.ann1.K80CQQ/arahy.Tifrunner.gnm1.ann1.TS3HWZ/arahy.Tifrunner.gnm1.ann1.UYT2V6/ara…	arahy.46FXJU/arahy.5I1DLU/arahy.5LV02X/arahy.5Y0QX9/arahy.6VZ2KG/arahy.85EBQ9/arahy.F5EPY8/arahy.FA8BAD/arahy.K0DIZR/arahy.K80CQQ/arahy.TS3HWZ/arahy.UYT2V6/arahy.WX55PG/arahy.X1B64Z/arahy.YA4UY3	15
MF	GO:0015405	P-P-bond-hydrolysis-driven transmembrane transporter activity	15/1865	181/29949	0.158832	0.553508	arahy.Tifrunner.gnm1.ann1.46FXJU/arahy.Tifrunner.gnm1.ann1.5I1DLU/arahy.Tifrunner.gnm1.ann1.5LV02X/arahy.Tifrunner.gnm1.ann1.5Y0QX9/arahy.Tifrunner.gnm1.ann1.6VZ2KG/arahy.Tifrunner.gnm1.ann1.85EBQ9/arahy.Tifrunner.gnm1.ann1.F5EPY8/arahy.Tifrunner.gnm1.ann1.FA8BAD/arahy.Tifrunner.gnm1.ann1.K0DIZR/arahy.Tifrunner.gnm1.ann1.K80CQQ/arahy.Tifrunner.gnm1.ann1.TS3HWZ/arahy.Tifrunner.gnm1.ann1.UYT2V6/ara…	arahy.46FXJU/arahy.5I1DLU/arahy.5LV02X/arahy.5Y0QX9/arahy.6VZ2KG/arahy.85EBQ9/arahy.F5EPY8/arahy.FA8BAD/arahy.K0DIZR/arahy.K80CQQ/arahy.TS3HWZ/arahy.UYT2V6/arahy.WX55PG/arahy.X1B64Z/arahy.YA4UY3	15
MF	GO:0004470	malic enzyme activity	6/1865	59/29949	0.159869	0.553508	arahy.Tifrunner.gnm1.ann1.0NG2AS/arahy.Tifrunner.gnm1.ann1.A9D2UJ/arahy.Tifrunner.gnm1.ann1.Q65WP5/arahy.Tifrunner.gnm1.ann1.THTJ31/novel.327/novel.4696	arahy.0NG2AS/arahy.A9D2UJ/arahy.Q65WP5/arahy.THTJ31/-/-	6
MF	GO:0004471	malate dehydrogenase (decarboxylating) (NAD+) activity	6/1865	59/29949	0.159869	0.553508	arahy.Tifrunner.gnm1.ann1.0NG2AS/arahy.Tifrunner.gnm1.ann1.A9D2UJ/arahy.Tifrunner.gnm1.ann1.Q65WP5/arahy.Tifrunner.gnm1.ann1.THTJ31/novel.327/novel.4696	arahy.0NG2AS/arahy.A9D2UJ/arahy.Q65WP5/arahy.THTJ31/-/-	6
MF	GO:0016615	malate dehydrogenase activity	6/1865	59/29949	0.159869	0.553508	arahy.Tifrunner.gnm1.ann1.0NG2AS/arahy.Tifrunner.gnm1.ann1.A9D2UJ/arahy.Tifrunner.gnm1.ann1.Q65WP5/arahy.Tifrunner.gnm1.ann1.THTJ31/novel.327/novel.4696	arahy.0NG2AS/arahy.A9D2UJ/arahy.Q65WP5/arahy.THTJ31/-/-	6
MF	GO:0015298	solute:cation antiporter activity	8/1865	86/29949	0.166366	0.560879	arahy.Tifrunner.gnm1.ann1.2GZ3LH/arahy.Tifrunner.gnm1.ann1.3U55TZ/arahy.Tifrunner.gnm1.ann1.E0TNI0/arahy.Tifrunner.gnm1.ann1.GRN8HF/arahy.Tifrunner.gnm1.ann1.HUBH2G/arahy.Tifrunner.gnm1.ann1.L9LT8B/arahy.Tifrunner.gnm1.ann1.MLG9ZJ/arahy.Tifrunner.gnm1.ann1.P4VL2P	arahy.2GZ3LH/arahy.3U55TZ/arahy.E0TNI0/arahy.GRN8HF/arahy.HUBH2G/arahy.L9LT8B/arahy.MLG9ZJ/arahy.P4VL2P	8
MF	GO:0015299	solute:proton antiporter activity	8/1865	86/29949	0.166366	0.560879	arahy.Tifrunner.gnm1.ann1.2GZ3LH/arahy.Tifrunner.gnm1.ann1.3U55TZ/arahy.Tifrunner.gnm1.ann1.E0TNI0/arahy.Tifrunner.gnm1.ann1.GRN8HF/arahy.Tifrunner.gnm1.ann1.HUBH2G/arahy.Tifrunner.gnm1.ann1.L9LT8B/arahy.Tifrunner.gnm1.ann1.MLG9ZJ/arahy.Tifrunner.gnm1.ann1.P4VL2P	arahy.2GZ3LH/arahy.3U55TZ/arahy.E0TNI0/arahy.GRN8HF/arahy.HUBH2G/arahy.L9LT8B/arahy.MLG9ZJ/arahy.P4VL2P	8
MF	GO:0004478	methionine adenosyltransferase activity	2/1865	12/29949	0.169281	0.560879	arahy.Tifrunner.gnm1.ann1.I49WQS/arahy.Tifrunner.gnm1.ann1.P6SB2Z	arahy.I49WQS/arahy.P6SB2Z	2
MF	GO:0016892	endoribonuclease activity, producing 3'-phosphomonoesters	3/1865	23/29949	0.169639	0.560879	arahy.Tifrunner.gnm1.ann1.1LGD4F/arahy.Tifrunner.gnm1.ann1.F1ZF7M/arahy.Tifrunner.gnm1.ann1.V2MLU3	arahy.1LGD4F/arahy.F1ZF7M/arahy.V2MLU3	3
MF	GO:0016894	endonuclease activity, active with either ribo- or deoxyribonucleic acids and producing 3'-phosphomonoesters	3/1865	23/29949	0.169639	0.560879	arahy.Tifrunner.gnm1.ann1.1LGD4F/arahy.Tifrunner.gnm1.ann1.F1ZF7M/arahy.Tifrunner.gnm1.ann1.V2MLU3	arahy.1LGD4F/arahy.F1ZF7M/arahy.V2MLU3	3
MF	GO:0042626	ATPase activity, coupled to transmembrane movement of substances	14/1865	170/29949	0.174627	0.567151	arahy.Tifrunner.gnm1.ann1.46FXJU/arahy.Tifrunner.gnm1.ann1.5LV02X/arahy.Tifrunner.gnm1.ann1.5Y0QX9/arahy.Tifrunner.gnm1.ann1.6VZ2KG/arahy.Tifrunner.gnm1.ann1.85EBQ9/arahy.Tifrunner.gnm1.ann1.F5EPY8/arahy.Tifrunner.gnm1.ann1.FA8BAD/arahy.Tifrunner.gnm1.ann1.K0DIZR/arahy.Tifrunner.gnm1.ann1.K80CQQ/arahy.Tifrunner.gnm1.ann1.TS3HWZ/arahy.Tifrunner.gnm1.ann1.UYT2V6/arahy.Tifrunner.gnm1.ann1.WX55PG/ara…	arahy.46FXJU/arahy.5LV02X/arahy.5Y0QX9/arahy.6VZ2KG/arahy.85EBQ9/arahy.F5EPY8/arahy.FA8BAD/arahy.K0DIZR/arahy.K80CQQ/arahy.TS3HWZ/arahy.UYT2V6/arahy.WX55PG/arahy.X1B64Z/arahy.YA4UY3	14
MF	GO:0043492	ATPase activity, coupled to movement of substances	14/1865	170/29949	0.174627	0.567151	arahy.Tifrunner.gnm1.ann1.46FXJU/arahy.Tifrunner.gnm1.ann1.5LV02X/arahy.Tifrunner.gnm1.ann1.5Y0QX9/arahy.Tifrunner.gnm1.ann1.6VZ2KG/arahy.Tifrunner.gnm1.ann1.85EBQ9/arahy.Tifrunner.gnm1.ann1.F5EPY8/arahy.Tifrunner.gnm1.ann1.FA8BAD/arahy.Tifrunner.gnm1.ann1.K0DIZR/arahy.Tifrunner.gnm1.ann1.K80CQQ/arahy.Tifrunner.gnm1.ann1.TS3HWZ/arahy.Tifrunner.gnm1.ann1.UYT2V6/arahy.Tifrunner.gnm1.ann1.WX55PG/ara…	arahy.46FXJU/arahy.5LV02X/arahy.5Y0QX9/arahy.6VZ2KG/arahy.85EBQ9/arahy.F5EPY8/arahy.FA8BAD/arahy.K0DIZR/arahy.K80CQQ/arahy.TS3HWZ/arahy.UYT2V6/arahy.WX55PG/arahy.X1B64Z/arahy.YA4UY3	14
MF	GO:0008092	cytoskeletal protein binding	21/1865	271/29949	0.178171	0.573584	arahy.Tifrunner.gnm1.ann1.029WE6/arahy.Tifrunner.gnm1.ann1.19SFKA/arahy.Tifrunner.gnm1.ann1.38CFQ6/arahy.Tifrunner.gnm1.ann1.46GERB/arahy.Tifrunner.gnm1.ann1.5BU917/arahy.Tifrunner.gnm1.ann1.DN0YA4/arahy.Tifrunner.gnm1.ann1.EWVD58/arahy.Tifrunner.gnm1.ann1.F3VNHJ/arahy.Tifrunner.gnm1.ann1.H0Q4JL/arahy.Tifrunner.gnm1.ann1.I0F6BN/arahy.Tifrunner.gnm1.ann1.IRA02K/arahy.Tifrunner.gnm1.ann1.ISPD6P/ara…	arahy.029WE6/arahy.19SFKA/arahy.38CFQ6/arahy.46GERB/arahy.5BU917/arahy.DN0YA4/arahy.EWVD58/arahy.F3VNHJ/arahy.H0Q4JL/arahy.I0F6BN/arahy.IRA02K/arahy.ISPD6P/arahy.J41PYN/arahy.JU456M/arahy.MDZ95R/arahy.P1T2M1/arahy.P7UIV5/arahy.Q3GPI2/arahy.R7YZCH/arahy.U041LV/arahy.ZI0MRK	21
MF	GO:0008171	O-methyltransferase activity	11/1865	130/29949	0.186934	0.596562	arahy.Tifrunner.gnm1.ann1.2XU89G/arahy.Tifrunner.gnm1.ann1.555M2B/arahy.Tifrunner.gnm1.ann1.5D9CQE/arahy.Tifrunner.gnm1.ann1.FNQ2E8/arahy.Tifrunner.gnm1.ann1.GM134S/arahy.Tifrunner.gnm1.ann1.MQB4F1/arahy.Tifrunner.gnm1.ann1.QGH881/arahy.Tifrunner.gnm1.ann1.QPL1HC/arahy.Tifrunner.gnm1.ann1.TMS86M/arahy.Tifrunner.gnm1.ann1.UB7858/arahy.Tifrunner.gnm1.ann1.UGII1Q	arahy.2XU89G/arahy.555M2B/arahy.5D9CQE/arahy.FNQ2E8/arahy.GM134S/arahy.MQB4F1/arahy.QGH881/arahy.QPL1HC/arahy.TMS86M/arahy.UB7858/arahy.UGII1Q	11
MF	GO:0004616	phosphogluconate dehydrogenase (decarboxylating) activity	2/1865	13/29949	0.192225	0.608159	arahy.Tifrunner.gnm1.ann1.RH103U/novel.941	arahy.RH103U/-	2
MF	GO:0008964	phosphoenolpyruvate carboxylase activity	3/1865	25/29949	0.201678	0.632614	arahy.Tifrunner.gnm1.ann1.09V7NE/arahy.Tifrunner.gnm1.ann1.3YC2HT/arahy.Tifrunner.gnm1.ann1.7GR9X4	arahy.09V7NE/arahy.3YC2HT/arahy.7GR9X4	3
MF	GO:0016830	carbon-carbon lyase activity	13/1865	161/29949	0.204222	0.635164	arahy.Tifrunner.gnm1.ann1.0034KJ/arahy.Tifrunner.gnm1.ann1.09V7NE/arahy.Tifrunner.gnm1.ann1.3YC2HT/arahy.Tifrunner.gnm1.ann1.4105RR/arahy.Tifrunner.gnm1.ann1.4QQ966/arahy.Tifrunner.gnm1.ann1.7GR9X4/arahy.Tifrunner.gnm1.ann1.8E8WMD/arahy.Tifrunner.gnm1.ann1.8VJ98X/arahy.Tifrunner.gnm1.ann1.979X0J/arahy.Tifrunner.gnm1.ann1.99IIFJ/arahy.Tifrunner.gnm1.ann1.DT0NNH/arahy.Tifrunner.gnm1.ann1.FK49XX/nov…	arahy.0034KJ/arahy.09V7NE/arahy.3YC2HT/arahy.4105RR/arahy.4QQ966/arahy.7GR9X4/arahy.8E8WMD/arahy.8VJ98X/arahy.979X0J/arahy.99IIFJ/arahy.DT0NNH/arahy.FK49XX/-	13
MF	GO:0004066	asparagine synthase (glutamine-hydrolyzing) activity	2/1865	14/29949	0.215533	0.653726	arahy.Tifrunner.gnm1.ann1.2KW6XR/arahy.Tifrunner.gnm1.ann1.Y8KTYY	arahy.2KW6XR/arahy.Y8KTYY	2
MF	GO:0008417	fucosyltransferase activity	2/1865	14/29949	0.215533	0.653726	arahy.Tifrunner.gnm1.ann1.ELM81N/arahy.Tifrunner.gnm1.ann1.XBVN4R	arahy.ELM81N/arahy.XBVN4R	2
MF	GO:0008519	ammonium transmembrane transporter activity	2/1865	14/29949	0.215533	0.653726	arahy.Tifrunner.gnm1.ann1.K199Z5/arahy.Tifrunner.gnm1.ann1.UB9N1X	arahy.K199Z5/arahy.UB9N1X	2
MF	GO:0000287	magnesium ion binding	16/1865	209/29949	0.231308	0.680154	arahy.Tifrunner.gnm1.ann1.0V66HY/arahy.Tifrunner.gnm1.ann1.22QAUZ/arahy.Tifrunner.gnm1.ann1.4YZ4FI/arahy.Tifrunner.gnm1.ann1.5TZ5KK/arahy.Tifrunner.gnm1.ann1.6KNU8H/arahy.Tifrunner.gnm1.ann1.6SQ3H9/arahy.Tifrunner.gnm1.ann1.99IIFJ/arahy.Tifrunner.gnm1.ann1.AZ205S/arahy.Tifrunner.gnm1.ann1.GV0VBM/arahy.Tifrunner.gnm1.ann1.HI4HR4/arahy.Tifrunner.gnm1.ann1.N9C1G8/arahy.Tifrunner.gnm1.ann1.Q0W2B6/ara…	arahy.0V66HY/arahy.22QAUZ/arahy.4YZ4FI/arahy.5TZ5KK/arahy.6KNU8H/arahy.6SQ3H9/arahy.99IIFJ/arahy.AZ205S/arahy.GV0VBM/arahy.HI4HR4/arahy.N9C1G8/arahy.Q0W2B6/arahy.V1YCRI/arahy.VDS9WG/arahy.WXC3CC/arahy.YWY61J	16
MF	GO:0042623	ATPase activity, coupled	17/1865	224/29949	0.233226	0.680154	arahy.Tifrunner.gnm1.ann1.46FXJU/arahy.Tifrunner.gnm1.ann1.4W3SCV/arahy.Tifrunner.gnm1.ann1.5LV02X/arahy.Tifrunner.gnm1.ann1.5Y0QX9/arahy.Tifrunner.gnm1.ann1.6VZ2KG/arahy.Tifrunner.gnm1.ann1.85EBQ9/arahy.Tifrunner.gnm1.ann1.F5EPY8/arahy.Tifrunner.gnm1.ann1.FA8BAD/arahy.Tifrunner.gnm1.ann1.H7L4UV/arahy.Tifrunner.gnm1.ann1.K0DIZR/arahy.Tifrunner.gnm1.ann1.K80CQQ/arahy.Tifrunner.gnm1.ann1.TS3HWZ/ara…	arahy.46FXJU/arahy.4W3SCV/arahy.5LV02X/arahy.5Y0QX9/arahy.6VZ2KG/arahy.85EBQ9/arahy.F5EPY8/arahy.FA8BAD/arahy.H7L4UV/arahy.K0DIZR/arahy.K80CQQ/arahy.TS3HWZ/arahy.UYT2V6/arahy.WX55PG/arahy.X1B64Z/arahy.YA4UY3/-	17
MF	GO:0016776	phosphotransferase activity, phosphate group as acceptor	2/1865	15/29949	0.239073	0.680154	arahy.Tifrunner.gnm1.ann1.DK6AU1/arahy.Tifrunner.gnm1.ann1.N7FYSY	arahy.DK6AU1/arahy.N7FYSY	2
MF	GO:0031683	G-protein beta/gamma-subunit complex binding	2/1865	15/29949	0.239073	0.680154	arahy.Tifrunner.gnm1.ann1.04P64Q/arahy.Tifrunner.gnm1.ann1.IES0YP	arahy.04P64Q/arahy.IES0YP	2
MF	GO:0047325	inositol tetrakisphosphate 1-kinase activity	2/1865	15/29949	0.239073	0.680154	arahy.Tifrunner.gnm1.ann1.6KNU8H/arahy.Tifrunner.gnm1.ann1.V1YCRI	arahy.6KNU8H/arahy.V1YCRI	2
MF	GO:0051765	inositol tetrakisphosphate kinase activity	2/1865	15/29949	0.239073	0.680154	arahy.Tifrunner.gnm1.ann1.6KNU8H/arahy.Tifrunner.gnm1.ann1.V1YCRI	arahy.6KNU8H/arahy.V1YCRI	2
MF	GO:0052725	inositol-1,3,4-trisphosphate 6-kinase activity	2/1865	15/29949	0.239073	0.680154	arahy.Tifrunner.gnm1.ann1.6KNU8H/arahy.Tifrunner.gnm1.ann1.V1YCRI	arahy.6KNU8H/arahy.V1YCRI	2
MF	GO:0052726	inositol-1,3,4-trisphosphate 5-kinase activity	2/1865	15/29949	0.239073	0.680154	arahy.Tifrunner.gnm1.ann1.6KNU8H/arahy.Tifrunner.gnm1.ann1.V1YCRI	arahy.6KNU8H/arahy.V1YCRI	2
MF	GO:0015095	magnesium ion transmembrane transporter activity	3/1865	29/29949	0.269124	0.754971	arahy.Tifrunner.gnm1.ann1.3E1BT5/arahy.Tifrunner.gnm1.ann1.JH6WNL/arahy.Tifrunner.gnm1.ann1.Q8TRDX	arahy.3E1BT5/arahy.JH6WNL/arahy.Q8TRDX	3
MF	GO:0004519	endonuclease activity	6/1865	70/29949	0.269485	0.754971	arahy.Tifrunner.gnm1.ann1.1LGD4F/arahy.Tifrunner.gnm1.ann1.F1ZF7M/arahy.Tifrunner.gnm1.ann1.GJ31ZB/arahy.Tifrunner.gnm1.ann1.UG7YIF/arahy.Tifrunner.gnm1.ann1.V2MLU3/arahy.Tifrunner.gnm1.ann1.ZHA71P	arahy.1LGD4F/arahy.F1ZF7M/arahy.GJ31ZB/arahy.UG7YIF/arahy.V2MLU3/arahy.ZHA71P	6
MF	GO:0016682	oxidoreductase activity, acting on diphenols and related substances as donors, oxygen as acceptor	2/1865	17/29949	0.286383	0.784418	arahy.Tifrunner.gnm1.ann1.Y5HWJY/novel.3225	arahy.Y5HWJY/-	2
MF	GO:0051766	inositol trisphosphate kinase activity	2/1865	17/29949	0.286383	0.784418	arahy.Tifrunner.gnm1.ann1.6KNU8H/arahy.Tifrunner.gnm1.ann1.V1YCRI	arahy.6KNU8H/arahy.V1YCRI	2
MF	GO:0050113	inositol oxygenase activity	3/1865	30/29949	0.286409	0.784418	arahy.Tifrunner.gnm1.ann1.6E02AJ/arahy.Tifrunner.gnm1.ann1.ELH53L/arahy.Tifrunner.gnm1.ann1.Z1CJI9	arahy.6E02AJ/arahy.ELH53L/arahy.Z1CJI9	3
MF	GO:0008173	RNA methyltransferase activity	4/1865	44/29949	0.292725	0.789369	arahy.Tifrunner.gnm1.ann1.54MYG6/arahy.Tifrunner.gnm1.ann1.KZGX7R/arahy.Tifrunner.gnm1.ann1.YPLH9H/novel.4611	arahy.54MYG6/arahy.KZGX7R/arahy.YPLH9H/-	4
MF	GO:0034062	5'-3' RNA polymerase activity	13/1865	175/29949	0.295843	0.789369	arahy.Tifrunner.gnm1.ann1.2M3JSP/arahy.Tifrunner.gnm1.ann1.3ELC0K/arahy.Tifrunner.gnm1.ann1.92BDQ3/arahy.Tifrunner.gnm1.ann1.9LQV7C/arahy.Tifrunner.gnm1.ann1.H38YF4/arahy.Tifrunner.gnm1.ann1.HJB560/arahy.Tifrunner.gnm1.ann1.K25QHH/arahy.Tifrunner.gnm1.ann1.MIQ9L3/arahy.Tifrunner.gnm1.ann1.MIWC4Y/arahy.Tifrunner.gnm1.ann1.TJ3454/arahy.Tifrunner.gnm1.ann1.UH3N3K/arahy.Tifrunner.gnm1.ann1.V9CB21/ara…	arahy.2M3JSP/arahy.3ELC0K/arahy.92BDQ3/arahy.9LQV7C/arahy.H38YF4/arahy.HJB560/arahy.K25QHH/arahy.MIQ9L3/arahy.MIWC4Y/arahy.TJ3454/arahy.UH3N3K/arahy.V9CB21/arahy.YJD706	13
MF	GO:0097747	RNA polymerase activity	13/1865	175/29949	0.295843	0.789369	arahy.Tifrunner.gnm1.ann1.2M3JSP/arahy.Tifrunner.gnm1.ann1.3ELC0K/arahy.Tifrunner.gnm1.ann1.92BDQ3/arahy.Tifrunner.gnm1.ann1.9LQV7C/arahy.Tifrunner.gnm1.ann1.H38YF4/arahy.Tifrunner.gnm1.ann1.HJB560/arahy.Tifrunner.gnm1.ann1.K25QHH/arahy.Tifrunner.gnm1.ann1.MIQ9L3/arahy.Tifrunner.gnm1.ann1.MIWC4Y/arahy.Tifrunner.gnm1.ann1.TJ3454/arahy.Tifrunner.gnm1.ann1.UH3N3K/arahy.Tifrunner.gnm1.ann1.V9CB21/ara…	arahy.2M3JSP/arahy.3ELC0K/arahy.92BDQ3/arahy.9LQV7C/arahy.H38YF4/arahy.HJB560/arahy.K25QHH/arahy.MIQ9L3/arahy.MIWC4Y/arahy.TJ3454/arahy.UH3N3K/arahy.V9CB21/arahy.YJD706	13
MF	GO:0003924	GTPase activity	9/1865	116/29949	0.29682	0.789369	arahy.Tifrunner.gnm1.ann1.04P64Q/arahy.Tifrunner.gnm1.ann1.1N2067/arahy.Tifrunner.gnm1.ann1.6RPN1M/arahy.Tifrunner.gnm1.ann1.C4UQ0G/arahy.Tifrunner.gnm1.ann1.DIS46Y/arahy.Tifrunner.gnm1.ann1.GE9U5Y/arahy.Tifrunner.gnm1.ann1.IES0YP/arahy.Tifrunner.gnm1.ann1.X7UXQY/arahy.Tifrunner.gnm1.ann1.ZP6T3L	arahy.04P64Q/arahy.1N2067/arahy.6RPN1M/arahy.C4UQ0G/arahy.DIS46Y/arahy.GE9U5Y/arahy.IES0YP/arahy.X7UXQY/arahy.ZP6T3L	9
MF	GO:0016791	phosphatase activity	10/1865	131/29949	0.299347	0.790361	arahy.Tifrunner.gnm1.ann1.4A70PZ/arahy.Tifrunner.gnm1.ann1.6374NN/arahy.Tifrunner.gnm1.ann1.EMU47I/arahy.Tifrunner.gnm1.ann1.EV9SA5/arahy.Tifrunner.gnm1.ann1.JJXJ29/arahy.Tifrunner.gnm1.ann1.K5MJK0/arahy.Tifrunner.gnm1.ann1.US1BEE/arahy.Tifrunner.gnm1.ann1.VIF38V/arahy.Tifrunner.gnm1.ann1.ZE4J6B/novel.1248	arahy.4A70PZ/arahy.6374NN/arahy.EMU47I/arahy.EV9SA5/arahy.JJXJ29/arahy.K5MJK0/arahy.US1BEE/arahy.VIF38V/arahy.ZE4J6B/-	10
MF	GO:0005337	nucleoside transmembrane transporter activity	2/1865	18/29949	0.309955	0.80108	arahy.Tifrunner.gnm1.ann1.12FCEZ/arahy.Tifrunner.gnm1.ann1.HBCU6B	arahy.12FCEZ/arahy.HBCU6B	2
MF	GO:0019207	kinase regulator activity	2/1865	18/29949	0.309955	0.80108	arahy.Tifrunner.gnm1.ann1.DEJ7H2/arahy.Tifrunner.gnm1.ann1.U4YTZL	arahy.DEJ7H2/arahy.U4YTZL	2
MF	GO:0019887	protein kinase regulator activity	2/1865	18/29949	0.309955	0.80108	arahy.Tifrunner.gnm1.ann1.DEJ7H2/arahy.Tifrunner.gnm1.ann1.U4YTZL	arahy.DEJ7H2/arahy.U4YTZL	2
MF	GO:0016638	oxidoreductase activity, acting on the CH-NH2 group of donors	3/1865	32/29949	0.321185	0.8243	arahy.Tifrunner.gnm1.ann1.8DR635/arahy.Tifrunner.gnm1.ann1.EMWD5T/arahy.Tifrunner.gnm1.ann1.WS32QH	arahy.8DR635/arahy.EMWD5T/arahy.WS32QH	3
MF	GO:0050661	NADP binding	7/1865	90/29949	0.328241	0.836471	arahy.Tifrunner.gnm1.ann1.0N6LTB/arahy.Tifrunner.gnm1.ann1.5ZTX8H/arahy.Tifrunner.gnm1.ann1.JH3E8T/arahy.Tifrunner.gnm1.ann1.NJJ8BU/arahy.Tifrunner.gnm1.ann1.QRF4HN/arahy.Tifrunner.gnm1.ann1.S8MNPV/novel.327	arahy.0N6LTB/arahy.5ZTX8H/arahy.JH3E8T/arahy.NJJ8BU/arahy.QRF4HN/arahy.S8MNPV/-	7
MF	GO:0051020	GTPase binding	5/1865	61/29949	0.330486	0.836471	arahy.Tifrunner.gnm1.ann1.EN6SL9/arahy.Tifrunner.gnm1.ann1.H8QPA0/arahy.Tifrunner.gnm1.ann1.Q4G4US/arahy.Tifrunner.gnm1.ann1.SZ2FPT/arahy.Tifrunner.gnm1.ann1.YX0GAM	arahy.EN6SL9/arahy.H8QPA0/arahy.Q4G4US/arahy.SZ2FPT/arahy.YX0GAM	5
MF	GO:0016168	chlorophyll binding	3/1865	33/29949	0.338599	0.851136	arahy.Tifrunner.gnm1.ann1.0W708Z/arahy.Tifrunner.gnm1.ann1.6C48SL/arahy.Tifrunner.gnm1.ann1.MX15H0	arahy.0W708Z/arahy.6C48SL/arahy.MX15H0	3
MF	GO:0008234	cysteine-type peptidase activity	16/1865	227/29949	0.340926	0.851156	arahy.Tifrunner.gnm1.ann1.7E0I1U/arahy.Tifrunner.gnm1.ann1.AJY7W8/arahy.Tifrunner.gnm1.ann1.AWY9EV/arahy.Tifrunner.gnm1.ann1.H5JAQU/arahy.Tifrunner.gnm1.ann1.I2MC74/arahy.Tifrunner.gnm1.ann1.IK22HI/arahy.Tifrunner.gnm1.ann1.W9N7XY/arahy.Tifrunner.gnm1.ann1.ZWD0Q2/novel.1509/novel.1511/novel.1737/novel.2044/novel.2049/novel.3495/novel.3529/novel.4055	arahy.7E0I1U/arahy.AJY7W8/arahy.AWY9EV/arahy.H5JAQU/arahy.I2MC74/arahy.IK22HI/arahy.W9N7XY/arahy.ZWD0Q2/-/-/-/-/-/-/-/-	16
MF	GO:0016829	lyase activity	31/1865	461/29949	0.35489	0.878159	arahy.Tifrunner.gnm1.ann1.0034KJ/arahy.Tifrunner.gnm1.ann1.09V7NE/arahy.Tifrunner.gnm1.ann1.0V66HY/arahy.Tifrunner.gnm1.ann1.22QAUZ/arahy.Tifrunner.gnm1.ann1.30U8EM/arahy.Tifrunner.gnm1.ann1.3YC2HT/arahy.Tifrunner.gnm1.ann1.4105RR/arahy.Tifrunner.gnm1.ann1.4QQ966/arahy.Tifrunner.gnm1.ann1.4YZ4FI/arahy.Tifrunner.gnm1.ann1.7GR9X4/arahy.Tifrunner.gnm1.ann1.8E8WMD/arahy.Tifrunner.gnm1.ann1.8VJ98X/ara…	arahy.0034KJ/arahy.09V7NE/arahy.0V66HY/arahy.22QAUZ/arahy.30U8EM/arahy.3YC2HT/arahy.4105RR/arahy.4QQ966/arahy.4YZ4FI/arahy.7GR9X4/arahy.8E8WMD/arahy.8VJ98X/arahy.8W8UWC/arahy.979X0J/arahy.99IIFJ/arahy.A5PRG1/arahy.AZ205S/arahy.DT0NNH/arahy.FK49XX/arahy.FX45DR/arahy.GV0VBM/arahy.M3YU8S/arahy.MC457P/arahy.N9C1G8/arahy.Q0W2B6/arahy.RH7YXW/arahy.TC7IYQ/arahy.UG7YIF/arahy.VDS9WG/arahy.YWY61J/-	31
MF	GO:0016157	sucrose synthase activity	2/1865	20/29949	0.356528	0.878159	arahy.Tifrunner.gnm1.ann1.18JCSN/arahy.Tifrunner.gnm1.ann1.LC98AP	arahy.18JCSN/arahy.LC98AP	2
MF	GO:0016780	phosphotransferase activity, for other substituted phosphate groups	2/1865	21/29949	0.379397	0.928257	arahy.Tifrunner.gnm1.ann1.49YCVY/arahy.Tifrunner.gnm1.ann1.JJP1G0	arahy.49YCVY/arahy.JJP1G0	2
MF	GO:0015077	monovalent inorganic cation transmembrane transporter activity	17/1865	254/29949	0.415175	0.993619	arahy.Tifrunner.gnm1.ann1.0M60B9/arahy.Tifrunner.gnm1.ann1.2GZ3LH/arahy.Tifrunner.gnm1.ann1.3U55TZ/arahy.Tifrunner.gnm1.ann1.74EJA4/arahy.Tifrunner.gnm1.ann1.E0TNI0/arahy.Tifrunner.gnm1.ann1.GRN8HF/arahy.Tifrunner.gnm1.ann1.HMN99B/arahy.Tifrunner.gnm1.ann1.HUBH2G/arahy.Tifrunner.gnm1.ann1.IMK8G3/arahy.Tifrunner.gnm1.ann1.L9LT8B/arahy.Tifrunner.gnm1.ann1.MLG9ZJ/arahy.Tifrunner.gnm1.ann1.P4VL2P/ara…	arahy.0M60B9/arahy.2GZ3LH/arahy.3U55TZ/arahy.74EJA4/arahy.E0TNI0/arahy.GRN8HF/arahy.HMN99B/arahy.HUBH2G/arahy.IMK8G3/arahy.L9LT8B/arahy.MLG9ZJ/arahy.P4VL2P/arahy.QRYW66/arahy.SXXJ36/arahy.V4JBDW/-/-	17
MF	GO:0003777	microtubule motor activity	10/1865	145/29949	0.416551	0.993619	arahy.Tifrunner.gnm1.ann1.029WE6/arahy.Tifrunner.gnm1.ann1.46GERB/arahy.Tifrunner.gnm1.ann1.EWVD58/arahy.Tifrunner.gnm1.ann1.IRA02K/arahy.Tifrunner.gnm1.ann1.ISPD6P/arahy.Tifrunner.gnm1.ann1.J41PYN/arahy.Tifrunner.gnm1.ann1.JU456M/arahy.Tifrunner.gnm1.ann1.MDZ95R/arahy.Tifrunner.gnm1.ann1.R7YZCH/arahy.Tifrunner.gnm1.ann1.U041LV	arahy.029WE6/arahy.46GERB/arahy.EWVD58/arahy.IRA02K/arahy.ISPD6P/arahy.J41PYN/arahy.JU456M/arahy.MDZ95R/arahy.R7YZCH/arahy.U041LV	10
MF	GO:0046873	metal ion transmembrane transporter activity	10/1865	145/29949	0.416551	0.993619	arahy.Tifrunner.gnm1.ann1.0M60B9/arahy.Tifrunner.gnm1.ann1.2FF2JF/arahy.Tifrunner.gnm1.ann1.3E1BT5/arahy.Tifrunner.gnm1.ann1.IMK8G3/arahy.Tifrunner.gnm1.ann1.JH6WNL/arahy.Tifrunner.gnm1.ann1.Q8TRDX/arahy.Tifrunner.gnm1.ann1.SXXJ36/arahy.Tifrunner.gnm1.ann1.V4JBDW/arahy.Tifrunner.gnm1.ann1.WP7YMH/novel.1917	arahy.0M60B9/arahy.2FF2JF/arahy.3E1BT5/arahy.IMK8G3/arahy.JH6WNL/arahy.Q8TRDX/arahy.SXXJ36/arahy.V4JBDW/arahy.WP7YMH/-	10
MF	GO:0015932	nucleobase-containing compound transmembrane transporter activity	2/1865	23/29949	0.424036	0.993619	arahy.Tifrunner.gnm1.ann1.12FCEZ/arahy.Tifrunner.gnm1.ann1.HBCU6B	arahy.12FCEZ/arahy.HBCU6B	2
MF	GO:1901505	carbohydrate derivative transmembrane transporter activity	2/1865	23/29949	0.424036	0.993619	arahy.Tifrunner.gnm1.ann1.12FCEZ/arahy.Tifrunner.gnm1.ann1.HBCU6B	arahy.12FCEZ/arahy.HBCU6B	2
MF	GO:0016597	amino acid binding	3/1865	38/29949	0.424592	0.993619	arahy.Tifrunner.gnm1.ann1.6ERU87/arahy.Tifrunner.gnm1.ann1.DMZB37/arahy.Tifrunner.gnm1.ann1.GV3QTF	arahy.6ERU87/arahy.DMZB37/arahy.GV3QTF	3
MF	GO:0001871	pattern binding	9/1865	132/29949	0.439131	0.993619	arahy.Tifrunner.gnm1.ann1.4XJ09G/arahy.Tifrunner.gnm1.ann1.A68QNY/arahy.Tifrunner.gnm1.ann1.B473LU/arahy.Tifrunner.gnm1.ann1.DFS8IZ/arahy.Tifrunner.gnm1.ann1.GCH8EX/arahy.Tifrunner.gnm1.ann1.GW3QL7/arahy.Tifrunner.gnm1.ann1.QU8W8M/arahy.Tifrunner.gnm1.ann1.TV3P3Y/arahy.Tifrunner.gnm1.ann1.X916M1	arahy.4XJ09G/arahy.A68QNY/arahy.B473LU/arahy.DFS8IZ/arahy.GCH8EX/arahy.GW3QL7/arahy.QU8W8M/arahy.TV3P3Y/arahy.X916M1	9
MF	GO:0030247	polysaccharide binding	9/1865	132/29949	0.439131	0.993619	arahy.Tifrunner.gnm1.ann1.4XJ09G/arahy.Tifrunner.gnm1.ann1.A68QNY/arahy.Tifrunner.gnm1.ann1.B473LU/arahy.Tifrunner.gnm1.ann1.DFS8IZ/arahy.Tifrunner.gnm1.ann1.GCH8EX/arahy.Tifrunner.gnm1.ann1.GW3QL7/arahy.Tifrunner.gnm1.ann1.QU8W8M/arahy.Tifrunner.gnm1.ann1.TV3P3Y/arahy.Tifrunner.gnm1.ann1.X916M1	arahy.4XJ09G/arahy.A68QNY/arahy.B473LU/arahy.DFS8IZ/arahy.GCH8EX/arahy.GW3QL7/arahy.QU8W8M/arahy.TV3P3Y/arahy.X916M1	9
MF	GO:0019205	nucleobase-containing compound kinase activity	2/1865	24/29949	0.445723	0.993619	arahy.Tifrunner.gnm1.ann1.DK6AU1/arahy.Tifrunner.gnm1.ann1.N7FYSY	arahy.DK6AU1/arahy.N7FYSY	2
MF	GO:0004499	N,N-dimethylaniline monooxygenase activity	4/1865	55/29949	0.450129	0.993619	arahy.Tifrunner.gnm1.ann1.0N6LTB/arahy.Tifrunner.gnm1.ann1.JH3E8T/arahy.Tifrunner.gnm1.ann1.QRF4HN/arahy.Tifrunner.gnm1.ann1.S8MNPV	arahy.0N6LTB/arahy.JH3E8T/arahy.QRF4HN/arahy.S8MNPV	4
MF	GO:0016627	oxidoreductase activity, acting on the CH-CH group of donors	6/1865	87/29949	0.459317	0.993619	arahy.Tifrunner.gnm1.ann1.0VLU0L/arahy.Tifrunner.gnm1.ann1.1FY4ZR/arahy.Tifrunner.gnm1.ann1.71PNNN/arahy.Tifrunner.gnm1.ann1.9AN7FM/arahy.Tifrunner.gnm1.ann1.S9CZ9A/arahy.Tifrunner.gnm1.ann1.SZG1V2	arahy.0VLU0L/arahy.1FY4ZR/arahy.71PNNN/arahy.9AN7FM/arahy.S9CZ9A/arahy.SZG1V2	6
MF	GO:0016407	acetyltransferase activity	8/1865	119/29949	0.464235	0.993619	arahy.Tifrunner.gnm1.ann1.2DX304/arahy.Tifrunner.gnm1.ann1.3FR1H5/arahy.Tifrunner.gnm1.ann1.5V2BX3/arahy.Tifrunner.gnm1.ann1.FQMP84/arahy.Tifrunner.gnm1.ann1.GCG1Y2/arahy.Tifrunner.gnm1.ann1.L55DKK/arahy.Tifrunner.gnm1.ann1.WW5SAZ/novel.1212	arahy.2DX304/arahy.3FR1H5/arahy.5V2BX3/arahy.FQMP84/arahy.GCG1Y2/arahy.L55DKK/arahy.WW5SAZ/-	8
MF	GO:0016868	intramolecular transferase activity, phosphotransferases	2/1865	25/29949	0.466944	0.993619	arahy.Tifrunner.gnm1.ann1.D1YG1E/arahy.Tifrunner.gnm1.ann1.Y9SFAF	arahy.D1YG1E/arahy.Y9SFAF	2
MF	GO:0016810	hydrolase activity, acting on carbon-nitrogen (but not peptide) bonds	5/1865	72/29949	0.467827	0.993619	arahy.Tifrunner.gnm1.ann1.75SEPN/arahy.Tifrunner.gnm1.ann1.9U2L6D/arahy.Tifrunner.gnm1.ann1.HF4B4K/arahy.Tifrunner.gnm1.ann1.N198RB/arahy.Tifrunner.gnm1.ann1.ZJD8NP	arahy.75SEPN/arahy.9U2L6D/arahy.HF4B4K/arahy.N198RB/arahy.ZJD8NP	5
MF	GO:0008080	N-acetyltransferase activity	7/1865	104/29949	0.472267	0.993619	arahy.Tifrunner.gnm1.ann1.3FR1H5/arahy.Tifrunner.gnm1.ann1.5V2BX3/arahy.Tifrunner.gnm1.ann1.FQMP84/arahy.Tifrunner.gnm1.ann1.GCG1Y2/arahy.Tifrunner.gnm1.ann1.L55DKK/arahy.Tifrunner.gnm1.ann1.WW5SAZ/novel.1212	arahy.3FR1H5/arahy.5V2BX3/arahy.FQMP84/arahy.GCG1Y2/arahy.L55DKK/arahy.WW5SAZ/-	7
MF	GO:0003855	3-dehydroquinate dehydratase activity	1/1865	10/29949	0.474318	0.993619	arahy.Tifrunner.gnm1.ann1.UG7YIF	arahy.UG7YIF	1
MF	GO:0005351	carbohydrate:proton symporter activity	1/1865	10/29949	0.474318	0.993619	arahy.Tifrunner.gnm1.ann1.74EJA4	arahy.74EJA4	1
MF	GO:0005402	carbohydrate:cation symporter activity	1/1865	10/29949	0.474318	0.993619	arahy.Tifrunner.gnm1.ann1.74EJA4	arahy.74EJA4	1
MF	GO:0015098	molybdate ion transmembrane transporter activity	1/1865	10/29949	0.474318	0.993619	arahy.Tifrunner.gnm1.ann1.1ZHN64	arahy.1ZHN64	1
MF	GO:0015144	carbohydrate transmembrane transporter activity	1/1865	10/29949	0.474318	0.993619	arahy.Tifrunner.gnm1.ann1.74EJA4	arahy.74EJA4	1
MF	GO:0015293	symporter activity	1/1865	10/29949	0.474318	0.993619	arahy.Tifrunner.gnm1.ann1.74EJA4	arahy.74EJA4	1
MF	GO:0015294	solute:cation symporter activity	1/1865	10/29949	0.474318	0.993619	arahy.Tifrunner.gnm1.ann1.74EJA4	arahy.74EJA4	1
MF	GO:0015295	solute:proton symporter activity	1/1865	10/29949	0.474318	0.993619	arahy.Tifrunner.gnm1.ann1.74EJA4	arahy.74EJA4	1
MF	GO:0004252	serine-type endopeptidase activity	11/1865	168/29949	0.476504	0.993619	arahy.Tifrunner.gnm1.ann1.1T496B/arahy.Tifrunner.gnm1.ann1.7CU32D/arahy.Tifrunner.gnm1.ann1.8V978B/arahy.Tifrunner.gnm1.ann1.97WALL/arahy.Tifrunner.gnm1.ann1.AY5Y0X/arahy.Tifrunner.gnm1.ann1.B3EQNC/arahy.Tifrunner.gnm1.ann1.GBIZ4M/arahy.Tifrunner.gnm1.ann1.IDW9FH/arahy.Tifrunner.gnm1.ann1.JK7EPH/arahy.Tifrunner.gnm1.ann1.XW33TT/novel.1432	arahy.1T496B/arahy.7CU32D/arahy.8V978B/arahy.97WALL/arahy.AY5Y0X/arahy.B3EQNC/arahy.GBIZ4M/arahy.IDW9FH/arahy.JK7EPH/arahy.XW33TT/-	11
MF	GO:0030170	pyridoxal phosphate binding	11/1865	168/29949	0.476504	0.993619	arahy.Tifrunner.gnm1.ann1.4QQ966/arahy.Tifrunner.gnm1.ann1.8A1TPW/arahy.Tifrunner.gnm1.ann1.8E8WMD/arahy.Tifrunner.gnm1.ann1.HMZA4Q/arahy.Tifrunner.gnm1.ann1.I2BVW6/arahy.Tifrunner.gnm1.ann1.J633C6/arahy.Tifrunner.gnm1.ann1.QYN4RG/arahy.Tifrunner.gnm1.ann1.R3KIKB/arahy.Tifrunner.gnm1.ann1.RRG4JE/arahy.Tifrunner.gnm1.ann1.VZTF78/arahy.Tifrunner.gnm1.ann1.ZU7PYG	arahy.4QQ966/arahy.8A1TPW/arahy.8E8WMD/arahy.HMZA4Q/arahy.I2BVW6/arahy.J633C6/arahy.QYN4RG/arahy.R3KIKB/arahy.RRG4JE/arahy.VZTF78/arahy.ZU7PYG	11
MF	GO:0070279	vitamin B6 binding	11/1865	168/29949	0.476504	0.993619	arahy.Tifrunner.gnm1.ann1.4QQ966/arahy.Tifrunner.gnm1.ann1.8A1TPW/arahy.Tifrunner.gnm1.ann1.8E8WMD/arahy.Tifrunner.gnm1.ann1.HMZA4Q/arahy.Tifrunner.gnm1.ann1.I2BVW6/arahy.Tifrunner.gnm1.ann1.J633C6/arahy.Tifrunner.gnm1.ann1.QYN4RG/arahy.Tifrunner.gnm1.ann1.R3KIKB/arahy.Tifrunner.gnm1.ann1.RRG4JE/arahy.Tifrunner.gnm1.ann1.VZTF78/arahy.Tifrunner.gnm1.ann1.ZU7PYG	arahy.4QQ966/arahy.8A1TPW/arahy.8E8WMD/arahy.HMZA4Q/arahy.I2BVW6/arahy.J633C6/arahy.QYN4RG/arahy.R3KIKB/arahy.RRG4JE/arahy.VZTF78/arahy.ZU7PYG	11
MF	GO:0016624	oxidoreductase activity, acting on the aldehyde or oxo group of donors, disulfide as acceptor	2/1865	26/29949	0.487674	0.998536	arahy.Tifrunner.gnm1.ann1.3VL916/arahy.Tifrunner.gnm1.ann1.I4THJE	arahy.3VL916/arahy.I4THJE	2
MF	GO:0031406	carboxylic acid binding	3/1865	42/29949	0.490488	0.998536	arahy.Tifrunner.gnm1.ann1.6ERU87/arahy.Tifrunner.gnm1.ann1.DMZB37/arahy.Tifrunner.gnm1.ann1.GV3QTF	arahy.6ERU87/arahy.DMZB37/arahy.GV3QTF	3
MF	GO:0043177	organic acid binding	3/1865	42/29949	0.490488	0.998536	arahy.Tifrunner.gnm1.ann1.6ERU87/arahy.Tifrunner.gnm1.ann1.DMZB37/arahy.Tifrunner.gnm1.ann1.GV3QTF	arahy.6ERU87/arahy.DMZB37/arahy.GV3QTF	3
MF	GO:0004674	protein serine/threonine kinase activity	5/1865	74/29949	0.492086	0.998536	arahy.Tifrunner.gnm1.ann1.2HRU1H/arahy.Tifrunner.gnm1.ann1.9RM845/arahy.Tifrunner.gnm1.ann1.E2N8S9/arahy.Tifrunner.gnm1.ann1.I16N60/arahy.Tifrunner.gnm1.ann1.KH7E26	arahy.2HRU1H/arahy.9RM845/arahy.E2N8S9/arahy.I16N60/arahy.KH7E26	5
MF	GO:0016410	N-acyltransferase activity	7/1865	106/29949	0.492466	0.998536	arahy.Tifrunner.gnm1.ann1.3FR1H5/arahy.Tifrunner.gnm1.ann1.5V2BX3/arahy.Tifrunner.gnm1.ann1.FQMP84/arahy.Tifrunner.gnm1.ann1.GCG1Y2/arahy.Tifrunner.gnm1.ann1.L55DKK/arahy.Tifrunner.gnm1.ann1.WW5SAZ/novel.1212	arahy.3FR1H5/arahy.5V2BX3/arahy.FQMP84/arahy.GCG1Y2/arahy.L55DKK/arahy.WW5SAZ/-	7
MF	GO:0004751	ribose-5-phosphate isomerase activity	1/1865	11/29949	0.507065	0.999964	novel.2171	-	1
MF	GO:0004764	shikimate 3-dehydrogenase (NADP+) activity	1/1865	11/29949	0.507065	0.999964	arahy.Tifrunner.gnm1.ann1.UG7YIF	arahy.UG7YIF	1
MF	GO:0009678	hydrogen-translocating pyrophosphatase activity	1/1865	11/29949	0.507065	0.999964	arahy.Tifrunner.gnm1.ann1.5I1DLU	arahy.5I1DLU	1
MF	GO:0046556	alpha-L-arabinofuranosidase activity	1/1865	11/29949	0.507065	0.999964	arahy.Tifrunner.gnm1.ann1.TTFN2L	arahy.TTFN2L	1
MF	GO:0003774	motor activity	13/1865	205/29949	0.513974	0.999964	arahy.Tifrunner.gnm1.ann1.029WE6/arahy.Tifrunner.gnm1.ann1.46GERB/arahy.Tifrunner.gnm1.ann1.EWVD58/arahy.Tifrunner.gnm1.ann1.IA27LB/arahy.Tifrunner.gnm1.ann1.IRA02K/arahy.Tifrunner.gnm1.ann1.ISPD6P/arahy.Tifrunner.gnm1.ann1.J41PYN/arahy.Tifrunner.gnm1.ann1.JU456M/arahy.Tifrunner.gnm1.ann1.JXHR5Z/arahy.Tifrunner.gnm1.ann1.MDZ95R/arahy.Tifrunner.gnm1.ann1.PP514R/arahy.Tifrunner.gnm1.ann1.R7YZCH/ara…	arahy.029WE6/arahy.46GERB/arahy.EWVD58/arahy.IA27LB/arahy.IRA02K/arahy.ISPD6P/arahy.J41PYN/arahy.JU456M/arahy.JXHR5Z/arahy.MDZ95R/arahy.PP514R/arahy.R7YZCH/arahy.U041LV	13
MF	GO:0003682	chromatin binding	3/1865	44/29949	0.522017	0.999964	arahy.Tifrunner.gnm1.ann1.04VE6P/arahy.Tifrunner.gnm1.ann1.8XLM1I/arahy.Tifrunner.gnm1.ann1.WC99XU	arahy.04VE6P/arahy.8XLM1I/arahy.WC99XU	3
MF	GO:0003993	acid phosphatase activity	3/1865	44/29949	0.522017	0.999964	arahy.Tifrunner.gnm1.ann1.4A70PZ/arahy.Tifrunner.gnm1.ann1.EV9SA5/arahy.Tifrunner.gnm1.ann1.ZE4J6B	arahy.4A70PZ/arahy.EV9SA5/arahy.ZE4J6B	3
MF	GO:0016811	hydrolase activity, acting on carbon-nitrogen (but not peptide) bonds, in linear amides	2/1865	28/29949	0.527576	0.999964	arahy.Tifrunner.gnm1.ann1.9U2L6D/arahy.Tifrunner.gnm1.ann1.ZJD8NP	arahy.9U2L6D/arahy.ZJD8NP	2
MF	GO:0004556	alpha-amylase activity	1/1865	12/29949	0.537772	0.999964	arahy.Tifrunner.gnm1.ann1.ZINR5T	arahy.ZINR5T	1
MF	GO:0004602	glutathione peroxidase activity	1/1865	12/29949	0.537772	0.999964	arahy.Tifrunner.gnm1.ann1.2R4QUJ	arahy.2R4QUJ	1
MF	GO:0016854	racemase and epimerase activity	1/1865	12/29949	0.537772	0.999964	arahy.Tifrunner.gnm1.ann1.T1A9DJ	arahy.T1A9DJ	1
MF	GO:0030145	manganese ion binding	1/1865	12/29949	0.537772	0.999964	arahy.Tifrunner.gnm1.ann1.1NC23U	arahy.1NC23U	1
MF	GO:0045300	acyl-[acyl-carrier-protein] desaturase activity	1/1865	12/29949	0.537772	0.999964	arahy.Tifrunner.gnm1.ann1.H654N0	arahy.H654N0	1
MF	GO:2001070	starch binding	1/1865	12/29949	0.537772	0.999964	arahy.Tifrunner.gnm1.ann1.4XJ09G	arahy.4XJ09G	1
MF	GO:0022890	inorganic cation transmembrane transporter activity	22/1865	355/29949	0.54094	0.999964	arahy.Tifrunner.gnm1.ann1.0M60B9/arahy.Tifrunner.gnm1.ann1.2FF2JF/arahy.Tifrunner.gnm1.ann1.2GZ3LH/arahy.Tifrunner.gnm1.ann1.3E1BT5/arahy.Tifrunner.gnm1.ann1.3U55TZ/arahy.Tifrunner.gnm1.ann1.74EJA4/arahy.Tifrunner.gnm1.ann1.E0TNI0/arahy.Tifrunner.gnm1.ann1.GRN8HF/arahy.Tifrunner.gnm1.ann1.HMN99B/arahy.Tifrunner.gnm1.ann1.HUBH2G/arahy.Tifrunner.gnm1.ann1.IMK8G3/arahy.Tifrunner.gnm1.ann1.JH6WNL/ara…	arahy.0M60B9/arahy.2FF2JF/arahy.2GZ3LH/arahy.3E1BT5/arahy.3U55TZ/arahy.74EJA4/arahy.E0TNI0/arahy.GRN8HF/arahy.HMN99B/arahy.HUBH2G/arahy.IMK8G3/arahy.JH6WNL/arahy.L9LT8B/arahy.MLG9ZJ/arahy.P4VL2P/arahy.Q8TRDX/arahy.QRYW66/arahy.SXXJ36/arahy.V4JBDW/arahy.WP7YMH/-/-	22
MF	GO:0019899	enzyme binding	7/1865	111/29949	0.541818	0.999964	arahy.Tifrunner.gnm1.ann1.EN6SL9/arahy.Tifrunner.gnm1.ann1.H8QPA0/arahy.Tifrunner.gnm1.ann1.Q4G4US/arahy.Tifrunner.gnm1.ann1.SZ2FPT/arahy.Tifrunner.gnm1.ann1.UI60BE/arahy.Tifrunner.gnm1.ann1.YX0GAM/novel.3161	arahy.EN6SL9/arahy.H8QPA0/arahy.Q4G4US/arahy.SZ2FPT/arahy.UI60BE/arahy.YX0GAM/-	7
MF	GO:0016709	oxidoreductase activity, acting on paired donors, with incorporation or reduction of molecular oxygen, NAD(P)H as one donor, and incorporation of one atom of oxygen	4/1865	63/29949	0.557486	0.999964	arahy.Tifrunner.gnm1.ann1.0N6LTB/arahy.Tifrunner.gnm1.ann1.JH3E8T/arahy.Tifrunner.gnm1.ann1.QRF4HN/arahy.Tifrunner.gnm1.ann1.S8MNPV	arahy.0N6LTB/arahy.JH3E8T/arahy.QRF4HN/arahy.S8MNPV	4
MF	GO:0051087	chaperone binding	2/1865	30/29949	0.565315	0.999964	arahy.Tifrunner.gnm1.ann1.CF9SCE/arahy.Tifrunner.gnm1.ann1.J75SJQ	arahy.CF9SCE/arahy.J75SJQ	2
MF	GO:0000990	transcription factor activity, core RNA polymerase binding	1/1865	13/29949	0.566568	0.999964	arahy.Tifrunner.gnm1.ann1.8SX3C7	arahy.8SX3C7	1
MF	GO:0000996	promoter selection factor activity	1/1865	13/29949	0.566568	0.999964	arahy.Tifrunner.gnm1.ann1.8SX3C7	arahy.8SX3C7	1
MF	GO:0003729	mRNA binding	1/1865	13/29949	0.566568	0.999964	arahy.Tifrunner.gnm1.ann1.BNX2MS	arahy.BNX2MS	1
MF	GO:0016987	bacterial sigma factor activity	1/1865	13/29949	0.566568	0.999964	arahy.Tifrunner.gnm1.ann1.8SX3C7	arahy.8SX3C7	1
MF	GO:0005507	copper ion binding	9/1865	147/29949	0.569648	0.999964	arahy.Tifrunner.gnm1.ann1.52TI3X/arahy.Tifrunner.gnm1.ann1.8DR635/arahy.Tifrunner.gnm1.ann1.DXT6EF/arahy.Tifrunner.gnm1.ann1.EMWD5T/arahy.Tifrunner.gnm1.ann1.P0IADA/arahy.Tifrunner.gnm1.ann1.Q1DMIV/arahy.Tifrunner.gnm1.ann1.VHB05R/arahy.Tifrunner.gnm1.ann1.WS32QH/arahy.Tifrunner.gnm1.ann1.YRV6S7	arahy.52TI3X/arahy.8DR635/arahy.DXT6EF/arahy.EMWD5T/arahy.P0IADA/arahy.Q1DMIV/arahy.VHB05R/arahy.WS32QH/arahy.YRV6S7	9
MF	GO:0048038	quinone binding	3/1865	48/29949	0.581695	0.999964	arahy.Tifrunner.gnm1.ann1.8DR635/arahy.Tifrunner.gnm1.ann1.EMWD5T/arahy.Tifrunner.gnm1.ann1.WS32QH	arahy.8DR635/arahy.EMWD5T/arahy.WS32QH	3
MF	GO:0008565	protein transporter activity	2/1865	31/29949	0.583352	0.999964	arahy.Tifrunner.gnm1.ann1.386S4Z/arahy.Tifrunner.gnm1.ann1.89LBMG	arahy.386S4Z/arahy.89LBMG	2
MF	GO:0004176	ATP-dependent peptidase activity	1/1865	14/29949	0.59357	0.999964	novel.4388	-	1
MF	GO:0005092	GDP-dissociation inhibitor activity	1/1865	14/29949	0.59357	0.999964	arahy.Tifrunner.gnm1.ann1.5QP4QH	arahy.5QP4QH	1
MF	GO:0005094	Rho GDP-dissociation inhibitor activity	1/1865	14/29949	0.59357	0.999964	arahy.Tifrunner.gnm1.ann1.5QP4QH	arahy.5QP4QH	1
MF	GO:0016423	tRNA (guanine) methyltransferase activity	1/1865	14/29949	0.59357	0.999964	arahy.Tifrunner.gnm1.ann1.YPLH9H	arahy.YPLH9H	1
MF	GO:0070569	uridylyltransferase activity	1/1865	14/29949	0.59357	0.999964	arahy.Tifrunner.gnm1.ann1.G8A5P6	arahy.G8A5P6	1
MF	GO:0008375	acetylglucosaminyltransferase activity	6/1865	101/29949	0.606297	0.999964	arahy.Tifrunner.gnm1.ann1.7R6A2H/arahy.Tifrunner.gnm1.ann1.B1W2SN/arahy.Tifrunner.gnm1.ann1.F1Q0RP/arahy.Tifrunner.gnm1.ann1.FE4WD3/arahy.Tifrunner.gnm1.ann1.H4FGYX/arahy.Tifrunner.gnm1.ann1.THFI2G	arahy.7R6A2H/arahy.B1W2SN/arahy.F1Q0RP/arahy.FE4WD3/arahy.H4FGYX/arahy.THFI2G	6
MF	GO:0008324	cation transmembrane transporter activity	24/1865	402/29949	0.614747	0.999964	arahy.Tifrunner.gnm1.ann1.0M60B9/arahy.Tifrunner.gnm1.ann1.2FF2JF/arahy.Tifrunner.gnm1.ann1.2GZ3LH/arahy.Tifrunner.gnm1.ann1.3E1BT5/arahy.Tifrunner.gnm1.ann1.3U55TZ/arahy.Tifrunner.gnm1.ann1.74EJA4/arahy.Tifrunner.gnm1.ann1.E0TNI0/arahy.Tifrunner.gnm1.ann1.GRN8HF/arahy.Tifrunner.gnm1.ann1.HMN99B/arahy.Tifrunner.gnm1.ann1.HUBH2G/arahy.Tifrunner.gnm1.ann1.IMK8G3/arahy.Tifrunner.gnm1.ann1.JH6WNL/ara…	arahy.0M60B9/arahy.2FF2JF/arahy.2GZ3LH/arahy.3E1BT5/arahy.3U55TZ/arahy.74EJA4/arahy.E0TNI0/arahy.GRN8HF/arahy.HMN99B/arahy.HUBH2G/arahy.IMK8G3/arahy.JH6WNL/arahy.K199Z5/arahy.L9LT8B/arahy.MLG9ZJ/arahy.P4VL2P/arahy.Q8TRDX/arahy.QRYW66/arahy.SXXJ36/arahy.UB9N1X/arahy.V4JBDW/arahy.WP7YMH/-/-	24
MF	GO:0003678	DNA helicase activity	2/1865	33/29949	0.617748	0.999964	arahy.Tifrunner.gnm1.ann1.4W3SCV/novel.371	arahy.4W3SCV/-	2
MF	GO:0052736	beta-glucanase activity	2/1865	33/29949	0.617748	0.999964	arahy.Tifrunner.gnm1.ann1.3M3YVQ/arahy.Tifrunner.gnm1.ann1.W4PN6B	arahy.3M3YVQ/arahy.W4PN6B	2
MF	GO:0052861	glucan endo-1,3-beta-glucanase activity, C-3 substituted reducing group	2/1865	33/29949	0.617748	0.999964	arahy.Tifrunner.gnm1.ann1.3M3YVQ/arahy.Tifrunner.gnm1.ann1.W4PN6B	arahy.3M3YVQ/arahy.W4PN6B	2
MF	GO:0008725	DNA-3-methyladenine glycosylase activity	1/1865	15/29949	0.618892	0.999964	arahy.Tifrunner.gnm1.ann1.GX19PR	arahy.GX19PR	1
MF	GO:0009001	serine O-acetyltransferase activity	1/1865	15/29949	0.618892	0.999964	arahy.Tifrunner.gnm1.ann1.2DX304	arahy.2DX304	1
MF	GO:0016412	serine O-acyltransferase activity	1/1865	15/29949	0.618892	0.999964	arahy.Tifrunner.gnm1.ann1.2DX304	arahy.2DX304	1
MF	GO:0016413	O-acetyltransferase activity	1/1865	15/29949	0.618892	0.999964	arahy.Tifrunner.gnm1.ann1.2DX304	arahy.2DX304	1
MF	GO:0016634	oxidoreductase activity, acting on the CH-CH group of donors, oxygen as acceptor	1/1865	15/29949	0.618892	0.999964	arahy.Tifrunner.gnm1.ann1.S9CZ9A	arahy.S9CZ9A	1
MF	GO:0043733	DNA-3-methylbase glycosylase activity	1/1865	15/29949	0.618892	0.999964	arahy.Tifrunner.gnm1.ann1.GX19PR	arahy.GX19PR	1
MF	GO:0004866	endopeptidase inhibitor activity	4/1865	69/29949	0.630056	0.999964	arahy.Tifrunner.gnm1.ann1.4H9MWH/arahy.Tifrunner.gnm1.ann1.M82AL9/arahy.Tifrunner.gnm1.ann1.NHL70K/novel.749	arahy.4H9MWH/arahy.M82AL9/arahy.NHL70K/-	4
MF	GO:0030414	peptidase inhibitor activity	4/1865	69/29949	0.630056	0.999964	arahy.Tifrunner.gnm1.ann1.4H9MWH/arahy.Tifrunner.gnm1.ann1.M82AL9/arahy.Tifrunner.gnm1.ann1.NHL70K/novel.749	arahy.4H9MWH/arahy.M82AL9/arahy.NHL70K/-	4
MF	GO:0061134	peptidase regulator activity	4/1865	69/29949	0.630056	0.999964	arahy.Tifrunner.gnm1.ann1.4H9MWH/arahy.Tifrunner.gnm1.ann1.M82AL9/arahy.Tifrunner.gnm1.ann1.NHL70K/novel.749	arahy.4H9MWH/arahy.M82AL9/arahy.NHL70K/-	4
MF	GO:0061135	endopeptidase regulator activity	4/1865	69/29949	0.630056	0.999964	arahy.Tifrunner.gnm1.ann1.4H9MWH/arahy.Tifrunner.gnm1.ann1.M82AL9/arahy.Tifrunner.gnm1.ann1.NHL70K/novel.749	arahy.4H9MWH/arahy.M82AL9/arahy.NHL70K/-	4
MF	GO:0019842	vitamin binding	11/1865	189/29949	0.634979	0.999964	arahy.Tifrunner.gnm1.ann1.4QQ966/arahy.Tifrunner.gnm1.ann1.8A1TPW/arahy.Tifrunner.gnm1.ann1.8E8WMD/arahy.Tifrunner.gnm1.ann1.HMZA4Q/arahy.Tifrunner.gnm1.ann1.I2BVW6/arahy.Tifrunner.gnm1.ann1.J633C6/arahy.Tifrunner.gnm1.ann1.QYN4RG/arahy.Tifrunner.gnm1.ann1.R3KIKB/arahy.Tifrunner.gnm1.ann1.RRG4JE/arahy.Tifrunner.gnm1.ann1.VZTF78/arahy.Tifrunner.gnm1.ann1.ZU7PYG	arahy.4QQ966/arahy.8A1TPW/arahy.8E8WMD/arahy.HMZA4Q/arahy.I2BVW6/arahy.J633C6/arahy.QYN4RG/arahy.R3KIKB/arahy.RRG4JE/arahy.VZTF78/arahy.ZU7PYG	11
MF	GO:0016149	translation release factor activity, codon specific	1/1865	16/29949	0.642636	0.999964	arahy.Tifrunner.gnm1.ann1.69M8FP	arahy.69M8FP	1
MF	GO:0016881	acid-amino acid ligase activity	1/1865	16/29949	0.642636	0.999964	arahy.Tifrunner.gnm1.ann1.Y73929	arahy.Y73929	1
MF	GO:0004601	peroxidase activity	15/1865	258/29949	0.645606	0.999964	arahy.Tifrunner.gnm1.ann1.1HU4YV/arahy.Tifrunner.gnm1.ann1.2R4QUJ/arahy.Tifrunner.gnm1.ann1.30RAY8/arahy.Tifrunner.gnm1.ann1.3M3KC8/arahy.Tifrunner.gnm1.ann1.5D1G3K/arahy.Tifrunner.gnm1.ann1.750QUI/arahy.Tifrunner.gnm1.ann1.7YIN0X/arahy.Tifrunner.gnm1.ann1.A7SH93/arahy.Tifrunner.gnm1.ann1.C70Y3X/arahy.Tifrunner.gnm1.ann1.CP0U6E/arahy.Tifrunner.gnm1.ann1.GDSN7M/arahy.Tifrunner.gnm1.ann1.KM1FBW/ara…	arahy.1HU4YV/arahy.2R4QUJ/arahy.30RAY8/arahy.3M3KC8/arahy.5D1G3K/arahy.750QUI/arahy.7YIN0X/arahy.A7SH93/arahy.C70Y3X/arahy.CP0U6E/arahy.GDSN7M/arahy.KM1FBW/arahy.N6QIR7/arahy.RN4U32/arahy.XTU8WN	15
MF	GO:0004521	endoribonuclease activity	3/1865	53/29949	0.64929	0.999964	arahy.Tifrunner.gnm1.ann1.1LGD4F/arahy.Tifrunner.gnm1.ann1.F1ZF7M/arahy.Tifrunner.gnm1.ann1.V2MLU3	arahy.1LGD4F/arahy.F1ZF7M/arahy.V2MLU3	3
MF	GO:0004540	ribonuclease activity	4/1865	71/29949	0.652473	0.999964	arahy.Tifrunner.gnm1.ann1.1LGD4F/arahy.Tifrunner.gnm1.ann1.9UP1GZ/arahy.Tifrunner.gnm1.ann1.F1ZF7M/arahy.Tifrunner.gnm1.ann1.V2MLU3	arahy.1LGD4F/arahy.9UP1GZ/arahy.F1ZF7M/arahy.V2MLU3	4
MF	GO:0043565	sequence-specific DNA binding	28/1865	477/29949	0.654831	0.999964	arahy.Tifrunner.gnm1.ann1.01ZVMZ/arahy.Tifrunner.gnm1.ann1.1QJ78E/arahy.Tifrunner.gnm1.ann1.2SUK7S/arahy.Tifrunner.gnm1.ann1.3E7WJ6/arahy.Tifrunner.gnm1.ann1.4IR4XJ/arahy.Tifrunner.gnm1.ann1.8QX1D7/arahy.Tifrunner.gnm1.ann1.8U41WB/arahy.Tifrunner.gnm1.ann1.96XQBG/arahy.Tifrunner.gnm1.ann1.99PJJG/arahy.Tifrunner.gnm1.ann1.CVA9UE/arahy.Tifrunner.gnm1.ann1.D56WMI/arahy.Tifrunner.gnm1.ann1.DXWW21/ara…	arahy.01ZVMZ/arahy.1QJ78E/arahy.2SUK7S/arahy.3E7WJ6/arahy.4IR4XJ/arahy.8QX1D7/arahy.8U41WB/arahy.96XQBG/arahy.99PJJG/arahy.CVA9UE/arahy.D56WMI/arahy.DXWW21/arahy.FRB5VT/arahy.FTRM9I/arahy.MYRR9C/arahy.QLUK9J/arahy.QR3GWV/arahy.TC7Y0P/arahy.V9YTQ9/arahy.VCGU4G/arahy.W19Z82/arahy.WH9G9U/arahy.XIF53R/arahy.Y7DSHF/arahy.YFKM11/arahy.ZEA1CF/-/-	28
MF	GO:0008017	microtubule binding	10/1865	175/29949	0.655672	0.999964	arahy.Tifrunner.gnm1.ann1.029WE6/arahy.Tifrunner.gnm1.ann1.46GERB/arahy.Tifrunner.gnm1.ann1.EWVD58/arahy.Tifrunner.gnm1.ann1.IRA02K/arahy.Tifrunner.gnm1.ann1.ISPD6P/arahy.Tifrunner.gnm1.ann1.J41PYN/arahy.Tifrunner.gnm1.ann1.JU456M/arahy.Tifrunner.gnm1.ann1.MDZ95R/arahy.Tifrunner.gnm1.ann1.R7YZCH/arahy.Tifrunner.gnm1.ann1.U041LV	arahy.029WE6/arahy.46GERB/arahy.EWVD58/arahy.IRA02K/arahy.ISPD6P/arahy.J41PYN/arahy.JU456M/arahy.MDZ95R/arahy.R7YZCH/arahy.U041LV	10
MF	GO:0015078	proton transmembrane transporter activity	12/1865	210/29949	0.662089	0.999964	arahy.Tifrunner.gnm1.ann1.2GZ3LH/arahy.Tifrunner.gnm1.ann1.3U55TZ/arahy.Tifrunner.gnm1.ann1.74EJA4/arahy.Tifrunner.gnm1.ann1.E0TNI0/arahy.Tifrunner.gnm1.ann1.GRN8HF/arahy.Tifrunner.gnm1.ann1.HMN99B/arahy.Tifrunner.gnm1.ann1.HUBH2G/arahy.Tifrunner.gnm1.ann1.L9LT8B/arahy.Tifrunner.gnm1.ann1.MLG9ZJ/arahy.Tifrunner.gnm1.ann1.P4VL2P/arahy.Tifrunner.gnm1.ann1.QRYW66/novel.5041	arahy.2GZ3LH/arahy.3U55TZ/arahy.74EJA4/arahy.E0TNI0/arahy.GRN8HF/arahy.HMN99B/arahy.HUBH2G/arahy.L9LT8B/arahy.MLG9ZJ/arahy.P4VL2P/arahy.QRYW66/-	12
MF	GO:0008237	metallopeptidase activity	6/1865	107/29949	0.662134	0.999964	arahy.Tifrunner.gnm1.ann1.9JVG50/arahy.Tifrunner.gnm1.ann1.B50YZX/arahy.Tifrunner.gnm1.ann1.ECK8LG/arahy.Tifrunner.gnm1.ann1.F3ECJ7/arahy.Tifrunner.gnm1.ann1.V0L876/arahy.Tifrunner.gnm1.ann1.WQ2FI3	arahy.9JVG50/arahy.B50YZX/arahy.ECK8LG/arahy.F3ECJ7/arahy.V0L876/arahy.WQ2FI3	6
MF	GO:0003905	alkylbase DNA N-glycosylase activity	1/1865	17/29949	0.664902	0.999964	arahy.Tifrunner.gnm1.ann1.GX19PR	arahy.GX19PR	1
MF	GO:0004853	uroporphyrinogen decarboxylase activity	1/1865	17/29949	0.664902	0.999964	novel.3371	-	1
MF	GO:0004497	monooxygenase activity	4/1865	73/29949	0.673963	0.999964	arahy.Tifrunner.gnm1.ann1.0N6LTB/arahy.Tifrunner.gnm1.ann1.JH3E8T/arahy.Tifrunner.gnm1.ann1.QRF4HN/arahy.Tifrunner.gnm1.ann1.S8MNPV	arahy.0N6LTB/arahy.JH3E8T/arahy.QRF4HN/arahy.S8MNPV	4
MF	GO:0005509	calcium ion binding	19/1865	331/29949	0.676358	0.999964	arahy.Tifrunner.gnm1.ann1.0ZR0UF/arahy.Tifrunner.gnm1.ann1.4105RR/arahy.Tifrunner.gnm1.ann1.4NL1XF/arahy.Tifrunner.gnm1.ann1.776LRI/arahy.Tifrunner.gnm1.ann1.77Y3FG/arahy.Tifrunner.gnm1.ann1.9GLZ8C/arahy.Tifrunner.gnm1.ann1.BSVD5H/arahy.Tifrunner.gnm1.ann1.D3D30P/arahy.Tifrunner.gnm1.ann1.H7PRHK/arahy.Tifrunner.gnm1.ann1.HY06SH/arahy.Tifrunner.gnm1.ann1.IK01U6/arahy.Tifrunner.gnm1.ann1.JJFW66/ara…	arahy.0ZR0UF/arahy.4105RR/arahy.4NL1XF/arahy.776LRI/arahy.77Y3FG/arahy.9GLZ8C/arahy.BSVD5H/arahy.D3D30P/arahy.H7PRHK/arahy.HY06SH/arahy.IK01U6/arahy.JJFW66/arahy.KS7J3Q/arahy.Q75YW2/arahy.UMKY0Z/arahy.ZINR5T/-/-/-	19
MF	GO:0016684	oxidoreductase activity, acting on peroxide as acceptor	15/1865	264/29949	0.680077	0.999964	arahy.Tifrunner.gnm1.ann1.1HU4YV/arahy.Tifrunner.gnm1.ann1.2R4QUJ/arahy.Tifrunner.gnm1.ann1.30RAY8/arahy.Tifrunner.gnm1.ann1.3M3KC8/arahy.Tifrunner.gnm1.ann1.5D1G3K/arahy.Tifrunner.gnm1.ann1.750QUI/arahy.Tifrunner.gnm1.ann1.7YIN0X/arahy.Tifrunner.gnm1.ann1.A7SH93/arahy.Tifrunner.gnm1.ann1.C70Y3X/arahy.Tifrunner.gnm1.ann1.CP0U6E/arahy.Tifrunner.gnm1.ann1.GDSN7M/arahy.Tifrunner.gnm1.ann1.KM1FBW/ara…	arahy.1HU4YV/arahy.2R4QUJ/arahy.30RAY8/arahy.3M3KC8/arahy.5D1G3K/arahy.750QUI/arahy.7YIN0X/arahy.A7SH93/arahy.C70Y3X/arahy.CP0U6E/arahy.GDSN7M/arahy.KM1FBW/arahy.N6QIR7/arahy.RN4U32/arahy.XTU8WN	15
MF	GO:0016646	oxidoreductase activity, acting on the CH-NH group of donors, NAD or NADP as acceptor	1/1865	18/29949	0.685781	0.999964	arahy.Tifrunner.gnm1.ann1.ZYH4BX	arahy.ZYH4BX	1
MF	GO:0003899	DNA-directed 5'-3' RNA polymerase activity	9/1865	163/29949	0.692072	0.999964	arahy.Tifrunner.gnm1.ann1.2M3JSP/arahy.Tifrunner.gnm1.ann1.3ELC0K/arahy.Tifrunner.gnm1.ann1.H38YF4/arahy.Tifrunner.gnm1.ann1.HJB560/arahy.Tifrunner.gnm1.ann1.K25QHH/arahy.Tifrunner.gnm1.ann1.MIWC4Y/arahy.Tifrunner.gnm1.ann1.UH3N3K/arahy.Tifrunner.gnm1.ann1.V9CB21/arahy.Tifrunner.gnm1.ann1.YJD706	arahy.2M3JSP/arahy.3ELC0K/arahy.H38YF4/arahy.HJB560/arahy.K25QHH/arahy.MIWC4Y/arahy.UH3N3K/arahy.V9CB21/arahy.YJD706	9
MF	GO:0000155	phosphorelay sensor kinase activity	2/1865	38/29949	0.694072	0.999964	arahy.Tifrunner.gnm1.ann1.15FVU2/arahy.Tifrunner.gnm1.ann1.L959U0	arahy.15FVU2/arahy.L959U0	2
MF	GO:0004673	protein histidine kinase activity	2/1865	38/29949	0.694072	0.999964	arahy.Tifrunner.gnm1.ann1.15FVU2/arahy.Tifrunner.gnm1.ann1.L959U0	arahy.15FVU2/arahy.L959U0	2
MF	GO:0016775	phosphotransferase activity, nitrogenous group as acceptor	2/1865	38/29949	0.694072	0.999964	arahy.Tifrunner.gnm1.ann1.15FVU2/arahy.Tifrunner.gnm1.ann1.L959U0	arahy.15FVU2/arahy.L959U0	2
MF	GO:0004332	fructose-bisphosphate aldolase activity	1/1865	19/29949	0.70536	0.999964	arahy.Tifrunner.gnm1.ann1.FK49XX	arahy.FK49XX	1
MF	GO:0019104	DNA N-glycosylase activity	1/1865	19/29949	0.70536	0.999964	arahy.Tifrunner.gnm1.ann1.GX19PR	arahy.GX19PR	1
MF	GO:0019239	deaminase activity	1/1865	19/29949	0.70536	0.999964	arahy.Tifrunner.gnm1.ann1.N198RB	arahy.N198RB	1
MF	GO:0008138	protein tyrosine/serine/threonine phosphatase activity	2/1865	39/29949	0.707731	0.999964	arahy.Tifrunner.gnm1.ann1.JJXJ29/arahy.Tifrunner.gnm1.ann1.US1BEE	arahy.JJXJ29/arahy.US1BEE	2
MF	GO:0004970	ionotropic glutamate receptor activity	2/1865	40/29949	0.720877	0.999964	arahy.Tifrunner.gnm1.ann1.DGFR3Y/arahy.Tifrunner.gnm1.ann1.FV7D0C	arahy.DGFR3Y/arahy.FV7D0C	2
MF	GO:0005230	extracellular ligand-gated ion channel activity	2/1865	40/29949	0.720877	0.999964	arahy.Tifrunner.gnm1.ann1.DGFR3Y/arahy.Tifrunner.gnm1.ann1.FV7D0C	arahy.DGFR3Y/arahy.FV7D0C	2
MF	GO:0008066	glutamate receptor activity	2/1865	40/29949	0.720877	0.999964	arahy.Tifrunner.gnm1.ann1.DGFR3Y/arahy.Tifrunner.gnm1.ann1.FV7D0C	arahy.DGFR3Y/arahy.FV7D0C	2
MF	GO:0008094	DNA-dependent ATPase activity	2/1865	40/29949	0.720877	0.999964	arahy.Tifrunner.gnm1.ann1.4W3SCV/arahy.Tifrunner.gnm1.ann1.H7L4UV	arahy.4W3SCV/arahy.H7L4UV	2
MF	GO:0015276	ligand-gated ion channel activity	2/1865	40/29949	0.720877	0.999964	arahy.Tifrunner.gnm1.ann1.DGFR3Y/arahy.Tifrunner.gnm1.ann1.FV7D0C	arahy.DGFR3Y/arahy.FV7D0C	2
MF	GO:0022824	transmitter-gated ion channel activity	2/1865	40/29949	0.720877	0.999964	arahy.Tifrunner.gnm1.ann1.DGFR3Y/arahy.Tifrunner.gnm1.ann1.FV7D0C	arahy.DGFR3Y/arahy.FV7D0C	2
MF	GO:0022834	ligand-gated channel activity	2/1865	40/29949	0.720877	0.999964	arahy.Tifrunner.gnm1.ann1.DGFR3Y/arahy.Tifrunner.gnm1.ann1.FV7D0C	arahy.DGFR3Y/arahy.FV7D0C	2
MF	GO:0022835	transmitter-gated channel activity	2/1865	40/29949	0.720877	0.999964	arahy.Tifrunner.gnm1.ann1.DGFR3Y/arahy.Tifrunner.gnm1.ann1.FV7D0C	arahy.DGFR3Y/arahy.FV7D0C	2
MF	GO:0030594	neurotransmitter receptor activity	2/1865	40/29949	0.720877	0.999964	arahy.Tifrunner.gnm1.ann1.DGFR3Y/arahy.Tifrunner.gnm1.ann1.FV7D0C	arahy.DGFR3Y/arahy.FV7D0C	2
MF	GO:0015631	tubulin binding	10/1865	185/29949	0.721909	0.999964	arahy.Tifrunner.gnm1.ann1.029WE6/arahy.Tifrunner.gnm1.ann1.46GERB/arahy.Tifrunner.gnm1.ann1.EWVD58/arahy.Tifrunner.gnm1.ann1.IRA02K/arahy.Tifrunner.gnm1.ann1.ISPD6P/arahy.Tifrunner.gnm1.ann1.J41PYN/arahy.Tifrunner.gnm1.ann1.JU456M/arahy.Tifrunner.gnm1.ann1.MDZ95R/arahy.Tifrunner.gnm1.ann1.R7YZCH/arahy.Tifrunner.gnm1.ann1.U041LV	arahy.029WE6/arahy.46GERB/arahy.EWVD58/arahy.IRA02K/arahy.ISPD6P/arahy.J41PYN/arahy.JU456M/arahy.MDZ95R/arahy.R7YZCH/arahy.U041LV	10
MF	GO:0016835	carbon-oxygen lyase activity	12/1865	220/29949	0.722545	0.999964	arahy.Tifrunner.gnm1.ann1.0V66HY/arahy.Tifrunner.gnm1.ann1.22QAUZ/arahy.Tifrunner.gnm1.ann1.4YZ4FI/arahy.Tifrunner.gnm1.ann1.A5PRG1/arahy.Tifrunner.gnm1.ann1.AZ205S/arahy.Tifrunner.gnm1.ann1.GV0VBM/arahy.Tifrunner.gnm1.ann1.M3YU8S/arahy.Tifrunner.gnm1.ann1.N9C1G8/arahy.Tifrunner.gnm1.ann1.Q0W2B6/arahy.Tifrunner.gnm1.ann1.UG7YIF/arahy.Tifrunner.gnm1.ann1.VDS9WG/arahy.Tifrunner.gnm1.ann1.YWY61J	arahy.0V66HY/arahy.22QAUZ/arahy.4YZ4FI/arahy.A5PRG1/arahy.AZ205S/arahy.GV0VBM/arahy.M3YU8S/arahy.N9C1G8/arahy.Q0W2B6/arahy.UG7YIF/arahy.VDS9WG/arahy.YWY61J	12
MF	GO:0004003	ATP-dependent DNA helicase activity	1/1865	20/29949	0.72372	0.999964	arahy.Tifrunner.gnm1.ann1.4W3SCV	arahy.4W3SCV	1
MF	GO:0008026	ATP-dependent helicase activity	1/1865	20/29949	0.72372	0.999964	arahy.Tifrunner.gnm1.ann1.4W3SCV	arahy.4W3SCV	1
MF	GO:0008175	tRNA methyltransferase activity	1/1865	20/29949	0.72372	0.999964	arahy.Tifrunner.gnm1.ann1.YPLH9H	arahy.YPLH9H	1
MF	GO:0070035	purine NTP-dependent helicase activity	1/1865	20/29949	0.72372	0.999964	arahy.Tifrunner.gnm1.ann1.4W3SCV	arahy.4W3SCV	1
MF	GO:0031625	ubiquitin protein ligase binding	2/1865	41/29949	0.733519	0.999964	arahy.Tifrunner.gnm1.ann1.UI60BE/novel.3161	arahy.UI60BE/-	2
MF	GO:0044389	ubiquitin-like protein ligase binding	2/1865	41/29949	0.733519	0.999964	arahy.Tifrunner.gnm1.ann1.UI60BE/novel.3161	arahy.UI60BE/-	2
MF	GO:0016799	hydrolase activity, hydrolyzing N-glycosyl compounds	1/1865	21/29949	0.740936	0.999964	arahy.Tifrunner.gnm1.ann1.GX19PR	arahy.GX19PR	1
MF	GO:0038023	signaling receptor activity	4/1865	80/29949	0.74177	0.999964	arahy.Tifrunner.gnm1.ann1.15FVU2/arahy.Tifrunner.gnm1.ann1.DGFR3Y/arahy.Tifrunner.gnm1.ann1.FV7D0C/arahy.Tifrunner.gnm1.ann1.L959U0	arahy.15FVU2/arahy.DGFR3Y/arahy.FV7D0C/arahy.L959U0	4
MF	GO:0060089	molecular transducer activity	4/1865	80/29949	0.74177	0.999964	arahy.Tifrunner.gnm1.ann1.15FVU2/arahy.Tifrunner.gnm1.ann1.DGFR3Y/arahy.Tifrunner.gnm1.ann1.FV7D0C/arahy.Tifrunner.gnm1.ann1.L959U0	arahy.15FVU2/arahy.DGFR3Y/arahy.FV7D0C/arahy.L959U0	4
MF	GO:0004857	enzyme inhibitor activity	13/1865	242/29949	0.747239	0.999964	arahy.Tifrunner.gnm1.ann1.49H271/arahy.Tifrunner.gnm1.ann1.4H9MWH/arahy.Tifrunner.gnm1.ann1.DEJ7H2/arahy.Tifrunner.gnm1.ann1.HK8QN4/arahy.Tifrunner.gnm1.ann1.HLP03A/arahy.Tifrunner.gnm1.ann1.HMB1PX/arahy.Tifrunner.gnm1.ann1.IFFV7U/arahy.Tifrunner.gnm1.ann1.LY2JWZ/arahy.Tifrunner.gnm1.ann1.M82AL9/arahy.Tifrunner.gnm1.ann1.NACM2P/arahy.Tifrunner.gnm1.ann1.NHL70K/arahy.Tifrunner.gnm1.ann1.U4YTZL/nov…	arahy.49H271/arahy.4H9MWH/arahy.DEJ7H2/arahy.HK8QN4/arahy.HLP03A/arahy.HMB1PX/arahy.IFFV7U/arahy.LY2JWZ/arahy.M82AL9/arahy.NACM2P/arahy.NHL70K/arahy.U4YTZL/-	13
MF	GO:0004386	helicase activity	5/1865	100/29949	0.753511	0.999964	arahy.Tifrunner.gnm1.ann1.4W3SCV/arahy.Tifrunner.gnm1.ann1.9SP9NP/arahy.Tifrunner.gnm1.ann1.FVMK5B/arahy.Tifrunner.gnm1.ann1.XJJ2Y4/novel.371	arahy.4W3SCV/arahy.9SP9NP/arahy.FVMK5B/arahy.XJJ2Y4/-	5
MF	GO:0004871	signal transducer activity	6/1865	119/29949	0.757873	0.999964	arahy.Tifrunner.gnm1.ann1.04P64Q/arahy.Tifrunner.gnm1.ann1.15FVU2/arahy.Tifrunner.gnm1.ann1.DGFR3Y/arahy.Tifrunner.gnm1.ann1.FV7D0C/arahy.Tifrunner.gnm1.ann1.IES0YP/arahy.Tifrunner.gnm1.ann1.L959U0	arahy.04P64Q/arahy.15FVU2/arahy.DGFR3Y/arahy.FV7D0C/arahy.IES0YP/arahy.L959U0	6
MF	GO:0016903	oxidoreductase activity, acting on the aldehyde or oxo group of donors	4/1865	82/29949	0.759043	0.999964	arahy.Tifrunner.gnm1.ann1.3VL916/arahy.Tifrunner.gnm1.ann1.I4THJE/arahy.Tifrunner.gnm1.ann1.QHP0ED/arahy.Tifrunner.gnm1.ann1.YH7XEC	arahy.3VL916/arahy.I4THJE/arahy.QHP0ED/arahy.YH7XEC	4
MF	GO:0016209	antioxidant activity	15/1865	281/29949	0.766651	0.999964	arahy.Tifrunner.gnm1.ann1.1HU4YV/arahy.Tifrunner.gnm1.ann1.2R4QUJ/arahy.Tifrunner.gnm1.ann1.30RAY8/arahy.Tifrunner.gnm1.ann1.3M3KC8/arahy.Tifrunner.gnm1.ann1.5D1G3K/arahy.Tifrunner.gnm1.ann1.750QUI/arahy.Tifrunner.gnm1.ann1.7YIN0X/arahy.Tifrunner.gnm1.ann1.A7SH93/arahy.Tifrunner.gnm1.ann1.C70Y3X/arahy.Tifrunner.gnm1.ann1.CP0U6E/arahy.Tifrunner.gnm1.ann1.GDSN7M/arahy.Tifrunner.gnm1.ann1.KM1FBW/ara…	arahy.1HU4YV/arahy.2R4QUJ/arahy.30RAY8/arahy.3M3KC8/arahy.5D1G3K/arahy.750QUI/arahy.7YIN0X/arahy.A7SH93/arahy.C70Y3X/arahy.CP0U6E/arahy.GDSN7M/arahy.KM1FBW/arahy.N6QIR7/arahy.RN4U32/arahy.XTU8WN	15
MF	GO:0004721	phosphoprotein phosphatase activity	2/1865	44/29949	0.76855	0.999964	arahy.Tifrunner.gnm1.ann1.JJXJ29/arahy.Tifrunner.gnm1.ann1.US1BEE	arahy.JJXJ29/arahy.US1BEE	2
MF	GO:0004888	transmembrane signaling receptor activity	2/1865	44/29949	0.76855	0.999964	arahy.Tifrunner.gnm1.ann1.DGFR3Y/arahy.Tifrunner.gnm1.ann1.FV7D0C	arahy.DGFR3Y/arahy.FV7D0C	2
MF	GO:0004345	glucose-6-phosphate dehydrogenase activity	1/1865	23/29949	0.772218	0.999964	novel.327	-	1
MF	GO:0016872	intramolecular lyase activity	1/1865	23/29949	0.772218	0.999964	arahy.Tifrunner.gnm1.ann1.425ZXH	arahy.425ZXH	1
MF	GO:0016832	aldehyde-lyase activity	1/1865	24/29949	0.786414	0.999964	arahy.Tifrunner.gnm1.ann1.FK49XX	arahy.FK49XX	1
MF	GO:0016645	oxidoreductase activity, acting on the CH-NH group of donors	2/1865	46/29949	0.789613	0.999964	arahy.Tifrunner.gnm1.ann1.E69B57/arahy.Tifrunner.gnm1.ann1.ZYH4BX	arahy.E69B57/arahy.ZYH4BX	2
MF	GO:0002161	aminoacyl-tRNA editing activity	1/1865	25/29949	0.799725	0.999964	arahy.Tifrunner.gnm1.ann1.S56SQA	arahy.S56SQA	1
MF	GO:0016861	intramolecular oxidoreductase activity, interconverting aldoses and ketoses	1/1865	25/29949	0.799725	0.999964	novel.2171	-	1
MF	GO:0005342	organic acid transmembrane transporter activity	2/1865	48/29949	0.808967	0.999964	arahy.Tifrunner.gnm1.ann1.450ZWJ/arahy.Tifrunner.gnm1.ann1.L9NF1I	arahy.450ZWJ/arahy.L9NF1I	2
MF	GO:0015171	amino acid transmembrane transporter activity	2/1865	48/29949	0.808967	0.999964	arahy.Tifrunner.gnm1.ann1.450ZWJ/arahy.Tifrunner.gnm1.ann1.L9NF1I	arahy.450ZWJ/arahy.L9NF1I	2
MF	GO:0046943	carboxylic acid transmembrane transporter activity	2/1865	48/29949	0.808967	0.999964	arahy.Tifrunner.gnm1.ann1.450ZWJ/arahy.Tifrunner.gnm1.ann1.L9NF1I	arahy.450ZWJ/arahy.L9NF1I	2
MF	GO:0004869	cysteine-type endopeptidase inhibitor activity	1/1865	26/29949	0.812207	0.999964	arahy.Tifrunner.gnm1.ann1.NHL70K	arahy.NHL70K	1
MF	GO:0008312	7S RNA binding	1/1865	26/29949	0.812207	0.999964	arahy.Tifrunner.gnm1.ann1.UV9SWK	arahy.UV9SWK	1
MF	GO:0019139	cytokinin dehydrogenase activity	1/1865	26/29949	0.812207	0.999964	arahy.Tifrunner.gnm1.ann1.E69B57	arahy.E69B57	1
MF	GO:0031072	heat shock protein binding	2/1865	49/29949	0.818036	0.999964	arahy.Tifrunner.gnm1.ann1.2K72KI/arahy.Tifrunner.gnm1.ann1.G7TND8	arahy.2K72KI/arahy.G7TND8	2
MF	GO:0004222	metalloendopeptidase activity	4/1865	92/29949	0.832204	0.999964	arahy.Tifrunner.gnm1.ann1.B50YZX/arahy.Tifrunner.gnm1.ann1.ECK8LG/arahy.Tifrunner.gnm1.ann1.F3ECJ7/arahy.Tifrunner.gnm1.ann1.V0L876	arahy.B50YZX/arahy.ECK8LG/arahy.F3ECJ7/arahy.V0L876	4
MF	GO:0051082	unfolded protein binding	6/1865	132/29949	0.837323	0.999964	arahy.Tifrunner.gnm1.ann1.2K72KI/arahy.Tifrunner.gnm1.ann1.4BI446/arahy.Tifrunner.gnm1.ann1.BDFQ12/arahy.Tifrunner.gnm1.ann1.G7TND8/arahy.Tifrunner.gnm1.ann1.I9LWH3/arahy.Tifrunner.gnm1.ann1.UMKY0Z	arahy.2K72KI/arahy.4BI446/arahy.BDFQ12/arahy.G7TND8/arahy.I9LWH3/arahy.UMKY0Z	6
MF	GO:0016860	intramolecular oxidoreductase activity	1/1865	29/29949	0.845178	0.999964	novel.2171	-	1
MF	GO:0008514	organic anion transmembrane transporter activity	2/1865	53/29949	0.850562	0.999964	arahy.Tifrunner.gnm1.ann1.450ZWJ/arahy.Tifrunner.gnm1.ann1.L9NF1I	arahy.450ZWJ/arahy.L9NF1I	2
MF	GO:0008757	S-adenosylmethionine-dependent methyltransferase activity	3/1865	75/29949	0.853692	0.999964	arahy.Tifrunner.gnm1.ann1.KZGX7R/arahy.Tifrunner.gnm1.ann1.YPLH9H/novel.4611	arahy.KZGX7R/arahy.YPLH9H/-	3
MF	GO:0003872	6-phosphofructokinase activity	1/1865	30/29949	0.854829	0.999964	arahy.Tifrunner.gnm1.ann1.H5UTXB	arahy.H5UTXB	1
MF	GO:0004129	cytochrome-c oxidase activity	1/1865	30/29949	0.854829	0.999964	novel.5041	-	1
MF	GO:0004743	pyruvate kinase activity	1/1865	30/29949	0.854829	0.999964	arahy.Tifrunner.gnm1.ann1.HI4HR4	arahy.HI4HR4	1
MF	GO:0016675	oxidoreductase activity, acting on a heme group of donors	1/1865	30/29949	0.854829	0.999964	novel.5041	-	1
MF	GO:0016676	oxidoreductase activity, acting on a heme group of donors, oxygen as acceptor	1/1865	30/29949	0.854829	0.999964	novel.5041	-	1
MF	GO:0030955	potassium ion binding	1/1865	30/29949	0.854829	0.999964	arahy.Tifrunner.gnm1.ann1.HI4HR4	arahy.HI4HR4	1
MF	GO:0031420	alkali metal ion binding	1/1865	30/29949	0.854829	0.999964	arahy.Tifrunner.gnm1.ann1.HI4HR4	arahy.HI4HR4	1
MF	GO:0016779	nucleotidyltransferase activity	15/1865	306/29949	0.862518	0.999964	arahy.Tifrunner.gnm1.ann1.2M3JSP/arahy.Tifrunner.gnm1.ann1.3ELC0K/arahy.Tifrunner.gnm1.ann1.92BDQ3/arahy.Tifrunner.gnm1.ann1.9LQV7C/arahy.Tifrunner.gnm1.ann1.G8A5P6/arahy.Tifrunner.gnm1.ann1.H38YF4/arahy.Tifrunner.gnm1.ann1.HJB560/arahy.Tifrunner.gnm1.ann1.K25QHH/arahy.Tifrunner.gnm1.ann1.MIQ9L3/arahy.Tifrunner.gnm1.ann1.MIWC4Y/arahy.Tifrunner.gnm1.ann1.TJ3454/arahy.Tifrunner.gnm1.ann1.UH3N3K/ara…	arahy.2M3JSP/arahy.3ELC0K/arahy.92BDQ3/arahy.9LQV7C/arahy.G8A5P6/arahy.H38YF4/arahy.HJB560/arahy.K25QHH/arahy.MIQ9L3/arahy.MIWC4Y/arahy.TJ3454/arahy.UH3N3K/arahy.V374FJ/arahy.V9CB21/arahy.YJD706	15
MF	GO:0016620	oxidoreductase activity, acting on the aldehyde or oxo group of donors, NAD or NADP as acceptor	2/1865	56/29949	0.871379	0.999964	arahy.Tifrunner.gnm1.ann1.QHP0ED/arahy.Tifrunner.gnm1.ann1.YH7XEC	arahy.QHP0ED/arahy.YH7XEC	2
MF	GO:0003697	single-stranded DNA binding	1/1865	32/29949	0.872364	0.999964	arahy.Tifrunner.gnm1.ann1.Y1AR9V	arahy.Y1AR9V	1
MF	GO:0050660	flavin adenine dinucleotide binding	12/1865	254/29949	0.872772	0.999964	arahy.Tifrunner.gnm1.ann1.0N6LTB/arahy.Tifrunner.gnm1.ann1.365DAM/arahy.Tifrunner.gnm1.ann1.7M6M7I/arahy.Tifrunner.gnm1.ann1.B459M5/arahy.Tifrunner.gnm1.ann1.E69B57/arahy.Tifrunner.gnm1.ann1.HX0053/arahy.Tifrunner.gnm1.ann1.JH3E8T/arahy.Tifrunner.gnm1.ann1.KIE2XR/arahy.Tifrunner.gnm1.ann1.N12FVU/arahy.Tifrunner.gnm1.ann1.QRF4HN/arahy.Tifrunner.gnm1.ann1.S8MNPV/arahy.Tifrunner.gnm1.ann1.V5D8Z3	arahy.0N6LTB/arahy.365DAM/arahy.7M6M7I/arahy.B459M5/arahy.E69B57/arahy.HX0053/arahy.JH3E8T/arahy.KIE2XR/arahy.N12FVU/arahy.QRF4HN/arahy.S8MNPV/arahy.V5D8Z3	12
MF	GO:0016765	transferase activity, transferring alkyl or aryl (other than methyl) groups	4/1865	100/29949	0.87649	0.999964	arahy.Tifrunner.gnm1.ann1.I49WQS/arahy.Tifrunner.gnm1.ann1.P6SB2Z/novel.3535/novel.4023	arahy.I49WQS/arahy.P6SB2Z/-/-	4
MF	GO:0008483	transaminase activity	1/1865	33/29949	0.88032	0.999964	arahy.Tifrunner.gnm1.ann1.J633C6	arahy.J633C6	1
MF	GO:0016655	oxidoreductase activity, acting on NAD(P)H, quinone or similar compound as acceptor	1/1865	33/29949	0.88032	0.999964	arahy.Tifrunner.gnm1.ann1.6T6LBL	arahy.6T6LBL	1
MF	GO:0016769	transferase activity, transferring nitrogenous groups	1/1865	33/29949	0.88032	0.999964	arahy.Tifrunner.gnm1.ann1.J633C6	arahy.J633C6	1
MF	GO:0004518	nuclease activity	7/1865	162/29949	0.883859	0.999964	arahy.Tifrunner.gnm1.ann1.1LGD4F/arahy.Tifrunner.gnm1.ann1.9UP1GZ/arahy.Tifrunner.gnm1.ann1.F1ZF7M/arahy.Tifrunner.gnm1.ann1.GJ31ZB/arahy.Tifrunner.gnm1.ann1.UG7YIF/arahy.Tifrunner.gnm1.ann1.V2MLU3/arahy.Tifrunner.gnm1.ann1.ZHA71P	arahy.1LGD4F/arahy.9UP1GZ/arahy.F1ZF7M/arahy.GJ31ZB/arahy.UG7YIF/arahy.V2MLU3/arahy.ZHA71P	7
MF	GO:0051536	iron-sulfur cluster binding	5/1865	123/29949	0.887465	0.999964	arahy.Tifrunner.gnm1.ann1.39S8LV/arahy.Tifrunner.gnm1.ann1.F0UT86/arahy.Tifrunner.gnm1.ann1.KE4T51/arahy.Tifrunner.gnm1.ann1.WPXT30/arahy.Tifrunner.gnm1.ann1.Z93KCA	arahy.39S8LV/arahy.F0UT86/arahy.KE4T51/arahy.WPXT30/arahy.Z93KCA	5
MF	GO:0051540	metal cluster binding	5/1865	123/29949	0.887465	0.999964	arahy.Tifrunner.gnm1.ann1.39S8LV/arahy.Tifrunner.gnm1.ann1.F0UT86/arahy.Tifrunner.gnm1.ann1.KE4T51/arahy.Tifrunner.gnm1.ann1.WPXT30/arahy.Tifrunner.gnm1.ann1.Z93KCA	arahy.39S8LV/arahy.F0UT86/arahy.KE4T51/arahy.WPXT30/arahy.Z93KCA	5
MF	GO:0005544	calcium-dependent phospholipid binding	1/1865	34/29949	0.887781	0.999964	arahy.Tifrunner.gnm1.ann1.KS7J3Q	arahy.KS7J3Q	1
MF	GO:0008443	phosphofructokinase activity	1/1865	34/29949	0.887781	0.999964	arahy.Tifrunner.gnm1.ann1.H5UTXB	arahy.H5UTXB	1
MF	GO:0016307	phosphatidylinositol phosphate kinase activity	1/1865	34/29949	0.887781	0.999964	arahy.Tifrunner.gnm1.ann1.8Y4891	arahy.8Y4891	1
MF	GO:0019200	carbohydrate kinase activity	1/1865	34/29949	0.887781	0.999964	arahy.Tifrunner.gnm1.ann1.H5UTXB	arahy.H5UTXB	1
MF	GO:0050664	oxidoreductase activity, acting on NAD(P)H, oxygen as acceptor	1/1865	34/29949	0.887781	0.999964	arahy.Tifrunner.gnm1.ann1.CP0U6E	arahy.CP0U6E	1
MF	GO:0098772	molecular function regulator	19/1865	389/29949	0.889908	0.999964	arahy.Tifrunner.gnm1.ann1.49H271/arahy.Tifrunner.gnm1.ann1.4H9MWH/arahy.Tifrunner.gnm1.ann1.5QP4QH/arahy.Tifrunner.gnm1.ann1.DEJ7H2/arahy.Tifrunner.gnm1.ann1.EN6SL9/arahy.Tifrunner.gnm1.ann1.H8QPA0/arahy.Tifrunner.gnm1.ann1.HK8QN4/arahy.Tifrunner.gnm1.ann1.HLP03A/arahy.Tifrunner.gnm1.ann1.HMB1PX/arahy.Tifrunner.gnm1.ann1.IFFV7U/arahy.Tifrunner.gnm1.ann1.LY2JWZ/arahy.Tifrunner.gnm1.ann1.M82AL9/ara…	arahy.49H271/arahy.4H9MWH/arahy.5QP4QH/arahy.DEJ7H2/arahy.EN6SL9/arahy.H8QPA0/arahy.HK8QN4/arahy.HLP03A/arahy.HMB1PX/arahy.IFFV7U/arahy.LY2JWZ/arahy.M82AL9/arahy.NACM2P/arahy.NHL70K/arahy.Q4G4US/arahy.SZ2FPT/arahy.U4YTZL/arahy.YX0GAM/-	19
MF	GO:0022836	gated channel activity	2/1865	60/29949	0.894987	0.999964	arahy.Tifrunner.gnm1.ann1.DGFR3Y/arahy.Tifrunner.gnm1.ann1.FV7D0C	arahy.DGFR3Y/arahy.FV7D0C	2
MF	GO:0022839	ion gated channel activity	2/1865	60/29949	0.894987	0.999964	arahy.Tifrunner.gnm1.ann1.DGFR3Y/arahy.Tifrunner.gnm1.ann1.FV7D0C	arahy.DGFR3Y/arahy.FV7D0C	2
MF	GO:0016866	intramolecular transferase activity	3/1865	83/29949	0.896765	0.999964	arahy.Tifrunner.gnm1.ann1.D1YG1E/arahy.Tifrunner.gnm1.ann1.V0SD9Z/arahy.Tifrunner.gnm1.ann1.Y9SFAF	arahy.D1YG1E/arahy.V0SD9Z/arahy.Y9SFAF	3
MF	GO:0015002	heme-copper terminal oxidase activity	1/1865	36/29949	0.901338	0.999964	novel.5041	-	1
MF	GO:0030599	pectinesterase activity	7/1865	175/29949	0.924296	0.999964	arahy.Tifrunner.gnm1.ann1.HK8QN4/arahy.Tifrunner.gnm1.ann1.HLP03A/arahy.Tifrunner.gnm1.ann1.IFFV7U/arahy.Tifrunner.gnm1.ann1.LY2JWZ/arahy.Tifrunner.gnm1.ann1.NACM2P/arahy.Tifrunner.gnm1.ann1.SLIY4S/arahy.Tifrunner.gnm1.ann1.XQ4L3G	arahy.HK8QN4/arahy.HLP03A/arahy.IFFV7U/arahy.LY2JWZ/arahy.NACM2P/arahy.SLIY4S/arahy.XQ4L3G	7
MF	GO:0004175	endopeptidase activity	16/1865	350/29949	0.924791	0.999964	arahy.Tifrunner.gnm1.ann1.1T496B/arahy.Tifrunner.gnm1.ann1.7CU32D/arahy.Tifrunner.gnm1.ann1.8V978B/arahy.Tifrunner.gnm1.ann1.97WALL/arahy.Tifrunner.gnm1.ann1.AY5Y0X/arahy.Tifrunner.gnm1.ann1.B3EQNC/arahy.Tifrunner.gnm1.ann1.B50YZX/arahy.Tifrunner.gnm1.ann1.ECK8LG/arahy.Tifrunner.gnm1.ann1.F3ECJ7/arahy.Tifrunner.gnm1.ann1.GBIZ4M/arahy.Tifrunner.gnm1.ann1.IDW9FH/arahy.Tifrunner.gnm1.ann1.JK7EPH/ara…	arahy.1T496B/arahy.7CU32D/arahy.8V978B/arahy.97WALL/arahy.AY5Y0X/arahy.B3EQNC/arahy.B50YZX/arahy.ECK8LG/arahy.F3ECJ7/arahy.GBIZ4M/arahy.IDW9FH/arahy.JK7EPH/arahy.UFSI1J/arahy.V0L876/arahy.XW33TT/-	16
MF	GO:0140098	catalytic activity, acting on RNA	22/1865	463/29949	0.92708	0.999964	arahy.Tifrunner.gnm1.ann1.1LGD4F/arahy.Tifrunner.gnm1.ann1.2M3JSP/arahy.Tifrunner.gnm1.ann1.3ELC0K/arahy.Tifrunner.gnm1.ann1.54MYG6/arahy.Tifrunner.gnm1.ann1.92BDQ3/arahy.Tifrunner.gnm1.ann1.9LQV7C/arahy.Tifrunner.gnm1.ann1.9UP1GZ/arahy.Tifrunner.gnm1.ann1.F1ZF7M/arahy.Tifrunner.gnm1.ann1.H38YF4/arahy.Tifrunner.gnm1.ann1.HJB560/arahy.Tifrunner.gnm1.ann1.K25QHH/arahy.Tifrunner.gnm1.ann1.KZGX7R/ara…	arahy.1LGD4F/arahy.2M3JSP/arahy.3ELC0K/arahy.54MYG6/arahy.92BDQ3/arahy.9LQV7C/arahy.9UP1GZ/arahy.F1ZF7M/arahy.H38YF4/arahy.HJB560/arahy.K25QHH/arahy.KZGX7R/arahy.MIQ9L3/arahy.MIWC4Y/arahy.S56SQA/arahy.TJ3454/arahy.UH3N3K/arahy.V2MLU3/arahy.V9CB21/arahy.YJD706/arahy.YPLH9H/-	22
MF	GO:0004190	aspartic-type endopeptidase activity	1/1865	41/29949	0.928492	0.999964	arahy.Tifrunner.gnm1.ann1.UFSI1J	arahy.UFSI1J	1
MF	GO:0070001	aspartic-type peptidase activity	1/1865	41/29949	0.928492	0.999964	arahy.Tifrunner.gnm1.ann1.UFSI1J	arahy.UFSI1J	1
MF	GO:0010181	FMN binding	2/1865	69/29949	0.93413	0.999964	arahy.Tifrunner.gnm1.ann1.00W0BQ/arahy.Tifrunner.gnm1.ann1.03WWG0	arahy.00W0BQ/arahy.03WWG0	2
MF	GO:0015116	sulfate transmembrane transporter activity	1/1865	43/29949	0.937133	0.999964	arahy.Tifrunner.gnm1.ann1.BP1D2E	arahy.BP1D2E	1
MF	GO:1901682	sulfur compound transmembrane transporter activity	1/1865	43/29949	0.937133	0.999964	arahy.Tifrunner.gnm1.ann1.BP1D2E	arahy.BP1D2E	1
MF	GO:0045735	nutrient reservoir activity	2/1865	70/29949	0.937504	0.999964	arahy.Tifrunner.gnm1.ann1.65BX45/arahy.Tifrunner.gnm1.ann1.8VW9F3	arahy.65BX45/arahy.8VW9F3	2
MF	GO:0005543	phospholipid binding	2/1865	71/29949	0.940714	0.999964	arahy.Tifrunner.gnm1.ann1.F4TFZL/arahy.Tifrunner.gnm1.ann1.KS7J3Q	arahy.F4TFZL/arahy.KS7J3Q	2
MF	GO:0016763	transferase activity, transferring pentosyl groups	1/1865	45/29949	0.944729	0.999964	arahy.Tifrunner.gnm1.ann1.1TW9IR	arahy.1TW9IR	1
MF	GO:0004650	polygalacturonase activity	3/1865	97/29949	0.945544	0.999964	arahy.Tifrunner.gnm1.ann1.8LVX77/arahy.Tifrunner.gnm1.ann1.DB5XKD/arahy.Tifrunner.gnm1.ann1.SYXA4Q	arahy.8LVX77/arahy.DB5XKD/arahy.SYXA4Q	3
MF	GO:0015103	inorganic anion transmembrane transporter activity	2/1865	73/29949	0.94667	0.999964	arahy.Tifrunner.gnm1.ann1.1ZHN64/arahy.Tifrunner.gnm1.ann1.BP1D2E	arahy.1ZHN64/arahy.BP1D2E	2
MF	GO:0019783	ubiquitin-like protein-specific protease activity	2/1865	74/29949	0.949429	0.999964	arahy.Tifrunner.gnm1.ann1.H5JAQU/novel.1737	arahy.H5JAQU/-	2
MF	GO:0036459	thiol-dependent ubiquitinyl hydrolase activity	2/1865	74/29949	0.949429	0.999964	arahy.Tifrunner.gnm1.ann1.H5JAQU/novel.1737	arahy.H5JAQU/-	2
MF	GO:0101005	ubiquitinyl hydrolase activity	2/1865	74/29949	0.949429	0.999964	arahy.Tifrunner.gnm1.ann1.H5JAQU/novel.1737	arahy.H5JAQU/-	2
MF	GO:0008170	N-methyltransferase activity	1/1865	47/29949	0.951409	0.999964	arahy.Tifrunner.gnm1.ann1.YPLH9H	arahy.YPLH9H	1
MF	GO:0008289	lipid binding	6/1865	168/29949	0.953993	0.999964	arahy.Tifrunner.gnm1.ann1.71NB6R/arahy.Tifrunner.gnm1.ann1.F4TFZL/arahy.Tifrunner.gnm1.ann1.KS7J3Q/arahy.Tifrunner.gnm1.ann1.P7YJ1Q/arahy.Tifrunner.gnm1.ann1.PXWH2C/arahy.Tifrunner.gnm1.ann1.W5QVW0	arahy.71NB6R/arahy.F4TFZL/arahy.KS7J3Q/arahy.P7YJ1Q/arahy.PXWH2C/arahy.W5QVW0	6
MF	GO:0008509	anion transmembrane transporter activity	4/1865	126/29949	0.958037	0.999964	arahy.Tifrunner.gnm1.ann1.1ZHN64/arahy.Tifrunner.gnm1.ann1.450ZWJ/arahy.Tifrunner.gnm1.ann1.BP1D2E/arahy.Tifrunner.gnm1.ann1.L9NF1I	arahy.1ZHN64/arahy.450ZWJ/arahy.BP1D2E/arahy.L9NF1I	4
MF	GO:0042393	histone binding	1/1865	50/29949	0.959946	0.999964	arahy.Tifrunner.gnm1.ann1.S83KV6	arahy.S83KV6	1
MF	GO:0051287	NAD binding	5/1865	151/29949	0.962042	0.999964	arahy.Tifrunner.gnm1.ann1.A9D2UJ/arahy.Tifrunner.gnm1.ann1.G1BLE5/arahy.Tifrunner.gnm1.ann1.Q65WP5/arahy.Tifrunner.gnm1.ann1.THTJ31/novel.3530	arahy.A9D2UJ/arahy.G1BLE5/arahy.Q65WP5/arahy.THTJ31/-	5
MF	GO:0030234	enzyme regulator activity	14/1865	345/29949	0.969734	0.999964	arahy.Tifrunner.gnm1.ann1.49H271/arahy.Tifrunner.gnm1.ann1.4H9MWH/arahy.Tifrunner.gnm1.ann1.5QP4QH/arahy.Tifrunner.gnm1.ann1.DEJ7H2/arahy.Tifrunner.gnm1.ann1.HK8QN4/arahy.Tifrunner.gnm1.ann1.HLP03A/arahy.Tifrunner.gnm1.ann1.HMB1PX/arahy.Tifrunner.gnm1.ann1.IFFV7U/arahy.Tifrunner.gnm1.ann1.LY2JWZ/arahy.Tifrunner.gnm1.ann1.M82AL9/arahy.Tifrunner.gnm1.ann1.NACM2P/arahy.Tifrunner.gnm1.ann1.NHL70K/ara…	arahy.49H271/arahy.4H9MWH/arahy.5QP4QH/arahy.DEJ7H2/arahy.HK8QN4/arahy.HLP03A/arahy.HMB1PX/arahy.IFFV7U/arahy.LY2JWZ/arahy.M82AL9/arahy.NACM2P/arahy.NHL70K/arahy.U4YTZL/-	14
MF	GO:0046982	protein heterodimerization activity	4/1865	135/29949	0.971818	0.999964	arahy.Tifrunner.gnm1.ann1.E4KFI0/arahy.Tifrunner.gnm1.ann1.FIIU1N/arahy.Tifrunner.gnm1.ann1.FUQ01W/arahy.Tifrunner.gnm1.ann1.UXK99M	arahy.E4KFI0/arahy.FIIU1N/arahy.FUQ01W/arahy.UXK99M	4
MF	GO:0008135	translation factor activity, RNA binding	3/1865	112/29949	0.973462	0.999964	arahy.Tifrunner.gnm1.ann1.69M8FP/arahy.Tifrunner.gnm1.ann1.FP1HKG/novel.1313	arahy.69M8FP/arahy.FP1HKG/-	3
MF	GO:0052689	carboxylic ester hydrolase activity	8/1865	228/29949	0.975535	0.999964	arahy.Tifrunner.gnm1.ann1.HK8QN4/arahy.Tifrunner.gnm1.ann1.HLP03A/arahy.Tifrunner.gnm1.ann1.IFFV7U/arahy.Tifrunner.gnm1.ann1.LY2JWZ/arahy.Tifrunner.gnm1.ann1.NACM2P/arahy.Tifrunner.gnm1.ann1.S56SQA/arahy.Tifrunner.gnm1.ann1.SLIY4S/arahy.Tifrunner.gnm1.ann1.XQ4L3G	arahy.HK8QN4/arahy.HLP03A/arahy.IFFV7U/arahy.LY2JWZ/arahy.NACM2P/arahy.S56SQA/arahy.SLIY4S/arahy.XQ4L3G	8
MF	GO:0030695	GTPase regulator activity	1/1865	59/29949	0.977568	0.999964	arahy.Tifrunner.gnm1.ann1.5QP4QH	arahy.5QP4QH	1
MF	GO:0019001	guanyl nucleotide binding	19/1865	458/29949	0.979693	0.999964	arahy.Tifrunner.gnm1.ann1.04P64Q/arahy.Tifrunner.gnm1.ann1.0G6L2R/arahy.Tifrunner.gnm1.ann1.0ZT7XZ/arahy.Tifrunner.gnm1.ann1.1N2067/arahy.Tifrunner.gnm1.ann1.27KESB/arahy.Tifrunner.gnm1.ann1.8U6WSJ/arahy.Tifrunner.gnm1.ann1.990N5Y/arahy.Tifrunner.gnm1.ann1.DY968D/arahy.Tifrunner.gnm1.ann1.EM8ZKT/arahy.Tifrunner.gnm1.ann1.G34P0I/arahy.Tifrunner.gnm1.ann1.HL4WI4/arahy.Tifrunner.gnm1.ann1.IES0YP/ara…	arahy.04P64Q/arahy.0G6L2R/arahy.0ZT7XZ/arahy.1N2067/arahy.27KESB/arahy.8U6WSJ/arahy.990N5Y/arahy.DY968D/arahy.EM8ZKT/arahy.G34P0I/arahy.HL4WI4/arahy.IES0YP/arahy.INBH69/arahy.MV8DP6/arahy.RYD0NS/arahy.UV9SWK/arahy.V9A7GH/arahy.XEJ3YL/arahy.XI4P0K	19
MF	GO:0140097	catalytic activity, acting on DNA	3/1865	122/29949	0.983821	0.999964	arahy.Tifrunner.gnm1.ann1.4W3SCV/arahy.Tifrunner.gnm1.ann1.GX19PR/novel.371	arahy.4W3SCV/arahy.GX19PR/-	3
MF	GO:0016836	hydro-lyase activity	2/1865	97/29949	0.985549	0.999964	arahy.Tifrunner.gnm1.ann1.M3YU8S/arahy.Tifrunner.gnm1.ann1.UG7YIF	arahy.M3YU8S/arahy.UG7YIF	2
MF	GO:0016874	ligase activity	7/1865	229/29949	0.989949	0.999964	arahy.Tifrunner.gnm1.ann1.0KDC5W/arahy.Tifrunner.gnm1.ann1.14QJGF/arahy.Tifrunner.gnm1.ann1.2KW6XR/arahy.Tifrunner.gnm1.ann1.7710RN/arahy.Tifrunner.gnm1.ann1.HA9E1Y/arahy.Tifrunner.gnm1.ann1.Y73929/arahy.Tifrunner.gnm1.ann1.Y8KTYY	arahy.0KDC5W/arahy.14QJGF/arahy.2KW6XR/arahy.7710RN/arahy.HA9E1Y/arahy.Y73929/arahy.Y8KTYY	7
MF	GO:0001883	purine nucleoside binding	17/1865	443/29949	0.990111	0.999964	arahy.Tifrunner.gnm1.ann1.0G6L2R/arahy.Tifrunner.gnm1.ann1.0ZT7XZ/arahy.Tifrunner.gnm1.ann1.1N2067/arahy.Tifrunner.gnm1.ann1.27KESB/arahy.Tifrunner.gnm1.ann1.8U6WSJ/arahy.Tifrunner.gnm1.ann1.990N5Y/arahy.Tifrunner.gnm1.ann1.DY968D/arahy.Tifrunner.gnm1.ann1.EM8ZKT/arahy.Tifrunner.gnm1.ann1.G34P0I/arahy.Tifrunner.gnm1.ann1.HL4WI4/arahy.Tifrunner.gnm1.ann1.INBH69/arahy.Tifrunner.gnm1.ann1.MV8DP6/ara…	arahy.0G6L2R/arahy.0ZT7XZ/arahy.1N2067/arahy.27KESB/arahy.8U6WSJ/arahy.990N5Y/arahy.DY968D/arahy.EM8ZKT/arahy.G34P0I/arahy.HL4WI4/arahy.INBH69/arahy.MV8DP6/arahy.RYD0NS/arahy.UV9SWK/arahy.V9A7GH/arahy.XEJ3YL/arahy.XI4P0K	17
MF	GO:0005525	GTP binding	17/1865	443/29949	0.990111	0.999964	arahy.Tifrunner.gnm1.ann1.0G6L2R/arahy.Tifrunner.gnm1.ann1.0ZT7XZ/arahy.Tifrunner.gnm1.ann1.1N2067/arahy.Tifrunner.gnm1.ann1.27KESB/arahy.Tifrunner.gnm1.ann1.8U6WSJ/arahy.Tifrunner.gnm1.ann1.990N5Y/arahy.Tifrunner.gnm1.ann1.DY968D/arahy.Tifrunner.gnm1.ann1.EM8ZKT/arahy.Tifrunner.gnm1.ann1.G34P0I/arahy.Tifrunner.gnm1.ann1.HL4WI4/arahy.Tifrunner.gnm1.ann1.INBH69/arahy.Tifrunner.gnm1.ann1.MV8DP6/ara…	arahy.0G6L2R/arahy.0ZT7XZ/arahy.1N2067/arahy.27KESB/arahy.8U6WSJ/arahy.990N5Y/arahy.DY968D/arahy.EM8ZKT/arahy.G34P0I/arahy.HL4WI4/arahy.INBH69/arahy.MV8DP6/arahy.RYD0NS/arahy.UV9SWK/arahy.V9A7GH/arahy.XEJ3YL/arahy.XI4P0K	17
MF	GO:0032549	ribonucleoside binding	17/1865	443/29949	0.990111	0.999964	arahy.Tifrunner.gnm1.ann1.0G6L2R/arahy.Tifrunner.gnm1.ann1.0ZT7XZ/arahy.Tifrunner.gnm1.ann1.1N2067/arahy.Tifrunner.gnm1.ann1.27KESB/arahy.Tifrunner.gnm1.ann1.8U6WSJ/arahy.Tifrunner.gnm1.ann1.990N5Y/arahy.Tifrunner.gnm1.ann1.DY968D/arahy.Tifrunner.gnm1.ann1.EM8ZKT/arahy.Tifrunner.gnm1.ann1.G34P0I/arahy.Tifrunner.gnm1.ann1.HL4WI4/arahy.Tifrunner.gnm1.ann1.INBH69/arahy.Tifrunner.gnm1.ann1.MV8DP6/ara…	arahy.0G6L2R/arahy.0ZT7XZ/arahy.1N2067/arahy.27KESB/arahy.8U6WSJ/arahy.990N5Y/arahy.DY968D/arahy.EM8ZKT/arahy.G34P0I/arahy.HL4WI4/arahy.INBH69/arahy.MV8DP6/arahy.RYD0NS/arahy.UV9SWK/arahy.V9A7GH/arahy.XEJ3YL/arahy.XI4P0K	17
MF	GO:0032550	purine ribonucleoside binding	17/1865	443/29949	0.990111	0.999964	arahy.Tifrunner.gnm1.ann1.0G6L2R/arahy.Tifrunner.gnm1.ann1.0ZT7XZ/arahy.Tifrunner.gnm1.ann1.1N2067/arahy.Tifrunner.gnm1.ann1.27KESB/arahy.Tifrunner.gnm1.ann1.8U6WSJ/arahy.Tifrunner.gnm1.ann1.990N5Y/arahy.Tifrunner.gnm1.ann1.DY968D/arahy.Tifrunner.gnm1.ann1.EM8ZKT/arahy.Tifrunner.gnm1.ann1.G34P0I/arahy.Tifrunner.gnm1.ann1.HL4WI4/arahy.Tifrunner.gnm1.ann1.INBH69/arahy.Tifrunner.gnm1.ann1.MV8DP6/ara…	arahy.0G6L2R/arahy.0ZT7XZ/arahy.1N2067/arahy.27KESB/arahy.8U6WSJ/arahy.990N5Y/arahy.DY968D/arahy.EM8ZKT/arahy.G34P0I/arahy.HL4WI4/arahy.INBH69/arahy.MV8DP6/arahy.RYD0NS/arahy.UV9SWK/arahy.V9A7GH/arahy.XEJ3YL/arahy.XI4P0K	17
MF	GO:0032561	guanyl ribonucleotide binding	17/1865	443/29949	0.990111	0.999964	arahy.Tifrunner.gnm1.ann1.0G6L2R/arahy.Tifrunner.gnm1.ann1.0ZT7XZ/arahy.Tifrunner.gnm1.ann1.1N2067/arahy.Tifrunner.gnm1.ann1.27KESB/arahy.Tifrunner.gnm1.ann1.8U6WSJ/arahy.Tifrunner.gnm1.ann1.990N5Y/arahy.Tifrunner.gnm1.ann1.DY968D/arahy.Tifrunner.gnm1.ann1.EM8ZKT/arahy.Tifrunner.gnm1.ann1.G34P0I/arahy.Tifrunner.gnm1.ann1.HL4WI4/arahy.Tifrunner.gnm1.ann1.INBH69/arahy.Tifrunner.gnm1.ann1.MV8DP6/ara…	arahy.0G6L2R/arahy.0ZT7XZ/arahy.1N2067/arahy.27KESB/arahy.8U6WSJ/arahy.990N5Y/arahy.DY968D/arahy.EM8ZKT/arahy.G34P0I/arahy.HL4WI4/arahy.INBH69/arahy.MV8DP6/arahy.RYD0NS/arahy.UV9SWK/arahy.V9A7GH/arahy.XEJ3YL/arahy.XI4P0K	17
MF	GO:0001882	nucleoside binding	17/1865	446/29949	0.990973	0.999964	arahy.Tifrunner.gnm1.ann1.0G6L2R/arahy.Tifrunner.gnm1.ann1.0ZT7XZ/arahy.Tifrunner.gnm1.ann1.1N2067/arahy.Tifrunner.gnm1.ann1.27KESB/arahy.Tifrunner.gnm1.ann1.8U6WSJ/arahy.Tifrunner.gnm1.ann1.990N5Y/arahy.Tifrunner.gnm1.ann1.DY968D/arahy.Tifrunner.gnm1.ann1.EM8ZKT/arahy.Tifrunner.gnm1.ann1.G34P0I/arahy.Tifrunner.gnm1.ann1.HL4WI4/arahy.Tifrunner.gnm1.ann1.INBH69/arahy.Tifrunner.gnm1.ann1.MV8DP6/ara…	arahy.0G6L2R/arahy.0ZT7XZ/arahy.1N2067/arahy.27KESB/arahy.8U6WSJ/arahy.990N5Y/arahy.DY968D/arahy.EM8ZKT/arahy.G34P0I/arahy.HL4WI4/arahy.INBH69/arahy.MV8DP6/arahy.RYD0NS/arahy.UV9SWK/arahy.V9A7GH/arahy.XEJ3YL/arahy.XI4P0K	17
MF	GO:0060589	nucleoside-triphosphatase regulator activity	1/1865	74/29949	0.991468	0.999964	arahy.Tifrunner.gnm1.ann1.5QP4QH	arahy.5QP4QH	1
MF	GO:0016651	oxidoreductase activity, acting on NAD(P)H	2/1865	115/29949	0.994747	0.999964	arahy.Tifrunner.gnm1.ann1.6T6LBL/arahy.Tifrunner.gnm1.ann1.CP0U6E	arahy.6T6LBL/arahy.CP0U6E	2
MF	GO:0000988	transcription factor activity, protein binding	1/1865	82/29949	0.994906	0.999964	arahy.Tifrunner.gnm1.ann1.8SX3C7	arahy.8SX3C7	1
MF	GO:0016853	isomerase activity	7/1865	270/29949	0.998218	0.999964	arahy.Tifrunner.gnm1.ann1.425ZXH/arahy.Tifrunner.gnm1.ann1.D1YG1E/arahy.Tifrunner.gnm1.ann1.E8NAY1/arahy.Tifrunner.gnm1.ann1.T1A9DJ/arahy.Tifrunner.gnm1.ann1.V0SD9Z/arahy.Tifrunner.gnm1.ann1.Y9SFAF/novel.2171	arahy.425ZXH/arahy.D1YG1E/arahy.E8NAY1/arahy.T1A9DJ/arahy.V0SD9Z/arahy.Y9SFAF/-	7
MF	GO:0003690	double-stranded DNA binding	1/1865	105/29949	0.998844	0.999964	arahy.Tifrunner.gnm1.ann1.9FHV3M	arahy.9FHV3M	1
MF	GO:0004842	ubiquitin-protein transferase activity	1/1865	140/29949	0.999879	0.999964	arahy.Tifrunner.gnm1.ann1.3QR2KS	arahy.3QR2KS	1
MF	GO:0019787	ubiquitin-like protein transferase activity	1/1865	140/29949	0.999879	0.999964	arahy.Tifrunner.gnm1.ann1.3QR2KS	arahy.3QR2KS	1
MF	GO:0140101	catalytic activity, acting on a tRNA	2/1865	200/29949	0.999964	0.999964	arahy.Tifrunner.gnm1.ann1.S56SQA/arahy.Tifrunner.gnm1.ann1.YPLH9H	arahy.S56SQA/arahy.YPLH9H	2

## Sheet: response to biotic stimulus
gene_id	NR Description
arahy.7F1JQP	ABA-responsive protein ABR17 [Arachis ipaensis]
arahy.UE6XF8	E3 ubiquitin protein ligase DRIP2 isoform X1 [Arachis ipaensis]
arahy.KQ2U05	MLP-like protein 34 [Arachis duranensis]
arahy.LHLG35	MLP-like protein 34 [Arachis ipaensis]
arahy.BZG5F0	MLP-like protein 34 [Arachis ipaensis]
arahy.2BY84C	MLP-like protein 34 isoform X2 [Arachis duranensis]
arahy.GR2U56	MLP-like protein 423 [Arachis duranensis]
arahy.WD2ETH	MLP-like protein 423 [Arachis ipaensis]
arahy.NA6443	pathogenesis-related class 10 protein [Arachis hypogaea]
arahy.CVE390	pathogenesis-related protein 2 [Arachis duranensis]
arahy.DNS17T	pathogenesis-related protein 2 [Arachis ipaensis]
arahy.JU6U3Y	pathogenesis-related protein 2-like [Arachis duranensis]
arahy.4T2HBI	pathogenesis-related protein 2-like [Arachis duranensis]
arahy.H9TBH9	pathogenesis-related protein 2-like [Arachis ipaensis]
arahy.MD79KS	pathogenesis-related protein 2-like [Arachis ipaensis]
arahy.UT7DLW	pathogenesis-related protein 2-like [Arachis ipaensis]
arahy.3X96H9	pathogenesis-related protein 2-like [Arachis ipaensis]
arahy.EK7MW8	pathogenesis-related protein 2-like [Arachis ipaensis]
arahy.8M77KD	pathogenesis-related protein 2-like [Arachis ipaensis]
arahy.TQJ4QI	pathogenesis-related protein 2-like [Arachis ipaensis]
arahy.NJY7IU	pathogenesis-related protein PR-4 [Arachis duranensis]
arahy.QM6CI2	SEC1 family transport protein SLY1 [Arachis ipaensis]

## Sheet: defense response
gene_id	NR Description
arahy.7F1JQP	ABA-responsive protein ABR17 [Arachis ipaensis]
arahy.IS2QLD	defensin Ec-AMP-D2 [Arachis duranensis]
arahy.UE6XF8	E3 ubiquitin protein ligase DRIP2 isoform X1 [Arachis ipaensis]
arahy.FX71XI	MLO-like protein 10 [Arachis ipaensis]
arahy.3S7K56	MLO-like protein 4 [Arachis ipaensis]
arahy.CW3FX9	MLO-like protein 4 [Arachis ipaensis]
arahy.KQ2U05	MLP-like protein 34 [Arachis duranensis]
arahy.LHLG35	MLP-like protein 34 [Arachis ipaensis]
arahy.BZG5F0	MLP-like protein 34 [Arachis ipaensis]
arahy.2BY84C	MLP-like protein 34 isoform X2 [Arachis duranensis]
arahy.GR2U56	MLP-like protein 423 [Arachis duranensis]
arahy.WD2ETH	MLP-like protein 423 [Arachis ipaensis]
arahy.NA6443	pathogenesis-related class 10 protein [Arachis hypogaea]
arahy.CVE390	pathogenesis-related protein 2 [Arachis duranensis]
arahy.DNS17T	pathogenesis-related protein 2 [Arachis ipaensis]
arahy.JU6U3Y	pathogenesis-related protein 2-like [Arachis duranensis]
arahy.4T2HBI	pathogenesis-related protein 2-like [Arachis duranensis]
arahy.H9TBH9	pathogenesis-related protein 2-like [Arachis ipaensis]
arahy.MD79KS	pathogenesis-related protein 2-like [Arachis ipaensis]
arahy.UT7DLW	pathogenesis-related protein 2-like [Arachis ipaensis]
arahy.3X96H9	pathogenesis-related protein 2-like [Arachis ipaensis]
arahy.EK7MW8	pathogenesis-related protein 2-like [Arachis ipaensis]
arahy.8M77KD	pathogenesis-related protein 2-like [Arachis ipaensis]
arahy.TQJ4QI	pathogenesis-related protein 2-like [Arachis ipaensis]
arahy.NJY7IU	pathogenesis-related protein PR-4 [Arachis duranensis]
arahy.QM6CI2	SEC1 family transport protein SLY1 [Arachis ipaensis]

## Sheet: metal ion transport
gene_id	NR Description
arahy.E0TNI0	cation..H..+.. antiporter 15-like [Arachis duranensis]
arahy.RLCT0M	copper transport protein ATX1 [Arachis duranensis]
arahy.EE5UNB	copper transport protein ATX1 [Arachis ipaensis]
arahy.8T0CRQ	copper-transporting ATPase PAA1, putative [Medicago truncatula]
arahy.WMC6JT	heavy metal-associated isoprenylated plant protein 12-like isoform X2 [Arachis ipaensis]
arahy.HPB1RW	heavy metal-associated isoprenylated plant protein 3 [Arachis duranensis]
arahy.2R4GL5	heavy metal-associated isoprenylated plant protein 3 [Arachis duranensis]
arahy.Y2TIF7	heavy metal-associated isoprenylated plant protein 3 [Arachis ipaensis]
arahy.J3K1ST	heavy metal-associated isoprenylated plant protein 33 [Arachis ipaensis]
arahy.4A91W2	heavy metal-associated isoprenylated plant protein 34 [Arachis duranensis]
arahy.BTHT4S	heavy metal-associated isoprenylated plant protein 34 [Arachis ipaensis]
arahy.6766IL	heavy metal-associated isoprenylated plant protein 35 [Arachis duranensis]
arahy.BV7C2L	heavy metal-associated isoprenylated plant protein 36-like [Arachis ipaensis]
arahy.CX3L2Y	heavy metal-associated isoprenylated plant protein 36-like [Arachis ipaensis]
arahy.9FP97J	heavy metal-associated isoprenylated plant protein 3-like [Arachis ipaensis]
arahy.DV7T6I	heavy metal-associated isoprenylated plant protein 7 isoform X1 [Arachis ipaensis]
arahy.ZWX0IX	heavy metal-associated isoprenylated plant protein 9 [Arachis duranensis]
arahy.R3RT9K	heavy metal-associated isoprenylated plant protein 9 [Arachis duranensis]
arahy.2GZ3LH	K..+.. efflux antiporter 3, chloroplastic [Arachis duranensis]
arahy.HUBH2G	K..+.. efflux antiporter 3, chloroplastic [Arachis ipaensis]
arahy.GHW2P2	LOW QUALITY PROTEIN: dicarboxylate transporter 1, chloroplastic-like [Arachis ipaensis]
arahy.WP7YMH	magnesium transporter MRS2-I isoform X1 [Arachis ipaensis]
arahy.0M60B9	potassium transporter 5 [Arachis duranensis]
arahy.V4JBDW	potassium transporter 5 [Arachis duranensis]
arahy.SXXJ36	potassium transporter 5-like isoform X1 [Arachis duranensis]
novel.1917	potassium transporter 5-like isoform X1 [Arachis duranensis]
arahy.JH6WNL	probable magnesium transporter NIPA1 isoform X1 [Arachis duranensis]
arahy.Q8TRDX	probable magnesium transporter NIPA1 isoform X1 [Arachis ipaensis]
arahy.3E1BT5	probable magnesium transporter NIPA8 [Arachis ipaensis]
arahy.I2F35R	protein SODIUM POTASSIUM ROOT DEFECTIVE 3 [Arachis ipaensis]
arahy.IMK8G3	putative potassium transporter 12 isoform X1 [Arachis ipaensis]
arahy.89WS3K	uncharacterized protein LOC107467293 [Arachis duranensis]
arahy.N6V5UD	uncharacterized protein LOC107467293 [Arachis duranensis]
arahy.2FF2JF	zinc transporter 4, chloroplastic [Arachis duranensis]
