# Supplementary material for: Integrated Transcriptomics and Metabolomics Analysis Reveal Key Metabolism Pathways Contributing to Cold Tolerance in Peanut
Source: Front Plant Sci. 2021 Nov 24;12:752474. doi: 10.3389/fpls.2021.752474 (PMC8652294; doi:10.3389/fpls.2021.752474)
Supplement: Supplementary Table 11 — KEGG pathway enrichment analysis of cold tolerance genes. [file Table_11.XLSX]

## Sheet: KEGG enrichment analysis
KEGGID	Description	GeneRatio	BgRatio	pvalue	padj	geneID	geneName	keggID	Count
ko00940	Phenylpropanoid biosynthesis	45/1179	500/23977	7.44088e-05	0.0125446	arahy.Tifrunner.gnm1.ann1.0XM443/arahy.Tifrunner.gnm1.ann1.3M3KC8/arahy.Tifrunner.gnm1.ann1.46YMZL/arahy.Tifrunner.gnm1.ann1.4TV0N2/arahy.Tifrunner.gnm1.ann1.555M2B/arahy.Tifrunner.gnm1.ann1.5D9CQE/arahy.Tifrunner.gnm1.ann1.6Y4DBB/arahy.Tifrunner.gnm1.ann1.750QUI/arahy.Tifrunner.gnm1.ann1.7RJD9X/arahy.Tifrunner.gnm1.ann1.7YIN0X/arahy.Tifrunner.gnm1.ann1.8PPI9D/arahy.Tifrunner.gnm1.ann1.8Y4PDX/ara…	arahy.0XM443/arahy.3M3KC8/arahy.46YMZL/arahy.4TV0N2/arahy.555M2B/arahy.5D9CQE/arahy.6Y4DBB/arahy.750QUI/arahy.7RJD9X/arahy.7YIN0X/arahy.8PPI9D/arahy.8Y4PDX/arahy.95XPH7/arahy.9SP9NP/arahy.9YR5UX/arahy.A7SH93/arahy.AJ1Q9U/arahy.AXL13P/arahy.C70Y3X/arahy.EIHU0P/arahy.FIY7NK/arahy.GDSN7M/arahy.GM134S/arahy.IEIY3V/arahy.K9QGVV/arahy.MG688V/arahy.MX795F/arahy.ND3FHR/arahy.NTRM8G/arahy.PUMP6L/arahy.QGH…	ko:K05350/ko:K00430/ko:K09756/ko:K09756/ko:K13066/ko:K13066/ko:K01188/ko:K00430/ko:K05350/ko:K00430/ko:K00083/ko:K01188/ko:K01188/ko:K01188/ko:K13065/ko:K00430/ko:K09754/ko:K09754/ko:K00430/ko:K13065/ko:K01188/ko:K00430/ko:K13066/ko:K01188/ko:K00487/ko:K09755/ko:K00083/ko:K13065/ko:K05349/ko:K10775/ko:K00588/ko:K01188/ko:K00430/ko:K01904/ko:K01904/ko:K00083/ko:K13066/ko:K10775/ko:K01904/ko:K00430…	45
ko00591	Linoleic acid metabolism	11/1179	56/23977	7.51175e-05	0.0125446	arahy.Tifrunner.gnm1.ann1.9LG0C7/arahy.Tifrunner.gnm1.ann1.AIGQ5R/arahy.Tifrunner.gnm1.ann1.GC5CXU/arahy.Tifrunner.gnm1.ann1.KS8M6W/arahy.Tifrunner.gnm1.ann1.NDAY03/arahy.Tifrunner.gnm1.ann1.PG0L05/arahy.Tifrunner.gnm1.ann1.R0TYU9/arahy.Tifrunner.gnm1.ann1.UXKX2B/arahy.Tifrunner.gnm1.ann1.V9UCIZ/arahy.Tifrunner.gnm1.ann1.ZS7YSR/novel.1187	arahy.9LG0C7/arahy.AIGQ5R/arahy.GC5CXU/arahy.KS8M6W/arahy.NDAY03/arahy.PG0L05/arahy.R0TYU9/arahy.UXKX2B/arahy.V9UCIZ/arahy.ZS7YSR/-	ko:K15718/ko:K15718/ko:K15718/ko:K15718/ko:K15718/ko:K15718/ko:K00454/ko:K00454/ko:K15718/ko:K15718/ko:K15718	11
ko00945	Stilbenoid, diarylheptanoid and gingerol biosynthesis	8/1179	37/23977	0.000359744	0.0400515	arahy.Tifrunner.gnm1.ann1.9YR5UX/arahy.Tifrunner.gnm1.ann1.AJ1Q9U/arahy.Tifrunner.gnm1.ann1.AXL13P/arahy.Tifrunner.gnm1.ann1.EIHU0P/arahy.Tifrunner.gnm1.ann1.K9QGVV/arahy.Tifrunner.gnm1.ann1.ND3FHR/arahy.Tifrunner.gnm1.ann1.QGH881/novel.4093	arahy.9YR5UX/arahy.AJ1Q9U/arahy.AXL13P/arahy.EIHU0P/arahy.K9QGVV/arahy.ND3FHR/arahy.QGH881/-	ko:K13065/ko:K09754/ko:K09754/ko:K13065/ko:K00487/ko:K13065/ko:K00588/ko:K13065	8
ko00902	Monoterpenoid biosynthesis	8/1179	40/23977	0.000628753	0.0525009	arahy.Tifrunner.gnm1.ann1.20WV1M/arahy.Tifrunner.gnm1.ann1.2H46NI/arahy.Tifrunner.gnm1.ann1.GV0VBM/arahy.Tifrunner.gnm1.ann1.Q0W2B6/arahy.Tifrunner.gnm1.ann1.T6S6P4/arahy.Tifrunner.gnm1.ann1.TF28KF/arahy.Tifrunner.gnm1.ann1.W3EFV3/arahy.Tifrunner.gnm1.ann1.YWY61J	arahy.20WV1M/arahy.2H46NI/arahy.GV0VBM/arahy.Q0W2B6/arahy.T6S6P4/arahy.TF28KF/arahy.W3EFV3/arahy.YWY61J	ko:K15095/ko:K15095/ko:K15086/ko:K15086/ko:K15095/ko:K15095/ko:K15095/ko:K15086	8
ko00199	Cytochrome P450	18/1179	165/23977	0.00130879	0.0874271	arahy.Tifrunner.gnm1.ann1.27TAQT/arahy.Tifrunner.gnm1.ann1.3475Q7/arahy.Tifrunner.gnm1.ann1.66GL51/arahy.Tifrunner.gnm1.ann1.7AH9CA/arahy.Tifrunner.gnm1.ann1.9C0JE8/arahy.Tifrunner.gnm1.ann1.AJ1Q9U/arahy.Tifrunner.gnm1.ann1.AXL13P/arahy.Tifrunner.gnm1.ann1.CNM5E0/arahy.Tifrunner.gnm1.ann1.GS1HJ9/arahy.Tifrunner.gnm1.ann1.K9QGVV/arahy.Tifrunner.gnm1.ann1.L4Y0H8/arahy.Tifrunner.gnm1.ann1.LXP1WJ/ara…	arahy.27TAQT/arahy.3475Q7/arahy.66GL51/arahy.7AH9CA/arahy.9C0JE8/arahy.AJ1Q9U/arahy.AXL13P/arahy.CNM5E0/arahy.GS1HJ9/arahy.K9QGVV/arahy.L4Y0H8/arahy.LXP1WJ/arahy.M3F96W/arahy.MG688V/arahy.NWH0QG/arahy.SFE8AG/arahy.TMG43S/-	ko:K12640/ko:K09843/ko:K09588/ko:K12637/ko:K04123/ko:K09754/ko:K09754/ko:K00517/ko:K15401/ko:K00487/ko:K10528/ko:K09843/ko:K09588/ko:K09755/ko:K17961/ko:K13260/ko:K04122/ko:K15398	18
ko00564	Glycerophospholipid metabolism	26/1179	288/23977	0.00219696	0.106602	arahy.Tifrunner.gnm1.ann1.019LBF/arahy.Tifrunner.gnm1.ann1.0PNZ7T/arahy.Tifrunner.gnm1.ann1.19WSGG/arahy.Tifrunner.gnm1.ann1.4105RR/arahy.Tifrunner.gnm1.ann1.47243N/arahy.Tifrunner.gnm1.ann1.5U50HE/arahy.Tifrunner.gnm1.ann1.7PV95K/arahy.Tifrunner.gnm1.ann1.87HDGW/arahy.Tifrunner.gnm1.ann1.B7PNIQ/arahy.Tifrunner.gnm1.ann1.C6P1EN/arahy.Tifrunner.gnm1.ann1.CF4A0N/arahy.Tifrunner.gnm1.ann1.E110XT/ara…	arahy.019LBF/arahy.0PNZ7T/arahy.19WSGG/arahy.4105RR/arahy.47243N/arahy.5U50HE/arahy.7PV95K/arahy.87HDGW/arahy.B7PNIQ/arahy.C6P1EN/arahy.CF4A0N/arahy.E110XT/arahy.GAK0W0/arahy.HZZY15/arahy.IA9U5E/arahy.IRN6W6/arahy.JGYC2J/arahy.JJP1G0/arahy.JL8VMK/arahy.K79JM6/arahy.M6NE4G/arahy.U9VUYR/arahy.UD7LPN/-/-/-	ko:K01115/ko:K18696/ko:K01115/ko:K01613/ko:K00981/ko:K13508/ko:K01115/ko:K01115/ko:K01114/ko:K13508/ko:K13508/ko:K18696/ko:K01115/ko:K01115/ko:K13508/ko:K01126/ko:K18696/ko:K08744/ko:K01115/ko:K13508/ko:K18696/ko:K13508/ko:K01115/ko:K01517/ko:K13508/ko:K01517	26
ko00561	Glycerolipid metabolism	20/1179	201/23977	0.00223418	0.106602	arahy.Tifrunner.gnm1.ann1.1FY4ZR/arahy.Tifrunner.gnm1.ann1.3M3TNE/arahy.Tifrunner.gnm1.ann1.5U50HE/arahy.Tifrunner.gnm1.ann1.6ZS5B3/arahy.Tifrunner.gnm1.ann1.8D8LNX/arahy.Tifrunner.gnm1.ann1.BQ87IR/arahy.Tifrunner.gnm1.ann1.C6P1EN/arahy.Tifrunner.gnm1.ann1.CF4A0N/arahy.Tifrunner.gnm1.ann1.F78IM4/arahy.Tifrunner.gnm1.ann1.HAI9AH/arahy.Tifrunner.gnm1.ann1.IA9U5E/arahy.Tifrunner.gnm1.ann1.K79JM6/ara…	arahy.1FY4ZR/arahy.3M3TNE/arahy.5U50HE/arahy.6ZS5B3/arahy.8D8LNX/arahy.BQ87IR/arahy.C6P1EN/arahy.CF4A0N/arahy.F78IM4/arahy.HAI9AH/arahy.IA9U5E/arahy.K79JM6/arahy.L6AUEE/arahy.P5XJ25/arahy.U9VUYR/arahy.W2MY31/arahy.XD58IC/arahy.Y15IL6/arahy.YIK7D0/-	ko:K15918/ko:K00128/ko:K13508/ko:K00128/ko:K00128/ko:K09480/ko:K13508/ko:K13508/ko:K00679/ko:K03715/ko:K13508/ko:K13508/ko:K06119/ko:K00128/ko:K13508/ko:K00128/ko:K14085/ko:K00011/ko:K06119/ko:K13508	20
ko00750	Vitamin B6 metabolism	6/1179	30/23977	0.00299885	0.119803	arahy.Tifrunner.gnm1.ann1.2FHK03/arahy.Tifrunner.gnm1.ann1.6374NN/arahy.Tifrunner.gnm1.ann1.6PF3XA/arahy.Tifrunner.gnm1.ann1.8G77UE/arahy.Tifrunner.gnm1.ann1.9U2L6D/arahy.Tifrunner.gnm1.ann1.K5MJK0	arahy.2FHK03/arahy.6374NN/arahy.6PF3XA/arahy.8G77UE/arahy.9U2L6D/arahy.K5MJK0	ko:K01733/ko:K13248/ko:K01733/ko:K05275/ko:K08681/ko:K13248	6
ko04727	GABAergic synapse	11/1179	86/23977	0.00322822	0.119803	arahy.Tifrunner.gnm1.ann1.0KDC5W/arahy.Tifrunner.gnm1.ann1.36H6QC/arahy.Tifrunner.gnm1.ann1.4QQ966/arahy.Tifrunner.gnm1.ann1.5FG7TI/arahy.Tifrunner.gnm1.ann1.5Q7SRA/arahy.Tifrunner.gnm1.ann1.7SV8ZX/arahy.Tifrunner.gnm1.ann1.9178ZA/arahy.Tifrunner.gnm1.ann1.HA9E1Y/arahy.Tifrunner.gnm1.ann1.IDQ1YW/arahy.Tifrunner.gnm1.ann1.KU2JHS/arahy.Tifrunner.gnm1.ann1.TD4UZM	arahy.0KDC5W/arahy.36H6QC/arahy.4QQ966/arahy.5FG7TI/arahy.5Q7SRA/arahy.7SV8ZX/arahy.9178ZA/arahy.HA9E1Y/arahy.IDQ1YW/arahy.KU2JHS/arahy.TD4UZM	ko:K01915/ko:K15015/ko:K01580/ko:K14207/ko:K14207/ko:K15015/ko:K15015/ko:K01915/ko:K08341/ko:K15015/ko:K15015	11
ko99996	General function prediction only	5/1179	22/23977	0.00372453	0.124399	arahy.Tifrunner.gnm1.ann1.C9Y7N1/arahy.Tifrunner.gnm1.ann1.L0YNNV/arahy.Tifrunner.gnm1.ann1.V61LZZ/arahy.Tifrunner.gnm1.ann1.YWP64R/arahy.Tifrunner.gnm1.ann1.Z7PGHH	arahy.C9Y7N1/arahy.L0YNNV/arahy.V61LZZ/arahy.YWP64R/arahy.Z7PGHH	ko:K09015/ko:K07025/ko:K07025/ko:K07025/ko:K07025	5
ko05033	Nicotine addiction	5/1179	26/23977	0.00790692	0.240083	arahy.Tifrunner.gnm1.ann1.36H6QC/arahy.Tifrunner.gnm1.ann1.7SV8ZX/arahy.Tifrunner.gnm1.ann1.9178ZA/arahy.Tifrunner.gnm1.ann1.KU2JHS/arahy.Tifrunner.gnm1.ann1.TD4UZM	arahy.36H6QC/arahy.7SV8ZX/arahy.9178ZA/arahy.KU2JHS/arahy.TD4UZM	ko:K15015/ko:K15015/ko:K15015/ko:K15015/ko:K15015	5
ko00941	Flavonoid biosynthesis	14/1179	142/23977	0.010324	0.287351	arahy.Tifrunner.gnm1.ann1.425ZXH/arahy.Tifrunner.gnm1.ann1.4WXU8P/arahy.Tifrunner.gnm1.ann1.79B99S/arahy.Tifrunner.gnm1.ann1.9YR5UX/arahy.Tifrunner.gnm1.ann1.AJ1Q9U/arahy.Tifrunner.gnm1.ann1.AXL13P/arahy.Tifrunner.gnm1.ann1.EIHU0P/arahy.Tifrunner.gnm1.ann1.F4M9UE/arahy.Tifrunner.gnm1.ann1.HE8J5U/arahy.Tifrunner.gnm1.ann1.K9QGVV/arahy.Tifrunner.gnm1.ann1.ND3FHR/arahy.Tifrunner.gnm1.ann1.QGH881/ara…	arahy.425ZXH/arahy.4WXU8P/arahy.79B99S/arahy.9YR5UX/arahy.AJ1Q9U/arahy.AXL13P/arahy.EIHU0P/arahy.F4M9UE/arahy.HE8J5U/arahy.K9QGVV/arahy.ND3FHR/arahy.QGH881/arahy.Z2RDVM/-	ko:K01859/ko:K05278/ko:K00475/ko:K13065/ko:K09754/ko:K09754/ko:K13065/ko:K00660/ko:K00475/ko:K00487/ko:K13065/ko:K00588/ko:K00660/ko:K13065	14
ko00460	Cyanoamino acid metabolism	19/1179	220/23977	0.0125826	0.290932	arahy.Tifrunner.gnm1.ann1.0XM443/arahy.Tifrunner.gnm1.ann1.369VWG/arahy.Tifrunner.gnm1.ann1.6Y4DBB/arahy.Tifrunner.gnm1.ann1.7RJD9X/arahy.Tifrunner.gnm1.ann1.8322VV/arahy.Tifrunner.gnm1.ann1.8Y4PDX/arahy.Tifrunner.gnm1.ann1.95XPH7/arahy.Tifrunner.gnm1.ann1.9SP9NP/arahy.Tifrunner.gnm1.ann1.FIY7NK/arahy.Tifrunner.gnm1.ann1.HK9TK1/arahy.Tifrunner.gnm1.ann1.IEIY3V/arahy.Tifrunner.gnm1.ann1.MH7BQR/ara…	arahy.0XM443/arahy.369VWG/arahy.6Y4DBB/arahy.7RJD9X/arahy.8322VV/arahy.8Y4PDX/arahy.95XPH7/arahy.9SP9NP/arahy.FIY7NK/arahy.HK9TK1/arahy.IEIY3V/arahy.MH7BQR/arahy.NTRM8G/arahy.QHJA26/arahy.QQMN09/arahy.Y7IGXD/arahy.ZLL7AW/arahy.ZRSS3A/-	ko:K05350/ko:K13051/ko:K01188/ko:K05350/ko:K00600/ko:K01188/ko:K01188/ko:K01188/ko:K01188/ko:K00600/ko:K01188/ko:K13034/ko:K05349/ko:K13034/ko:K01188/ko:K05350/ko:K01188/ko:K01188/ko:K00600	19
ko00625	Chloroalkane and chloroalkene degradation	9/1179	78/23977	0.0141667	0.290932	arahy.Tifrunner.gnm1.ann1.3M3TNE/arahy.Tifrunner.gnm1.ann1.6ZS5B3/arahy.Tifrunner.gnm1.ann1.8D8LNX/arahy.Tifrunner.gnm1.ann1.91HE6A/arahy.Tifrunner.gnm1.ann1.ES6X43/arahy.Tifrunner.gnm1.ann1.G06SMY/arahy.Tifrunner.gnm1.ann1.IYU75L/arahy.Tifrunner.gnm1.ann1.P5XJ25/arahy.Tifrunner.gnm1.ann1.W2MY31	arahy.3M3TNE/arahy.6ZS5B3/arahy.8D8LNX/arahy.91HE6A/arahy.ES6X43/arahy.G06SMY/arahy.IYU75L/arahy.P5XJ25/arahy.W2MY31	ko:K00128/ko:K00128/ko:K00128/ko:K00121/ko:K00121/ko:K00121/ko:K00121/ko:K00128/ko:K00128	9
ko04974	Protein digestion and absorption	5/1179	30/23977	0.014572	0.290932	arahy.Tifrunner.gnm1.ann1.5FG7TI/arahy.Tifrunner.gnm1.ann1.5Q7SRA/arahy.Tifrunner.gnm1.ann1.N09E78/arahy.Tifrunner.gnm1.ann1.WE7PDB/arahy.Tifrunner.gnm1.ann1.XJ8JS0	arahy.5FG7TI/arahy.5Q7SRA/arahy.N09E78/arahy.WE7PDB/arahy.XJ8JS0	ko:K14207/ko:K14207/ko:K01285/ko:K01285/ko:K01285	5
ko04614	Renin-angiotensin system	4/1179	20/23977	0.0149902	0.290932	arahy.Tifrunner.gnm1.ann1.JK7EPH/arahy.Tifrunner.gnm1.ann1.N09E78/arahy.Tifrunner.gnm1.ann1.WE7PDB/arahy.Tifrunner.gnm1.ann1.XJ8JS0	arahy.JK7EPH/arahy.N09E78/arahy.WE7PDB/arahy.XJ8JS0	ko:K01322/ko:K01285/ko:K01285/ko:K01285	4
ko00904	Diterpenoid biosynthesis	9/1179	80/23977	0.0165255	0.290932	arahy.Tifrunner.gnm1.ann1.1SCL5Q/arahy.Tifrunner.gnm1.ann1.9C0JE8/arahy.Tifrunner.gnm1.ann1.F7AUT2/arahy.Tifrunner.gnm1.ann1.FH4MAJ/arahy.Tifrunner.gnm1.ann1.NWH0QG/arahy.Tifrunner.gnm1.ann1.QH4I6C/arahy.Tifrunner.gnm1.ann1.QV02Z8/arahy.Tifrunner.gnm1.ann1.TMG43S/arahy.Tifrunner.gnm1.ann1.W5CHUK	arahy.1SCL5Q/arahy.9C0JE8/arahy.F7AUT2/arahy.FH4MAJ/arahy.NWH0QG/arahy.QH4I6C/arahy.QV02Z8/arahy.TMG43S/arahy.W5CHUK	ko:K04125/ko:K04123/ko:K05282/ko:K04125/ko:K17961/ko:K04125/ko:K05282/ko:K04122/ko:K04125	9
ko00903	Limonene and pinene degradation	5/1179	31/23977	0.0166885	0.290932	arahy.Tifrunner.gnm1.ann1.3M3TNE/arahy.Tifrunner.gnm1.ann1.6ZS5B3/arahy.Tifrunner.gnm1.ann1.8D8LNX/arahy.Tifrunner.gnm1.ann1.P5XJ25/arahy.Tifrunner.gnm1.ann1.W2MY31	arahy.3M3TNE/arahy.6ZS5B3/arahy.8D8LNX/arahy.P5XJ25/arahy.W2MY31	ko:K00128/ko:K00128/ko:K00128/ko:K00128/ko:K00128	5
ko00981	Insect hormone biosynthesis	5/1179	31/23977	0.0166885	0.290932	arahy.Tifrunner.gnm1.ann1.3M3TNE/arahy.Tifrunner.gnm1.ann1.6ZS5B3/arahy.Tifrunner.gnm1.ann1.8D8LNX/arahy.Tifrunner.gnm1.ann1.P5XJ25/arahy.Tifrunner.gnm1.ann1.W2MY31	arahy.3M3TNE/arahy.6ZS5B3/arahy.8D8LNX/arahy.P5XJ25/arahy.W2MY31	ko:K00128/ko:K00128/ko:K00128/ko:K00128/ko:K00128	5
ko05032	Morphine addiction	5/1179	32/23977	0.0189995	0.290932	arahy.Tifrunner.gnm1.ann1.36H6QC/arahy.Tifrunner.gnm1.ann1.7SV8ZX/arahy.Tifrunner.gnm1.ann1.9178ZA/arahy.Tifrunner.gnm1.ann1.KU2JHS/arahy.Tifrunner.gnm1.ann1.TD4UZM	arahy.36H6QC/arahy.7SV8ZX/arahy.9178ZA/arahy.KU2JHS/arahy.TD4UZM	ko:K15015/ko:K15015/ko:K15015/ko:K15015/ko:K15015	5
ko04912	GnRH signaling pathway	10/1179	96/23977	0.0195705	0.290932	arahy.Tifrunner.gnm1.ann1.019LBF/arahy.Tifrunner.gnm1.ann1.19WSGG/arahy.Tifrunner.gnm1.ann1.21R0E2/arahy.Tifrunner.gnm1.ann1.7PV95K/arahy.Tifrunner.gnm1.ann1.87HDGW/arahy.Tifrunner.gnm1.ann1.GAK0W0/arahy.Tifrunner.gnm1.ann1.HZZY15/arahy.Tifrunner.gnm1.ann1.JL8VMK/arahy.Tifrunner.gnm1.ann1.M7A5MM/arahy.Tifrunner.gnm1.ann1.UD7LPN	arahy.019LBF/arahy.19WSGG/arahy.21R0E2/arahy.7PV95K/arahy.87HDGW/arahy.GAK0W0/arahy.HZZY15/arahy.JL8VMK/arahy.M7A5MM/arahy.UD7LPN	ko:K01115/ko:K01115/ko:K04515/ko:K01115/ko:K01115/ko:K01115/ko:K01115/ko:K01115/ko:K04515/ko:K01115	10
ko00430	Taurine and hypotaurine metabolism	6/1179	44/23977	0.0199364	0.290932	arahy.Tifrunner.gnm1.ann1.27MJ8C/arahy.Tifrunner.gnm1.ann1.4QQ966/arahy.Tifrunner.gnm1.ann1.62QAW3/arahy.Tifrunner.gnm1.ann1.H82Y5K/arahy.Tifrunner.gnm1.ann1.LXAL56/novel.214	arahy.27MJ8C/arahy.4QQ966/arahy.62QAW3/arahy.H82Y5K/arahy.LXAL56/-	ko:K10712/ko:K01580/ko:K10712/ko:K10712/ko:K10712/ko:K10712	6
ko04724	Glutamatergic synapse	12/1179	125/23977	0.0202927	0.290932	arahy.Tifrunner.gnm1.ann1.019LBF/arahy.Tifrunner.gnm1.ann1.0KDC5W/arahy.Tifrunner.gnm1.ann1.19WSGG/arahy.Tifrunner.gnm1.ann1.5FG7TI/arahy.Tifrunner.gnm1.ann1.5Q7SRA/arahy.Tifrunner.gnm1.ann1.7PV95K/arahy.Tifrunner.gnm1.ann1.87HDGW/arahy.Tifrunner.gnm1.ann1.GAK0W0/arahy.Tifrunner.gnm1.ann1.HA9E1Y/arahy.Tifrunner.gnm1.ann1.HZZY15/arahy.Tifrunner.gnm1.ann1.JL8VMK/arahy.Tifrunner.gnm1.ann1.UD7LPN	arahy.019LBF/arahy.0KDC5W/arahy.19WSGG/arahy.5FG7TI/arahy.5Q7SRA/arahy.7PV95K/arahy.87HDGW/arahy.GAK0W0/arahy.HA9E1Y/arahy.HZZY15/arahy.JL8VMK/arahy.UD7LPN	ko:K01115/ko:K01915/ko:K01115/ko:K14207/ko:K14207/ko:K01115/ko:K01115/ko:K01115/ko:K01915/ko:K01115/ko:K01115/ko:K01115	12
ko05204	Chemical carcinogenesis	15/1179	172/23977	0.0228263	0.290932	arahy.Tifrunner.gnm1.ann1.3V8BTX/arahy.Tifrunner.gnm1.ann1.5AH4BP/arahy.Tifrunner.gnm1.ann1.91HE6A/arahy.Tifrunner.gnm1.ann1.96WFPN/arahy.Tifrunner.gnm1.ann1.BS9BXS/arahy.Tifrunner.gnm1.ann1.CR3DPP/arahy.Tifrunner.gnm1.ann1.ES6X43/arahy.Tifrunner.gnm1.ann1.G06SMY/arahy.Tifrunner.gnm1.ann1.G3R5KE/arahy.Tifrunner.gnm1.ann1.HDLM03/arahy.Tifrunner.gnm1.ann1.IYU75L/arahy.Tifrunner.gnm1.ann1.J9K9L3/ara…	arahy.3V8BTX/arahy.5AH4BP/arahy.91HE6A/arahy.96WFPN/arahy.BS9BXS/arahy.CR3DPP/arahy.ES6X43/arahy.G06SMY/arahy.G3R5KE/arahy.HDLM03/arahy.IYU75L/arahy.J9K9L3/arahy.NPF4WZ/arahy.R8YQMP/arahy.T8CK68	ko:K00799/ko:K00799/ko:K00121/ko:K00799/ko:K00799/ko:K00799/ko:K00121/ko:K00121/ko:K00799/ko:K00799/ko:K00121/ko:K00799/ko:K00799/ko:K00799/ko:K00799	15
ko00960	Tropane, piperidine and pyridine alkaloid biosynthesis	8/1179	71/23977	0.0229185	0.290932	arahy.Tifrunner.gnm1.ann1.17PIEW/arahy.Tifrunner.gnm1.ann1.8A1TPW/arahy.Tifrunner.gnm1.ann1.8DR635/arahy.Tifrunner.gnm1.ann1.CHRI9U/arahy.Tifrunner.gnm1.ann1.EMWD5T/arahy.Tifrunner.gnm1.ann1.RRG4JE/arahy.Tifrunner.gnm1.ann1.SX68AT/arahy.Tifrunner.gnm1.ann1.WS32QH	arahy.17PIEW/arahy.8A1TPW/arahy.8DR635/arahy.CHRI9U/arahy.EMWD5T/arahy.RRG4JE/arahy.SX68AT/arahy.WS32QH	ko:K08081/ko:K15849/ko:K00276/ko:K08081/ko:K00276/ko:K15849/ko:K15849/ko:K00276	8
ko00710	Carbon fixation in photosynthetic organisms	20/1179	251/23977	0.0235571	0.290932	arahy.Tifrunner.gnm1.ann1.09V7NE/arahy.Tifrunner.gnm1.ann1.1WBZ5F/arahy.Tifrunner.gnm1.ann1.3YC2HT/arahy.Tifrunner.gnm1.ann1.5PB5TU/arahy.Tifrunner.gnm1.ann1.7GR9X4/arahy.Tifrunner.gnm1.ann1.8F004F/arahy.Tifrunner.gnm1.ann1.979X0J/arahy.Tifrunner.gnm1.ann1.99IIFJ/arahy.Tifrunner.gnm1.ann1.A9D2UJ/arahy.Tifrunner.gnm1.ann1.DT0NNH/arahy.Tifrunner.gnm1.ann1.EMU47I/arahy.Tifrunner.gnm1.ann1.FK49XX/ara…	arahy.09V7NE/arahy.1WBZ5F/arahy.3YC2HT/arahy.5PB5TU/arahy.7GR9X4/arahy.8F004F/arahy.979X0J/arahy.99IIFJ/arahy.A9D2UJ/arahy.DT0NNH/arahy.EMU47I/arahy.FK49XX/arahy.Q65WP5/arahy.QHP0ED/arahy.THTJ31/arahy.VIF38V/arahy.YH7XEC/-/-/-	ko:K01595/ko:K00051/ko:K01595/ko:K00026/ko:K01595/ko:K00615/ko:K01610/ko:K01601/ko:K00029/ko:K01610/ko:K03841/ko:K01623/ko:K00028/ko:K00134/ko:K00028/ko:K03841/ko:K00134/ko:K01807/ko:K00029/ko:K00028	20
ko00999	Biosynthesis of secondary metabolites - unclassified	6/1179	46/23977	0.0243658	0.290932	arahy.Tifrunner.gnm1.ann1.K9QGVV/arahy.Tifrunner.gnm1.ann1.QGH881/arahy.Tifrunner.gnm1.ann1.SRT95Q/arahy.Tifrunner.gnm1.ann1.ST1ALI/arahy.Tifrunner.gnm1.ann1.VGN2GE/arahy.Tifrunner.gnm1.ann1.Y23DM6	arahy.K9QGVV/arahy.QGH881/arahy.SRT95Q/arahy.ST1ALI/arahy.VGN2GE/arahy.Y23DM6	ko:K00487/ko:K00588/ko:K01904/ko:K01904/ko:K01904/ko:K01904	6
ko00905	Brassinosteroid biosynthesis	4/1179	23/23977	0.0243895	0.290932	arahy.Tifrunner.gnm1.ann1.27TAQT/arahy.Tifrunner.gnm1.ann1.66GL51/arahy.Tifrunner.gnm1.ann1.7AH9CA/arahy.Tifrunner.gnm1.ann1.M3F96W	arahy.27TAQT/arahy.66GL51/arahy.7AH9CA/arahy.M3F96W	ko:K12640/ko:K09588/ko:K12637/ko:K09588	4
ko04721	Synaptic vesicle cycle	14/1179	159/23977	0.025327	0.291697	arahy.Tifrunner.gnm1.ann1.36H6QC/arahy.Tifrunner.gnm1.ann1.7SV8ZX/arahy.Tifrunner.gnm1.ann1.9178ZA/arahy.Tifrunner.gnm1.ann1.AM2AK0/arahy.Tifrunner.gnm1.ann1.HMN99B/arahy.Tifrunner.gnm1.ann1.J5SZ1I/arahy.Tifrunner.gnm1.ann1.K4VY4I/arahy.Tifrunner.gnm1.ann1.KU2JHS/arahy.Tifrunner.gnm1.ann1.NX6A0A/arahy.Tifrunner.gnm1.ann1.P458TM/arahy.Tifrunner.gnm1.ann1.QRYW66/arahy.Tifrunner.gnm1.ann1.REKD2E/ara…	arahy.36H6QC/arahy.7SV8ZX/arahy.9178ZA/arahy.AM2AK0/arahy.HMN99B/arahy.J5SZ1I/arahy.K4VY4I/arahy.KU2JHS/arahy.NX6A0A/arahy.P458TM/arahy.QRYW66/arahy.REKD2E/arahy.S1DZ03/arahy.TD4UZM	ko:K15015/ko:K15015/ko:K15015/ko:K04646/ko:K02154/ko:K08486/ko:K08486/ko:K15015/ko:K08486/ko:K02147/ko:K02154/ko:K04646/ko:K08486/ko:K15015	14
ko00565	Ether lipid metabolism	9/1179	91/23977	0.0348331	0.351169	arahy.Tifrunner.gnm1.ann1.019LBF/arahy.Tifrunner.gnm1.ann1.19WSGG/arahy.Tifrunner.gnm1.ann1.7PV95K/arahy.Tifrunner.gnm1.ann1.87HDGW/arahy.Tifrunner.gnm1.ann1.B7PNIQ/arahy.Tifrunner.gnm1.ann1.GAK0W0/arahy.Tifrunner.gnm1.ann1.HZZY15/arahy.Tifrunner.gnm1.ann1.JL8VMK/arahy.Tifrunner.gnm1.ann1.UD7LPN	arahy.019LBF/arahy.19WSGG/arahy.7PV95K/arahy.87HDGW/arahy.B7PNIQ/arahy.GAK0W0/arahy.HZZY15/arahy.JL8VMK/arahy.UD7LPN	ko:K01115/ko:K01115/ko:K01115/ko:K01115/ko:K01114/ko:K01115/ko:K01115/ko:K01115/ko:K01115	9
ko00620	Pyruvate metabolism	26/1179	362/23977	0.0350591	0.351169	arahy.Tifrunner.gnm1.ann1.09V7NE/arahy.Tifrunner.gnm1.ann1.1WBZ5F/arahy.Tifrunner.gnm1.ann1.2KT39E/arahy.Tifrunner.gnm1.ann1.3M3TNE/arahy.Tifrunner.gnm1.ann1.3VL916/arahy.Tifrunner.gnm1.ann1.3YC2HT/arahy.Tifrunner.gnm1.ann1.5G087V/arahy.Tifrunner.gnm1.ann1.5PB5TU/arahy.Tifrunner.gnm1.ann1.6ZS5B3/arahy.Tifrunner.gnm1.ann1.7GR9X4/arahy.Tifrunner.gnm1.ann1.8D8LNX/arahy.Tifrunner.gnm1.ann1.979X0J/ara…	arahy.09V7NE/arahy.1WBZ5F/arahy.2KT39E/arahy.3M3TNE/arahy.3VL916/arahy.3YC2HT/arahy.5G087V/arahy.5PB5TU/arahy.6ZS5B3/arahy.7GR9X4/arahy.8D8LNX/arahy.979X0J/arahy.A9D2UJ/arahy.BWH72M/arahy.DT0NNH/arahy.HI4HR4/arahy.I4THJE/arahy.P5XJ25/arahy.Q65WP5/arahy.THTJ31/arahy.W2MY31/arahy.XD58IC/-/-/-/-	ko:K01595/ko:K00051/ko:K00873/ko:K00128/ko:K00161/ko:K01595/ko:K00016/ko:K00026/ko:K00128/ko:K01595/ko:K00128/ko:K01610/ko:K00029/ko:K18881/ko:K01610/ko:K00873/ko:K00161/ko:K00128/ko:K00028/ko:K00028/ko:K00128/ko:K14085/ko:K18881/ko:K00029/ko:K18881/ko:K00028	26
ko00950	Isoquinoline alkaloid biosynthesis	8/1179	77/23977	0.0351579	0.351169	arahy.Tifrunner.gnm1.ann1.8A1TPW/arahy.Tifrunner.gnm1.ann1.8DR635/arahy.Tifrunner.gnm1.ann1.EMWD5T/arahy.Tifrunner.gnm1.ann1.RRG4JE/arahy.Tifrunner.gnm1.ann1.SX68AT/arahy.Tifrunner.gnm1.ann1.WS32QH/arahy.Tifrunner.gnm1.ann1.Y5HWJY/novel.3225	arahy.8A1TPW/arahy.8DR635/arahy.EMWD5T/arahy.RRG4JE/arahy.SX68AT/arahy.WS32QH/arahy.Y5HWJY/-	ko:K15849/ko:K00276/ko:K00276/ko:K15849/ko:K15849/ko:K00276/ko:K00422/ko:K00422	8
ko00982	Drug metabolism - cytochrome P450	16/1179	198/23977	0.0356078	0.351169	arahy.Tifrunner.gnm1.ann1.3V8BTX/arahy.Tifrunner.gnm1.ann1.5AH4BP/arahy.Tifrunner.gnm1.ann1.91HE6A/arahy.Tifrunner.gnm1.ann1.96WFPN/arahy.Tifrunner.gnm1.ann1.BS9BXS/arahy.Tifrunner.gnm1.ann1.CR3DPP/arahy.Tifrunner.gnm1.ann1.ES6X43/arahy.Tifrunner.gnm1.ann1.G06SMY/arahy.Tifrunner.gnm1.ann1.G3R5KE/arahy.Tifrunner.gnm1.ann1.HDLM03/arahy.Tifrunner.gnm1.ann1.IYU75L/arahy.Tifrunner.gnm1.ann1.J9K9L3/ara…	arahy.3V8BTX/arahy.5AH4BP/arahy.91HE6A/arahy.96WFPN/arahy.BS9BXS/arahy.CR3DPP/arahy.ES6X43/arahy.G06SMY/arahy.G3R5KE/arahy.HDLM03/arahy.IYU75L/arahy.J9K9L3/arahy.NPF4WZ/arahy.R8YQMP/arahy.S8MNPV/arahy.T8CK68	ko:K00799/ko:K00799/ko:K00121/ko:K00799/ko:K00799/ko:K00799/ko:K00121/ko:K00121/ko:K00799/ko:K00799/ko:K00121/ko:K00799/ko:K00799/ko:K00799/ko:K00485/ko:K00799	16
ko01004	Lipid biosynthesis proteins	19/1179	247/23977	0.0365136	0.351169	arahy.Tifrunner.gnm1.ann1.39SMC6/arahy.Tifrunner.gnm1.ann1.5IXZ6F/arahy.Tifrunner.gnm1.ann1.5U50HE/arahy.Tifrunner.gnm1.ann1.722ASC/arahy.Tifrunner.gnm1.ann1.74QZJ8/arahy.Tifrunner.gnm1.ann1.8TPQ4A/arahy.Tifrunner.gnm1.ann1.C6P1EN/arahy.Tifrunner.gnm1.ann1.CF4A0N/arahy.Tifrunner.gnm1.ann1.H654N0/arahy.Tifrunner.gnm1.ann1.IA9U5E/arahy.Tifrunner.gnm1.ann1.K3W3ZZ/arahy.Tifrunner.gnm1.ann1.K79JM6/ara…	arahy.39SMC6/arahy.5IXZ6F/arahy.5U50HE/arahy.722ASC/arahy.74QZJ8/arahy.8TPQ4A/arahy.C6P1EN/arahy.CF4A0N/arahy.H654N0/arahy.IA9U5E/arahy.K3W3ZZ/arahy.K79JM6/arahy.ND3SKJ/arahy.S8KTUY/arahy.U9VUYR/arahy.V17G3V/arahy.VLF0GV/arahy.WLZ7Z3/-	ko:K09458/ko:K04712/ko:K13508/ko:K10257/ko:K01068/ko:K10256/ko:K13508/ko:K13508/ko:K03921/ko:K13508/ko:K00507/ko:K13508/ko:K00507/ko:K00059/ko:K13508/ko:K01074/ko:K00059/ko:K10257/ko:K13508	19
ko00500	Starch and sucrose metabolism	30/1179	432/23977	0.0368758	0.351169	arahy.Tifrunner.gnm1.ann1.03VRI3/arahy.Tifrunner.gnm1.ann1.0RR02G/arahy.Tifrunner.gnm1.ann1.0XM443/arahy.Tifrunner.gnm1.ann1.18JCSN/arahy.Tifrunner.gnm1.ann1.34GL3D/arahy.Tifrunner.gnm1.ann1.4XS3SM/arahy.Tifrunner.gnm1.ann1.5YP9G9/arahy.Tifrunner.gnm1.ann1.6Y4DBB/arahy.Tifrunner.gnm1.ann1.7NA3QC/arahy.Tifrunner.gnm1.ann1.7RJD9X/arahy.Tifrunner.gnm1.ann1.8Y4PDX/arahy.Tifrunner.gnm1.ann1.95XPH7/ara…	arahy.03VRI3/arahy.0RR02G/arahy.0XM443/arahy.18JCSN/arahy.34GL3D/arahy.4XS3SM/arahy.5YP9G9/arahy.6Y4DBB/arahy.7NA3QC/arahy.7RJD9X/arahy.8Y4PDX/arahy.95XPH7/arahy.9SP9NP/arahy.A0DAR9/arahy.CK7SVG/arahy.E80PU7/arahy.FIY7NK/arahy.FTDL1P/arahy.IEIY3V/arahy.LC98AP/arahy.NQP1ZX/arahy.NTRM8G/arahy.QQMN09/arahy.V374FJ/arahy.Y6KNH1/arahy.Y7IGXD/arahy.YQ4PGW/arahy.ZINR5T/arahy.ZLL7AW/arahy.ZRSS3A	ko:K00844/ko:K01179/ko:K05350/ko:K00695/ko:K01177/ko:K01179/ko:K01194/ko:K01188/ko:K00700/ko:K05350/ko:K01188/ko:K01188/ko:K01188/ko:K16055/ko:K01087/ko:K00847/ko:K01188/ko:K16055/ko:K01188/ko:K00695/ko:K00700/ko:K05349/ko:K01188/ko:K00975/ko:K00847/ko:K05350/ko:K00847/ko:K01176/ko:K01188/ko:K01188	30
ko05418	Fluid shear stress and atherosclerosis	23/1179	315/23977	0.0387852	0.351169	arahy.Tifrunner.gnm1.ann1.3V8BTX/arahy.Tifrunner.gnm1.ann1.5AH4BP/arahy.Tifrunner.gnm1.ann1.7ZYB2E/arahy.Tifrunner.gnm1.ann1.96WFPN/arahy.Tifrunner.gnm1.ann1.BDFQ12/arahy.Tifrunner.gnm1.ann1.BS9BXS/arahy.Tifrunner.gnm1.ann1.CR3DPP/arahy.Tifrunner.gnm1.ann1.CT9XRW/arahy.Tifrunner.gnm1.ann1.G3R5KE/arahy.Tifrunner.gnm1.ann1.HDLM03/arahy.Tifrunner.gnm1.ann1.HIWA31/arahy.Tifrunner.gnm1.ann1.I0I8XZ/ara…	arahy.3V8BTX/arahy.5AH4BP/arahy.7ZYB2E/arahy.96WFPN/arahy.BDFQ12/arahy.BS9BXS/arahy.CR3DPP/arahy.CT9XRW/arahy.G3R5KE/arahy.HDLM03/arahy.HIWA31/arahy.I0I8XZ/arahy.I9LWH3/arahy.J9K9L3/arahy.MD6CKA/arahy.MN6YJ9/arahy.NPF4WZ/arahy.P0ATXC/arahy.R8YQMP/arahy.T8CK68/arahy.YQD386/-/-	ko:K00799/ko:K00799/ko:K03671/ko:K00799/ko:K04079/ko:K00799/ko:K00799/ko:K03671/ko:K00799/ko:K00799/ko:K07198/ko:K03671/ko:K04079/ko:K00799/ko:K03671/ko:K04392/ko:K00799/ko:K03671/ko:K00799/ko:K00799/ko:K03671/ko:K07198/ko:K07198	23
ko00053	Ascorbate and aldarate metabolism	13/1179	153/23977	0.0389019	0.351169	arahy.Tifrunner.gnm1.ann1.3M3TNE/arahy.Tifrunner.gnm1.ann1.5D1G3K/arahy.Tifrunner.gnm1.ann1.6E02AJ/arahy.Tifrunner.gnm1.ann1.6ZS5B3/arahy.Tifrunner.gnm1.ann1.8D8LNX/arahy.Tifrunner.gnm1.ann1.AE3ZZG/arahy.Tifrunner.gnm1.ann1.ELH53L/arahy.Tifrunner.gnm1.ann1.KM1FBW/arahy.Tifrunner.gnm1.ann1.P5XJ25/arahy.Tifrunner.gnm1.ann1.W2MY31/arahy.Tifrunner.gnm1.ann1.XD58IC/arahy.Tifrunner.gnm1.ann1.Z1CJI9/nov…	arahy.3M3TNE/arahy.5D1G3K/arahy.6E02AJ/arahy.6ZS5B3/arahy.8D8LNX/arahy.AE3ZZG/arahy.ELH53L/arahy.KM1FBW/arahy.P5XJ25/arahy.W2MY31/arahy.XD58IC/arahy.Z1CJI9/-	ko:K00128/ko:K00434/ko:K00469/ko:K00128/ko:K00128/ko:K14190/ko:K00469/ko:K00434/ko:K00128/ko:K00128/ko:K14085/ko:K00469/ko:K00012	13
ko04626	Plant-pathogen interaction	33/1179	489/23977	0.04179	0.367312	arahy.Tifrunner.gnm1.ann1.3HI1A9/arahy.Tifrunner.gnm1.ann1.4F85GC/arahy.Tifrunner.gnm1.ann1.4NL1XF/arahy.Tifrunner.gnm1.ann1.6NCK8A/arahy.Tifrunner.gnm1.ann1.77Y3FG/arahy.Tifrunner.gnm1.ann1.8A5B5C/arahy.Tifrunner.gnm1.ann1.8H6DGU/arahy.Tifrunner.gnm1.ann1.90BUAB/arahy.Tifrunner.gnm1.ann1.9GLZ8C/arahy.Tifrunner.gnm1.ann1.A958VF/arahy.Tifrunner.gnm1.ann1.BDFQ12/arahy.Tifrunner.gnm1.ann1.CP0U6E/ara…	arahy.3HI1A9/arahy.4F85GC/arahy.4NL1XF/arahy.6NCK8A/arahy.77Y3FG/arahy.8A5B5C/arahy.8H6DGU/arahy.90BUAB/arahy.9GLZ8C/arahy.A958VF/arahy.BDFQ12/arahy.CP0U6E/arahy.D3D30P/arahy.G3JKAY/arahy.H7PRHK/arahy.HY06SH/arahy.I0UEI5/arahy.I9LWH3/arahy.IK01U6/arahy.JJFW66/arahy.KVX5R4/arahy.LWGP6Z/arahy.N0B4J9/arahy.Q75YW2/arahy.R4JJE5/arahy.R5RNX8/arahy.S0FI4D/arahy.WQJ971/arahy.X81CAV/arahy.YY2SNP/-/-/-	ko:K13457/ko:K13429/ko:K13448/ko:K13457/ko:K13448/ko:K05391/ko:K05391/ko:K13414/ko:K13448/ko:K05391/ko:K04079/ko:K13447/ko:K13448/ko:K05391/ko:K13448/ko:K13412/ko:K05391/ko:K04079/ko:K13448/ko:K13448/ko:K05391/ko:K05391/ko:K13420/ko:K13448/ko:K13457/ko:K18875/ko:K05391/ko:K13420/ko:K05391/ko:K13416/ko:K13448/ko:K13448/ko:K13448	33
ko00980	Metabolism of xenobiotics by cytochrome P450	15/1179	188/23977	0.0449034	0.383294	arahy.Tifrunner.gnm1.ann1.3V8BTX/arahy.Tifrunner.gnm1.ann1.5AH4BP/arahy.Tifrunner.gnm1.ann1.91HE6A/arahy.Tifrunner.gnm1.ann1.96WFPN/arahy.Tifrunner.gnm1.ann1.BS9BXS/arahy.Tifrunner.gnm1.ann1.CR3DPP/arahy.Tifrunner.gnm1.ann1.ES6X43/arahy.Tifrunner.gnm1.ann1.G06SMY/arahy.Tifrunner.gnm1.ann1.G3R5KE/arahy.Tifrunner.gnm1.ann1.HDLM03/arahy.Tifrunner.gnm1.ann1.IYU75L/arahy.Tifrunner.gnm1.ann1.J9K9L3/ara…	arahy.3V8BTX/arahy.5AH4BP/arahy.91HE6A/arahy.96WFPN/arahy.BS9BXS/arahy.CR3DPP/arahy.ES6X43/arahy.G06SMY/arahy.G3R5KE/arahy.HDLM03/arahy.IYU75L/arahy.J9K9L3/arahy.NPF4WZ/arahy.R8YQMP/arahy.T8CK68	ko:K00799/ko:K00799/ko:K00121/ko:K00799/ko:K00799/ko:K00799/ko:K00121/ko:K00121/ko:K00799/ko:K00799/ko:K00121/ko:K00799/ko:K00799/ko:K00799/ko:K00799	15
ko00511	Other glycan degradation	7/1179	67/23977	0.0459035	0.383294	arahy.Tifrunner.gnm1.ann1.5EG1XI/arahy.Tifrunner.gnm1.ann1.68RGHK/arahy.Tifrunner.gnm1.ann1.BZV88W/arahy.Tifrunner.gnm1.ann1.DADU25/arahy.Tifrunner.gnm1.ann1.DI7JZY/arahy.Tifrunner.gnm1.ann1.L3EDXB/arahy.Tifrunner.gnm1.ann1.RSDZ0N	arahy.5EG1XI/arahy.68RGHK/arahy.BZV88W/arahy.DADU25/arahy.DI7JZY/arahy.L3EDXB/arahy.RSDZ0N	ko:K01191/ko:K01191/ko:K01444/ko:K01227/ko:K01191/ko:K01227/ko:K01191	7
ko04712	Circadian rhythm - plant	14/1179	176/23977	0.0524591	0.42735	arahy.Tifrunner.gnm1.ann1.02IZMF/arahy.Tifrunner.gnm1.ann1.2RCZ08/arahy.Tifrunner.gnm1.ann1.D29P6J/arahy.Tifrunner.gnm1.ann1.F4M9UE/arahy.Tifrunner.gnm1.ann1.GF54Z4/arahy.Tifrunner.gnm1.ann1.J2TPJU/arahy.Tifrunner.gnm1.ann1.J7VJ5I/arahy.Tifrunner.gnm1.ann1.MKP2FL/arahy.Tifrunner.gnm1.ann1.P8DJ8N/arahy.Tifrunner.gnm1.ann1.PF3CMY/arahy.Tifrunner.gnm1.ann1.QKV9FM/arahy.Tifrunner.gnm1.ann1.SPD1GG/ara…	arahy.02IZMF/arahy.2RCZ08/arahy.D29P6J/arahy.F4M9UE/arahy.GF54Z4/arahy.J2TPJU/arahy.J7VJ5I/arahy.MKP2FL/arahy.P8DJ8N/arahy.PF3CMY/arahy.QKV9FM/arahy.SPD1GG/arahy.Z2RDVM/-	ko:K12126/ko:K03097/ko:K03097/ko:K00660/ko:K12133/ko:K16240/ko:K12133/ko:K16223/ko:K12126/ko:K16240/ko:K12126/ko:K12116/ko:K00660/ko:K10143	14
ko00380	Tryptophan metabolism	11/1179	131/23977	0.0583033	0.46365	arahy.Tifrunner.gnm1.ann1.0N6LTB/arahy.Tifrunner.gnm1.ann1.1HU4YV/arahy.Tifrunner.gnm1.ann1.3M3TNE/arahy.Tifrunner.gnm1.ann1.6ZS5B3/arahy.Tifrunner.gnm1.ann1.8D8LNX/arahy.Tifrunner.gnm1.ann1.JH3E8T/arahy.Tifrunner.gnm1.ann1.P5XJ25/arahy.Tifrunner.gnm1.ann1.QRF4HN/arahy.Tifrunner.gnm1.ann1.SU7DJD/arahy.Tifrunner.gnm1.ann1.W2MY31/arahy.Tifrunner.gnm1.ann1.XD58IC	arahy.0N6LTB/arahy.1HU4YV/arahy.3M3TNE/arahy.6ZS5B3/arahy.8D8LNX/arahy.JH3E8T/arahy.P5XJ25/arahy.QRF4HN/arahy.SU7DJD/arahy.W2MY31/arahy.XD58IC	ko:K11816/ko:K03781/ko:K00128/ko:K00128/ko:K00128/ko:K11816/ko:K00128/ko:K11816/ko:K11820/ko:K00128/ko:K14085	11
ko04928	Parathyroid hormone synthesis, secretion and action	8/1179	87/23977	0.0641384	0.498191	arahy.Tifrunner.gnm1.ann1.019LBF/arahy.Tifrunner.gnm1.ann1.19WSGG/arahy.Tifrunner.gnm1.ann1.7PV95K/arahy.Tifrunner.gnm1.ann1.87HDGW/arahy.Tifrunner.gnm1.ann1.GAK0W0/arahy.Tifrunner.gnm1.ann1.HZZY15/arahy.Tifrunner.gnm1.ann1.JL8VMK/arahy.Tifrunner.gnm1.ann1.UD7LPN	arahy.019LBF/arahy.19WSGG/arahy.7PV95K/arahy.87HDGW/arahy.GAK0W0/arahy.HZZY15/arahy.JL8VMK/arahy.UD7LPN	ko:K01115/ko:K01115/ko:K01115/ko:K01115/ko:K01115/ko:K01115/ko:K01115/ko:K01115	8
ko04612	Antigen processing and presentation	12/1179	152/23977	0.0719792	0.546388	arahy.Tifrunner.gnm1.ann1.14X4SK/arahy.Tifrunner.gnm1.ann1.476X2T/arahy.Tifrunner.gnm1.ann1.7K6CNB/arahy.Tifrunner.gnm1.ann1.7X145I/arahy.Tifrunner.gnm1.ann1.85VPHV/arahy.Tifrunner.gnm1.ann1.BDFQ12/arahy.Tifrunner.gnm1.ann1.FIIU1N/arahy.Tifrunner.gnm1.ann1.I6A5S7/arahy.Tifrunner.gnm1.ann1.I9LWH3/arahy.Tifrunner.gnm1.ann1.K8VWCH/arahy.Tifrunner.gnm1.ann1.SFQ5XR/arahy.Tifrunner.gnm1.ann1.UMKY0Z	arahy.14X4SK/arahy.476X2T/arahy.7K6CNB/arahy.7X145I/arahy.85VPHV/arahy.BDFQ12/arahy.FIIU1N/arahy.I6A5S7/arahy.I9LWH3/arahy.K8VWCH/arahy.SFQ5XR/arahy.UMKY0Z	ko:K08059/ko:K01363/ko:K01369/ko:K03283/ko:K08064/ko:K04079/ko:K08066/ko:K09489/ko:K04079/ko:K08064/ko:K08059/ko:K08054	12
ko04911	Insulin secretion	2/1179	10/23977	0.0836444	0.61161	arahy.Tifrunner.gnm1.ann1.21R0E2/arahy.Tifrunner.gnm1.ann1.M7A5MM	arahy.21R0E2/arahy.M7A5MM	ko:K04515/ko:K04515	2
ko00400	Phenylalanine, tyrosine and tryptophan biosynthesis	12/1179	157/23977	0.0867516	0.61161	arahy.Tifrunner.gnm1.ann1.0VLU0L/arahy.Tifrunner.gnm1.ann1.6AEW1J/arahy.Tifrunner.gnm1.ann1.71PNNN/arahy.Tifrunner.gnm1.ann1.8A1TPW/arahy.Tifrunner.gnm1.ann1.8VJ98X/arahy.Tifrunner.gnm1.ann1.C0Q7J8/arahy.Tifrunner.gnm1.ann1.E4GAED/arahy.Tifrunner.gnm1.ann1.RRG4JE/arahy.Tifrunner.gnm1.ann1.SX68AT/arahy.Tifrunner.gnm1.ann1.SZG1V2/arahy.Tifrunner.gnm1.ann1.UG7YIF/novel.3535	arahy.0VLU0L/arahy.6AEW1J/arahy.71PNNN/arahy.8A1TPW/arahy.8VJ98X/arahy.C0Q7J8/arahy.E4GAED/arahy.RRG4JE/arahy.SX68AT/arahy.SZG1V2/arahy.UG7YIF/-	ko:K15227/ko:K01850/ko:K15227/ko:K15849/ko:K01609/ko:K01850/ko:K15227/ko:K15849/ko:K15849/ko:K15227/ko:K13832/ko:K00800	12
ko00910	Nitrogen metabolism	8/1179	93/23977	0.0870562	0.61161	arahy.Tifrunner.gnm1.ann1.0KDC5W/arahy.Tifrunner.gnm1.ann1.7L21K7/arahy.Tifrunner.gnm1.ann1.8061QC/arahy.Tifrunner.gnm1.ann1.B2KMHD/arahy.Tifrunner.gnm1.ann1.HA9E1Y/arahy.Tifrunner.gnm1.ann1.HDS2MK/arahy.Tifrunner.gnm1.ann1.HSU2LT/arahy.Tifrunner.gnm1.ann1.WQX55W	arahy.0KDC5W/arahy.7L21K7/arahy.8061QC/arahy.B2KMHD/arahy.HA9E1Y/arahy.HDS2MK/arahy.HSU2LT/arahy.WQX55W	ko:K01915/ko:K10534/ko:K00262/ko:K10534/ko:K01915/ko:K02575/ko:K00261/ko:K02575	8
ko00250	Alanine, aspartate and glutamate metabolism	11/1179	141/23977	0.087896	0.61161	arahy.Tifrunner.gnm1.ann1.0KDC5W/arahy.Tifrunner.gnm1.ann1.2KW6XR/arahy.Tifrunner.gnm1.ann1.369VWG/arahy.Tifrunner.gnm1.ann1.4QQ966/arahy.Tifrunner.gnm1.ann1.8061QC/arahy.Tifrunner.gnm1.ann1.HA9E1Y/arahy.Tifrunner.gnm1.ann1.HSU2LT/arahy.Tifrunner.gnm1.ann1.J633C6/arahy.Tifrunner.gnm1.ann1.NTNX6Y/arahy.Tifrunner.gnm1.ann1.U6ZXMA/arahy.Tifrunner.gnm1.ann1.Y8KTYY	arahy.0KDC5W/arahy.2KW6XR/arahy.369VWG/arahy.4QQ966/arahy.8061QC/arahy.HA9E1Y/arahy.HSU2LT/arahy.J633C6/arahy.NTNX6Y/arahy.U6ZXMA/arahy.Y8KTYY	ko:K01915/ko:K01953/ko:K13051/ko:K01580/ko:K00262/ko:K01915/ko:K00261/ko:K00827/ko:K00830/ko:K00830/ko:K01953	11
ko04142	Lysosome	16/1179	226/23977	0.0922955	0.629116	arahy.Tifrunner.gnm1.ann1.476X2T/arahy.Tifrunner.gnm1.ann1.7K6CNB/arahy.Tifrunner.gnm1.ann1.AJY7W8/arahy.Tifrunner.gnm1.ann1.AM2AK0/arahy.Tifrunner.gnm1.ann1.AWY9EV/arahy.Tifrunner.gnm1.ann1.BZV88W/arahy.Tifrunner.gnm1.ann1.EX1AWS/arahy.Tifrunner.gnm1.ann1.HMN99B/arahy.Tifrunner.gnm1.ann1.IK22HI/arahy.Tifrunner.gnm1.ann1.LTB7UZ/arahy.Tifrunner.gnm1.ann1.QM1PW2/arahy.Tifrunner.gnm1.ann1.QRYW66/ara…	arahy.476X2T/arahy.7K6CNB/arahy.AJY7W8/arahy.AM2AK0/arahy.AWY9EV/arahy.BZV88W/arahy.EX1AWS/arahy.HMN99B/arahy.IK22HI/arahy.LTB7UZ/arahy.QM1PW2/arahy.QRYW66/arahy.REKD2E/arahy.SL5FHN/arahy.V17G3V/arahy.X4UQJ0	ko:K01363/ko:K01369/ko:K01366/ko:K04646/ko:K01366/ko:K01444/ko:K12402/ko:K02154/ko:K01373/ko:K12398/ko:K01052/ko:K02154/ko:K04646/ko:K14379/ko:K01074/ko:K01052	16
ko00280	Valine, leucine and isoleucine degradation	13/1179	176/23977	0.0943212	0.630066	arahy.Tifrunner.gnm1.ann1.3M3TNE/arahy.Tifrunner.gnm1.ann1.4P55VP/arahy.Tifrunner.gnm1.ann1.6ZS5B3/arahy.Tifrunner.gnm1.ann1.8A3KH0/arahy.Tifrunner.gnm1.ann1.8D8LNX/arahy.Tifrunner.gnm1.ann1.C2HNJF/arahy.Tifrunner.gnm1.ann1.J633C6/arahy.Tifrunner.gnm1.ann1.M3YU8S/arahy.Tifrunner.gnm1.ann1.P5XJ25/arahy.Tifrunner.gnm1.ann1.V8INB7/arahy.Tifrunner.gnm1.ann1.W2MY31/arahy.Tifrunner.gnm1.ann1.WXR6C4/ara…	arahy.3M3TNE/arahy.4P55VP/arahy.6ZS5B3/arahy.8A3KH0/arahy.8D8LNX/arahy.C2HNJF/arahy.J633C6/arahy.M3YU8S/arahy.P5XJ25/arahy.V8INB7/arahy.W2MY31/arahy.WXR6C4/arahy.XD58IC	ko:K00128/ko:K18660/ko:K00128/ko:K07513/ko:K00128/ko:K01641/ko:K00827/ko:K05605/ko:K00128/ko:K05607/ko:K00128/ko:K00826/ko:K14085	13
ko00680	Methane metabolism	15/1179	211/23977	0.0980385	0.642056	arahy.Tifrunner.gnm1.ann1.09V7NE/arahy.Tifrunner.gnm1.ann1.3YC2HT/arahy.Tifrunner.gnm1.ann1.7GR9X4/arahy.Tifrunner.gnm1.ann1.8322VV/arahy.Tifrunner.gnm1.ann1.91HE6A/arahy.Tifrunner.gnm1.ann1.EMU47I/arahy.Tifrunner.gnm1.ann1.ES6X43/arahy.Tifrunner.gnm1.ann1.FK49XX/arahy.Tifrunner.gnm1.ann1.G06SMY/arahy.Tifrunner.gnm1.ann1.HK9TK1/arahy.Tifrunner.gnm1.ann1.IYU75L/arahy.Tifrunner.gnm1.ann1.NTNX6Y/ara…	arahy.09V7NE/arahy.3YC2HT/arahy.7GR9X4/arahy.8322VV/arahy.91HE6A/arahy.EMU47I/arahy.ES6X43/arahy.FK49XX/arahy.G06SMY/arahy.HK9TK1/arahy.IYU75L/arahy.NTNX6Y/arahy.U6ZXMA/arahy.VIF38V/-	ko:K01595/ko:K01595/ko:K01595/ko:K00600/ko:K00121/ko:K03841/ko:K00121/ko:K01623/ko:K00121/ko:K00600/ko:K00121/ko:K00830/ko:K00830/ko:K03841/ko:K00600	15
ko00340	Histidine metabolism	8/1179	96/23977	0.100092	0.642898	arahy.Tifrunner.gnm1.ann1.3M3TNE/arahy.Tifrunner.gnm1.ann1.6ZS5B3/arahy.Tifrunner.gnm1.ann1.75SEPN/arahy.Tifrunner.gnm1.ann1.8D8LNX/arahy.Tifrunner.gnm1.ann1.P5XJ25/arahy.Tifrunner.gnm1.ann1.W2MY31/arahy.Tifrunner.gnm1.ann1.XD58IC/novel.2529	arahy.3M3TNE/arahy.6ZS5B3/arahy.75SEPN/arahy.8D8LNX/arahy.P5XJ25/arahy.W2MY31/arahy.XD58IC/-	ko:K00128/ko:K00128/ko:K11755/ko:K00128/ko:K00128/ko:K00128/ko:K14085/ko:K01590	8
ko00780	Biotin metabolism	4/1179	37/23977	0.10676	0.67279	arahy.Tifrunner.gnm1.ann1.39SMC6/arahy.Tifrunner.gnm1.ann1.CLQ5CM/arahy.Tifrunner.gnm1.ann1.S8KTUY/arahy.Tifrunner.gnm1.ann1.VLF0GV	arahy.39SMC6/arahy.CLQ5CM/arahy.S8KTUY/arahy.VLF0GV	ko:K09458/ko:K01942/ko:K00059/ko:K00059	4
ko00360	Phenylalanine metabolism	8/1179	98/23977	0.109358	0.676399	arahy.Tifrunner.gnm1.ann1.8A1TPW/arahy.Tifrunner.gnm1.ann1.8DR635/arahy.Tifrunner.gnm1.ann1.EMWD5T/arahy.Tifrunner.gnm1.ann1.PUMP6L/arahy.Tifrunner.gnm1.ann1.RRG4JE/arahy.Tifrunner.gnm1.ann1.SX68AT/arahy.Tifrunner.gnm1.ann1.V1SQAY/arahy.Tifrunner.gnm1.ann1.WS32QH	arahy.8A1TPW/arahy.8DR635/arahy.EMWD5T/arahy.PUMP6L/arahy.RRG4JE/arahy.SX68AT/arahy.V1SQAY/arahy.WS32QH	ko:K15849/ko:K00276/ko:K00276/ko:K10775/ko:K15849/ko:K15849/ko:K10775/ko:K00276	8
ko00480	Glutathione metabolism	18/1179	270/23977	0.1185	0.697204	arahy.Tifrunner.gnm1.ann1.2R4QUJ/arahy.Tifrunner.gnm1.ann1.3V8BTX/arahy.Tifrunner.gnm1.ann1.5AH4BP/arahy.Tifrunner.gnm1.ann1.5D1G3K/arahy.Tifrunner.gnm1.ann1.96WFPN/arahy.Tifrunner.gnm1.ann1.BS9BXS/arahy.Tifrunner.gnm1.ann1.CR3DPP/arahy.Tifrunner.gnm1.ann1.G3R5KE/arahy.Tifrunner.gnm1.ann1.HDLM03/arahy.Tifrunner.gnm1.ann1.J9K9L3/arahy.Tifrunner.gnm1.ann1.KM1FBW/arahy.Tifrunner.gnm1.ann1.NPF4WZ/ara…	arahy.2R4QUJ/arahy.3V8BTX/arahy.5AH4BP/arahy.5D1G3K/arahy.96WFPN/arahy.BS9BXS/arahy.CR3DPP/arahy.G3R5KE/arahy.HDLM03/arahy.J9K9L3/arahy.KM1FBW/arahy.NPF4WZ/arahy.R8YQMP/arahy.RH103U/arahy.T8CK68/arahy.Y73929/-/-	ko:K00432/ko:K00799/ko:K00799/ko:K00434/ko:K00799/ko:K00799/ko:K00799/ko:K00799/ko:K00799/ko:K00799/ko:K00434/ko:K00799/ko:K00799/ko:K00033/ko:K00799/ko:K01919/ko:K10807/ko:K00033	18
ko00983	Drug metabolism - other enzymes	16/1179	235/23977	0.118549	0.697204	arahy.Tifrunner.gnm1.ann1.0X932T/arahy.Tifrunner.gnm1.ann1.15MU7G/arahy.Tifrunner.gnm1.ann1.3V8BTX/arahy.Tifrunner.gnm1.ann1.5AH4BP/arahy.Tifrunner.gnm1.ann1.5C0RMJ/arahy.Tifrunner.gnm1.ann1.96WFPN/arahy.Tifrunner.gnm1.ann1.BS9BXS/arahy.Tifrunner.gnm1.ann1.CR3DPP/arahy.Tifrunner.gnm1.ann1.G3R5KE/arahy.Tifrunner.gnm1.ann1.HDLM03/arahy.Tifrunner.gnm1.ann1.J9K9L3/arahy.Tifrunner.gnm1.ann1.N198RB/ara…	arahy.0X932T/arahy.15MU7G/arahy.3V8BTX/arahy.5AH4BP/arahy.5C0RMJ/arahy.96WFPN/arahy.BS9BXS/arahy.CR3DPP/arahy.G3R5KE/arahy.HDLM03/arahy.J9K9L3/arahy.N198RB/arahy.NPF4WZ/arahy.R8YQMP/arahy.T8CK68/-	ko:K01519/ko:K00876/ko:K00799/ko:K00799/ko:K00876/ko:K00799/ko:K00799/ko:K00799/ko:K00799/ko:K00799/ko:K00799/ko:K01489/ko:K00799/ko:K00799/ko:K00799/ko:K10807	16
ko00071	Fatty acid degradation	13/1179	184/23977	0.121344	0.697204	arahy.Tifrunner.gnm1.ann1.3M3TNE/arahy.Tifrunner.gnm1.ann1.6ZS5B3/arahy.Tifrunner.gnm1.ann1.8A3KH0/arahy.Tifrunner.gnm1.ann1.8D8LNX/arahy.Tifrunner.gnm1.ann1.91HE6A/arahy.Tifrunner.gnm1.ann1.ES6X43/arahy.Tifrunner.gnm1.ann1.G06SMY/arahy.Tifrunner.gnm1.ann1.GS1HJ9/arahy.Tifrunner.gnm1.ann1.I9R4QS/arahy.Tifrunner.gnm1.ann1.IYU75L/arahy.Tifrunner.gnm1.ann1.P5XJ25/arahy.Tifrunner.gnm1.ann1.W2MY31/ara…	arahy.3M3TNE/arahy.6ZS5B3/arahy.8A3KH0/arahy.8D8LNX/arahy.91HE6A/arahy.ES6X43/arahy.G06SMY/arahy.GS1HJ9/arahy.I9R4QS/arahy.IYU75L/arahy.P5XJ25/arahy.W2MY31/arahy.XD58IC	ko:K00128/ko:K00128/ko:K07513/ko:K00128/ko:K00121/ko:K00121/ko:K00121/ko:K15401/ko:K10527/ko:K00121/ko:K00128/ko:K00128/ko:K14085	13
ko04024	cAMP signaling pathway	12/1179	167/23977	0.121541	0.697204	arahy.Tifrunner.gnm1.ann1.019LBF/arahy.Tifrunner.gnm1.ann1.19WSGG/arahy.Tifrunner.gnm1.ann1.21R0E2/arahy.Tifrunner.gnm1.ann1.7PV95K/arahy.Tifrunner.gnm1.ann1.87HDGW/arahy.Tifrunner.gnm1.ann1.DP3C2W/arahy.Tifrunner.gnm1.ann1.GAK0W0/arahy.Tifrunner.gnm1.ann1.HZZY15/arahy.Tifrunner.gnm1.ann1.JL8VMK/arahy.Tifrunner.gnm1.ann1.M7A5MM/arahy.Tifrunner.gnm1.ann1.MN6YJ9/arahy.Tifrunner.gnm1.ann1.UD7LPN	arahy.019LBF/arahy.19WSGG/arahy.21R0E2/arahy.7PV95K/arahy.87HDGW/arahy.DP3C2W/arahy.GAK0W0/arahy.HZZY15/arahy.JL8VMK/arahy.M7A5MM/arahy.MN6YJ9/arahy.UD7LPN	ko:K01115/ko:K01115/ko:K04515/ko:K01115/ko:K01115/ko:K06269/ko:K01115/ko:K01115/ko:K01115/ko:K04515/ko:K04392/ko:K01115	12
ko03070	Bacterial secretion system	4/1179	39/23977	0.123379	0.697204	arahy.Tifrunner.gnm1.ann1.R32419/arahy.Tifrunner.gnm1.ann1.U2IN5X/arahy.Tifrunner.gnm1.ann1.UV9SWK/arahy.Tifrunner.gnm1.ann1.VKWK3F	arahy.R32419/arahy.U2IN5X/arahy.UV9SWK/arahy.VKWK3F	ko:K03217/ko:K03070/ko:K03106/ko:K03070	4
ko04072	Phospholipase D signaling pathway	11/1179	151/23977	0.125246	0.697204	arahy.Tifrunner.gnm1.ann1.019LBF/arahy.Tifrunner.gnm1.ann1.0ZT7XZ/arahy.Tifrunner.gnm1.ann1.19WSGG/arahy.Tifrunner.gnm1.ann1.7PV95K/arahy.Tifrunner.gnm1.ann1.87HDGW/arahy.Tifrunner.gnm1.ann1.8Y4891/arahy.Tifrunner.gnm1.ann1.GAK0W0/arahy.Tifrunner.gnm1.ann1.HZZY15/arahy.Tifrunner.gnm1.ann1.JL8VMK/arahy.Tifrunner.gnm1.ann1.UD7LPN/arahy.Tifrunner.gnm1.ann1.V9A7GH	arahy.019LBF/arahy.0ZT7XZ/arahy.19WSGG/arahy.7PV95K/arahy.87HDGW/arahy.8Y4891/arahy.GAK0W0/arahy.HZZY15/arahy.JL8VMK/arahy.UD7LPN/arahy.V9A7GH	ko:K01115/ko:K07937/ko:K01115/ko:K01115/ko:K01115/ko:K00889/ko:K01115/ko:K01115/ko:K01115/ko:K01115/ko:K07937	11
ko04040	Ion channels	12/1179	170/23977	0.133324	0.730005	arahy.Tifrunner.gnm1.ann1.8A5B5C/arahy.Tifrunner.gnm1.ann1.8H6DGU/arahy.Tifrunner.gnm1.ann1.A958VF/arahy.Tifrunner.gnm1.ann1.DGFR3Y/arahy.Tifrunner.gnm1.ann1.F7SZPJ/arahy.Tifrunner.gnm1.ann1.FV7D0C/arahy.Tifrunner.gnm1.ann1.G3JKAY/arahy.Tifrunner.gnm1.ann1.I0UEI5/arahy.Tifrunner.gnm1.ann1.KVX5R4/arahy.Tifrunner.gnm1.ann1.LWGP6Z/arahy.Tifrunner.gnm1.ann1.S0FI4D/arahy.Tifrunner.gnm1.ann1.X81CAV	arahy.8A5B5C/arahy.8H6DGU/arahy.A958VF/arahy.DGFR3Y/arahy.F7SZPJ/arahy.FV7D0C/arahy.G3JKAY/arahy.I0UEI5/arahy.KVX5R4/arahy.LWGP6Z/arahy.S0FI4D/arahy.X81CAV	ko:K05391/ko:K05391/ko:K05391/ko:K05387/ko:K15040/ko:K05387/ko:K05391/ko:K05391/ko:K05391/ko:K05391/ko:K05391/ko:K05391	12
ko00410	beta-Alanine metabolism	11/1179	154/23977	0.137936	0.743074	arahy.Tifrunner.gnm1.ann1.3M3TNE/arahy.Tifrunner.gnm1.ann1.4QQ966/arahy.Tifrunner.gnm1.ann1.6ZS5B3/arahy.Tifrunner.gnm1.ann1.8D8LNX/arahy.Tifrunner.gnm1.ann1.8DR635/arahy.Tifrunner.gnm1.ann1.EMWD5T/arahy.Tifrunner.gnm1.ann1.M3YU8S/arahy.Tifrunner.gnm1.ann1.P5XJ25/arahy.Tifrunner.gnm1.ann1.W2MY31/arahy.Tifrunner.gnm1.ann1.WS32QH/arahy.Tifrunner.gnm1.ann1.XD58IC	arahy.3M3TNE/arahy.4QQ966/arahy.6ZS5B3/arahy.8D8LNX/arahy.8DR635/arahy.EMWD5T/arahy.M3YU8S/arahy.P5XJ25/arahy.W2MY31/arahy.WS32QH/arahy.XD58IC	ko:K00128/ko:K01580/ko:K00128/ko:K00128/ko:K00276/ko:K00276/ko:K05605/ko:K00128/ko:K00128/ko:K00276/ko:K14085	11
ko01040	Biosynthesis of unsaturated fatty acids	6/1179	74/23977	0.156076	0.816629	arahy.Tifrunner.gnm1.ann1.74QZJ8/arahy.Tifrunner.gnm1.ann1.8A3KH0/arahy.Tifrunner.gnm1.ann1.8TPQ4A/arahy.Tifrunner.gnm1.ann1.H654N0/arahy.Tifrunner.gnm1.ann1.K3W3ZZ/arahy.Tifrunner.gnm1.ann1.ND3SKJ	arahy.74QZJ8/arahy.8A3KH0/arahy.8TPQ4A/arahy.H654N0/arahy.K3W3ZZ/arahy.ND3SKJ	ko:K01068/ko:K07513/ko:K10256/ko:K03921/ko:K00507/ko:K00507	6
ko00010	Glycolysis / Gluconeogenesis	24/1179	391/23977	0.15648	0.816629	arahy.Tifrunner.gnm1.ann1.03VRI3/arahy.Tifrunner.gnm1.ann1.2KT39E/arahy.Tifrunner.gnm1.ann1.3M3TNE/arahy.Tifrunner.gnm1.ann1.3VL916/arahy.Tifrunner.gnm1.ann1.5G087V/arahy.Tifrunner.gnm1.ann1.6ZS5B3/arahy.Tifrunner.gnm1.ann1.8D8LNX/arahy.Tifrunner.gnm1.ann1.91HE6A/arahy.Tifrunner.gnm1.ann1.979X0J/arahy.Tifrunner.gnm1.ann1.DT0NNH/arahy.Tifrunner.gnm1.ann1.EMU47I/arahy.Tifrunner.gnm1.ann1.ES6X43/ara…	arahy.03VRI3/arahy.2KT39E/arahy.3M3TNE/arahy.3VL916/arahy.5G087V/arahy.6ZS5B3/arahy.8D8LNX/arahy.91HE6A/arahy.979X0J/arahy.DT0NNH/arahy.EMU47I/arahy.ES6X43/arahy.FK49XX/arahy.G06SMY/arahy.H5UTXB/arahy.HI4HR4/arahy.I4THJE/arahy.IYU75L/arahy.P5XJ25/arahy.QHP0ED/arahy.VIF38V/arahy.W2MY31/arahy.XD58IC/arahy.YH7XEC	ko:K00844/ko:K00873/ko:K00128/ko:K00161/ko:K00016/ko:K00128/ko:K00128/ko:K00121/ko:K01610/ko:K01610/ko:K03841/ko:K00121/ko:K01623/ko:K00121/ko:K00895/ko:K00873/ko:K00161/ko:K00121/ko:K00128/ko:K00134/ko:K03841/ko:K00128/ko:K14085/ko:K00134	24
ko00350	Tyrosine metabolism	13/1179	195/23977	0.164958	0.847629	arahy.Tifrunner.gnm1.ann1.8A1TPW/arahy.Tifrunner.gnm1.ann1.8A6SW6/arahy.Tifrunner.gnm1.ann1.8DR635/arahy.Tifrunner.gnm1.ann1.91HE6A/arahy.Tifrunner.gnm1.ann1.EMWD5T/arahy.Tifrunner.gnm1.ann1.ES6X43/arahy.Tifrunner.gnm1.ann1.G06SMY/arahy.Tifrunner.gnm1.ann1.IYU75L/arahy.Tifrunner.gnm1.ann1.RRG4JE/arahy.Tifrunner.gnm1.ann1.SX68AT/arahy.Tifrunner.gnm1.ann1.WS32QH/arahy.Tifrunner.gnm1.ann1.Y5HWJY/nov…	arahy.8A1TPW/arahy.8A6SW6/arahy.8DR635/arahy.91HE6A/arahy.EMWD5T/arahy.ES6X43/arahy.G06SMY/arahy.IYU75L/arahy.RRG4JE/arahy.SX68AT/arahy.WS32QH/arahy.Y5HWJY/-	ko:K15849/ko:K01800/ko:K00276/ko:K00121/ko:K00276/ko:K00121/ko:K00121/ko:K00121/ko:K15849/ko:K15849/ko:K00276/ko:K00422/ko:K00422	13
ko00030	Pentose phosphate pathway	11/1179	164/23977	0.184862	0.91272	arahy.Tifrunner.gnm1.ann1.1XR5VC/arahy.Tifrunner.gnm1.ann1.8F004F/arahy.Tifrunner.gnm1.ann1.93S04R/arahy.Tifrunner.gnm1.ann1.D5IZYY/arahy.Tifrunner.gnm1.ann1.EMU47I/arahy.Tifrunner.gnm1.ann1.FK49XX/arahy.Tifrunner.gnm1.ann1.H5UTXB/arahy.Tifrunner.gnm1.ann1.RH103U/arahy.Tifrunner.gnm1.ann1.VIF38V/novel.2171/novel.941	arahy.1XR5VC/arahy.8F004F/arahy.93S04R/arahy.D5IZYY/arahy.EMU47I/arahy.FK49XX/arahy.H5UTXB/arahy.RH103U/arahy.VIF38V/-/-	ko:K00616/ko:K00615/ko:K00616/ko:K01057/ko:K03841/ko:K01623/ko:K00895/ko:K00033/ko:K03841/ko:K01807/ko:K00033	11
ko04979	Cholesterol metabolism	5/1179	63/23977	0.197188	0.91272	arahy.Tifrunner.gnm1.ann1.3INE6D/arahy.Tifrunner.gnm1.ann1.F7SZPJ/arahy.Tifrunner.gnm1.ann1.QM1PW2/arahy.Tifrunner.gnm1.ann1.X4UQJ0/novel.3861	arahy.3INE6D/arahy.F7SZPJ/arahy.QM1PW2/arahy.X4UQJ0/-	ko:K05770/ko:K15040/ko:K01052/ko:K01052/ko:K05770	5
ko00270	Cysteine and methionine metabolism	17/1179	275/23977	0.197999	0.91272	arahy.Tifrunner.gnm1.ann1.0034KJ/arahy.Tifrunner.gnm1.ann1.22AMRS/arahy.Tifrunner.gnm1.ann1.2DX304/arahy.Tifrunner.gnm1.ann1.5G087V/arahy.Tifrunner.gnm1.ann1.5PB5TU/arahy.Tifrunner.gnm1.ann1.HMZA4Q/arahy.Tifrunner.gnm1.ann1.I2BVW6/arahy.Tifrunner.gnm1.ann1.I49WQS/arahy.Tifrunner.gnm1.ann1.J633C6/arahy.Tifrunner.gnm1.ann1.MH7BQR/arahy.Tifrunner.gnm1.ann1.P6SB2Z/arahy.Tifrunner.gnm1.ann1.QHJA26/ara…	arahy.0034KJ/arahy.22AMRS/arahy.2DX304/arahy.5G087V/arahy.5PB5TU/arahy.HMZA4Q/arahy.I2BVW6/arahy.I49WQS/arahy.J633C6/arahy.MH7BQR/arahy.P6SB2Z/arahy.QHJA26/arahy.QYN4RG/arahy.R3KIKB/arahy.WXR6C4/arahy.Y73929/arahy.ZU7PYG	ko:K01611/ko:K05933/ko:K00640/ko:K00016/ko:K00026/ko:K01762/ko:K01739/ko:K00789/ko:K00827/ko:K13034/ko:K00789/ko:K13034/ko:K01762/ko:K01762/ko:K00826/ko:K01919/ko:K01762	17
ko00626	Naphthalene degradation	4/1179	47/23977	0.199122	0.91272	arahy.Tifrunner.gnm1.ann1.91HE6A/arahy.Tifrunner.gnm1.ann1.ES6X43/arahy.Tifrunner.gnm1.ann1.G06SMY/arahy.Tifrunner.gnm1.ann1.IYU75L	arahy.91HE6A/arahy.ES6X43/arahy.G06SMY/arahy.IYU75L	ko:K00121/ko:K00121/ko:K00121/ko:K00121	4
ko04745	Phototransduction - fly	2/1179	17/23977	0.202537	0.91272	arahy.Tifrunner.gnm1.ann1.21R0E2/arahy.Tifrunner.gnm1.ann1.M7A5MM	arahy.21R0E2/arahy.M7A5MM	ko:K04515/ko:K04515	2
ko04925	Aldosterone synthesis and secretion	2/1179	17/23977	0.202537	0.91272	arahy.Tifrunner.gnm1.ann1.21R0E2/arahy.Tifrunner.gnm1.ann1.M7A5MM	arahy.21R0E2/arahy.M7A5MM	ko:K04515/ko:K04515	2
ko04971	Gastric acid secretion	2/1179	17/23977	0.202537	0.91272	arahy.Tifrunner.gnm1.ann1.21R0E2/arahy.Tifrunner.gnm1.ann1.M7A5MM	arahy.21R0E2/arahy.M7A5MM	ko:K04515/ko:K04515	2
ko04621	NOD-like receptor signaling pathway	18/1179	295/23977	0.204485	0.91272	arahy.Tifrunner.gnm1.ann1.1ZN0EE/arahy.Tifrunner.gnm1.ann1.2795IL/arahy.Tifrunner.gnm1.ann1.476X2T/arahy.Tifrunner.gnm1.ann1.7ZYB2E/arahy.Tifrunner.gnm1.ann1.A5W2CW/arahy.Tifrunner.gnm1.ann1.BDFQ12/arahy.Tifrunner.gnm1.ann1.CT9XRW/arahy.Tifrunner.gnm1.ann1.F7SZPJ/arahy.Tifrunner.gnm1.ann1.G524VK/arahy.Tifrunner.gnm1.ann1.H3IG6P/arahy.Tifrunner.gnm1.ann1.I0I8XZ/arahy.Tifrunner.gnm1.ann1.I9LWH3/ara…	arahy.1ZN0EE/arahy.2795IL/arahy.476X2T/arahy.7ZYB2E/arahy.A5W2CW/arahy.BDFQ12/arahy.CT9XRW/arahy.F7SZPJ/arahy.G524VK/arahy.H3IG6P/arahy.I0I8XZ/arahy.I9LWH3/arahy.IDQ1YW/arahy.MD6CKA/arahy.P0ATXC/arahy.T7IH2W/arahy.U4X66R/arahy.YQD386	ko:K04733/ko:K04733/ko:K01363/ko:K03671/ko:K04733/ko:K04079/ko:K03671/ko:K15040/ko:K04733/ko:K04733/ko:K03671/ko:K04079/ko:K08341/ko:K03671/ko:K03671/ko:K04733/ko:K04733/ko:K03671	18
ko04666	Fc gamma R-mediated phagocytosis	13/1179	204/23977	0.205771	0.91272	arahy.Tifrunner.gnm1.ann1.019LBF/arahy.Tifrunner.gnm1.ann1.19WSGG/arahy.Tifrunner.gnm1.ann1.5BU917/arahy.Tifrunner.gnm1.ann1.7PV95K/arahy.Tifrunner.gnm1.ann1.87HDGW/arahy.Tifrunner.gnm1.ann1.8Y4891/arahy.Tifrunner.gnm1.ann1.GAK0W0/arahy.Tifrunner.gnm1.ann1.HZZY15/arahy.Tifrunner.gnm1.ann1.JL8VMK/arahy.Tifrunner.gnm1.ann1.MN6YJ9/arahy.Tifrunner.gnm1.ann1.P1T2M1/arahy.Tifrunner.gnm1.ann1.UD7LPN/ara…	arahy.019LBF/arahy.19WSGG/arahy.5BU917/arahy.7PV95K/arahy.87HDGW/arahy.8Y4891/arahy.GAK0W0/arahy.HZZY15/arahy.JL8VMK/arahy.MN6YJ9/arahy.P1T2M1/arahy.UD7LPN/arahy.ZI0MRK	ko:K01115/ko:K01115/ko:K05765/ko:K01115/ko:K01115/ko:K00889/ko:K01115/ko:K01115/ko:K01115/ko:K04392/ko:K05765/ko:K01115/ko:K05765	13
ko04750	Inflammatory mediator regulation of TRP channels	3/1179	32/23977	0.206872	0.91272	arahy.Tifrunner.gnm1.ann1.21R0E2/arahy.Tifrunner.gnm1.ann1.DP3C2W/arahy.Tifrunner.gnm1.ann1.M7A5MM	arahy.21R0E2/arahy.DP3C2W/arahy.M7A5MM	ko:K04515/ko:K06269/ko:K04515	3
ko00330	Arginine and proline metabolism	12/1179	187/23977	0.21092	0.91272	arahy.Tifrunner.gnm1.ann1.0034KJ/arahy.Tifrunner.gnm1.ann1.3M3TNE/arahy.Tifrunner.gnm1.ann1.6ZS5B3/arahy.Tifrunner.gnm1.ann1.8D8LNX/arahy.Tifrunner.gnm1.ann1.LP5CTB/arahy.Tifrunner.gnm1.ann1.M9SN56/arahy.Tifrunner.gnm1.ann1.P5XJ25/arahy.Tifrunner.gnm1.ann1.UG0RNA/arahy.Tifrunner.gnm1.ann1.W2MY31/arahy.Tifrunner.gnm1.ann1.WK1M58/arahy.Tifrunner.gnm1.ann1.XD58IC/arahy.Tifrunner.gnm1.ann1.YG2Q7Y	arahy.0034KJ/arahy.3M3TNE/arahy.6ZS5B3/arahy.8D8LNX/arahy.LP5CTB/arahy.M9SN56/arahy.P5XJ25/arahy.UG0RNA/arahy.W2MY31/arahy.WK1M58/arahy.XD58IC/arahy.YG2Q7Y	ko:K01611/ko:K00128/ko:K00128/ko:K00128/ko:K00286/ko:K00318/ko:K00128/ko:K00472/ko:K00128/ko:K00318/ko:K14085/ko:K01583	12
ko00562	Inositol phosphate metabolism	12/1179	188/23977	0.216004	0.91272	arahy.Tifrunner.gnm1.ann1.2XR4L9/arahy.Tifrunner.gnm1.ann1.2YL60G/arahy.Tifrunner.gnm1.ann1.6E02AJ/arahy.Tifrunner.gnm1.ann1.8Y4891/arahy.Tifrunner.gnm1.ann1.B7PNIQ/arahy.Tifrunner.gnm1.ann1.CMRQ0D/arahy.Tifrunner.gnm1.ann1.ELH53L/arahy.Tifrunner.gnm1.ann1.V1YCRI/arahy.Tifrunner.gnm1.ann1.V6T9EN/arahy.Tifrunner.gnm1.ann1.Z1CJI9/arahy.Tifrunner.gnm1.ann1.Z9C4TD/novel.4478	arahy.2XR4L9/arahy.2YL60G/arahy.6E02AJ/arahy.8Y4891/arahy.B7PNIQ/arahy.CMRQ0D/arahy.ELH53L/arahy.V1YCRI/arahy.V6T9EN/arahy.Z1CJI9/arahy.Z9C4TD/-	ko:K05857/ko:K05857/ko:K00469/ko:K00889/ko:K01114/ko:K01099/ko:K00469/ko:K00913/ko:K05857/ko:K00469/ko:K01099/ko:K00888	12
ko00333	Prodigiosin biosynthesis	2/1179	18/23977	0.220887	0.91272	arahy.Tifrunner.gnm1.ann1.S8KTUY/arahy.Tifrunner.gnm1.ann1.VLF0GV	arahy.S8KTUY/arahy.VLF0GV	ko:K00059/ko:K00059	2
ko99975	Protein processing	2/1179	18/23977	0.220887	0.91272	arahy.Tifrunner.gnm1.ann1.5K2M2S/arahy.Tifrunner.gnm1.ann1.5U1FHR	arahy.5K2M2S/arahy.5U1FHR	ko:K06891/ko:K06891	2
ko00051	Fructose and mannose metabolism	12/1179	189/23977	0.221139	0.91272	arahy.Tifrunner.gnm1.ann1.03VRI3/arahy.Tifrunner.gnm1.ann1.76SLUU/arahy.Tifrunner.gnm1.ann1.E6ZLZ7/arahy.Tifrunner.gnm1.ann1.E80PU7/arahy.Tifrunner.gnm1.ann1.EMU47I/arahy.Tifrunner.gnm1.ann1.FK49XX/arahy.Tifrunner.gnm1.ann1.H5UTXB/arahy.Tifrunner.gnm1.ann1.LP056Y/arahy.Tifrunner.gnm1.ann1.VIF38V/arahy.Tifrunner.gnm1.ann1.Y15IL6/arahy.Tifrunner.gnm1.ann1.Y6KNH1/arahy.Tifrunner.gnm1.ann1.YQ4PGW	arahy.03VRI3/arahy.76SLUU/arahy.E6ZLZ7/arahy.E80PU7/arahy.EMU47I/arahy.FK49XX/arahy.H5UTXB/arahy.LP056Y/arahy.VIF38V/arahy.Y15IL6/arahy.Y6KNH1/arahy.YQ4PGW	ko:K00844/ko:K19355/ko:K19355/ko:K00847/ko:K03841/ko:K01623/ko:K00895/ko:K19355/ko:K03841/ko:K00011/ko:K00847/ko:K00847	12
ko00592	alpha-Linolenic acid metabolism	10/1179	153/23977	0.221348	0.91272	arahy.Tifrunner.gnm1.ann1.03WWG0/arahy.Tifrunner.gnm1.ann1.30RAY8/arahy.Tifrunner.gnm1.ann1.8A3KH0/arahy.Tifrunner.gnm1.ann1.I9R4QS/arahy.Tifrunner.gnm1.ann1.IE6GXI/arahy.Tifrunner.gnm1.ann1.L4Y0H8/arahy.Tifrunner.gnm1.ann1.N6QIR7/arahy.Tifrunner.gnm1.ann1.R0TYU9/arahy.Tifrunner.gnm1.ann1.UXKX2B/arahy.Tifrunner.gnm1.ann1.YC7CVR	arahy.03WWG0/arahy.30RAY8/arahy.8A3KH0/arahy.I9R4QS/arahy.IE6GXI/arahy.L4Y0H8/arahy.N6QIR7/arahy.R0TYU9/arahy.UXKX2B/arahy.YC7CVR	ko:K05894/ko:K10529/ko:K07513/ko:K10527/ko:K08241/ko:K10528/ko:K10529/ko:K00454/ko:K00454/ko:K08241	10
ko04152	AMPK signaling pathway	15/1179	246/23977	0.231346	0.942313	arahy.Tifrunner.gnm1.ann1.0VCY6Y/arahy.Tifrunner.gnm1.ann1.3BWT9P/arahy.Tifrunner.gnm1.ann1.3R6I6F/arahy.Tifrunner.gnm1.ann1.6AG38Z/arahy.Tifrunner.gnm1.ann1.DY968D/arahy.Tifrunner.gnm1.ann1.EMU47I/arahy.Tifrunner.gnm1.ann1.FHBJ1H/arahy.Tifrunner.gnm1.ann1.HIWA31/arahy.Tifrunner.gnm1.ann1.K3W3ZZ/arahy.Tifrunner.gnm1.ann1.ND3SKJ/arahy.Tifrunner.gnm1.ann1.VIF38V/arahy.Tifrunner.gnm1.ann1.Z56QHF/nov…	arahy.0VCY6Y/arahy.3BWT9P/arahy.3R6I6F/arahy.6AG38Z/arahy.DY968D/arahy.EMU47I/arahy.FHBJ1H/arahy.HIWA31/arahy.K3W3ZZ/arahy.ND3SKJ/arahy.VIF38V/arahy.Z56QHF/-/-/-	ko:K06627/ko:K11584/ko:K07297/ko:K11584/ko:K03234/ko:K03841/ko:K00021/ko:K07198/ko:K00507/ko:K00507/ko:K03841/ko:K06627/ko:K07198/ko:K00021/ko:K07198	15
ko02024	Quorum sensing	11/1179	176/23977	0.249391	0.999595	arahy.Tifrunner.gnm1.ann1.4QQ966/arahy.Tifrunner.gnm1.ann1.537LAH/arahy.Tifrunner.gnm1.ann1.66TKXZ/arahy.Tifrunner.gnm1.ann1.B7PNIQ/arahy.Tifrunner.gnm1.ann1.DNVP1U/arahy.Tifrunner.gnm1.ann1.JFM04T/arahy.Tifrunner.gnm1.ann1.NK8034/arahy.Tifrunner.gnm1.ann1.R32419/arahy.Tifrunner.gnm1.ann1.U2IN5X/arahy.Tifrunner.gnm1.ann1.UV9SWK/arahy.Tifrunner.gnm1.ann1.VKWK3F	arahy.4QQ966/arahy.537LAH/arahy.66TKXZ/arahy.B7PNIQ/arahy.DNVP1U/arahy.JFM04T/arahy.NK8034/arahy.R32419/arahy.U2IN5X/arahy.UV9SWK/arahy.VKWK3F	ko:K01580/ko:K11752/ko:K11752/ko:K01114/ko:K01728/ko:K01728/ko:K01728/ko:K03217/ko:K03070/ko:K03106/ko:K03070	11
ko00908	Zeatin biosynthesis	5/1179	69/23977	0.251395	0.999595	arahy.Tifrunner.gnm1.ann1.0U2YQ3/arahy.Tifrunner.gnm1.ann1.E3VS3U/arahy.Tifrunner.gnm1.ann1.E69B57/arahy.Tifrunner.gnm1.ann1.Y78N6H/novel.2400	arahy.0U2YQ3/arahy.E3VS3U/arahy.E69B57/arahy.Y78N6H/-	ko:K13496/ko:K13496/ko:K00279/ko:K13496/ko:K13496	5
ko04071	Sphingolipid signaling pathway	13/1179	214/23977	0.255752	0.999928	arahy.Tifrunner.gnm1.ann1.019LBF/arahy.Tifrunner.gnm1.ann1.19WSGG/arahy.Tifrunner.gnm1.ann1.3BWT9P/arahy.Tifrunner.gnm1.ann1.5IXZ6F/arahy.Tifrunner.gnm1.ann1.6AG38Z/arahy.Tifrunner.gnm1.ann1.7PV95K/arahy.Tifrunner.gnm1.ann1.87HDGW/arahy.Tifrunner.gnm1.ann1.8E8WMD/arahy.Tifrunner.gnm1.ann1.GAK0W0/arahy.Tifrunner.gnm1.ann1.HZZY15/arahy.Tifrunner.gnm1.ann1.JL8VMK/arahy.Tifrunner.gnm1.ann1.MN6YJ9/ara…	arahy.019LBF/arahy.19WSGG/arahy.3BWT9P/arahy.5IXZ6F/arahy.6AG38Z/arahy.7PV95K/arahy.87HDGW/arahy.8E8WMD/arahy.GAK0W0/arahy.HZZY15/arahy.JL8VMK/arahy.MN6YJ9/arahy.UD7LPN	ko:K01115/ko:K01115/ko:K11584/ko:K04712/ko:K11584/ko:K01115/ko:K01115/ko:K01634/ko:K01115/ko:K01115/ko:K01115/ko:K04392/ko:K01115	13
ko04970	Salivary secretion	2/1179	20/23977	0.257905	0.999928	arahy.Tifrunner.gnm1.ann1.4ZS9PZ/arahy.Tifrunner.gnm1.ann1.YM9ZW1	arahy.4ZS9PZ/arahy.YM9ZW1	ko:K13899/ko:K13899	2
ko00260	Glycine, serine and threonine metabolism	14/1179	236/23977	0.27313	0.999928	arahy.Tifrunner.gnm1.ann1.1FY4ZR/arahy.Tifrunner.gnm1.ann1.2FHK03/arahy.Tifrunner.gnm1.ann1.6PF3XA/arahy.Tifrunner.gnm1.ann1.8322VV/arahy.Tifrunner.gnm1.ann1.8DR635/arahy.Tifrunner.gnm1.ann1.AK8VQX/arahy.Tifrunner.gnm1.ann1.EMWD5T/arahy.Tifrunner.gnm1.ann1.HK9TK1/arahy.Tifrunner.gnm1.ann1.J633C6/arahy.Tifrunner.gnm1.ann1.NTNX6Y/arahy.Tifrunner.gnm1.ann1.U6ZXMA/arahy.Tifrunner.gnm1.ann1.WS32QH/ara…	arahy.1FY4ZR/arahy.2FHK03/arahy.6PF3XA/arahy.8322VV/arahy.8DR635/arahy.AK8VQX/arahy.EMWD5T/arahy.HK9TK1/arahy.J633C6/arahy.NTNX6Y/arahy.U6ZXMA/arahy.WS32QH/arahy.XD58IC/-	ko:K15918/ko:K01733/ko:K01733/ko:K00600/ko:K00276/ko:K00130/ko:K00276/ko:K00600/ko:K00827/ko:K00830/ko:K00830/ko:K00276/ko:K14085/ko:K00600	14
ko04217	Necroptosis	12/1179	199/23977	0.275018	0.999928	arahy.Tifrunner.gnm1.ann1.0KDC5W/arahy.Tifrunner.gnm1.ann1.1TW9IR/arahy.Tifrunner.gnm1.ann1.21R0E2/arahy.Tifrunner.gnm1.ann1.BDFQ12/arahy.Tifrunner.gnm1.ann1.F7SZPJ/arahy.Tifrunner.gnm1.ann1.FUQ01W/arahy.Tifrunner.gnm1.ann1.HA9E1Y/arahy.Tifrunner.gnm1.ann1.HSU2LT/arahy.Tifrunner.gnm1.ann1.I9LWH3/arahy.Tifrunner.gnm1.ann1.M7A5MM/arahy.Tifrunner.gnm1.ann1.R6Y7HN/arahy.Tifrunner.gnm1.ann1.S56SQA	arahy.0KDC5W/arahy.1TW9IR/arahy.21R0E2/arahy.BDFQ12/arahy.F7SZPJ/arahy.FUQ01W/arahy.HA9E1Y/arahy.HSU2LT/arahy.I9LWH3/arahy.M7A5MM/arahy.R6Y7HN/arahy.S56SQA	ko:K01915/ko:K10798/ko:K04515/ko:K04079/ko:K15040/ko:K11251/ko:K01915/ko:K00261/ko:K04079/ko:K04515/ko:K12193/ko:K05864	12
ko00943	Isoflavonoid biosynthesis	4/1179	55/23977	0.285087	0.999928	arahy.Tifrunner.gnm1.ann1.QPL1HC/arahy.Tifrunner.gnm1.ann1.SFE8AG/arahy.Tifrunner.gnm1.ann1.TMS86M/arahy.Tifrunner.gnm1.ann1.UB7858	arahy.QPL1HC/arahy.SFE8AG/arahy.TMS86M/arahy.UB7858	ko:K13259/ko:K13260/ko:K13262/ko:K13262	4
ko04130	SNARE interactions in vesicular transport	8/1179	127/23977	0.28727	0.999928	arahy.Tifrunner.gnm1.ann1.2IXB55/arahy.Tifrunner.gnm1.ann1.60YECW/arahy.Tifrunner.gnm1.ann1.6C44PS/arahy.Tifrunner.gnm1.ann1.J5SZ1I/arahy.Tifrunner.gnm1.ann1.K4VY4I/arahy.Tifrunner.gnm1.ann1.NX6A0A/arahy.Tifrunner.gnm1.ann1.S1DZ03/arahy.Tifrunner.gnm1.ann1.VM8M6T	arahy.2IXB55/arahy.60YECW/arahy.6C44PS/arahy.J5SZ1I/arahy.K4VY4I/arahy.NX6A0A/arahy.S1DZ03/arahy.VM8M6T	ko:K08516/ko:K08515/ko:K08516/ko:K08486/ko:K08486/ko:K08486/ko:K08486/ko:K08488	8
ko04210	Apoptosis	6/1179	92/23977	0.298848	0.999928	arahy.Tifrunner.gnm1.ann1.1TW9IR/arahy.Tifrunner.gnm1.ann1.476X2T/arahy.Tifrunner.gnm1.ann1.9UP1GZ/arahy.Tifrunner.gnm1.ann1.AJY7W8/arahy.Tifrunner.gnm1.ann1.AWY9EV/arahy.Tifrunner.gnm1.ann1.IK22HI	arahy.1TW9IR/arahy.476X2T/arahy.9UP1GZ/arahy.AJY7W8/arahy.AWY9EV/arahy.IK22HI	ko:K10798/ko:K01363/ko:K08852/ko:K01366/ko:K01366/ko:K01373	6
ko04976	Bile secretion	5/1179	75/23977	0.308754	0.999928	arahy.Tifrunner.gnm1.ann1.FHBJ1H/arahy.Tifrunner.gnm1.ann1.K80CQQ/arahy.Tifrunner.gnm1.ann1.PAG1M8/arahy.Tifrunner.gnm1.ann1.YA4UY3/novel.2571	arahy.FHBJ1H/arahy.K80CQQ/arahy.PAG1M8/arahy.YA4UY3/-	ko:K00021/ko:K05658/ko:K05658/ko:K05658/ko:K00021	5
ko04740	Olfactory transduction	2/1179	23/23977	0.313455	0.999928	arahy.Tifrunner.gnm1.ann1.21R0E2/arahy.Tifrunner.gnm1.ann1.M7A5MM	arahy.21R0E2/arahy.M7A5MM	ko:K04515/ko:K04515	2
ko00195	Photosynthesis	13/1179	225/23977	0.315119	0.999928	arahy.Tifrunner.gnm1.ann1.0R479N/arahy.Tifrunner.gnm1.ann1.0W708Z/arahy.Tifrunner.gnm1.ann1.39S8LV/arahy.Tifrunner.gnm1.ann1.3I3T69/arahy.Tifrunner.gnm1.ann1.6C48SL/arahy.Tifrunner.gnm1.ann1.7VZ02V/arahy.Tifrunner.gnm1.ann1.B5AM0N/arahy.Tifrunner.gnm1.ann1.F0UT86/arahy.Tifrunner.gnm1.ann1.IBW0TW/arahy.Tifrunner.gnm1.ann1.MX15H0/arahy.Tifrunner.gnm1.ann1.QP7RRL/arahy.Tifrunner.gnm1.ann1.UAEM0K/ara…	arahy.0R479N/arahy.0W708Z/arahy.39S8LV/arahy.3I3T69/arahy.6C48SL/arahy.7VZ02V/arahy.B5AM0N/arahy.F0UT86/arahy.IBW0TW/arahy.MX15H0/arahy.QP7RRL/arahy.UAEM0K/arahy.Z0BJS7	ko:K02703/ko:K02704/ko:K02636/ko:K02689/ko:K02705/ko:K02689/ko:K02635/ko:K02636/ko:K02712/ko:K02705/ko:K03542/ko:K02690/ko:K02634	13
ko04014	Ras signaling pathway	10/1179	170/23977	0.326375	0.999928	arahy.Tifrunner.gnm1.ann1.019LBF/arahy.Tifrunner.gnm1.ann1.19WSGG/arahy.Tifrunner.gnm1.ann1.7PV95K/arahy.Tifrunner.gnm1.ann1.87HDGW/arahy.Tifrunner.gnm1.ann1.G34P0I/arahy.Tifrunner.gnm1.ann1.GAK0W0/arahy.Tifrunner.gnm1.ann1.HZZY15/arahy.Tifrunner.gnm1.ann1.JL8VMK/arahy.Tifrunner.gnm1.ann1.MN6YJ9/arahy.Tifrunner.gnm1.ann1.UD7LPN	arahy.019LBF/arahy.19WSGG/arahy.7PV95K/arahy.87HDGW/arahy.G34P0I/arahy.GAK0W0/arahy.HZZY15/arahy.JL8VMK/arahy.MN6YJ9/arahy.UD7LPN	ko:K01115/ko:K01115/ko:K01115/ko:K01115/ko:K07889/ko:K01115/ko:K01115/ko:K01115/ko:K04392/ko:K01115	10
ko00740	Riboflavin metabolism	3/1179	41/23977	0.327716	0.999928	arahy.Tifrunner.gnm1.ann1.537LAH/arahy.Tifrunner.gnm1.ann1.66TKXZ/arahy.Tifrunner.gnm1.ann1.SL5FHN	arahy.537LAH/arahy.66TKXZ/arahy.SL5FHN	ko:K11752/ko:K11752/ko:K14379	3
ko00906	Carotenoid biosynthesis	5/1179	77/23977	0.328298	0.999928	arahy.Tifrunner.gnm1.ann1.3475Q7/arahy.Tifrunner.gnm1.ann1.L0KK3Q/arahy.Tifrunner.gnm1.ann1.LXP1WJ/arahy.Tifrunner.gnm1.ann1.PHCS62/arahy.Tifrunner.gnm1.ann1.W4S514	arahy.3475Q7/arahy.L0KK3Q/arahy.LXP1WJ/arahy.PHCS62/arahy.W4S514	ko:K09843/ko:K09839/ko:K09843/ko:K02291/ko:K15746	5
ko00730	Thiamine metabolism	4/1179	60/23977	0.34128	0.999928	arahy.Tifrunner.gnm1.ann1.00UVWE/arahy.Tifrunner.gnm1.ann1.76C20C/arahy.Tifrunner.gnm1.ann1.I8UD53/arahy.Tifrunner.gnm1.ann1.N7FYSY	arahy.00UVWE/arahy.76C20C/arahy.I8UD53/arahy.N7FYSY	ko:K01662/ko:K03146/ko:K01662/ko:K00939	4
ko00920	Sulfur metabolism	6/1179	97/23977	0.342535	0.999928	arahy.Tifrunner.gnm1.ann1.2DX304/arahy.Tifrunner.gnm1.ann1.I2BVW6/arahy.Tifrunner.gnm1.ann1.MH7BQR/arahy.Tifrunner.gnm1.ann1.QHJA26/arahy.Tifrunner.gnm1.ann1.U4QVWL/arahy.Tifrunner.gnm1.ann1.Y0PJVS	arahy.2DX304/arahy.I2BVW6/arahy.MH7BQR/arahy.QHJA26/arahy.U4QVWL/arahy.Y0PJVS	ko:K00640/ko:K01739/ko:K13034/ko:K13034/ko:K01082/ko:K00860	6
ko00310	Lysine degradation	7/1179	116/23977	0.344888	0.999928	arahy.Tifrunner.gnm1.ann1.3M3TNE/arahy.Tifrunner.gnm1.ann1.54PPAU/arahy.Tifrunner.gnm1.ann1.6ZS5B3/arahy.Tifrunner.gnm1.ann1.8D8LNX/arahy.Tifrunner.gnm1.ann1.P5XJ25/arahy.Tifrunner.gnm1.ann1.W2MY31/arahy.Tifrunner.gnm1.ann1.XD58IC	arahy.3M3TNE/arahy.54PPAU/arahy.6ZS5B3/arahy.8D8LNX/arahy.P5XJ25/arahy.W2MY31/arahy.XD58IC	ko:K00128/ko:K14157/ko:K00128/ko:K00128/ko:K00128/ko:K00128/ko:K14085	7
ko04710	Circadian rhythm	7/1179	116/23977	0.344888	0.999928	arahy.Tifrunner.gnm1.ann1.CN6DNH/arahy.Tifrunner.gnm1.ann1.HIWA31/arahy.Tifrunner.gnm1.ann1.UI60BE/arahy.Tifrunner.gnm1.ann1.V6B23X/novel.2216/novel.3161/novel.4325	arahy.CN6DNH/arahy.HIWA31/arahy.UI60BE/arahy.V6B23X/-/-/-	ko:K08960/ko:K07198/ko:K03347/ko:K03347/ko:K07198/ko:K03347/ko:K07198	7
ko00062	Fatty acid elongation	5/1179	79/23977	0.347958	0.999928	arahy.Tifrunner.gnm1.ann1.74QZJ8/arahy.Tifrunner.gnm1.ann1.AYAJ7Z/arahy.Tifrunner.gnm1.ann1.NFP3PK/arahy.Tifrunner.gnm1.ann1.RLQ8YA/arahy.Tifrunner.gnm1.ann1.V17G3V	arahy.74QZJ8/arahy.AYAJ7Z/arahy.NFP3PK/arahy.RLQ8YA/arahy.V17G3V	ko:K01068/ko:K15397/ko:K15397/ko:K15397/ko:K01074	5
ko04030	G protein-coupled receptors	3/1179	43/23977	0.355006	0.999928	arahy.Tifrunner.gnm1.ann1.3S7K56/arahy.Tifrunner.gnm1.ann1.CW3FX9/arahy.Tifrunner.gnm1.ann1.FX71XI	arahy.3S7K56/arahy.CW3FX9/arahy.FX71XI	ko:K08472/ko:K08472/ko:K08472	3
ko04213	Longevity regulating pathway - multiple species	10/1179	178/23977	0.37903	0.999928	arahy.Tifrunner.gnm1.ann1.1HU4YV/arahy.Tifrunner.gnm1.ann1.2HNW91/arahy.Tifrunner.gnm1.ann1.3Q2PIU/arahy.Tifrunner.gnm1.ann1.7X145I/arahy.Tifrunner.gnm1.ann1.AIN499/arahy.Tifrunner.gnm1.ann1.ENP7F5/arahy.Tifrunner.gnm1.ann1.HIWA31/arahy.Tifrunner.gnm1.ann1.TFY1SD/novel.2216/novel.4325	arahy.1HU4YV/arahy.2HNW91/arahy.3Q2PIU/arahy.7X145I/arahy.AIN499/arahy.ENP7F5/arahy.HIWA31/arahy.TFY1SD/-/-	ko:K03781/ko:K03695/ko:K03695/ko:K03283/ko:K03695/ko:K03695/ko:K07198/ko:K03695/ko:K07198/ko:K07198	10
ko00909	Sesquiterpenoid and triterpenoid biosynthesis	3/1179	45/23977	0.382147	0.999928	arahy.Tifrunner.gnm1.ann1.18Z3WC/arahy.Tifrunner.gnm1.ann1.7739GT/arahy.Tifrunner.gnm1.ann1.A5PRG1	arahy.18Z3WC/arahy.7739GT/arahy.A5PRG1	ko:K00801/ko:K15813/ko:K15803	3
ko00220	Arginine biosynthesis	5/1179	83/23977	0.387415	0.999928	arahy.Tifrunner.gnm1.ann1.0KDC5W/arahy.Tifrunner.gnm1.ann1.8061QC/arahy.Tifrunner.gnm1.ann1.HA9E1Y/arahy.Tifrunner.gnm1.ann1.HSU2LT/arahy.Tifrunner.gnm1.ann1.L55DKK	arahy.0KDC5W/arahy.8061QC/arahy.HA9E1Y/arahy.HSU2LT/arahy.L55DKK	ko:K01915/ko:K00262/ko:K01915/ko:K00261/ko:K00620	5
ko04064	NF-kappa B signaling pathway	10/1179	180/23977	0.392335	0.999928	arahy.Tifrunner.gnm1.ann1.1ZN0EE/arahy.Tifrunner.gnm1.ann1.2795IL/arahy.Tifrunner.gnm1.ann1.2RCZ08/arahy.Tifrunner.gnm1.ann1.524PDQ/arahy.Tifrunner.gnm1.ann1.A5W2CW/arahy.Tifrunner.gnm1.ann1.D29P6J/arahy.Tifrunner.gnm1.ann1.G524VK/arahy.Tifrunner.gnm1.ann1.H3IG6P/arahy.Tifrunner.gnm1.ann1.T7IH2W/arahy.Tifrunner.gnm1.ann1.U4X66R	arahy.1ZN0EE/arahy.2795IL/arahy.2RCZ08/arahy.524PDQ/arahy.A5W2CW/arahy.D29P6J/arahy.G524VK/arahy.H3IG6P/arahy.T7IH2W/arahy.U4X66R	ko:K04733/ko:K04733/ko:K03097/ko:K04730/ko:K04733/ko:K03097/ko:K04733/ko:K04733/ko:K04733/ko:K04733	10
ko05110	Vibrio cholerae infection	6/1179	105/23977	0.413366	0.999928	arahy.Tifrunner.gnm1.ann1.0ZT7XZ/arahy.Tifrunner.gnm1.ann1.HMN99B/arahy.Tifrunner.gnm1.ann1.P458TM/arahy.Tifrunner.gnm1.ann1.QRYW66/arahy.Tifrunner.gnm1.ann1.RZ0ZJZ/arahy.Tifrunner.gnm1.ann1.V9A7GH	arahy.0ZT7XZ/arahy.HMN99B/arahy.P458TM/arahy.QRYW66/arahy.RZ0ZJZ/arahy.V9A7GH	ko:K07937/ko:K02154/ko:K02147/ko:K02154/ko:K10956/ko:K07937	6
ko05162	Measles	15/1179	282/23977	0.414918	0.999928	arahy.Tifrunner.gnm1.ann1.13067A/arahy.Tifrunner.gnm1.ann1.1ZN0EE/arahy.Tifrunner.gnm1.ann1.2795IL/arahy.Tifrunner.gnm1.ann1.2RCZ08/arahy.Tifrunner.gnm1.ann1.4I93G7/arahy.Tifrunner.gnm1.ann1.524PDQ/arahy.Tifrunner.gnm1.ann1.7X145I/arahy.Tifrunner.gnm1.ann1.A5W2CW/arahy.Tifrunner.gnm1.ann1.D29P6J/arahy.Tifrunner.gnm1.ann1.ERE2QZ/arahy.Tifrunner.gnm1.ann1.G524VK/arahy.Tifrunner.gnm1.ann1.H3IG6P/ara…	arahy.13067A/arahy.1ZN0EE/arahy.2795IL/arahy.2RCZ08/arahy.4I93G7/arahy.524PDQ/arahy.7X145I/arahy.A5W2CW/arahy.D29P6J/arahy.ERE2QZ/arahy.G524VK/arahy.H3IG6P/arahy.T7IH2W/arahy.U4X66R/-	ko:K03247/ko:K04733/ko:K04733/ko:K03097/ko:K10144/ko:K04730/ko:K03283/ko:K04733/ko:K03097/ko:K14753/ko:K04733/ko:K04733/ko:K04733/ko:K04733/ko:K16196	15
ko00520	Amino sugar and nucleotide sugar metabolism	20/1179	382/23977	0.418972	0.999928	arahy.Tifrunner.gnm1.ann1.03VRI3/arahy.Tifrunner.gnm1.ann1.6MQ181/arahy.Tifrunner.gnm1.ann1.6UB9ZP/arahy.Tifrunner.gnm1.ann1.756MKY/arahy.Tifrunner.gnm1.ann1.78KVCW/arahy.Tifrunner.gnm1.ann1.ABWY3K/arahy.Tifrunner.gnm1.ann1.BX5CIC/arahy.Tifrunner.gnm1.ann1.E80PU7/arahy.Tifrunner.gnm1.ann1.ISNY9U/arahy.Tifrunner.gnm1.ann1.MR8QAM/arahy.Tifrunner.gnm1.ann1.NA6C8E/arahy.Tifrunner.gnm1.ann1.V0SD9Z/ara…	arahy.03VRI3/arahy.6MQ181/arahy.6UB9ZP/arahy.756MKY/arahy.78KVCW/arahy.ABWY3K/arahy.BX5CIC/arahy.E80PU7/arahy.ISNY9U/arahy.MR8QAM/arahy.NA6C8E/arahy.V0SD9Z/arahy.V374FJ/arahy.WQLB21/arahy.Y6KNH1/arahy.YQ4PGW/arahy.YWBJ1A/-/-/-	ko:K00844/ko:K08678/ko:K01183/ko:K01784/ko:K01183/ko:K13648/ko:K18677/ko:K00847/ko:K08679/ko:K08679/ko:K12446/ko:K13379/ko:K00975/ko:K13648/ko:K00847/ko:K00847/ko:K12446/ko:K00012/ko:K01183/ko:K08679	20
ko04940	Type I diabetes mellitus	2/1179	29/23977	0.420852	0.999928	arahy.Tifrunner.gnm1.ann1.4QQ966/arahy.Tifrunner.gnm1.ann1.5Z9RKI	arahy.4QQ966/arahy.5Z9RKI	ko:K01580/ko:K04077	2
ko05410	Hypertrophic cardiomyopathy (HCM)	3/1179	48/23977	0.422328	0.999928	arahy.Tifrunner.gnm1.ann1.HIWA31/novel.2216/novel.4325	arahy.HIWA31/-/-	ko:K07198/ko:K07198/ko:K07198	3
ko00537	Glycosylphosphatidylinositol (GPI)-anchored proteins	1/1179	11/23977	0.425792	0.999928	arahy.Tifrunner.gnm1.ann1.5YP9G9	arahy.5YP9G9	ko:K01194	1
ko02042	Bacterial toxins	1/1179	11/23977	0.425792	0.999928	arahy.Tifrunner.gnm1.ann1.B7PNIQ	arahy.B7PNIQ	ko:K01114	1
ko02010	ABC transporters	5/1179	87/23977	0.426719	0.999928	arahy.Tifrunner.gnm1.ann1.5LV02X/arahy.Tifrunner.gnm1.ann1.F5EPY8/arahy.Tifrunner.gnm1.ann1.K80CQQ/arahy.Tifrunner.gnm1.ann1.PAG1M8/arahy.Tifrunner.gnm1.ann1.YA4UY3	arahy.5LV02X/arahy.F5EPY8/arahy.K80CQQ/arahy.PAG1M8/arahy.YA4UY3	ko:K05674/ko:K05655/ko:K05658/ko:K05658/ko:K05658	5
ko01523	Antifolate resistance	4/1179	68/23977	0.431278	0.999928	arahy.Tifrunner.gnm1.ann1.8322VV/arahy.Tifrunner.gnm1.ann1.HK9TK1/arahy.Tifrunner.gnm1.ann1.ZYH4BX/novel.2502	arahy.8322VV/arahy.HK9TK1/arahy.ZYH4BX/-	ko:K00600/ko:K00600/ko:K00297/ko:K00600	4
ko04922	Glucagon signaling pathway	12/1179	228/23977	0.446646	0.999928	arahy.Tifrunner.gnm1.ann1.21R0E2/arahy.Tifrunner.gnm1.ann1.2KT39E/arahy.Tifrunner.gnm1.ann1.3VL916/arahy.Tifrunner.gnm1.ann1.5G087V/arahy.Tifrunner.gnm1.ann1.EMU47I/arahy.Tifrunner.gnm1.ann1.HI4HR4/arahy.Tifrunner.gnm1.ann1.HIWA31/arahy.Tifrunner.gnm1.ann1.I4THJE/arahy.Tifrunner.gnm1.ann1.M7A5MM/arahy.Tifrunner.gnm1.ann1.VIF38V/novel.2216/novel.4325	arahy.21R0E2/arahy.2KT39E/arahy.3VL916/arahy.5G087V/arahy.EMU47I/arahy.HI4HR4/arahy.HIWA31/arahy.I4THJE/arahy.M7A5MM/arahy.VIF38V/-/-	ko:K04515/ko:K00873/ko:K00161/ko:K00016/ko:K03841/ko:K00873/ko:K07198/ko:K00161/ko:K04515/ko:K03841/ko:K07198/ko:K07198	12
ko04212	Longevity regulating pathway - worm	17/1179	328/23977	0.447139	0.999928	arahy.Tifrunner.gnm1.ann1.1HU4YV/arahy.Tifrunner.gnm1.ann1.1TW9IR/arahy.Tifrunner.gnm1.ann1.3V8BTX/arahy.Tifrunner.gnm1.ann1.5AH4BP/arahy.Tifrunner.gnm1.ann1.5Z9RKI/arahy.Tifrunner.gnm1.ann1.96WFPN/arahy.Tifrunner.gnm1.ann1.BS9BXS/arahy.Tifrunner.gnm1.ann1.CR3DPP/arahy.Tifrunner.gnm1.ann1.G3R5KE/arahy.Tifrunner.gnm1.ann1.HDLM03/arahy.Tifrunner.gnm1.ann1.IDQ1YW/arahy.Tifrunner.gnm1.ann1.J9K9L3/ara…	arahy.1HU4YV/arahy.1TW9IR/arahy.3V8BTX/arahy.5AH4BP/arahy.5Z9RKI/arahy.96WFPN/arahy.BS9BXS/arahy.CR3DPP/arahy.G3R5KE/arahy.HDLM03/arahy.IDQ1YW/arahy.J9K9L3/arahy.K3W3ZZ/arahy.ND3SKJ/arahy.NPF4WZ/arahy.R8YQMP/arahy.T8CK68	ko:K03781/ko:K10798/ko:K00799/ko:K00799/ko:K04077/ko:K00799/ko:K00799/ko:K00799/ko:K00799/ko:K00799/ko:K08341/ko:K00799/ko:K00507/ko:K00507/ko:K00799/ko:K00799/ko:K00799	17
ko05323	Rheumatoid arthritis	4/1179	70/23977	0.453352	0.999928	arahy.Tifrunner.gnm1.ann1.HMN99B/arahy.Tifrunner.gnm1.ann1.P458TM/arahy.Tifrunner.gnm1.ann1.QRYW66/arahy.Tifrunner.gnm1.ann1.SL5FHN	arahy.HMN99B/arahy.P458TM/arahy.QRYW66/arahy.SL5FHN	ko:K02154/ko:K02147/ko:K02154/ko:K14379	4
ko00830	Retinol metabolism	5/1179	90/23977	0.455876	0.999928	arahy.Tifrunner.gnm1.ann1.7P1BGF/arahy.Tifrunner.gnm1.ann1.91HE6A/arahy.Tifrunner.gnm1.ann1.ES6X43/arahy.Tifrunner.gnm1.ann1.G06SMY/arahy.Tifrunner.gnm1.ann1.IYU75L	arahy.7P1BGF/arahy.91HE6A/arahy.ES6X43/arahy.G06SMY/arahy.IYU75L	ko:K11147/ko:K00121/ko:K00121/ko:K00121/ko:K00121	5
ko05133	Pertussis	11/1179	210/23977	0.458859	0.999928	arahy.Tifrunner.gnm1.ann1.1ZN0EE/arahy.Tifrunner.gnm1.ann1.2795IL/arahy.Tifrunner.gnm1.ann1.524PDQ/arahy.Tifrunner.gnm1.ann1.5BU917/arahy.Tifrunner.gnm1.ann1.A5W2CW/arahy.Tifrunner.gnm1.ann1.G524VK/arahy.Tifrunner.gnm1.ann1.H3IG6P/arahy.Tifrunner.gnm1.ann1.P1T2M1/arahy.Tifrunner.gnm1.ann1.T7IH2W/arahy.Tifrunner.gnm1.ann1.U4X66R/arahy.Tifrunner.gnm1.ann1.ZI0MRK	arahy.1ZN0EE/arahy.2795IL/arahy.524PDQ/arahy.5BU917/arahy.A5W2CW/arahy.G524VK/arahy.H3IG6P/arahy.P1T2M1/arahy.T7IH2W/arahy.U4X66R/arahy.ZI0MRK	ko:K04733/ko:K04733/ko:K04730/ko:K05765/ko:K04733/ko:K04733/ko:K04733/ko:K05765/ko:K04733/ko:K04733/ko:K05765	11
ko04020	Calcium signaling pathway	6/1179	111/23977	0.466032	0.999928	arahy.Tifrunner.gnm1.ann1.21R0E2/arahy.Tifrunner.gnm1.ann1.2XR4L9/arahy.Tifrunner.gnm1.ann1.2YL60G/arahy.Tifrunner.gnm1.ann1.F7SZPJ/arahy.Tifrunner.gnm1.ann1.M7A5MM/arahy.Tifrunner.gnm1.ann1.V6T9EN	arahy.21R0E2/arahy.2XR4L9/arahy.2YL60G/arahy.F7SZPJ/arahy.M7A5MM/arahy.V6T9EN	ko:K04515/ko:K05857/ko:K05857/ko:K15040/ko:K04515/ko:K05857	6
ko04978	Mineral absorption	2/1179	32/23977	0.4713	0.999928	arahy.Tifrunner.gnm1.ann1.EE5UNB/arahy.Tifrunner.gnm1.ann1.RLCT0M	arahy.EE5UNB/arahy.RLCT0M	ko:K07213/ko:K07213	2
ko02020	Two-component system	10/1179	192/23977	0.47215	0.999928	arahy.Tifrunner.gnm1.ann1.0KDC5W/arahy.Tifrunner.gnm1.ann1.0RR02G/arahy.Tifrunner.gnm1.ann1.4XS3SM/arahy.Tifrunner.gnm1.ann1.HA9E1Y/arahy.Tifrunner.gnm1.ann1.HK8QN4/arahy.Tifrunner.gnm1.ann1.HLP03A/arahy.Tifrunner.gnm1.ann1.IFFV7U/arahy.Tifrunner.gnm1.ann1.LY2JWZ/arahy.Tifrunner.gnm1.ann1.NACM2P/arahy.Tifrunner.gnm1.ann1.SLIY4S	arahy.0KDC5W/arahy.0RR02G/arahy.4XS3SM/arahy.HA9E1Y/arahy.HK8QN4/arahy.HLP03A/arahy.IFFV7U/arahy.LY2JWZ/arahy.NACM2P/arahy.SLIY4S	ko:K01915/ko:K01179/ko:K01179/ko:K01915/ko:K01051/ko:K01051/ko:K01051/ko:K01051/ko:K01051/ko:K01051	10
ko04624	Toll and Imd signaling pathway	9/1179	172/23977	0.472848	0.999928	arahy.Tifrunner.gnm1.ann1.1ZN0EE/arahy.Tifrunner.gnm1.ann1.2795IL/arahy.Tifrunner.gnm1.ann1.524PDQ/arahy.Tifrunner.gnm1.ann1.A5W2CW/arahy.Tifrunner.gnm1.ann1.G524VK/arahy.Tifrunner.gnm1.ann1.H3IG6P/arahy.Tifrunner.gnm1.ann1.T7IH2W/arahy.Tifrunner.gnm1.ann1.TDV38N/arahy.Tifrunner.gnm1.ann1.U4X66R	arahy.1ZN0EE/arahy.2795IL/arahy.524PDQ/arahy.A5W2CW/arahy.G524VK/arahy.H3IG6P/arahy.T7IH2W/arahy.TDV38N/arahy.U4X66R	ko:K04733/ko:K04733/ko:K04730/ko:K04733/ko:K04733/ko:K04733/ko:K04733/ko:K06689/ko:K04733	9
ko04964	Proximal tubule bicarbonate reclamation	1/1179	13/23977	0.480899	0.999928	arahy.Tifrunner.gnm1.ann1.HSU2LT	arahy.HSU2LT	ko:K00261	1
ko04933	AGE-RAGE signaling pathway in diabetic complications	4/1179	73/23977	0.485905	0.999928	arahy.Tifrunner.gnm1.ann1.2XR4L9/arahy.Tifrunner.gnm1.ann1.2YL60G/arahy.Tifrunner.gnm1.ann1.MN6YJ9/arahy.Tifrunner.gnm1.ann1.V6T9EN	arahy.2XR4L9/arahy.2YL60G/arahy.MN6YJ9/arahy.V6T9EN	ko:K05857/ko:K05857/ko:K04392/ko:K05857	4
ko04113	Meiosis - yeast	9/1179	174/23977	0.486751	0.999928	arahy.Tifrunner.gnm1.ann1.3BWT9P/arahy.Tifrunner.gnm1.ann1.66UZXJ/arahy.Tifrunner.gnm1.ann1.6AG38Z/arahy.Tifrunner.gnm1.ann1.DP3C2W/arahy.Tifrunner.gnm1.ann1.FEJ64N/arahy.Tifrunner.gnm1.ann1.MX9883/arahy.Tifrunner.gnm1.ann1.NJXS8G/arahy.Tifrunner.gnm1.ann1.QPK5VU/arahy.Tifrunner.gnm1.ann1.QWV34J	arahy.3BWT9P/arahy.66UZXJ/arahy.6AG38Z/arahy.DP3C2W/arahy.FEJ64N/arahy.MX9883/arahy.NJXS8G/arahy.QPK5VU/arahy.QWV34J	ko:K11584/ko:K03363/ko:K11584/ko:K06269/ko:K02607/ko:K10872/ko:K03363/ko:K10872/ko:K03351	9
ko04973	Carbohydrate digestion and absorption	2/1179	33/23977	0.487521	0.999928	arahy.Tifrunner.gnm1.ann1.03VRI3/arahy.Tifrunner.gnm1.ann1.ZINR5T	arahy.03VRI3/arahy.ZINR5T	ko:K00844/ko:K01176	2
ko04966	Collecting duct acid secretion	3/1179	54/23977	0.499629	0.999928	arahy.Tifrunner.gnm1.ann1.HMN99B/arahy.Tifrunner.gnm1.ann1.P458TM/arahy.Tifrunner.gnm1.ann1.QRYW66	arahy.HMN99B/arahy.P458TM/arahy.QRYW66	ko:K02154/ko:K02147/ko:K02154	3
ko04725	Cholinergic synapse	2/1179	34/23977	0.503427	0.999928	arahy.Tifrunner.gnm1.ann1.21R0E2/arahy.Tifrunner.gnm1.ann1.M7A5MM	arahy.21R0E2/arahy.M7A5MM	ko:K04515/ko:K04515	2
ko05111	Biofilm formation - Vibrio cholerae	1/1179	14/23977	0.506438	0.999928	arahy.Tifrunner.gnm1.ann1.2DX304	arahy.2DX304	ko:K00640	1
ko04540	Gap junction	4/1179	75/23977	0.507165	0.999928	arahy.Tifrunner.gnm1.ann1.6RPN1M/arahy.Tifrunner.gnm1.ann1.C4UQ0G/arahy.Tifrunner.gnm1.ann1.DIS46Y/arahy.Tifrunner.gnm1.ann1.X7UXQY	arahy.6RPN1M/arahy.C4UQ0G/arahy.DIS46Y/arahy.X7UXQY	ko:K07375/ko:K07375/ko:K07375/ko:K07375	4
ko05168	Herpes simplex virus 1 infection	12/1179	240/23977	0.518302	0.999928	arahy.Tifrunner.gnm1.ann1.1ZN0EE/arahy.Tifrunner.gnm1.ann1.2795IL/arahy.Tifrunner.gnm1.ann1.524PDQ/arahy.Tifrunner.gnm1.ann1.A5W2CW/arahy.Tifrunner.gnm1.ann1.DP3C2W/arahy.Tifrunner.gnm1.ann1.G524VK/arahy.Tifrunner.gnm1.ann1.GUVP28/arahy.Tifrunner.gnm1.ann1.H3IG6P/arahy.Tifrunner.gnm1.ann1.T7IH2W/arahy.Tifrunner.gnm1.ann1.TJW25F/arahy.Tifrunner.gnm1.ann1.U4X66R/novel.686	arahy.1ZN0EE/arahy.2795IL/arahy.524PDQ/arahy.A5W2CW/arahy.DP3C2W/arahy.G524VK/arahy.GUVP28/arahy.H3IG6P/arahy.T7IH2W/arahy.TJW25F/arahy.U4X66R/-	ko:K04733/ko:K04733/ko:K04730/ko:K04733/ko:K06269/ko:K04733/ko:K03680/ko:K04733/ko:K04733/ko:K12890/ko:K04733/ko:K16196	12
ko04361	Axon regeneration	9/1179	179/23977	0.521074	0.999928	arahy.Tifrunner.gnm1.ann1.4RS9NQ/arahy.Tifrunner.gnm1.ann1.B23GPN/arahy.Tifrunner.gnm1.ann1.HIWA31/arahy.Tifrunner.gnm1.ann1.JXV87R/arahy.Tifrunner.gnm1.ann1.M7MYIY/arahy.Tifrunner.gnm1.ann1.MN6YJ9/arahy.Tifrunner.gnm1.ann1.T01AUU/novel.2216/novel.4325	arahy.4RS9NQ/arahy.B23GPN/arahy.HIWA31/arahy.JXV87R/arahy.M7MYIY/arahy.MN6YJ9/arahy.T01AUU/-/-	ko:K11593/ko:K11593/ko:K07198/ko:K11593/ko:K11593/ko:K04392/ko:K11593/ko:K07198/ko:K07198	9
ko00194	Photosynthesis proteins	13/1179	261/23977	0.52136	0.999928	arahy.Tifrunner.gnm1.ann1.0R479N/arahy.Tifrunner.gnm1.ann1.0W708Z/arahy.Tifrunner.gnm1.ann1.39S8LV/arahy.Tifrunner.gnm1.ann1.3I3T69/arahy.Tifrunner.gnm1.ann1.6C48SL/arahy.Tifrunner.gnm1.ann1.7VZ02V/arahy.Tifrunner.gnm1.ann1.B5AM0N/arahy.Tifrunner.gnm1.ann1.F0UT86/arahy.Tifrunner.gnm1.ann1.IBW0TW/arahy.Tifrunner.gnm1.ann1.MX15H0/arahy.Tifrunner.gnm1.ann1.QP7RRL/arahy.Tifrunner.gnm1.ann1.UAEM0K/ara…	arahy.0R479N/arahy.0W708Z/arahy.39S8LV/arahy.3I3T69/arahy.6C48SL/arahy.7VZ02V/arahy.B5AM0N/arahy.F0UT86/arahy.IBW0TW/arahy.MX15H0/arahy.QP7RRL/arahy.UAEM0K/arahy.Z0BJS7	ko:K02703/ko:K02704/ko:K02636/ko:K02689/ko:K02705/ko:K02689/ko:K02635/ko:K02636/ko:K02712/ko:K02705/ko:K03542/ko:K02690/ko:K02634	13
ko04070	Phosphatidylinositol signaling system	9/1179	180/23977	0.52785	0.999928	arahy.Tifrunner.gnm1.ann1.2XR4L9/arahy.Tifrunner.gnm1.ann1.2YL60G/arahy.Tifrunner.gnm1.ann1.47243N/arahy.Tifrunner.gnm1.ann1.8Y4891/arahy.Tifrunner.gnm1.ann1.CMRQ0D/arahy.Tifrunner.gnm1.ann1.V1YCRI/arahy.Tifrunner.gnm1.ann1.V6T9EN/arahy.Tifrunner.gnm1.ann1.Z9C4TD/novel.4478	arahy.2XR4L9/arahy.2YL60G/arahy.47243N/arahy.8Y4891/arahy.CMRQ0D/arahy.V1YCRI/arahy.V6T9EN/arahy.Z9C4TD/-	ko:K05857/ko:K05857/ko:K00981/ko:K00889/ko:K01099/ko:K00913/ko:K05857/ko:K01099/ko:K00888	9
ko05231	Choline metabolism in cancer	11/1179	223/23977	0.539423	0.999928	arahy.Tifrunner.gnm1.ann1.019LBF/arahy.Tifrunner.gnm1.ann1.19WSGG/arahy.Tifrunner.gnm1.ann1.4T1P38/arahy.Tifrunner.gnm1.ann1.7PV95K/arahy.Tifrunner.gnm1.ann1.87HDGW/arahy.Tifrunner.gnm1.ann1.8Y4891/arahy.Tifrunner.gnm1.ann1.GAK0W0/arahy.Tifrunner.gnm1.ann1.HZZY15/arahy.Tifrunner.gnm1.ann1.JL8VMK/arahy.Tifrunner.gnm1.ann1.MN6YJ9/arahy.Tifrunner.gnm1.ann1.UD7LPN	arahy.019LBF/arahy.19WSGG/arahy.4T1P38/arahy.7PV95K/arahy.87HDGW/arahy.8Y4891/arahy.GAK0W0/arahy.HZZY15/arahy.JL8VMK/arahy.MN6YJ9/arahy.UD7LPN	ko:K01115/ko:K01115/ko:K15377/ko:K01115/ko:K01115/ko:K00889/ko:K01115/ko:K01115/ko:K01115/ko:K04392/ko:K01115	11
ko05225	Hepatocellular carcinoma	13/1179	265/23977	0.543731	0.999928	arahy.Tifrunner.gnm1.ann1.1J1N84/arahy.Tifrunner.gnm1.ann1.3V8BTX/arahy.Tifrunner.gnm1.ann1.5AH4BP/arahy.Tifrunner.gnm1.ann1.96WFPN/arahy.Tifrunner.gnm1.ann1.BS9BXS/arahy.Tifrunner.gnm1.ann1.CR3DPP/arahy.Tifrunner.gnm1.ann1.G3R5KE/arahy.Tifrunner.gnm1.ann1.HDLM03/arahy.Tifrunner.gnm1.ann1.J9K9L3/arahy.Tifrunner.gnm1.ann1.NPF4WZ/arahy.Tifrunner.gnm1.ann1.R8YQMP/arahy.Tifrunner.gnm1.ann1.T8CK68/ara…	arahy.1J1N84/arahy.3V8BTX/arahy.5AH4BP/arahy.96WFPN/arahy.BS9BXS/arahy.CR3DPP/arahy.G3R5KE/arahy.HDLM03/arahy.J9K9L3/arahy.NPF4WZ/arahy.R8YQMP/arahy.T8CK68/arahy.Z8B0E4	ko:K06620/ko:K00799/ko:K00799/ko:K00799/ko:K00799/ko:K00799/ko:K00799/ko:K00799/ko:K00799/ko:K00799/ko:K00799/ko:K00799/ko:K11723	13
ko05130	Pathogenic Escherichia coli infection	21/1179	430/23977	0.544839	0.999928	arahy.Tifrunner.gnm1.ann1.0ZT7XZ/arahy.Tifrunner.gnm1.ann1.1ZN0EE/arahy.Tifrunner.gnm1.ann1.2795IL/arahy.Tifrunner.gnm1.ann1.27KESB/arahy.Tifrunner.gnm1.ann1.524PDQ/arahy.Tifrunner.gnm1.ann1.6RPN1M/arahy.Tifrunner.gnm1.ann1.A5W2CW/arahy.Tifrunner.gnm1.ann1.C4UQ0G/arahy.Tifrunner.gnm1.ann1.DIS46Y/arahy.Tifrunner.gnm1.ann1.G524VK/arahy.Tifrunner.gnm1.ann1.H3IG6P/arahy.Tifrunner.gnm1.ann1.IA27LB/ara…	arahy.0ZT7XZ/arahy.1ZN0EE/arahy.2795IL/arahy.27KESB/arahy.524PDQ/arahy.6RPN1M/arahy.A5W2CW/arahy.C4UQ0G/arahy.DIS46Y/arahy.G524VK/arahy.H3IG6P/arahy.IA27LB/arahy.JXHR5Z/arahy.MN6YJ9/arahy.QHP0ED/arahy.T7IH2W/arahy.U4X66R/arahy.V9A7GH/arahy.WA3QT0/arahy.X7UXQY/arahy.YH7XEC	ko:K07937/ko:K04733/ko:K04733/ko:K07874/ko:K04730/ko:K07375/ko:K04733/ko:K07375/ko:K07375/ko:K04733/ko:K04733/ko:K10357/ko:K10357/ko:K04392/ko:K00134/ko:K04733/ko:K04733/ko:K07937/ko:K10357/ko:K07375/ko:K00134	21
ko01524	Platinum drug resistance	11/1179	224/23977	0.545462	0.999928	arahy.Tifrunner.gnm1.ann1.3V8BTX/arahy.Tifrunner.gnm1.ann1.5AH4BP/arahy.Tifrunner.gnm1.ann1.96WFPN/arahy.Tifrunner.gnm1.ann1.BS9BXS/arahy.Tifrunner.gnm1.ann1.CR3DPP/arahy.Tifrunner.gnm1.ann1.G3R5KE/arahy.Tifrunner.gnm1.ann1.HDLM03/arahy.Tifrunner.gnm1.ann1.J9K9L3/arahy.Tifrunner.gnm1.ann1.NPF4WZ/arahy.Tifrunner.gnm1.ann1.R8YQMP/arahy.Tifrunner.gnm1.ann1.T8CK68	arahy.3V8BTX/arahy.5AH4BP/arahy.96WFPN/arahy.BS9BXS/arahy.CR3DPP/arahy.G3R5KE/arahy.HDLM03/arahy.J9K9L3/arahy.NPF4WZ/arahy.R8YQMP/arahy.T8CK68	ko:K00799/ko:K00799/ko:K00799/ko:K00799/ko:K00799/ko:K00799/ko:K00799/ko:K00799/ko:K00799/ko:K00799/ko:K00799	11
ko00020	Citrate cycle (TCA cycle)	8/1179	162/23977	0.546138	0.999928	arahy.Tifrunner.gnm1.ann1.3VL916/arahy.Tifrunner.gnm1.ann1.5N3GR0/arahy.Tifrunner.gnm1.ann1.5PB5TU/arahy.Tifrunner.gnm1.ann1.979X0J/arahy.Tifrunner.gnm1.ann1.DT0NNH/arahy.Tifrunner.gnm1.ann1.I4THJE/arahy.Tifrunner.gnm1.ann1.SUCZ0Z/novel.5208	arahy.3VL916/arahy.5N3GR0/arahy.5PB5TU/arahy.979X0J/arahy.DT0NNH/arahy.I4THJE/arahy.SUCZ0Z/-	ko:K00161/ko:K00030/ko:K00026/ko:K01610/ko:K01610/ko:K00161/ko:K00234/ko:K01648	8
ko05152	Tuberculosis	17/1179	348/23977	0.546454	0.999928	arahy.Tifrunner.gnm1.ann1.1ZN0EE/arahy.Tifrunner.gnm1.ann1.21R0E2/arahy.Tifrunner.gnm1.ann1.2795IL/arahy.Tifrunner.gnm1.ann1.524PDQ/arahy.Tifrunner.gnm1.ann1.5Z9RKI/arahy.Tifrunner.gnm1.ann1.85VPHV/arahy.Tifrunner.gnm1.ann1.A5W2CW/arahy.Tifrunner.gnm1.ann1.FIIU1N/arahy.Tifrunner.gnm1.ann1.G34P0I/arahy.Tifrunner.gnm1.ann1.G524VK/arahy.Tifrunner.gnm1.ann1.H3IG6P/arahy.Tifrunner.gnm1.ann1.HMN99B/ara…	arahy.1ZN0EE/arahy.21R0E2/arahy.2795IL/arahy.524PDQ/arahy.5Z9RKI/arahy.85VPHV/arahy.A5W2CW/arahy.FIIU1N/arahy.G34P0I/arahy.G524VK/arahy.H3IG6P/arahy.HMN99B/arahy.K8VWCH/arahy.M7A5MM/arahy.QRYW66/arahy.T7IH2W/arahy.U4X66R	ko:K04733/ko:K04515/ko:K04733/ko:K04730/ko:K04077/ko:K08064/ko:K04733/ko:K08066/ko:K07889/ko:K04733/ko:K04733/ko:K02154/ko:K08064/ko:K04515/ko:K02154/ko:K04733/ko:K04733	17
ko00670	One carbon pool by folate	4/1179	79/23977	0.548437	0.999928	arahy.Tifrunner.gnm1.ann1.8322VV/arahy.Tifrunner.gnm1.ann1.HK9TK1/arahy.Tifrunner.gnm1.ann1.ZYH4BX/novel.2502	arahy.8322VV/arahy.HK9TK1/arahy.ZYH4BX/-	ko:K00600/ko:K00600/ko:K00297/ko:K00600	4
ko04962	Vasopressin-regulated water reabsorption	5/1179	100/23977	0.549326	0.999928	arahy.Tifrunner.gnm1.ann1.5QP4QH/arahy.Tifrunner.gnm1.ann1.8XZZ1K/arahy.Tifrunner.gnm1.ann1.990N5Y/arahy.Tifrunner.gnm1.ann1.G34P0I/arahy.Tifrunner.gnm1.ann1.XX0NXH	arahy.5QP4QH/arahy.8XZZ1K/arahy.990N5Y/arahy.G34P0I/arahy.XX0NXH	ko:K12462/ko:K10418/ko:K07904/ko:K07889/ko:K10418	5
ko99974	Translation	1/1179	16/23977	0.553812	0.999928	arahy.Tifrunner.gnm1.ann1.XAI7HT	arahy.XAI7HT	ko:K17943	1
ko02044	Secretion system	5/1179	101/23977	0.558254	0.999928	arahy.Tifrunner.gnm1.ann1.R32419/arahy.Tifrunner.gnm1.ann1.RZ0ZJZ/arahy.Tifrunner.gnm1.ann1.U2IN5X/arahy.Tifrunner.gnm1.ann1.UV9SWK/arahy.Tifrunner.gnm1.ann1.VKWK3F	arahy.R32419/arahy.RZ0ZJZ/arahy.U2IN5X/arahy.UV9SWK/arahy.VKWK3F	ko:K03217/ko:K10956/ko:K03070/ko:K03106/ko:K03070	5
ko04340	Hedgehog signaling pathway	4/1179	81/23977	0.56838	0.999928	arahy.Tifrunner.gnm1.ann1.CN6DNH/arahy.Tifrunner.gnm1.ann1.UI60BE/arahy.Tifrunner.gnm1.ann1.V6B23X/novel.3161	arahy.CN6DNH/arahy.UI60BE/arahy.V6B23X/-	ko:K08960/ko:K03347/ko:K03347/ko:K03347	4
ko05031	Amphetamine addiction	3/1179	60/23977	0.571317	0.999928	arahy.Tifrunner.gnm1.ann1.21R0E2/arahy.Tifrunner.gnm1.ann1.DP3C2W/arahy.Tifrunner.gnm1.ann1.M7A5MM	arahy.21R0E2/arahy.DP3C2W/arahy.M7A5MM	ko:K04515/ko:K06269/ko:K04515	3
ko04921	Oxytocin signaling pathway	7/1179	145/23977	0.574136	0.999928	arahy.Tifrunner.gnm1.ann1.21R0E2/arahy.Tifrunner.gnm1.ann1.DP3C2W/arahy.Tifrunner.gnm1.ann1.DY968D/arahy.Tifrunner.gnm1.ann1.HIWA31/arahy.Tifrunner.gnm1.ann1.M7A5MM/novel.2216/novel.4325	arahy.21R0E2/arahy.DP3C2W/arahy.DY968D/arahy.HIWA31/arahy.M7A5MM/-/-	ko:K04515/ko:K06269/ko:K03234/ko:K07198/ko:K04515/ko:K07198/ko:K07198	7
ko00900	Terpenoid backbone biosynthesis	8/1179	167/23977	0.580909	0.999928	arahy.Tifrunner.gnm1.ann1.00UVWE/arahy.Tifrunner.gnm1.ann1.5ZTX8H/arahy.Tifrunner.gnm1.ann1.BW88YF/arahy.Tifrunner.gnm1.ann1.C2HNJF/arahy.Tifrunner.gnm1.ann1.FHBJ1H/arahy.Tifrunner.gnm1.ann1.I8UD53/arahy.Tifrunner.gnm1.ann1.NJJ8BU/novel.2571	arahy.00UVWE/arahy.5ZTX8H/arahy.BW88YF/arahy.C2HNJF/arahy.FHBJ1H/arahy.I8UD53/arahy.NJJ8BU/-	ko:K01662/ko:K00099/ko:K01823/ko:K01641/ko:K00021/ko:K01662/ko:K00099/ko:K00021	8
ko00630	Glyoxylate and dicarboxylate metabolism	11/1179	231/23977	0.586879	0.999928	arahy.Tifrunner.gnm1.ann1.0KDC5W/arahy.Tifrunner.gnm1.ann1.1FY4ZR/arahy.Tifrunner.gnm1.ann1.1HU4YV/arahy.Tifrunner.gnm1.ann1.5PB5TU/arahy.Tifrunner.gnm1.ann1.8322VV/arahy.Tifrunner.gnm1.ann1.99IIFJ/arahy.Tifrunner.gnm1.ann1.HA9E1Y/arahy.Tifrunner.gnm1.ann1.HK9TK1/arahy.Tifrunner.gnm1.ann1.NTNX6Y/arahy.Tifrunner.gnm1.ann1.U6ZXMA/novel.2502	arahy.0KDC5W/arahy.1FY4ZR/arahy.1HU4YV/arahy.5PB5TU/arahy.8322VV/arahy.99IIFJ/arahy.HA9E1Y/arahy.HK9TK1/arahy.NTNX6Y/arahy.U6ZXMA/-	ko:K01915/ko:K15918/ko:K03781/ko:K00026/ko:K00600/ko:K01601/ko:K01915/ko:K00600/ko:K00830/ko:K00830/ko:K00600	11
ko04918	Thyroid hormone synthesis	2/1179	40/23977	0.591881	0.999928	arahy.Tifrunner.gnm1.ann1.2R4QUJ/arahy.Tifrunner.gnm1.ann1.UMKY0Z	arahy.2R4QUJ/arahy.UMKY0Z	ko:K00432/ko:K08054	2
ko04261	Adrenergic signaling in cardiomyocytes	5/1179	105/23977	0.593048	0.999928	arahy.Tifrunner.gnm1.ann1.21R0E2/arahy.Tifrunner.gnm1.ann1.3BWT9P/arahy.Tifrunner.gnm1.ann1.6AG38Z/arahy.Tifrunner.gnm1.ann1.DP3C2W/arahy.Tifrunner.gnm1.ann1.M7A5MM	arahy.21R0E2/arahy.3BWT9P/arahy.6AG38Z/arahy.DP3C2W/arahy.M7A5MM	ko:K04515/ko:K11584/ko:K11584/ko:K06269/ko:K04515	5
ko04728	Dopaminergic synapse	5/1179	105/23977	0.593048	0.999928	arahy.Tifrunner.gnm1.ann1.21R0E2/arahy.Tifrunner.gnm1.ann1.3BWT9P/arahy.Tifrunner.gnm1.ann1.6AG38Z/arahy.Tifrunner.gnm1.ann1.DP3C2W/arahy.Tifrunner.gnm1.ann1.M7A5MM	arahy.21R0E2/arahy.3BWT9P/arahy.6AG38Z/arahy.DP3C2W/arahy.M7A5MM	ko:K04515/ko:K11584/ko:K11584/ko:K06269/ko:K04515	5
ko00240	Pyrimidine metabolism	9/1179	190/23977	0.593521	0.999928	arahy.Tifrunner.gnm1.ann1.15MU7G/arahy.Tifrunner.gnm1.ann1.5C0RMJ/arahy.Tifrunner.gnm1.ann1.5X9SY8/arahy.Tifrunner.gnm1.ann1.N198RB/arahy.Tifrunner.gnm1.ann1.TQ9955/arahy.Tifrunner.gnm1.ann1.X7PMF1/arahy.Tifrunner.gnm1.ann1.YU9W9A/novel.1452/novel.5170	arahy.15MU7G/arahy.5C0RMJ/arahy.5X9SY8/arahy.N198RB/arahy.TQ9955/arahy.X7PMF1/arahy.YU9W9A/-/-	ko:K00876/ko:K00876/ko:K06966/ko:K01489/ko:K06966/ko:K06966/ko:K16904/ko:K06966/ko:K10807	9
ko04713	Circadian entrainment	2/1179	41/23977	0.605428	0.999928	arahy.Tifrunner.gnm1.ann1.21R0E2/arahy.Tifrunner.gnm1.ann1.M7A5MM	arahy.21R0E2/arahy.M7A5MM	ko:K04515/ko:K04515	2
ko05340	Primary immunodeficiency	1/1179	19/23977	0.616491	0.999928	arahy.Tifrunner.gnm1.ann1.ZUJ3H1	arahy.ZUJ3H1	ko:K01488	1
ko04914	Progesterone-mediated oocyte maturation	6/1179	130/23977	0.620923	0.999928	arahy.Tifrunner.gnm1.ann1.0VCY6Y/arahy.Tifrunner.gnm1.ann1.BDFQ12/arahy.Tifrunner.gnm1.ann1.E9W950/arahy.Tifrunner.gnm1.ann1.I9LWH3/arahy.Tifrunner.gnm1.ann1.QWV34J/arahy.Tifrunner.gnm1.ann1.Z56QHF	arahy.0VCY6Y/arahy.BDFQ12/arahy.E9W950/arahy.I9LWH3/arahy.QWV34J/arahy.Z56QHF	ko:K06627/ko:K04079/ko:K05868/ko:K04079/ko:K03351/ko:K06627	6
ko04623	Cytosolic DNA-sensing pathway	4/1179	87/23977	0.625129	0.999928	arahy.Tifrunner.gnm1.ann1.2M3JSP/arahy.Tifrunner.gnm1.ann1.3ELC0K/arahy.Tifrunner.gnm1.ann1.HJB560/arahy.Tifrunner.gnm1.ann1.K25QHH	arahy.2M3JSP/arahy.3ELC0K/arahy.HJB560/arahy.K25QHH	ko:K03013/ko:K03026/ko:K03026/ko:K03026	4
ko04360	Axon guidance	6/1179	132/23977	0.635693	0.999928	arahy.Tifrunner.gnm1.ann1.21R0E2/arahy.Tifrunner.gnm1.ann1.5BU917/arahy.Tifrunner.gnm1.ann1.M7A5MM/arahy.Tifrunner.gnm1.ann1.MN6YJ9/arahy.Tifrunner.gnm1.ann1.P1T2M1/arahy.Tifrunner.gnm1.ann1.ZI0MRK	arahy.21R0E2/arahy.5BU917/arahy.M7A5MM/arahy.MN6YJ9/arahy.P1T2M1/arahy.ZI0MRK	ko:K04515/ko:K05765/ko:K04515/ko:K04392/ko:K05765/ko:K05765	6
ko04066	HIF-1 signaling pathway	9/1179	197/23977	0.636772	0.999928	arahy.Tifrunner.gnm1.ann1.03VRI3/arahy.Tifrunner.gnm1.ann1.21R0E2/arahy.Tifrunner.gnm1.ann1.3VL916/arahy.Tifrunner.gnm1.ann1.5G087V/arahy.Tifrunner.gnm1.ann1.FK49XX/arahy.Tifrunner.gnm1.ann1.I4THJE/arahy.Tifrunner.gnm1.ann1.M7A5MM/arahy.Tifrunner.gnm1.ann1.QHP0ED/arahy.Tifrunner.gnm1.ann1.YH7XEC	arahy.03VRI3/arahy.21R0E2/arahy.3VL916/arahy.5G087V/arahy.FK49XX/arahy.I4THJE/arahy.M7A5MM/arahy.QHP0ED/arahy.YH7XEC	ko:K00844/ko:K04515/ko:K00161/ko:K00016/ko:K01623/ko:K00161/ko:K04515/ko:K00134/ko:K00134	9
ko03060	Protein export	6/1179	133/23977	0.64295	0.999928	arahy.Tifrunner.gnm1.ann1.515IAB/arahy.Tifrunner.gnm1.ann1.R32419/arahy.Tifrunner.gnm1.ann1.RZ0ZJZ/arahy.Tifrunner.gnm1.ann1.U2IN5X/arahy.Tifrunner.gnm1.ann1.UV9SWK/arahy.Tifrunner.gnm1.ann1.VKWK3F	arahy.515IAB/arahy.R32419/arahy.RZ0ZJZ/arahy.U2IN5X/arahy.UV9SWK/arahy.VKWK3F	ko:K12948/ko:K03217/ko:K10956/ko:K03070/ko:K03106/ko:K03070	6
ko03320	PPAR signaling pathway	6/1179	133/23977	0.64295	0.999928	arahy.Tifrunner.gnm1.ann1.8A3KH0/arahy.Tifrunner.gnm1.ann1.A9D2UJ/arahy.Tifrunner.gnm1.ann1.C2HNJF/arahy.Tifrunner.gnm1.ann1.K3W3ZZ/arahy.Tifrunner.gnm1.ann1.ND3SKJ/novel.327	arahy.8A3KH0/arahy.A9D2UJ/arahy.C2HNJF/arahy.K3W3ZZ/arahy.ND3SKJ/-	ko:K07513/ko:K00029/ko:K01641/ko:K00507/ko:K00507/ko:K00029	6
ko04977	Vitamin digestion and absorption	2/1179	44/23977	0.644009	0.999928	arahy.Tifrunner.gnm1.ann1.24XWVK/arahy.Tifrunner.gnm1.ann1.H7MN3L	arahy.24XWVK/arahy.H7MN3L	ko:K14611/ko:K14611	2
ko04961	Endocrine and other factor-regulated calcium reabsorption	3/1179	67/23977	0.646405	0.999928	arahy.Tifrunner.gnm1.ann1.990N5Y/arahy.Tifrunner.gnm1.ann1.AM2AK0/arahy.Tifrunner.gnm1.ann1.REKD2E	arahy.990N5Y/arahy.AM2AK0/arahy.REKD2E	ko:K07904/ko:K04646/ko:K04646	3
ko05164	Influenza A	12/1179	264/23977	0.651169	0.999928	arahy.Tifrunner.gnm1.ann1.1ZN0EE/arahy.Tifrunner.gnm1.ann1.2795IL/arahy.Tifrunner.gnm1.ann1.448EM4/arahy.Tifrunner.gnm1.ann1.4XN20A/arahy.Tifrunner.gnm1.ann1.990N5Y/arahy.Tifrunner.gnm1.ann1.9QV869/arahy.Tifrunner.gnm1.ann1.A5W2CW/arahy.Tifrunner.gnm1.ann1.G524VK/arahy.Tifrunner.gnm1.ann1.H3IG6P/arahy.Tifrunner.gnm1.ann1.T7IH2W/arahy.Tifrunner.gnm1.ann1.U4X66R/arahy.Tifrunner.gnm1.ann1.V2HYM6	arahy.1ZN0EE/arahy.2795IL/arahy.448EM4/arahy.4XN20A/arahy.990N5Y/arahy.9QV869/arahy.A5W2CW/arahy.G524VK/arahy.H3IG6P/arahy.T7IH2W/arahy.U4X66R/arahy.V2HYM6	ko:K04733/ko:K04733/ko:K14297/ko:K14298/ko:K07904/ko:K14396/ko:K04733/ko:K04733/ko:K04733/ko:K04733/ko:K04733/ko:K14396	12
ko04657	IL-17 signaling pathway	3/1179	68/23977	0.656334	0.999928	arahy.Tifrunner.gnm1.ann1.BDFQ12/arahy.Tifrunner.gnm1.ann1.I9LWH3/arahy.Tifrunner.gnm1.ann1.TJW25F	arahy.BDFQ12/arahy.I9LWH3/arahy.TJW25F	ko:K04079/ko:K04079/ko:K12890	3
ko05200	Pathways in cancer	20/1179	436/23977	0.657846	0.999928	arahy.Tifrunner.gnm1.ann1.1J1N84/arahy.Tifrunner.gnm1.ann1.21R0E2/arahy.Tifrunner.gnm1.ann1.3V8BTX/arahy.Tifrunner.gnm1.ann1.5AH4BP/arahy.Tifrunner.gnm1.ann1.96WFPN/arahy.Tifrunner.gnm1.ann1.BDFQ12/arahy.Tifrunner.gnm1.ann1.BS9BXS/arahy.Tifrunner.gnm1.ann1.CR3DPP/arahy.Tifrunner.gnm1.ann1.G3R5KE/arahy.Tifrunner.gnm1.ann1.HDLM03/arahy.Tifrunner.gnm1.ann1.I9LWH3/arahy.Tifrunner.gnm1.ann1.J9K9L3/ara…	arahy.1J1N84/arahy.21R0E2/arahy.3V8BTX/arahy.5AH4BP/arahy.96WFPN/arahy.BDFQ12/arahy.BS9BXS/arahy.CR3DPP/arahy.G3R5KE/arahy.HDLM03/arahy.I9LWH3/arahy.J9K9L3/arahy.M7A5MM/arahy.MN6YJ9/arahy.NPF4WZ/arahy.R8YQMP/arahy.T8CK68/arahy.UI60BE/arahy.V6B23X/-	ko:K06620/ko:K04515/ko:K00799/ko:K00799/ko:K00799/ko:K04079/ko:K00799/ko:K00799/ko:K00799/ko:K00799/ko:K04079/ko:K00799/ko:K04515/ko:K04392/ko:K00799/ko:K00799/ko:K00799/ko:K03347/ko:K03347/ko:K03347	20
ko00230	Purine metabolism	16/1179	351/23977	0.658173	0.999928	arahy.Tifrunner.gnm1.ann1.0X932T/arahy.Tifrunner.gnm1.ann1.2KT39E/arahy.Tifrunner.gnm1.ann1.5X9SY8/arahy.Tifrunner.gnm1.ann1.D0VJ3P/arahy.Tifrunner.gnm1.ann1.HI4HR4/arahy.Tifrunner.gnm1.ann1.N7FYSY/arahy.Tifrunner.gnm1.ann1.QY7301/arahy.Tifrunner.gnm1.ann1.T9TVYB/arahy.Tifrunner.gnm1.ann1.TQ9955/arahy.Tifrunner.gnm1.ann1.X7PMF1/arahy.Tifrunner.gnm1.ann1.Y0PJVS/arahy.Tifrunner.gnm1.ann1.ZUJ3H1/nov…	arahy.0X932T/arahy.2KT39E/arahy.5X9SY8/arahy.D0VJ3P/arahy.HI4HR4/arahy.N7FYSY/arahy.QY7301/arahy.T9TVYB/arahy.TQ9955/arahy.X7PMF1/arahy.Y0PJVS/arahy.ZUJ3H1/-/-/-/-	ko:K01519/ko:K00873/ko:K06966/ko:K00759/ko:K00873/ko:K00939/ko:K01923/ko:K00759/ko:K06966/ko:K06966/ko:K00860/ko:K01488/ko:K06966/ko:K01517/ko:K10807/ko:K01517	16
ko05140	Leishmaniasis	8/1179	179/23977	0.658775	0.999928	arahy.Tifrunner.gnm1.ann1.1ZN0EE/arahy.Tifrunner.gnm1.ann1.2795IL/arahy.Tifrunner.gnm1.ann1.524PDQ/arahy.Tifrunner.gnm1.ann1.A5W2CW/arahy.Tifrunner.gnm1.ann1.G524VK/arahy.Tifrunner.gnm1.ann1.H3IG6P/arahy.Tifrunner.gnm1.ann1.T7IH2W/arahy.Tifrunner.gnm1.ann1.U4X66R	arahy.1ZN0EE/arahy.2795IL/arahy.524PDQ/arahy.A5W2CW/arahy.G524VK/arahy.H3IG6P/arahy.T7IH2W/arahy.U4X66R	ko:K04733/ko:K04733/ko:K04730/ko:K04733/ko:K04733/ko:K04733/ko:K04733/ko:K04733	8
ko04341	Hedgehog signaling pathway - fly	5/1179	114/23977	0.665409	0.999928	arahy.Tifrunner.gnm1.ann1.CN6DNH/arahy.Tifrunner.gnm1.ann1.UI60BE/arahy.Tifrunner.gnm1.ann1.V6B23X/novel.2597/novel.3161	arahy.CN6DNH/arahy.UI60BE/arahy.V6B23X/-/-	ko:K08960/ko:K03347/ko:K03347/ko:K06228/ko:K03347	5
ko04090	CD molecules	3/1179	69/23977	0.666061	0.999928	arahy.Tifrunner.gnm1.ann1.K80CQQ/arahy.Tifrunner.gnm1.ann1.PAG1M8/arahy.Tifrunner.gnm1.ann1.YA4UY3	arahy.K80CQQ/arahy.PAG1M8/arahy.YA4UY3	ko:K05658/ko:K05658/ko:K05658	3
ko05214	Glioma	3/1179	69/23977	0.666061	0.999928	arahy.Tifrunner.gnm1.ann1.1J1N84/arahy.Tifrunner.gnm1.ann1.21R0E2/arahy.Tifrunner.gnm1.ann1.M7A5MM	arahy.1J1N84/arahy.21R0E2/arahy.M7A5MM	ko:K06620/ko:K04515/ko:K04515	3
ko04145	Phagosome	12/1179	269/23977	0.676234	0.999928	arahy.Tifrunner.gnm1.ann1.6RPN1M/arahy.Tifrunner.gnm1.ann1.C4UQ0G/arahy.Tifrunner.gnm1.ann1.DIS46Y/arahy.Tifrunner.gnm1.ann1.G34P0I/arahy.Tifrunner.gnm1.ann1.HMN99B/arahy.Tifrunner.gnm1.ann1.MN6YJ9/arahy.Tifrunner.gnm1.ann1.P458TM/arahy.Tifrunner.gnm1.ann1.QRYW66/arahy.Tifrunner.gnm1.ann1.RZ0ZJZ/arahy.Tifrunner.gnm1.ann1.UMKY0Z/arahy.Tifrunner.gnm1.ann1.VM8M6T/arahy.Tifrunner.gnm1.ann1.X7UXQY	arahy.6RPN1M/arahy.C4UQ0G/arahy.DIS46Y/arahy.G34P0I/arahy.HMN99B/arahy.MN6YJ9/arahy.P458TM/arahy.QRYW66/arahy.RZ0ZJZ/arahy.UMKY0Z/arahy.VM8M6T/arahy.X7UXQY	ko:K07375/ko:K07375/ko:K07375/ko:K07889/ko:K02154/ko:K04392/ko:K02147/ko:K02154/ko:K10956/ko:K08054/ko:K08488/ko:K07375	12
ko00524	Neomycin, kanamycin and gentamicin biosynthesis	1/1179	23/23977	0.686594	0.999928	arahy.Tifrunner.gnm1.ann1.03VRI3	arahy.03VRI3	ko:K00844	1
ko04320	Dorso-ventral axis formation	2/1179	48/23977	0.690727	0.999928	arahy.Tifrunner.gnm1.ann1.36A410/arahy.Tifrunner.gnm1.ann1.I642JI	arahy.36A410/arahy.I642JI	ko:K02184/ko:K02184	2
ko05100	Bacterial invasion of epithelial cells	3/1179	72/23977	0.694028	0.999928	arahy.Tifrunner.gnm1.ann1.AM2AK0/arahy.Tifrunner.gnm1.ann1.MN6YJ9/arahy.Tifrunner.gnm1.ann1.REKD2E	arahy.AM2AK0/arahy.MN6YJ9/arahy.REKD2E	ko:K04646/ko:K04392/ko:K04646	3
ko05161	Hepatitis B	11/1179	253/23977	0.704428	0.999928	arahy.Tifrunner.gnm1.ann1.0VCY6Y/arahy.Tifrunner.gnm1.ann1.1J1N84/arahy.Tifrunner.gnm1.ann1.1ZN0EE/arahy.Tifrunner.gnm1.ann1.2795IL/arahy.Tifrunner.gnm1.ann1.524PDQ/arahy.Tifrunner.gnm1.ann1.A5W2CW/arahy.Tifrunner.gnm1.ann1.G524VK/arahy.Tifrunner.gnm1.ann1.H3IG6P/arahy.Tifrunner.gnm1.ann1.T7IH2W/arahy.Tifrunner.gnm1.ann1.U4X66R/arahy.Tifrunner.gnm1.ann1.Z56QHF	arahy.0VCY6Y/arahy.1J1N84/arahy.1ZN0EE/arahy.2795IL/arahy.524PDQ/arahy.A5W2CW/arahy.G524VK/arahy.H3IG6P/arahy.T7IH2W/arahy.U4X66R/arahy.Z56QHF	ko:K06627/ko:K06620/ko:K04733/ko:K04733/ko:K04730/ko:K04733/ko:K04733/ko:K04733/ko:K04733/ko:K04733/ko:K06627	11
ko04310	Wnt signaling pathway	9/1179	209/23977	0.704656	0.999928	arahy.Tifrunner.gnm1.ann1.21R0E2/arahy.Tifrunner.gnm1.ann1.2RCZ08/arahy.Tifrunner.gnm1.ann1.CN6DNH/arahy.Tifrunner.gnm1.ann1.D29P6J/arahy.Tifrunner.gnm1.ann1.M7A5MM/arahy.Tifrunner.gnm1.ann1.MN6YJ9/arahy.Tifrunner.gnm1.ann1.UI60BE/arahy.Tifrunner.gnm1.ann1.V6B23X/novel.3161	arahy.21R0E2/arahy.2RCZ08/arahy.CN6DNH/arahy.D29P6J/arahy.M7A5MM/arahy.MN6YJ9/arahy.UI60BE/arahy.V6B23X/-	ko:K04515/ko:K03097/ko:K08960/ko:K03097/ko:K04515/ko:K04392/ko:K03347/ko:K03347/ko:K03347	9
ko04114	Oocyte meiosis	12/1179	275/23977	0.704896	0.999928	arahy.Tifrunner.gnm1.ann1.21R0E2/arahy.Tifrunner.gnm1.ann1.3BWT9P/arahy.Tifrunner.gnm1.ann1.66UZXJ/arahy.Tifrunner.gnm1.ann1.6AG38Z/arahy.Tifrunner.gnm1.ann1.DP3C2W/arahy.Tifrunner.gnm1.ann1.E9W950/arahy.Tifrunner.gnm1.ann1.M7A5MM/arahy.Tifrunner.gnm1.ann1.NJXS8G/arahy.Tifrunner.gnm1.ann1.QWV34J/arahy.Tifrunner.gnm1.ann1.UI60BE/arahy.Tifrunner.gnm1.ann1.V6B23X/novel.3161	arahy.21R0E2/arahy.3BWT9P/arahy.66UZXJ/arahy.6AG38Z/arahy.DP3C2W/arahy.E9W950/arahy.M7A5MM/arahy.NJXS8G/arahy.QWV34J/arahy.UI60BE/arahy.V6B23X/-	ko:K04515/ko:K11584/ko:K03363/ko:K11584/ko:K06269/ko:K05868/ko:K04515/ko:K03363/ko:K03351/ko:K03347/ko:K03347/ko:K03347	12
ko04920	Adipocytokine signaling pathway	4/1179	98/23977	0.71608	0.999928	arahy.Tifrunner.gnm1.ann1.3R6I6F/arahy.Tifrunner.gnm1.ann1.HIWA31/novel.2216/novel.4325	arahy.3R6I6F/arahy.HIWA31/-/-	ko:K07297/ko:K07198/ko:K07198/ko:K07198	4
ko04930	Type II diabetes mellitus	3/1179	75/23977	0.720188	0.999928	arahy.Tifrunner.gnm1.ann1.03VRI3/arahy.Tifrunner.gnm1.ann1.2KT39E/arahy.Tifrunner.gnm1.ann1.HI4HR4	arahy.03VRI3/arahy.2KT39E/arahy.HI4HR4	ko:K00844/ko:K00873/ko:K00873	3
ko04934	Cushing syndrome	3/1179	75/23977	0.720188	0.999928	arahy.Tifrunner.gnm1.ann1.1J1N84/arahy.Tifrunner.gnm1.ann1.21R0E2/arahy.Tifrunner.gnm1.ann1.M7A5MM	arahy.1J1N84/arahy.21R0E2/arahy.M7A5MM	ko:K06620/ko:K04515/ko:K04515	3
ko00130	Ubiquinone and other terpenoid-quinone biosynthesis	8/1179	190/23977	0.722075	0.999928	arahy.Tifrunner.gnm1.ann1.K9QGVV/arahy.Tifrunner.gnm1.ann1.NCQW7U/arahy.Tifrunner.gnm1.ann1.PLT0GH/arahy.Tifrunner.gnm1.ann1.SRT95Q/arahy.Tifrunner.gnm1.ann1.ST1ALI/arahy.Tifrunner.gnm1.ann1.VGN2GE/arahy.Tifrunner.gnm1.ann1.VMJJ3L/arahy.Tifrunner.gnm1.ann1.Y23DM6	arahy.K9QGVV/arahy.NCQW7U/arahy.PLT0GH/arahy.SRT95Q/arahy.ST1ALI/arahy.VGN2GE/arahy.VMJJ3L/arahy.Y23DM6	ko:K00487/ko:K03809/ko:K03809/ko:K01904/ko:K01904/ko:K01904/ko:K03809/ko:K01904	8
ko05120	Epithelial cell signaling in Helicobacter pylori infection	4/1179	99/23977	0.723481	0.999928	arahy.Tifrunner.gnm1.ann1.HMN99B/arahy.Tifrunner.gnm1.ann1.MN6YJ9/arahy.Tifrunner.gnm1.ann1.P458TM/arahy.Tifrunner.gnm1.ann1.QRYW66	arahy.HMN99B/arahy.MN6YJ9/arahy.P458TM/arahy.QRYW66	ko:K02154/ko:K04392/ko:K02147/ko:K02154	4
ko04620	Toll-like receptor signaling pathway	9/1179	213/23977	0.72538	0.999928	arahy.Tifrunner.gnm1.ann1.1ZN0EE/arahy.Tifrunner.gnm1.ann1.2795IL/arahy.Tifrunner.gnm1.ann1.524PDQ/arahy.Tifrunner.gnm1.ann1.A5W2CW/arahy.Tifrunner.gnm1.ann1.G524VK/arahy.Tifrunner.gnm1.ann1.H3IG6P/arahy.Tifrunner.gnm1.ann1.MN6YJ9/arahy.Tifrunner.gnm1.ann1.T7IH2W/arahy.Tifrunner.gnm1.ann1.U4X66R	arahy.1ZN0EE/arahy.2795IL/arahy.524PDQ/arahy.A5W2CW/arahy.G524VK/arahy.H3IG6P/arahy.MN6YJ9/arahy.T7IH2W/arahy.U4X66R	ko:K04733/ko:K04733/ko:K04730/ko:K04733/ko:K04733/ko:K04733/ko:K04392/ko:K04733/ko:K04733	9
ko04139	Mitophagy - yeast	4/1179	100/23977	0.730737	0.999928	arahy.Tifrunner.gnm1.ann1.2RCZ08/arahy.Tifrunner.gnm1.ann1.8Y4891/arahy.Tifrunner.gnm1.ann1.D29P6J/arahy.Tifrunner.gnm1.ann1.IDQ1YW	arahy.2RCZ08/arahy.8Y4891/arahy.D29P6J/arahy.IDQ1YW	ko:K03097/ko:K00889/ko:K03097/ko:K08341	4
ko00290	Valine, leucine and isoleucine biosynthesis	2/1179	52/23977	0.732271	0.999928	arahy.Tifrunner.gnm1.ann1.3R4QA9/arahy.Tifrunner.gnm1.ann1.WXR6C4	arahy.3R4QA9/arahy.WXR6C4	ko:K00053/ko:K00826	2
ko99997	Function unknown	5/1179	124/23977	0.735304	0.999928	arahy.Tifrunner.gnm1.ann1.75Z370/arahy.Tifrunner.gnm1.ann1.BSS6AU/arahy.Tifrunner.gnm1.ann1.S1942W/arahy.Tifrunner.gnm1.ann1.TTFN2L/arahy.Tifrunner.gnm1.ann1.U7X5PN	arahy.75Z370/arahy.BSS6AU/arahy.S1942W/arahy.TTFN2L/arahy.U7X5PN	ko:K06911/ko:K06995/ko:K09955/ko:K09955/ko:K06889	5
ko04012	ErbB signaling pathway	2/1179	53/23977	0.741886	0.999928	arahy.Tifrunner.gnm1.ann1.21R0E2/arahy.Tifrunner.gnm1.ann1.M7A5MM	arahy.21R0E2/arahy.M7A5MM	ko:K04515/ko:K04515	2
ko04214	Apoptosis - fly	3/1179	79/23977	0.752316	0.999928	arahy.Tifrunner.gnm1.ann1.1TW9IR/arahy.Tifrunner.gnm1.ann1.3INE6D/novel.3861	arahy.1TW9IR/arahy.3INE6D/-	ko:K10798/ko:K05770/ko:K05770	3
ko00720	Carbon fixation pathways in prokaryotes	5/1179	127/23977	0.754058	0.999928	arahy.Tifrunner.gnm1.ann1.09V7NE/arahy.Tifrunner.gnm1.ann1.3YC2HT/arahy.Tifrunner.gnm1.ann1.7GR9X4/arahy.Tifrunner.gnm1.ann1.ZYH4BX/novel.5208	arahy.09V7NE/arahy.3YC2HT/arahy.7GR9X4/arahy.ZYH4BX/-	ko:K01595/ko:K01595/ko:K01595/ko:K00297/ko:K01648	5
ko99977	Transport	1/1179	28/23977	0.7565	0.999928	arahy.Tifrunner.gnm1.ann1.L9NF1I	arahy.L9NF1I	ko:K03294	1
ko04722	Neurotrophin signaling pathway	12/1179	287/23977	0.757331	0.999928	arahy.Tifrunner.gnm1.ann1.1ZN0EE/arahy.Tifrunner.gnm1.ann1.21R0E2/arahy.Tifrunner.gnm1.ann1.2795IL/arahy.Tifrunner.gnm1.ann1.524PDQ/arahy.Tifrunner.gnm1.ann1.5QP4QH/arahy.Tifrunner.gnm1.ann1.A5W2CW/arahy.Tifrunner.gnm1.ann1.G524VK/arahy.Tifrunner.gnm1.ann1.H3IG6P/arahy.Tifrunner.gnm1.ann1.M7A5MM/arahy.Tifrunner.gnm1.ann1.MN6YJ9/arahy.Tifrunner.gnm1.ann1.T7IH2W/arahy.Tifrunner.gnm1.ann1.U4X66R	arahy.1ZN0EE/arahy.21R0E2/arahy.2795IL/arahy.524PDQ/arahy.5QP4QH/arahy.A5W2CW/arahy.G524VK/arahy.H3IG6P/arahy.M7A5MM/arahy.MN6YJ9/arahy.T7IH2W/arahy.U4X66R	ko:K04733/ko:K04515/ko:K04733/ko:K04730/ko:K12462/ko:K04733/ko:K04733/ko:K04733/ko:K04515/ko:K04392/ko:K04733/ko:K04733	12
ko00650	Butanoate metabolism	2/1179	55/23977	0.76023	0.999928	arahy.Tifrunner.gnm1.ann1.4QQ966/arahy.Tifrunner.gnm1.ann1.C2HNJF	arahy.4QQ966/arahy.C2HNJF	ko:K01580/ko:K01641	2
ko05142	Chagas disease (American trypanosomiasis)	8/1179	199/23977	0.767646	0.999928	arahy.Tifrunner.gnm1.ann1.1ZN0EE/arahy.Tifrunner.gnm1.ann1.2795IL/arahy.Tifrunner.gnm1.ann1.524PDQ/arahy.Tifrunner.gnm1.ann1.A5W2CW/arahy.Tifrunner.gnm1.ann1.G524VK/arahy.Tifrunner.gnm1.ann1.H3IG6P/arahy.Tifrunner.gnm1.ann1.T7IH2W/arahy.Tifrunner.gnm1.ann1.U4X66R	arahy.1ZN0EE/arahy.2795IL/arahy.524PDQ/arahy.A5W2CW/arahy.G524VK/arahy.H3IG6P/arahy.T7IH2W/arahy.U4X66R	ko:K04733/ko:K04733/ko:K04730/ko:K04733/ko:K04733/ko:K04733/ko:K04733/ko:K04733	8
ko00072	Synthesis and degradation of ketone bodies	1/1179	29/23977	0.768487	0.999928	arahy.Tifrunner.gnm1.ann1.C2HNJF	arahy.C2HNJF	ko:K01641	1
ko00966	Glucosinolate biosynthesis	1/1179	29/23977	0.768487	0.999928	arahy.Tifrunner.gnm1.ann1.SU7DJD	arahy.SU7DJD	ko:K11820	1
ko00100	Steroid biosynthesis	5/1179	131/23977	0.777494	0.999928	arahy.Tifrunner.gnm1.ann1.18Z3WC/arahy.Tifrunner.gnm1.ann1.CT5VFU/arahy.Tifrunner.gnm1.ann1.QM1PW2/arahy.Tifrunner.gnm1.ann1.X4UQJ0/novel.59	arahy.18Z3WC/arahy.CT5VFU/arahy.QM1PW2/arahy.X4UQJ0/-	ko:K00801/ko:K07748/ko:K01052/ko:K01052/ko:K14423	5
ko04520	Adherens junction	3/1179	84/23977	0.788227	0.999928	arahy.Tifrunner.gnm1.ann1.2RCZ08/arahy.Tifrunner.gnm1.ann1.D29P6J/arahy.Tifrunner.gnm1.ann1.MN6YJ9	arahy.2RCZ08/arahy.D29P6J/arahy.MN6YJ9	ko:K03097/ko:K03097/ko:K04392	3
ko04915	Estrogen signaling pathway	5/1179	133/23977	0.78855	0.999928	arahy.Tifrunner.gnm1.ann1.7X145I/arahy.Tifrunner.gnm1.ann1.8X4Q28/arahy.Tifrunner.gnm1.ann1.BDFQ12/arahy.Tifrunner.gnm1.ann1.DU5DWV/arahy.Tifrunner.gnm1.ann1.I9LWH3	arahy.7X145I/arahy.8X4Q28/arahy.BDFQ12/arahy.DU5DWV/arahy.I9LWH3	ko:K03283/ko:K09571/ko:K04079/ko:K09571/ko:K04079	5
ko04711	Circadian rhythm - fly	1/1179	31/23977	0.790722	0.999928	arahy.Tifrunner.gnm1.ann1.CN6DNH	arahy.CN6DNH	ko:K08960	1
ko04211	Longevity regulating pathway	5/1179	134/23977	0.793916	0.999928	arahy.Tifrunner.gnm1.ann1.1HU4YV/arahy.Tifrunner.gnm1.ann1.3R6I6F/arahy.Tifrunner.gnm1.ann1.HIWA31/novel.2216/novel.4325	arahy.1HU4YV/arahy.3R6I6F/arahy.HIWA31/-/-	ko:K03781/ko:K07297/ko:K07198/ko:K07198/ko:K07198	5
ko04137	Mitophagy - animal	3/1179	85/23977	0.794866	0.999928	arahy.Tifrunner.gnm1.ann1.2RCZ08/arahy.Tifrunner.gnm1.ann1.D29P6J/arahy.Tifrunner.gnm1.ann1.IDQ1YW	arahy.2RCZ08/arahy.D29P6J/arahy.IDQ1YW	ko:K03097/ko:K03097/ko:K08341	3
ko03430	Mismatch repair	4/1179	110/23977	0.795547	0.999928	arahy.Tifrunner.gnm1.ann1.0EHY87/arahy.Tifrunner.gnm1.ann1.0P0L33/arahy.Tifrunner.gnm1.ann1.1IN98U/arahy.Tifrunner.gnm1.ann1.N36HW8	arahy.0EHY87/arahy.0P0L33/arahy.1IN98U/arahy.N36HW8	ko:K08739/ko:K10756/ko:K10756/ko:K10755	4
ko03020	RNA polymerase	7/1179	183/23977	0.800986	0.999928	arahy.Tifrunner.gnm1.ann1.2M3JSP/arahy.Tifrunner.gnm1.ann1.3ELC0K/arahy.Tifrunner.gnm1.ann1.HJB560/arahy.Tifrunner.gnm1.ann1.K25QHH/arahy.Tifrunner.gnm1.ann1.MIWC4Y/arahy.Tifrunner.gnm1.ann1.YJD706/novel.1583	arahy.2M3JSP/arahy.3ELC0K/arahy.HJB560/arahy.K25QHH/arahy.MIWC4Y/arahy.YJD706/-	ko:K03013/ko:K03026/ko:K03026/ko:K03026/ko:K03043/ko:K03043/ko:K03046	7
ko00540	Lipopolysaccharide biosynthesis	1/1179	32/23977	0.801026	0.999928	arahy.Tifrunner.gnm1.ann1.WIVF2E	arahy.WIVF2E	ko:K01627	1
ko01005	Lipopolysaccharide biosynthesis proteins	1/1179	32/23977	0.801026	0.999928	arahy.Tifrunner.gnm1.ann1.WIVF2E	arahy.WIVF2E	ko:K01627	1
ko04068	FoxO signaling pathway	7/1179	184/23977	0.805432	0.999928	arahy.Tifrunner.gnm1.ann1.1HU4YV/arahy.Tifrunner.gnm1.ann1.CN6DNH/arahy.Tifrunner.gnm1.ann1.E9W950/arahy.Tifrunner.gnm1.ann1.HIWA31/arahy.Tifrunner.gnm1.ann1.IDQ1YW/novel.2216/novel.4325	arahy.1HU4YV/arahy.CN6DNH/arahy.E9W950/arahy.HIWA31/arahy.IDQ1YW/-/-	ko:K03781/ko:K08960/ko:K05868/ko:K07198/ko:K08341/ko:K07198/ko:K07198	7
ko00590	Arachidonic acid metabolism	1/1179	33/23977	0.810823	0.999928	arahy.Tifrunner.gnm1.ann1.2R4QUJ	arahy.2R4QUJ	ko:K00432	1
ko04611	Platelet activation	1/1179	33/23977	0.810823	0.999928	arahy.Tifrunner.gnm1.ann1.DP3C2W	arahy.DP3C2W	ko:K06269	1
ko05135	Yersinia infection	10/1179	257/23977	0.817022	0.999928	arahy.Tifrunner.gnm1.ann1.1ZN0EE/arahy.Tifrunner.gnm1.ann1.2795IL/arahy.Tifrunner.gnm1.ann1.524PDQ/arahy.Tifrunner.gnm1.ann1.8Y4891/arahy.Tifrunner.gnm1.ann1.A5W2CW/arahy.Tifrunner.gnm1.ann1.G524VK/arahy.Tifrunner.gnm1.ann1.H3IG6P/arahy.Tifrunner.gnm1.ann1.MN6YJ9/arahy.Tifrunner.gnm1.ann1.T7IH2W/arahy.Tifrunner.gnm1.ann1.U4X66R	arahy.1ZN0EE/arahy.2795IL/arahy.524PDQ/arahy.8Y4891/arahy.A5W2CW/arahy.G524VK/arahy.H3IG6P/arahy.MN6YJ9/arahy.T7IH2W/arahy.U4X66R	ko:K04733/ko:K04733/ko:K04730/ko:K00889/ko:K04733/ko:K04733/ko:K04733/ko:K04392/ko:K04733/ko:K04733	10
ko04371	Apelin signaling pathway	5/1179	139/23977	0.819155	0.999928	arahy.Tifrunner.gnm1.ann1.9BR2YY/arahy.Tifrunner.gnm1.ann1.HIWA31/arahy.Tifrunner.gnm1.ann1.IDQ1YW/novel.2216/novel.4325	arahy.9BR2YY/arahy.HIWA31/arahy.IDQ1YW/-/-	ko:K08333/ko:K07198/ko:K08341/ko:K07198/ko:K07198	5
ko05219	Bladder cancer	1/1179	34/23977	0.820138	0.999928	arahy.Tifrunner.gnm1.ann1.1J1N84	arahy.1J1N84	ko:K06620	1
ko04916	Melanogenesis	2/1179	63/23977	0.822702	0.999928	arahy.Tifrunner.gnm1.ann1.21R0E2/arahy.Tifrunner.gnm1.ann1.M7A5MM	arahy.21R0E2/arahy.M7A5MM	ko:K04515/ko:K04515	2
ko05166	Human T-cell leukemia virus 1 infection	10/1179	259/23977	0.824148	0.999928	arahy.Tifrunner.gnm1.ann1.0VCY6Y/arahy.Tifrunner.gnm1.ann1.1J1N84/arahy.Tifrunner.gnm1.ann1.3INE6D/arahy.Tifrunner.gnm1.ann1.66UZXJ/arahy.Tifrunner.gnm1.ann1.F7SZPJ/arahy.Tifrunner.gnm1.ann1.NJXS8G/arahy.Tifrunner.gnm1.ann1.QWV34J/arahy.Tifrunner.gnm1.ann1.UMKY0Z/arahy.Tifrunner.gnm1.ann1.Z56QHF/novel.3861	arahy.0VCY6Y/arahy.1J1N84/arahy.3INE6D/arahy.66UZXJ/arahy.F7SZPJ/arahy.NJXS8G/arahy.QWV34J/arahy.UMKY0Z/arahy.Z56QHF/-	ko:K06627/ko:K06620/ko:K05770/ko:K03363/ko:K15040/ko:K03363/ko:K03351/ko:K08054/ko:K06627/ko:K05770	10
ko04091	Lectins	1/1179	35/23977	0.828995	0.999928	arahy.Tifrunner.gnm1.ann1.UMKY0Z	arahy.UMKY0Z	ko:K08054	1
ko04392	Hippo signaling pathway - multiple species	1/1179	35/23977	0.828995	0.999928	arahy.Tifrunner.gnm1.ann1.CN6DNH	arahy.CN6DNH	ko:K08960	1
ko04140	Autophagy - animal	9/1179	238/23977	0.83255	0.999928	arahy.Tifrunner.gnm1.ann1.27KESB/arahy.Tifrunner.gnm1.ann1.476X2T/arahy.Tifrunner.gnm1.ann1.9BR2YY/arahy.Tifrunner.gnm1.ann1.9UP1GZ/arahy.Tifrunner.gnm1.ann1.HIWA31/arahy.Tifrunner.gnm1.ann1.IDQ1YW/novel.2216/novel.4325/novel.686	arahy.27KESB/arahy.476X2T/arahy.9BR2YY/arahy.9UP1GZ/arahy.HIWA31/arahy.IDQ1YW/-/-/-	ko:K07874/ko:K01363/ko:K08333/ko:K08852/ko:K07198/ko:K08341/ko:K07198/ko:K07198/ko:K16196	9
ko04659	Th17 cell differentiation	2/1179	65/23977	0.835848	0.999928	arahy.Tifrunner.gnm1.ann1.BDFQ12/arahy.Tifrunner.gnm1.ann1.I9LWH3	arahy.BDFQ12/arahy.I9LWH3	ko:K04079/ko:K04079	2
ko04218	Cellular senescence	9/1179	239/23977	0.836055	0.999928	arahy.Tifrunner.gnm1.ann1.048XCA/arahy.Tifrunner.gnm1.ann1.0VCY6Y/arahy.Tifrunner.gnm1.ann1.1J1N84/arahy.Tifrunner.gnm1.ann1.DP3C2W/arahy.Tifrunner.gnm1.ann1.E9W950/arahy.Tifrunner.gnm1.ann1.EGZ2QM/arahy.Tifrunner.gnm1.ann1.F7SZPJ/arahy.Tifrunner.gnm1.ann1.S56SQA/arahy.Tifrunner.gnm1.ann1.Z56QHF	arahy.048XCA/arahy.0VCY6Y/arahy.1J1N84/arahy.DP3C2W/arahy.E9W950/arahy.EGZ2QM/arahy.F7SZPJ/arahy.S56SQA/arahy.Z56QHF	ko:K10752/ko:K06627/ko:K06620/ko:K06269/ko:K05868/ko:K10752/ko:K15040/ko:K05864/ko:K06627	9
ko04622	RIG-I-like receptor signaling pathway	1/1179	37/23977	0.845423	0.999928	arahy.Tifrunner.gnm1.ann1.STW1LM	arahy.STW1LM	ko:K09578	1
ko04670	Leukocyte transendothelial migration	1/1179	37/23977	0.845423	0.999928	arahy.Tifrunner.gnm1.ann1.MN6YJ9	arahy.MN6YJ9	ko:K04392	1
ko00040	Pentose and glucuronate interconversions	11/1179	289/23977	0.84602	0.999928	arahy.Tifrunner.gnm1.ann1.DNVP1U/arahy.Tifrunner.gnm1.ann1.HK8QN4/arahy.Tifrunner.gnm1.ann1.HLP03A/arahy.Tifrunner.gnm1.ann1.IFFV7U/arahy.Tifrunner.gnm1.ann1.JFM04T/arahy.Tifrunner.gnm1.ann1.LY2JWZ/arahy.Tifrunner.gnm1.ann1.NACM2P/arahy.Tifrunner.gnm1.ann1.NK8034/arahy.Tifrunner.gnm1.ann1.SLIY4S/arahy.Tifrunner.gnm1.ann1.Y15IL6/novel.3530	arahy.DNVP1U/arahy.HK8QN4/arahy.HLP03A/arahy.IFFV7U/arahy.JFM04T/arahy.LY2JWZ/arahy.NACM2P/arahy.NK8034/arahy.SLIY4S/arahy.Y15IL6/-	ko:K01728/ko:K01051/ko:K01051/ko:K01051/ko:K01728/ko:K01051/ko:K01051/ko:K01728/ko:K01051/ko:K00011/ko:K00012	11
ko04720	Long-term potentiation	3/1179	94/23977	0.847109	0.999928	arahy.Tifrunner.gnm1.ann1.21R0E2/arahy.Tifrunner.gnm1.ann1.DP3C2W/arahy.Tifrunner.gnm1.ann1.M7A5MM	arahy.21R0E2/arahy.DP3C2W/arahy.M7A5MM	ko:K04515/ko:K06269/ko:K04515	3
ko05169	Epstein-Barr virus infection	14/1179	360/23977	0.850036	0.999928	arahy.Tifrunner.gnm1.ann1.0VCY6Y/arahy.Tifrunner.gnm1.ann1.1J1N84/arahy.Tifrunner.gnm1.ann1.1ZN0EE/arahy.Tifrunner.gnm1.ann1.2795IL/arahy.Tifrunner.gnm1.ann1.4BL4Y4/arahy.Tifrunner.gnm1.ann1.524PDQ/arahy.Tifrunner.gnm1.ann1.A5W2CW/arahy.Tifrunner.gnm1.ann1.G524VK/arahy.Tifrunner.gnm1.ann1.H3IG6P/arahy.Tifrunner.gnm1.ann1.MN6YJ9/arahy.Tifrunner.gnm1.ann1.T7IH2W/arahy.Tifrunner.gnm1.ann1.U4X66R/ara…	arahy.0VCY6Y/arahy.1J1N84/arahy.1ZN0EE/arahy.2795IL/arahy.4BL4Y4/arahy.524PDQ/arahy.A5W2CW/arahy.G524VK/arahy.H3IG6P/arahy.MN6YJ9/arahy.T7IH2W/arahy.U4X66R/arahy.VHU77H/arahy.Z56QHF	ko:K06627/ko:K06620/ko:K04733/ko:K04733/ko:K03065/ko:K04730/ko:K04733/ko:K04733/ko:K04733/ko:K04392/ko:K04733/ko:K04733/ko:K03039/ko:K06627	14
ko00061	Fatty acid biosynthesis	5/1179	146/23977	0.850242	0.999928	arahy.Tifrunner.gnm1.ann1.39SMC6/arahy.Tifrunner.gnm1.ann1.4P55VP/arahy.Tifrunner.gnm1.ann1.H654N0/arahy.Tifrunner.gnm1.ann1.S8KTUY/arahy.Tifrunner.gnm1.ann1.VLF0GV	arahy.39SMC6/arahy.4P55VP/arahy.H654N0/arahy.S8KTUY/arahy.VLF0GV	ko:K09458/ko:K18660/ko:K03921/ko:K00059/ko:K00059	5
ko03410	Base excision repair	4/1179	121/23977	0.851673	0.999928	arahy.Tifrunner.gnm1.ann1.1TW9IR/arahy.Tifrunner.gnm1.ann1.CP937L/arahy.Tifrunner.gnm1.ann1.G0D851/arahy.Tifrunner.gnm1.ann1.GX19PR	arahy.1TW9IR/arahy.CP937L/arahy.G0D851/arahy.GX19PR	ko:K10798/ko:K10801/ko:K10772/ko:K01246	4
ko04919	Thyroid hormone signaling pathway	4/1179	121/23977	0.851673	0.999928	arahy.Tifrunner.gnm1.ann1.2XR4L9/arahy.Tifrunner.gnm1.ann1.2YL60G/arahy.Tifrunner.gnm1.ann1.B7PNIQ/arahy.Tifrunner.gnm1.ann1.V6T9EN	arahy.2XR4L9/arahy.2YL60G/arahy.B7PNIQ/arahy.V6T9EN	ko:K05857/ko:K05857/ko:K01114/ko:K05857	4
ko00860	Porphyrin and chlorophyll metabolism	5/1179	147/23977	0.854299	0.999928	arahy.Tifrunner.gnm1.ann1.8W8UWC/arahy.Tifrunner.gnm1.ann1.FX45DR/arahy.Tifrunner.gnm1.ann1.G5WY8I/arahy.Tifrunner.gnm1.ann1.W5PTGQ/novel.3371	arahy.8W8UWC/arahy.FX45DR/arahy.G5WY8I/arahy.W5PTGQ/-	ko:K01772/ko:K01772/ko:K03405/ko:K00231/ko:K01599	5
ko04115	p53 signaling pathway	3/1179	96/23977	0.857015	0.999928	arahy.Tifrunner.gnm1.ann1.4I93G7/arahy.Tifrunner.gnm1.ann1.E9W950/novel.5178	arahy.4I93G7/arahy.E9W950/-	ko:K10144/ko:K05868/ko:K10143	3
ko05014	Amyotrophic lateral sclerosis (ALS)	3/1179	97/23977	0.861754	0.999928	arahy.Tifrunner.gnm1.ann1.1HU4YV/arahy.Tifrunner.gnm1.ann1.8K57QZ/arahy.Tifrunner.gnm1.ann1.MN6YJ9	arahy.1HU4YV/arahy.8K57QZ/arahy.MN6YJ9	ko:K03781/ko:K11518/ko:K04392	3
ko01008	Polyketide biosynthesis proteins	2/1179	70/23977	0.864934	0.999928	arahy.Tifrunner.gnm1.ann1.F4M9UE/arahy.Tifrunner.gnm1.ann1.Z2RDVM	arahy.F4M9UE/arahy.Z2RDVM	ko:K00660/ko:K00660	2
ko03030	DNA replication	5/1179	150/23977	0.865925	0.999928	arahy.Tifrunner.gnm1.ann1.0P0L33/arahy.Tifrunner.gnm1.ann1.1IN98U/arahy.Tifrunner.gnm1.ann1.61K3Y7/arahy.Tifrunner.gnm1.ann1.N36HW8/arahy.Tifrunner.gnm1.ann1.V9CB21	arahy.0P0L33/arahy.1IN98U/arahy.61K3Y7/arahy.N36HW8/arahy.V9CB21	ko:K10756/ko:K10756/ko:K10742/ko:K10755/ko:K02685	5
ko03032	DNA replication proteins	14/1179	368/23977	0.870434	0.999928	arahy.Tifrunner.gnm1.ann1.0P0L33/arahy.Tifrunner.gnm1.ann1.0VCY6Y/arahy.Tifrunner.gnm1.ann1.1IN98U/arahy.Tifrunner.gnm1.ann1.1TW9IR/arahy.Tifrunner.gnm1.ann1.2R0HNS/arahy.Tifrunner.gnm1.ann1.4W3SCV/arahy.Tifrunner.gnm1.ann1.61K3Y7/arahy.Tifrunner.gnm1.ann1.E9LA23/arahy.Tifrunner.gnm1.ann1.E9W950/arahy.Tifrunner.gnm1.ann1.FEJ64N/arahy.Tifrunner.gnm1.ann1.N36HW8/arahy.Tifrunner.gnm1.ann1.SLI0XQ/ara…	arahy.0P0L33/arahy.0VCY6Y/arahy.1IN98U/arahy.1TW9IR/arahy.2R0HNS/arahy.4W3SCV/arahy.61K3Y7/arahy.E9LA23/arahy.E9W950/arahy.FEJ64N/arahy.N36HW8/arahy.SLI0XQ/arahy.V9CB21/arahy.Z56QHF	ko:K10756/ko:K06627/ko:K10756/ko:K10798/ko:K10738/ko:K10901/ko:K10742/ko:K10738/ko:K05868/ko:K02607/ko:K10755/ko:K11138/ko:K02685/ko:K06627	14
ko00770	Pantothenate and CoA biosynthesis	3/1179	99/23977	0.870819	0.999928	arahy.Tifrunner.gnm1.ann1.3R4QA9/arahy.Tifrunner.gnm1.ann1.5JT6XN/arahy.Tifrunner.gnm1.ann1.WXR6C4	arahy.3R4QA9/arahy.5JT6XN/arahy.WXR6C4	ko:K00053/ko:K09680/ko:K00826	3
ko04031	GTP-binding proteins	9/1179	250/23977	0.870918	0.999928	arahy.Tifrunner.gnm1.ann1.0ZT7XZ/arahy.Tifrunner.gnm1.ann1.27KESB/arahy.Tifrunner.gnm1.ann1.8U6WSJ/arahy.Tifrunner.gnm1.ann1.990N5Y/arahy.Tifrunner.gnm1.ann1.G34P0I/arahy.Tifrunner.gnm1.ann1.INBH69/arahy.Tifrunner.gnm1.ann1.MN6YJ9/arahy.Tifrunner.gnm1.ann1.RYD0NS/arahy.Tifrunner.gnm1.ann1.V9A7GH	arahy.0ZT7XZ/arahy.27KESB/arahy.8U6WSJ/arahy.990N5Y/arahy.G34P0I/arahy.INBH69/arahy.MN6YJ9/arahy.RYD0NS/arahy.V9A7GH	ko:K07937/ko:K07874/ko:K07933/ko:K07904/ko:K07889/ko:K07976/ko:K04392/ko:K07942/ko:K07937	9
ko99992	Structural proteins	1/1179	41/23977	0.873698	0.999928	arahy.Tifrunner.gnm1.ann1.AIIC2U	arahy.AIIC2U	ko:K19525	1
ko00790	Folate biosynthesis	2/1179	72/23977	0.875184	0.999928	arahy.Tifrunner.gnm1.ann1.7S2LJQ/arahy.Tifrunner.gnm1.ann1.Y15IL6	arahy.7S2LJQ/arahy.Y15IL6	ko:K01724/ko:K00011	2
ko05134	Legionellosis	5/1179	153/23977	0.87676	0.999928	arahy.Tifrunner.gnm1.ann1.0ZT7XZ/arahy.Tifrunner.gnm1.ann1.27KESB/arahy.Tifrunner.gnm1.ann1.5Z9RKI/arahy.Tifrunner.gnm1.ann1.7X145I/arahy.Tifrunner.gnm1.ann1.V9A7GH	arahy.0ZT7XZ/arahy.27KESB/arahy.5Z9RKI/arahy.7X145I/arahy.V9A7GH	ko:K07937/ko:K07874/ko:K04077/ko:K03283/ko:K07937	5
ko04120	Ubiquitin mediated proteolysis	12/1179	324/23977	0.877495	0.999928	arahy.Tifrunner.gnm1.ann1.4I93G7/arahy.Tifrunner.gnm1.ann1.66UZXJ/arahy.Tifrunner.gnm1.ann1.JBS4N0/arahy.Tifrunner.gnm1.ann1.NJXS8G/arahy.Tifrunner.gnm1.ann1.QWV34J/arahy.Tifrunner.gnm1.ann1.T9SADQ/arahy.Tifrunner.gnm1.ann1.TDV38N/arahy.Tifrunner.gnm1.ann1.U3L3I1/arahy.Tifrunner.gnm1.ann1.UI60BE/arahy.Tifrunner.gnm1.ann1.V6B23X/novel.3161/novel.5178	arahy.4I93G7/arahy.66UZXJ/arahy.JBS4N0/arahy.NJXS8G/arahy.QWV34J/arahy.T9SADQ/arahy.TDV38N/arahy.U3L3I1/arahy.UI60BE/arahy.V6B23X/-/-	ko:K10144/ko:K03363/ko:K10581/ko:K03363/ko:K03351/ko:K10571/ko:K06689/ko:K10581/ko:K03347/ko:K03347/ko:K03347/ko:K10143	12
ko05230	Central carbon metabolism in cancer	6/1179	179/23977	0.878934	0.999928	arahy.Tifrunner.gnm1.ann1.03VRI3/arahy.Tifrunner.gnm1.ann1.2KT39E/arahy.Tifrunner.gnm1.ann1.3VL916/arahy.Tifrunner.gnm1.ann1.5G087V/arahy.Tifrunner.gnm1.ann1.HI4HR4/arahy.Tifrunner.gnm1.ann1.I4THJE	arahy.03VRI3/arahy.2KT39E/arahy.3VL916/arahy.5G087V/arahy.HI4HR4/arahy.I4THJE	ko:K00844/ko:K00873/ko:K00161/ko:K00016/ko:K00873/ko:K00161	6
ko00521	Streptomycin biosynthesis	1/1179	42/23977	0.879919	0.999928	arahy.Tifrunner.gnm1.ann1.03VRI3	arahy.03VRI3	ko:K00844	1
ko04550	Signaling pathways regulating pluripotency of stem cells	1/1179	42/23977	0.879919	0.999928	arahy.Tifrunner.gnm1.ann1.SLI0XQ	arahy.SLI0XQ	ko:K11138	1
ko05145	Toxoplasmosis	10/1179	281/23977	0.889134	0.999928	arahy.Tifrunner.gnm1.ann1.1ZN0EE/arahy.Tifrunner.gnm1.ann1.2795IL/arahy.Tifrunner.gnm1.ann1.524PDQ/arahy.Tifrunner.gnm1.ann1.7X145I/arahy.Tifrunner.gnm1.ann1.A5W2CW/arahy.Tifrunner.gnm1.ann1.G524VK/arahy.Tifrunner.gnm1.ann1.H3IG6P/arahy.Tifrunner.gnm1.ann1.HY06SH/arahy.Tifrunner.gnm1.ann1.T7IH2W/arahy.Tifrunner.gnm1.ann1.U4X66R	arahy.1ZN0EE/arahy.2795IL/arahy.524PDQ/arahy.7X145I/arahy.A5W2CW/arahy.G524VK/arahy.H3IG6P/arahy.HY06SH/arahy.T7IH2W/arahy.U4X66R	ko:K04733/ko:K04733/ko:K04730/ko:K03283/ko:K04733/ko:K04733/ko:K04733/ko:K13412/ko:K04733/ko:K04733	10
ko04350	TGF-beta signaling pathway	3/1179	104/23977	0.891218	0.999928	arahy.Tifrunner.gnm1.ann1.UI60BE/arahy.Tifrunner.gnm1.ann1.V6B23X/novel.3161	arahy.UI60BE/arahy.V6B23X/-	ko:K03347/ko:K03347/ko:K03347	3
ko05223	Non-small cell lung cancer	1/1179	44/23977	0.891458	0.999928	arahy.Tifrunner.gnm1.ann1.1J1N84	arahy.1J1N84	ko:K06620	1
ko00600	Sphingolipid metabolism	2/1179	76/23977	0.893564	0.999928	arahy.Tifrunner.gnm1.ann1.5IXZ6F/arahy.Tifrunner.gnm1.ann1.8E8WMD	arahy.5IXZ6F/arahy.8E8WMD	ko:K04712/ko:K01634	2
ko04910	Insulin signaling pathway	8/1179	234/23977	0.893735	0.999928	arahy.Tifrunner.gnm1.ann1.03VRI3/arahy.Tifrunner.gnm1.ann1.DP3C2W/arahy.Tifrunner.gnm1.ann1.EMU47I/arahy.Tifrunner.gnm1.ann1.HIWA31/arahy.Tifrunner.gnm1.ann1.T4NGX3/arahy.Tifrunner.gnm1.ann1.VIF38V/novel.2216/novel.4325	arahy.03VRI3/arahy.DP3C2W/arahy.EMU47I/arahy.HIWA31/arahy.T4NGX3/arahy.VIF38V/-/-	ko:K00844/ko:K06269/ko:K03841/ko:K07198/ko:K07195/ko:K03841/ko:K07198/ko:K07198	8
ko05165	Human papillomavirus infection	11/1179	308/23977	0.895852	0.999928	arahy.Tifrunner.gnm1.ann1.0VCY6Y/arahy.Tifrunner.gnm1.ann1.2KT39E/arahy.Tifrunner.gnm1.ann1.3BWT9P/arahy.Tifrunner.gnm1.ann1.6AG38Z/arahy.Tifrunner.gnm1.ann1.GE9U5Y/arahy.Tifrunner.gnm1.ann1.HI4HR4/arahy.Tifrunner.gnm1.ann1.HMN99B/arahy.Tifrunner.gnm1.ann1.P458TM/arahy.Tifrunner.gnm1.ann1.QRYW66/arahy.Tifrunner.gnm1.ann1.Z56QHF/arahy.Tifrunner.gnm1.ann1.ZP6T3L	arahy.0VCY6Y/arahy.2KT39E/arahy.3BWT9P/arahy.6AG38Z/arahy.GE9U5Y/arahy.HI4HR4/arahy.HMN99B/arahy.P458TM/arahy.QRYW66/arahy.Z56QHF/arahy.ZP6T3L	ko:K06627/ko:K00873/ko:K11584/ko:K11584/ko:K10389/ko:K00873/ko:K02154/ko:K02147/ko:K02154/ko:K06627/ko:K10389	11
ko00450	Selenocompound metabolism	1/1179	45/23977	0.896805	0.999928	arahy.Tifrunner.gnm1.ann1.I2BVW6	arahy.I2BVW6	ko:K01739	1
ko05222	Small cell lung cancer	1/1179	45/23977	0.896805	0.999928	arahy.Tifrunner.gnm1.ann1.1J1N84	arahy.1J1N84	ko:K06620	1
ko04972	Pancreatic secretion	3/1179	106/23977	0.898535	0.999928	arahy.Tifrunner.gnm1.ann1.990N5Y/arahy.Tifrunner.gnm1.ann1.MN6YJ9/arahy.Tifrunner.gnm1.ann1.ZINR5T	arahy.990N5Y/arahy.MN6YJ9/arahy.ZINR5T	ko:K07904/ko:K04392/ko:K01176	3
ko05170	Human immunodeficiency virus 1 infection	16/1179	429/23977	0.900519	0.999928	arahy.Tifrunner.gnm1.ann1.1ZN0EE/arahy.Tifrunner.gnm1.ann1.2795IL/arahy.Tifrunner.gnm1.ann1.524PDQ/arahy.Tifrunner.gnm1.ann1.5BU917/arahy.Tifrunner.gnm1.ann1.A5W2CW/arahy.Tifrunner.gnm1.ann1.E9W950/arahy.Tifrunner.gnm1.ann1.G524VK/arahy.Tifrunner.gnm1.ann1.H3IG6P/arahy.Tifrunner.gnm1.ann1.MN6YJ9/arahy.Tifrunner.gnm1.ann1.P1T2M1/arahy.Tifrunner.gnm1.ann1.T7IH2W/arahy.Tifrunner.gnm1.ann1.U4X66R/ara…	arahy.1ZN0EE/arahy.2795IL/arahy.524PDQ/arahy.5BU917/arahy.A5W2CW/arahy.E9W950/arahy.G524VK/arahy.H3IG6P/arahy.MN6YJ9/arahy.P1T2M1/arahy.T7IH2W/arahy.U4X66R/arahy.UI60BE/arahy.V6B23X/arahy.ZI0MRK/-	ko:K04733/ko:K04733/ko:K04730/ko:K05765/ko:K04733/ko:K05868/ko:K04733/ko:K04733/ko:K04392/ko:K05765/ko:K04733/ko:K04733/ko:K03347/ko:K03347/ko:K05765/ko:K03347	16
ko04924	Renin secretion	1/1179	47/23977	0.906723	0.999928	arahy.Tifrunner.gnm1.ann1.476X2T	arahy.476X2T	ko:K01363	1
ko05220	Chronic myeloid leukemia	1/1179	47/23977	0.906723	0.999928	arahy.Tifrunner.gnm1.ann1.1J1N84	arahy.1J1N84	ko:K06620	1
ko05226	Gastric cancer	4/1179	136/23977	0.906727	0.999928	arahy.Tifrunner.gnm1.ann1.1J1N84/arahy.Tifrunner.gnm1.ann1.K80CQQ/arahy.Tifrunner.gnm1.ann1.PAG1M8/arahy.Tifrunner.gnm1.ann1.YA4UY3	arahy.1J1N84/arahy.K80CQQ/arahy.PAG1M8/arahy.YA4UY3	ko:K06620/ko:K05658/ko:K05658/ko:K05658	4
ko05215	Prostate cancer	3/1179	109/23977	0.908681	0.999928	arahy.Tifrunner.gnm1.ann1.1J1N84/arahy.Tifrunner.gnm1.ann1.BDFQ12/arahy.Tifrunner.gnm1.ann1.I9LWH3	arahy.1J1N84/arahy.BDFQ12/arahy.I9LWH3	ko:K06620/ko:K04079/ko:K04079	3
ko00052	Galactose metabolism	6/1179	190/23977	0.910062	0.999928	arahy.Tifrunner.gnm1.ann1.03VRI3/arahy.Tifrunner.gnm1.ann1.756MKY/arahy.Tifrunner.gnm1.ann1.805HV8/arahy.Tifrunner.gnm1.ann1.B1GHBY/arahy.Tifrunner.gnm1.ann1.KNQB38/arahy.Tifrunner.gnm1.ann1.Y15IL6	arahy.03VRI3/arahy.756MKY/arahy.805HV8/arahy.B1GHBY/arahy.KNQB38/arahy.Y15IL6	ko:K00844/ko:K01784/ko:K06617/ko:K18819/ko:K18819/ko:K00011	6
ko00536	Glycosaminoglycan binding proteins	1/1179	48/23977	0.911318	0.999928	arahy.Tifrunner.gnm1.ann1.476X2T	arahy.476X2T	ko:K01363	1
ko05205	Proteoglycans in cancer	4/1179	138/23977	0.912501	0.999928	arahy.Tifrunner.gnm1.ann1.21R0E2/arahy.Tifrunner.gnm1.ann1.DP3C2W/arahy.Tifrunner.gnm1.ann1.M7A5MM/arahy.Tifrunner.gnm1.ann1.MN6YJ9	arahy.21R0E2/arahy.DP3C2W/arahy.M7A5MM/arahy.MN6YJ9	ko:K04515/ko:K06269/ko:K04515/ko:K04392	4
ko01007	Amino acid related enzymes	8/1179	243/23977	0.914805	0.999928	arahy.Tifrunner.gnm1.ann1.HMZA4Q/arahy.Tifrunner.gnm1.ann1.J633C6/arahy.Tifrunner.gnm1.ann1.NTNX6Y/arahy.Tifrunner.gnm1.ann1.QYN4RG/arahy.Tifrunner.gnm1.ann1.R3KIKB/arahy.Tifrunner.gnm1.ann1.U6ZXMA/arahy.Tifrunner.gnm1.ann1.WXR6C4/arahy.Tifrunner.gnm1.ann1.ZU7PYG	arahy.HMZA4Q/arahy.J633C6/arahy.NTNX6Y/arahy.QYN4RG/arahy.R3KIKB/arahy.U6ZXMA/arahy.WXR6C4/arahy.ZU7PYG	ko:K01762/ko:K00827/ko:K00830/ko:K01762/ko:K01762/ko:K00830/ko:K00826/ko:K01762	8
ko00643	Styrene degradation	1/1179	49/23977	0.915688	0.999928	arahy.Tifrunner.gnm1.ann1.8A6SW6	arahy.8A6SW6	ko:K01800	1
ko05218	Melanoma	1/1179	49/23977	0.915688	0.999928	arahy.Tifrunner.gnm1.ann1.1J1N84	arahy.1J1N84	ko:K06620	1
ko05416	Viral myocarditis	1/1179	49/23977	0.915688	0.999928	arahy.Tifrunner.gnm1.ann1.MN6YJ9	arahy.MN6YJ9	ko:K04392	1
ko04931	Insulin resistance	4/1179	140/23977	0.917954	0.999928	arahy.Tifrunner.gnm1.ann1.DP3C2W/arahy.Tifrunner.gnm1.ann1.HIWA31/novel.2216/novel.4325	arahy.DP3C2W/arahy.HIWA31/-/-	ko:K06269/ko:K07198/ko:K07198/ko:K07198	4
ko04723	Retrograde endocannabinoid signaling	6/1179	194/23977	0.919527	0.999928	arahy.Tifrunner.gnm1.ann1.36H6QC/arahy.Tifrunner.gnm1.ann1.7SV8ZX/arahy.Tifrunner.gnm1.ann1.9178ZA/arahy.Tifrunner.gnm1.ann1.KU2JHS/arahy.Tifrunner.gnm1.ann1.TD4UZM/arahy.Tifrunner.gnm1.ann1.Z93KCA	arahy.36H6QC/arahy.7SV8ZX/arahy.9178ZA/arahy.KU2JHS/arahy.TD4UZM/arahy.Z93KCA	ko:K15015/ko:K15015/ko:K15015/ko:K15015/ko:K15015/ko:K03934	6
ko01522	Endocrine resistance	1/1179	50/23977	0.919842	0.999928	arahy.Tifrunner.gnm1.ann1.1J1N84	arahy.1J1N84	ko:K06620	1
ko05203	Viral carcinogenesis	10/1179	296/23977	0.92098	0.999928	arahy.Tifrunner.gnm1.ann1.039TZW/arahy.Tifrunner.gnm1.ann1.0VCY6Y/arahy.Tifrunner.gnm1.ann1.2KT39E/arahy.Tifrunner.gnm1.ann1.66UZXJ/arahy.Tifrunner.gnm1.ann1.HI4HR4/arahy.Tifrunner.gnm1.ann1.MN6YJ9/arahy.Tifrunner.gnm1.ann1.NH5Z51/arahy.Tifrunner.gnm1.ann1.NJXS8G/arahy.Tifrunner.gnm1.ann1.W6YZV5/arahy.Tifrunner.gnm1.ann1.Z56QHF	arahy.039TZW/arahy.0VCY6Y/arahy.2KT39E/arahy.66UZXJ/arahy.HI4HR4/arahy.MN6YJ9/arahy.NH5Z51/arahy.NJXS8G/arahy.W6YZV5/arahy.Z56QHF	ko:K15979/ko:K06627/ko:K00873/ko:K03363/ko:K00873/ko:K04392/ko:K03136/ko:K03363/ko:K15979/ko:K06627	10
ko04110	Cell cycle	11/1179	321/23977	0.921633	0.999928	arahy.Tifrunner.gnm1.ann1.0VCY6Y/arahy.Tifrunner.gnm1.ann1.1J1N84/arahy.Tifrunner.gnm1.ann1.66UZXJ/arahy.Tifrunner.gnm1.ann1.E9W950/arahy.Tifrunner.gnm1.ann1.FEJ64N/arahy.Tifrunner.gnm1.ann1.NJXS8G/arahy.Tifrunner.gnm1.ann1.QWV34J/arahy.Tifrunner.gnm1.ann1.UI60BE/arahy.Tifrunner.gnm1.ann1.V6B23X/arahy.Tifrunner.gnm1.ann1.Z56QHF/novel.3161	arahy.0VCY6Y/arahy.1J1N84/arahy.66UZXJ/arahy.E9W950/arahy.FEJ64N/arahy.NJXS8G/arahy.QWV34J/arahy.UI60BE/arahy.V6B23X/arahy.Z56QHF/-	ko:K06627/ko:K06620/ko:K03363/ko:K05868/ko:K02607/ko:K03363/ko:K03351/ko:K03347/ko:K03347/ko:K06627/ko:K03347	11
ko04138	Autophagy - yeast	5/1179	169/23977	0.922731	0.999928	arahy.Tifrunner.gnm1.ann1.2IXB55/arahy.Tifrunner.gnm1.ann1.6C44PS/arahy.Tifrunner.gnm1.ann1.9BR2YY/arahy.Tifrunner.gnm1.ann1.IDQ1YW/novel.686	arahy.2IXB55/arahy.6C44PS/arahy.9BR2YY/arahy.IDQ1YW/-	ko:K08516/ko:K08516/ko:K08333/ko:K08341/ko:K16196	5
ko02026	Biofilm formation - Escherichia coli	1/1179	51/23977	0.923792	0.999928	arahy.Tifrunner.gnm1.ann1.V374FJ	arahy.V374FJ	ko:K00975	1
ko03008	Ribosome biogenesis in eukaryotes	7/1179	223/23977	0.926016	0.999928	arahy.Tifrunner.gnm1.ann1.2RCZ08/arahy.Tifrunner.gnm1.ann1.D29P6J/arahy.Tifrunner.gnm1.ann1.M37XHZ/arahy.Tifrunner.gnm1.ann1.RIH0QL/arahy.Tifrunner.gnm1.ann1.T40CTJ/arahy.Tifrunner.gnm1.ann1.VF9YKU/novel.1987	arahy.2RCZ08/arahy.D29P6J/arahy.M37XHZ/arahy.RIH0QL/arahy.T40CTJ/arahy.VF9YKU/-	ko:K03097/ko:K03097/ko:K14570/ko:K07178/ko:K14557/ko:K14550/ko:K06943	7
ko03012	Translation factors	14/1179	398/23977	0.928097	0.999928	arahy.Tifrunner.gnm1.ann1.13067A/arahy.Tifrunner.gnm1.ann1.60JIWJ/arahy.Tifrunner.gnm1.ann1.69M8FP/arahy.Tifrunner.gnm1.ann1.D1YXCG/arahy.Tifrunner.gnm1.ann1.DY968D/arahy.Tifrunner.gnm1.ann1.FP1HKG/arahy.Tifrunner.gnm1.ann1.GUVP28/arahy.Tifrunner.gnm1.ann1.HGAE8N/arahy.Tifrunner.gnm1.ann1.HL4WI4/arahy.Tifrunner.gnm1.ann1.J4K9CJ/arahy.Tifrunner.gnm1.ann1.JY1AQN/arahy.Tifrunner.gnm1.ann1.MI82BM/ara…	arahy.13067A/arahy.60JIWJ/arahy.69M8FP/arahy.D1YXCG/arahy.DY968D/arahy.FP1HKG/arahy.GUVP28/arahy.HGAE8N/arahy.HL4WI4/arahy.J4K9CJ/arahy.JY1AQN/arahy.MI82BM/arahy.XEJ3YL/-	ko:K03247/ko:K02355/ko:K02835/ko:K02355/ko:K03234/ko:K15033/ko:K03680/ko:K02519/ko:K02355/ko:K06184/ko:K03255/ko:K03255/ko:K02355/ko:K02835	14
ko05131	Shigellosis	3/1179	117/23977	0.931391	0.999928	arahy.Tifrunner.gnm1.ann1.BG7X3L/arahy.Tifrunner.gnm1.ann1.MN6YJ9/arahy.Tifrunner.gnm1.ann1.TDV38N	arahy.BG7X3L/arahy.MN6YJ9/arahy.TDV38N	ko:K12836/ko:K04392/ko:K06689	3
ko04810	Regulation of actin cytoskeleton	6/1179	200/23977	0.93209	0.999928	arahy.Tifrunner.gnm1.ann1.5BU917/arahy.Tifrunner.gnm1.ann1.8Y4891/arahy.Tifrunner.gnm1.ann1.DP3C2W/arahy.Tifrunner.gnm1.ann1.MN6YJ9/arahy.Tifrunner.gnm1.ann1.P1T2M1/arahy.Tifrunner.gnm1.ann1.ZI0MRK	arahy.5BU917/arahy.8Y4891/arahy.DP3C2W/arahy.MN6YJ9/arahy.P1T2M1/arahy.ZI0MRK	ko:K05765/ko:K00889/ko:K06269/ko:K04392/ko:K05765/ko:K05765	6
ko04270	Vascular smooth muscle contraction	1/1179	54/23977	0.934512	0.999928	arahy.Tifrunner.gnm1.ann1.DP3C2W	arahy.DP3C2W	ko:K06269	1
ko05034	Alcoholism	4/1179	147/23977	0.934722	0.999928	arahy.Tifrunner.gnm1.ann1.12FCEZ/arahy.Tifrunner.gnm1.ann1.DP3C2W/arahy.Tifrunner.gnm1.ann1.FUQ01W/arahy.Tifrunner.gnm1.ann1.HBCU6B	arahy.12FCEZ/arahy.DP3C2W/arahy.FUQ01W/arahy.HBCU6B	ko:K15014/ko:K06269/ko:K11251/ko:K15014	4
ko04530	Tight junction	5/1179	176/23977	0.93754	0.999928	arahy.Tifrunner.gnm1.ann1.HIWA31/arahy.Tifrunner.gnm1.ann1.I6A5S7/arahy.Tifrunner.gnm1.ann1.MN6YJ9/novel.2216/novel.4325	arahy.HIWA31/arahy.I6A5S7/arahy.MN6YJ9/-/-	ko:K07198/ko:K09489/ko:K04392/ko:K07198/ko:K07198	5
ko05146	Amoebiasis	1/1179	55/23977	0.93774	0.999928	arahy.Tifrunner.gnm1.ann1.G34P0I	arahy.G34P0I	ko:K07889	1
ko04151	PI3K-Akt signaling pathway	9/1179	282/23977	0.939501	0.999928	arahy.Tifrunner.gnm1.ann1.3BWT9P/arahy.Tifrunner.gnm1.ann1.6AG38Z/arahy.Tifrunner.gnm1.ann1.BDFQ12/arahy.Tifrunner.gnm1.ann1.HIWA31/arahy.Tifrunner.gnm1.ann1.I9LWH3/arahy.Tifrunner.gnm1.ann1.MN6YJ9/arahy.Tifrunner.gnm1.ann1.ZZ8D5N/novel.2216/novel.4325	arahy.3BWT9P/arahy.6AG38Z/arahy.BDFQ12/arahy.HIWA31/arahy.I9LWH3/arahy.MN6YJ9/arahy.ZZ8D5N/-/-	ko:K11584/ko:K11584/ko:K04079/ko:K07198/ko:K04079/ko:K04392/ko:K09420/ko:K07198/ko:K07198	9
ko04136	Autophagy - other	2/1179	90/23977	0.939856	0.999928	arahy.Tifrunner.gnm1.ann1.9BR2YY/arahy.Tifrunner.gnm1.ann1.IDQ1YW	arahy.9BR2YY/arahy.IDQ1YW	ko:K08333/ko:K08341	2
ko04932	Non-alcoholic fatty liver disease (NAFLD)	9/1179	285/23977	0.943896	0.999928	arahy.Tifrunner.gnm1.ann1.3R6I6F/arahy.Tifrunner.gnm1.ann1.9UP1GZ/arahy.Tifrunner.gnm1.ann1.HIWA31/arahy.Tifrunner.gnm1.ann1.MN6YJ9/arahy.Tifrunner.gnm1.ann1.SUCZ0Z/arahy.Tifrunner.gnm1.ann1.Z93KCA/novel.2216/novel.4325/novel.5041	arahy.3R6I6F/arahy.9UP1GZ/arahy.HIWA31/arahy.MN6YJ9/arahy.SUCZ0Z/arahy.Z93KCA/-/-/-	ko:K07297/ko:K08852/ko:K07198/ko:K04392/ko:K00234/ko:K03934/ko:K07198/ko:K07198/ko:K02256	9
ko05212	Pancreatic cancer	2/1179	92/23977	0.944648	0.999928	arahy.Tifrunner.gnm1.ann1.1J1N84/arahy.Tifrunner.gnm1.ann1.MN6YJ9	arahy.1J1N84/arahy.MN6YJ9	ko:K06620/ko:K04392	2
ko00073	Cutin, suberine and wax biosynthesis	2/1179	93/23977	0.946905	0.999928	arahy.Tifrunner.gnm1.ann1.GS1HJ9/novel.606	arahy.GS1HJ9/-	ko:K15401/ko:K15398	2
ko04390	Hippo signaling pathway	2/1179	94/23977	0.949075	0.999928	arahy.Tifrunner.gnm1.ann1.CN6DNH/arahy.Tifrunner.gnm1.ann1.DP3C2W	arahy.CN6DNH/arahy.DP3C2W	ko:K08960/ko:K06269	2
ko04016	MAPK signaling pathway - plant	9/1179	289/23977	0.949319	0.999928	arahy.Tifrunner.gnm1.ann1.1HU4YV/arahy.Tifrunner.gnm1.ann1.90BUAB/arahy.Tifrunner.gnm1.ann1.CP0U6E/arahy.Tifrunner.gnm1.ann1.FU3MEG/arahy.Tifrunner.gnm1.ann1.G33D6N/arahy.Tifrunner.gnm1.ann1.N0B4J9/arahy.Tifrunner.gnm1.ann1.N7MBXE/arahy.Tifrunner.gnm1.ann1.WQJ971/arahy.Tifrunner.gnm1.ann1.YY2SNP	arahy.1HU4YV/arahy.90BUAB/arahy.CP0U6E/arahy.FU3MEG/arahy.G33D6N/arahy.N0B4J9/arahy.N7MBXE/arahy.WQJ971/arahy.YY2SNP	ko:K03781/ko:K13414/ko:K13447/ko:K14496/ko:K14496/ko:K13420/ko:K14496/ko:K13420/ko:K13416	9
ko05235	PD-L1 expression and PD-1 checkpoint pathway in cancer	2/1179	96/23977	0.953162	0.999928	arahy.Tifrunner.gnm1.ann1.2RCZ08/arahy.Tifrunner.gnm1.ann1.D29P6J	arahy.2RCZ08/arahy.D29P6J	ko:K03097/ko:K03097	2
ko04216	Ferroptosis	3/1179	128/23977	0.954188	0.999928	arahy.Tifrunner.gnm1.ann1.F7SZPJ/arahy.Tifrunner.gnm1.ann1.MUUL4Z/arahy.Tifrunner.gnm1.ann1.TNN216	arahy.F7SZPJ/arahy.MUUL4Z/arahy.TNN216	ko:K15040/ko:K13162/ko:K13162	3
ko04380	Osteoclast differentiation	2/1179	97/23977	0.955087	0.999928	arahy.Tifrunner.gnm1.ann1.MN6YJ9/arahy.Tifrunner.gnm1.ann1.SL5FHN	arahy.MN6YJ9/arahy.SL5FHN	ko:K04392/ko:K14379	2
ko05322	Systemic lupus erythematosus	1/1179	62/23977	0.956294	0.999928	arahy.Tifrunner.gnm1.ann1.FUQ01W	arahy.FUQ01W	ko:K11251	1
ko04260	Cardiac muscle contraction	1/1179	63/23977	0.958448	0.999928	novel.5041	-	ko:K02256	1
ko04664	Fc epsilon RI signaling pathway	1/1179	63/23977	0.958448	0.999928	arahy.Tifrunner.gnm1.ann1.MN6YJ9	arahy.MN6YJ9	ko:K04392	1
ko03440	Homologous recombination	4/1179	161/23977	0.959276	0.999928	arahy.Tifrunner.gnm1.ann1.4W3SCV/arahy.Tifrunner.gnm1.ann1.CR4GUX/arahy.Tifrunner.gnm1.ann1.Y1AR9V/arahy.Tifrunner.gnm1.ann1.Y9Z9L7	arahy.4W3SCV/arahy.CR4GUX/arahy.Y1AR9V/arahy.Y9Z9L7	ko:K10901/ko:K10683/ko:K03553/ko:K10875	4
ko04010	MAPK signaling pathway	10/1179	326/23977	0.961915	0.999928	arahy.Tifrunner.gnm1.ann1.1ZN0EE/arahy.Tifrunner.gnm1.ann1.2795IL/arahy.Tifrunner.gnm1.ann1.524PDQ/arahy.Tifrunner.gnm1.ann1.7X145I/arahy.Tifrunner.gnm1.ann1.A5W2CW/arahy.Tifrunner.gnm1.ann1.G524VK/arahy.Tifrunner.gnm1.ann1.H3IG6P/arahy.Tifrunner.gnm1.ann1.MN6YJ9/arahy.Tifrunner.gnm1.ann1.T7IH2W/arahy.Tifrunner.gnm1.ann1.U4X66R	arahy.1ZN0EE/arahy.2795IL/arahy.524PDQ/arahy.7X145I/arahy.A5W2CW/arahy.G524VK/arahy.H3IG6P/arahy.MN6YJ9/arahy.T7IH2W/arahy.U4X66R	ko:K04733/ko:K04733/ko:K04730/ko:K03283/ko:K04733/ko:K04733/ko:K04733/ko:K04392/ko:K04733/ko:K04733	10
ko04011	MAPK signaling pathway - yeast	3/1179	133/23977	0.962013	0.999928	arahy.Tifrunner.gnm1.ann1.1HU4YV/arahy.Tifrunner.gnm1.ann1.8Y4891/novel.4478	arahy.1HU4YV/arahy.8Y4891/-	ko:K03781/ko:K00889/ko:K00888	3
ko03050	Proteasome	3/1179	134/23977	0.963419	0.999928	arahy.Tifrunner.gnm1.ann1.4BL4Y4/arahy.Tifrunner.gnm1.ann1.VHU77H/novel.1636	arahy.4BL4Y4/arahy.VHU77H/-	ko:K03065/ko:K03039/ko:K06699	3
ko04510	Focal adhesion	2/1179	103/23977	0.965136	0.999928	arahy.Tifrunner.gnm1.ann1.DP3C2W/arahy.Tifrunner.gnm1.ann1.MN6YJ9	arahy.DP3C2W/arahy.MN6YJ9	ko:K06269/ko:K04392	2
ko03051	Proteasome	7/1179	250/23977	0.965181	0.999928	arahy.Tifrunner.gnm1.ann1.4BL4Y4/arahy.Tifrunner.gnm1.ann1.7X145I/arahy.Tifrunner.gnm1.ann1.BDFQ12/arahy.Tifrunner.gnm1.ann1.I9LWH3/arahy.Tifrunner.gnm1.ann1.IUYP8I/arahy.Tifrunner.gnm1.ann1.VHU77H/novel.1636	arahy.4BL4Y4/arahy.7X145I/arahy.BDFQ12/arahy.I9LWH3/arahy.IUYP8I/arahy.VHU77H/-	ko:K03065/ko:K03283/ko:K04079/ko:K04079/ko:K04523/ko:K03039/ko:K06699	7
ko05206	MicroRNAs in cancer	5/1179	195/23977	0.965743	0.999928	arahy.Tifrunner.gnm1.ann1.1J1N84/arahy.Tifrunner.gnm1.ann1.K80CQQ/arahy.Tifrunner.gnm1.ann1.PAG1M8/arahy.Tifrunner.gnm1.ann1.YA4UY3/novel.4914	arahy.1J1N84/arahy.K80CQQ/arahy.PAG1M8/arahy.YA4UY3/-	ko:K06620/ko:K05658/ko:K05658/ko:K05658/ko:K11592	5
ko04111	Cell cycle - yeast	7/1179	251/23977	0.966178	0.999928	arahy.Tifrunner.gnm1.ann1.66UZXJ/arahy.Tifrunner.gnm1.ann1.FEJ64N/arahy.Tifrunner.gnm1.ann1.NJXS8G/arahy.Tifrunner.gnm1.ann1.QWV34J/arahy.Tifrunner.gnm1.ann1.UI60BE/arahy.Tifrunner.gnm1.ann1.V6B23X/novel.3161	arahy.66UZXJ/arahy.FEJ64N/arahy.NJXS8G/arahy.QWV34J/arahy.UI60BE/arahy.V6B23X/-	ko:K03363/ko:K02607/ko:K03363/ko:K03351/ko:K03347/ko:K03347/ko:K03347	7
ko03460	Fanconi anemia pathway	2/1179	109/23977	0.973004	0.999928	arahy.Tifrunner.gnm1.ann1.4W3SCV/arahy.Tifrunner.gnm1.ann1.D8LDTS	arahy.4W3SCV/arahy.D8LDTS	ko:K10901/ko:K15078	2
ko05160	Hepatitis C	2/1179	113/23977	0.977265	0.999928	arahy.Tifrunner.gnm1.ann1.1J1N84/novel.686	arahy.1J1N84/-	ko:K06620/ko:K16196	2
ko00563	Glycosylphosphatidylinositol (GPI)-anchor biosynthesis	1/1179	75/23977	0.977352	0.999928	arahy.Tifrunner.gnm1.ann1.B5R5MF	arahy.B5R5MF	ko:K05284	1
ko04150	mTOR signaling pathway	4/1179	178/23977	0.977561	0.999928	arahy.Tifrunner.gnm1.ann1.HIWA31/arahy.Tifrunner.gnm1.ann1.P458TM/novel.2216/novel.4325	arahy.HIWA31/arahy.P458TM/-/-	ko:K07198/ko:K02147/ko:K07198/ko:K07198	4
ko04391	Hippo signaling pathway - fly	1/1179	76/23977	0.978469	0.999928	arahy.Tifrunner.gnm1.ann1.CN6DNH	arahy.CN6DNH	ko:K08960	1
ko05224	Breast cancer	1/1179	76/23977	0.978469	0.999928	arahy.Tifrunner.gnm1.ann1.1J1N84	arahy.1J1N84	ko:K06620	1
ko04062	Chemokine signaling pathway	1/1179	81/23977	0.983281	0.999928	arahy.Tifrunner.gnm1.ann1.MN6YJ9	arahy.MN6YJ9	ko:K04392	1
ko03022	Basal transcription factors	2/1179	124/23977	0.985892	0.999928	arahy.Tifrunner.gnm1.ann1.E4KFI0/arahy.Tifrunner.gnm1.ann1.NH5Z51	arahy.E4KFI0/arahy.NH5Z51	ko:K03131/ko:K03136	2
ko05211	Renal cell carcinoma	1/1179	85/23977	0.986344	0.999928	arahy.Tifrunner.gnm1.ann1.MN6YJ9	arahy.MN6YJ9	ko:K04392	1
ko01006	Prenyltransferases	2/1179	125/23977	0.986495	0.999928	arahy.Tifrunner.gnm1.ann1.18Z3WC/arahy.Tifrunner.gnm1.ann1.PHCS62	arahy.18Z3WC/arahy.PHCS62	ko:K00801/ko:K02291	2
ko00640	Propanoate metabolism	2/1179	128/23977	0.988158	0.999928	arahy.Tifrunner.gnm1.ann1.5G087V/arahy.Tifrunner.gnm1.ann1.M3YU8S	arahy.5G087V/arahy.M3YU8S	ko:K00016/ko:K05605	2
ko04650	Natural killer cell mediated cytotoxicity	1/1179	89/23977	0.988847	0.999928	arahy.Tifrunner.gnm1.ann1.MN6YJ9	arahy.MN6YJ9	ko:K04392	1
ko04022	cGMP-PKG signaling pathway	2/1179	131/23977	0.98962	0.999928	arahy.Tifrunner.gnm1.ann1.DP3C2W/arahy.Tifrunner.gnm1.ann1.F7SZPJ	arahy.DP3C2W/arahy.F7SZPJ	ko:K06269/ko:K15040	2
ko04370	VEGF signaling pathway	1/1179	91/23977	0.989921	0.999928	arahy.Tifrunner.gnm1.ann1.MN6YJ9	arahy.MN6YJ9	ko:K04392	1
ko04015	Rap1 signaling pathway	1/1179	93/23977	0.990891	0.999928	arahy.Tifrunner.gnm1.ann1.MN6YJ9	arahy.MN6YJ9	ko:K04392	1
ko04013	MAPK signaling pathway - fly	2/1179	138/23977	0.992381	0.999928	arahy.Tifrunner.gnm1.ann1.MN6YJ9/arahy.Tifrunner.gnm1.ann1.TDV38N	arahy.MN6YJ9/arahy.TDV38N	ko:K04392/ko:K06689	2
ko03420	Nucleotide excision repair	3/1179	176/23977	0.992967	0.999928	arahy.Tifrunner.gnm1.ann1.0P0L33/arahy.Tifrunner.gnm1.ann1.1IN98U/arahy.Tifrunner.gnm1.ann1.N36HW8	arahy.0P0L33/arahy.1IN98U/arahy.N36HW8	ko:K10756/ko:K10756/ko:K10755	3
ko05167	Kaposi sarcoma-associated herpesvirus infection	3/1179	176/23977	0.992967	0.999928	arahy.Tifrunner.gnm1.ann1.1J1N84/arahy.Tifrunner.gnm1.ann1.IDQ1YW/arahy.Tifrunner.gnm1.ann1.MN6YJ9	arahy.1J1N84/arahy.IDQ1YW/arahy.MN6YJ9	ko:K06620/ko:K08341/ko:K04392	3
ko03015	mRNA surveillance pathway	7/1179	307/23977	0.994043	0.999928	arahy.Tifrunner.gnm1.ann1.3BWT9P/arahy.Tifrunner.gnm1.ann1.6AG38Z/arahy.Tifrunner.gnm1.ann1.9QV869/arahy.Tifrunner.gnm1.ann1.BNX2MS/arahy.Tifrunner.gnm1.ann1.DP3C2W/arahy.Tifrunner.gnm1.ann1.P712UD/arahy.Tifrunner.gnm1.ann1.V2HYM6	arahy.3BWT9P/arahy.6AG38Z/arahy.9QV869/arahy.BNX2MS/arahy.DP3C2W/arahy.P712UD/arahy.V2HYM6	ko:K11584/ko:K11584/ko:K14396/ko:K14397/ko:K06269/ko:K13126/ko:K14396	7
ko04662	B cell receptor signaling pathway	1/1179	103/23977	0.99451	0.999928	arahy.Tifrunner.gnm1.ann1.MN6YJ9	arahy.MN6YJ9	ko:K04392	1
ko04146	Peroxisome	7/1179	311/23977	0.994776	0.999928	arahy.Tifrunner.gnm1.ann1.1HU4YV/arahy.Tifrunner.gnm1.ann1.7P1BGF/arahy.Tifrunner.gnm1.ann1.8A3KH0/arahy.Tifrunner.gnm1.ann1.996DKV/arahy.Tifrunner.gnm1.ann1.9CR681/arahy.Tifrunner.gnm1.ann1.NTNX6Y/arahy.Tifrunner.gnm1.ann1.U6ZXMA	arahy.1HU4YV/arahy.7P1BGF/arahy.8A3KH0/arahy.996DKV/arahy.9CR681/arahy.NTNX6Y/arahy.U6ZXMA	ko:K03781/ko:K11147/ko:K07513/ko:K12261/ko:K12663/ko:K00830/ko:K00830	7
ko05210	Colorectal cancer	1/1179	111/23977	0.996339	0.999928	arahy.Tifrunner.gnm1.ann1.MN6YJ9	arahy.MN6YJ9	ko:K04392	1
ko03013	RNA transport	10/1179	410/23977	0.996372	0.999928	arahy.Tifrunner.gnm1.ann1.13067A/arahy.Tifrunner.gnm1.ann1.448EM4/arahy.Tifrunner.gnm1.ann1.4XN20A/arahy.Tifrunner.gnm1.ann1.5BD1HA/arahy.Tifrunner.gnm1.ann1.9L03M9/arahy.Tifrunner.gnm1.ann1.DQ5P63/arahy.Tifrunner.gnm1.ann1.GUVP28/arahy.Tifrunner.gnm1.ann1.P712UD/arahy.Tifrunner.gnm1.ann1.V1AVP1/arahy.Tifrunner.gnm1.ann1.Z63W7Q	arahy.13067A/arahy.448EM4/arahy.4XN20A/arahy.5BD1HA/arahy.9L03M9/arahy.DQ5P63/arahy.GUVP28/arahy.P712UD/arahy.V1AVP1/arahy.Z63W7Q	ko:K03247/ko:K14297/ko:K14298/ko:K14300/ko:K14311/ko:K13151/ko:K03680/ko:K13126/ko:K14306/ko:K14289	10
ko05163	Human cytomegalovirus infection	2/1179	155/23977	0.996434	0.999928	arahy.Tifrunner.gnm1.ann1.1J1N84/arahy.Tifrunner.gnm1.ann1.MN6YJ9	arahy.1J1N84/arahy.MN6YJ9	ko:K06620/ko:K04392	2
ko05132	Salmonella infection	1/1179	112/23977	0.99652	0.999928	arahy.Tifrunner.gnm1.ann1.MN6YJ9	arahy.MN6YJ9	ko:K04392	1
ko05010	Alzheimer disease	6/1179	297/23977	0.99703	0.999928	arahy.Tifrunner.gnm1.ann1.9UP1GZ/arahy.Tifrunner.gnm1.ann1.QHP0ED/arahy.Tifrunner.gnm1.ann1.SUCZ0Z/arahy.Tifrunner.gnm1.ann1.YH7XEC/arahy.Tifrunner.gnm1.ann1.Z93KCA/novel.5041	arahy.9UP1GZ/arahy.QHP0ED/arahy.SUCZ0Z/arahy.YH7XEC/arahy.Z93KCA/-	ko:K08852/ko:K00134/ko:K00234/ko:K00134/ko:K03934/ko:K02256	6
ko00970	Aminoacyl-tRNA biosynthesis	1/1179	142/23977	0.99924	0.999928	arahy.Tifrunner.gnm1.ann1.14QJGF	arahy.14QJGF	ko:K02434	1
ko03040	Spliceosome	9/1179	444/23977	0.999533	0.999928	arahy.Tifrunner.gnm1.ann1.6RB8S0/arahy.Tifrunner.gnm1.ann1.7X145I/arahy.Tifrunner.gnm1.ann1.8HD4Y1/arahy.Tifrunner.gnm1.ann1.BG7X3L/arahy.Tifrunner.gnm1.ann1.FVMK5B/arahy.Tifrunner.gnm1.ann1.JK0YGC/arahy.Tifrunner.gnm1.ann1.TJW25F/arahy.Tifrunner.gnm1.ann1.XJJ2Y4/arahy.Tifrunner.gnm1.ann1.ZV83LZ	arahy.6RB8S0/arahy.7X145I/arahy.8HD4Y1/arahy.BG7X3L/arahy.FVMK5B/arahy.JK0YGC/arahy.TJW25F/arahy.XJJ2Y4/arahy.ZV83LZ	ko:K12833/ko:K03283/ko:K12828/ko:K12836/ko:K12815/ko:K12897/ko:K12890/ko:K12815/ko:K12741	9
ko03018	RNA degradation	5/1179	332/23977	0.999772	0.999928	arahy.Tifrunner.gnm1.ann1.2R4K9R/arahy.Tifrunner.gnm1.ann1.5Z9RKI/arahy.Tifrunner.gnm1.ann1.CUZL6Q/arahy.Tifrunner.gnm1.ann1.P712UD/novel.1784	arahy.2R4K9R/arahy.5Z9RKI/arahy.CUZL6Q/arahy.P712UD/-	ko:K12603/ko:K04077/ko:K12592/ko:K13126/ko:K12581	5
ko05016	Huntington disease	7/1179	402/23977	0.999785	0.999928	arahy.Tifrunner.gnm1.ann1.2M3JSP/arahy.Tifrunner.gnm1.ann1.AM2AK0/arahy.Tifrunner.gnm1.ann1.F7SZPJ/arahy.Tifrunner.gnm1.ann1.REKD2E/arahy.Tifrunner.gnm1.ann1.SUCZ0Z/arahy.Tifrunner.gnm1.ann1.Z93KCA/novel.5041	arahy.2M3JSP/arahy.AM2AK0/arahy.F7SZPJ/arahy.REKD2E/arahy.SUCZ0Z/arahy.Z93KCA/-	ko:K03013/ko:K04646/ko:K15040/ko:K04646/ko:K00234/ko:K03934/ko:K02256	7
ko05012	Parkinson disease	4/1179	305/23977	0.999845	0.999928	arahy.Tifrunner.gnm1.ann1.F7SZPJ/arahy.Tifrunner.gnm1.ann1.SUCZ0Z/arahy.Tifrunner.gnm1.ann1.Z93KCA/novel.5041	arahy.F7SZPJ/arahy.SUCZ0Z/arahy.Z93KCA/-	ko:K15040/ko:K00234/ko:K03934/ko:K02256	4
ko04714	Thermogenesis	8/1179	465/23977	0.999928	0.999928	arahy.Tifrunner.gnm1.ann1.G3H6Y6/arahy.Tifrunner.gnm1.ann1.HIWA31/arahy.Tifrunner.gnm1.ann1.I6MCCY/arahy.Tifrunner.gnm1.ann1.SUCZ0Z/arahy.Tifrunner.gnm1.ann1.Z93KCA/novel.2216/novel.4325/novel.5041	arahy.G3H6Y6/arahy.HIWA31/arahy.I6MCCY/arahy.SUCZ0Z/arahy.Z93KCA/-/-/-	ko:K15109/ko:K07198/ko:K11450/ko:K00234/ko:K03934/ko:K07198/ko:K07198/ko:K02256	8

## Sheet: Phenylpropanoid biosynthesis
IDL23B8A1:D2A1:L33	gene_description	SLH_0h_A	SLH_3h_A	SLH_24h_A	SLH_48h_A	ZH12_0h_A	ZH12_3h_A	ZH12_24h_A	ZH12_48h_A
arahy.9SP9NP	hydroxyisourate hydrolase	5.23	2.66	2.61	1.84	5.77	2.75	0.46	0.9
arahy.95XPH7	hydroxyisourate hydrolase	25.41	40.05	15.59	8.4	87.72	74.34	9.12	14
arahy.QQMN09	hydroxyisourate hydrolase	17.15	33.54	13.05	4.49	54.47	40.95	8.02	7.74
arahy.SRT95Q	4-coumarate-CoA ligase 2	72.38	59.37	14.74	22.07	23.63	18.58	19.06	13.15
arahy.VGN2GE	4-coumarate-CoA ligase 2	8.22	2.91	17.18	13.85	3.05	2.08	36.7	8.27
arahy.Y23DM6	4-coumarate-CoA ligase 2	3.03	0.83	6.75	4.35	0.9	0.86	14.23	3.48
arahy.ST1ALI	4-coumarate-CoA ligase 2	6.19	2.8	39.64	16.8	2.1	4.66	58.21	11.99
arahy.5D9CQE	anthranilate N-methyltransferase	0.01	0.1	0.13	0.73	0.04	0.43	1.04	1.19
arahy.NTRM8G	beta glucosidase	9.07	6.29	6.34	0.75	2.75	1.9	0.92	0.56
arahy.ZRSS3A	beta-glucosidase 11	0.38	0.49	14.02	5.76	0.3	0.82	5.99	8.48
arahy.6Y4DBB	beta-glucosidase 11	0.46	0.59	9	0.91	0.21	0.8	1.17	1.79
arahy.IEIY3V	beta-glucosidase 12	0.78	1.95	2.35	1.94	2.7	6.12	1.73	3.46
arahy.ZLL7AW	beta-glucosidase 40	8.49	7.79	6.03	2.02	9.65	10.33	1.22	1.11
arahy.7RJD9X	beta-glucosidase 44	2.78	2.95	1.78	0.56	7.56	15.97	3.47	1.01
arahy.0XM443	beta-glucosidase 44	12.95	9.13	61.09	31.06	5.57	13.23	67.26	34.64
arahy.Y7IGXD	beta-glucosidase 46	0.64	0.47	0.25	0	0.07	0.7	0.02	0.02
arahy.GM134S	caffeic acid 3-O-methyltransferase	10.1	6.23	64.04	81.33	3.2	7.51	117.29	49.72
arahy.555M2B	caffeic acid 3-O-methyltransferase	4.54	2.44	19.65	32.78	1.88	1.43	42.51	15.16
arahy.UGII1Q	caffeic acid 3-O-methyltransferase	1.75	5.71	12.07	0.32	1.75	8.08	0.41	0.52
arahy.QGH881	caffeoyl-CoA 3-O-methyltransferase	5.58	3.12	23.22	35.19	2.96	3.19	54.95	26.12
arahy.XTU8WN	cationic peroxidase	0.01	0.11	0.1	3.31	0	0.61	0.35	0.31
arahy.C70Y3X	cationic peroxidase 1	30.13	6.75	73.2	62.41	2.21	13.87	106.92	65.51
arahy.8PPI9D	cinnamyl alcohol dehydrogenase	29.2	9.25	14.31	1.73	1.96	11.75	21	2.27
arahy.T34SNB	cinnamyl alcohol dehydrogenase	0.61	0.92	0.9	0	1.12	0.66	0	0.05
arahy.MG688V	cytochrome P450 84A1	5.99	4.76	8.55	45.93	13.57	4.31	22.61	29.09
arahy.AJ1Q9U	Cytochrome P450 98A2	1.41	0.76	6.07	8.11	0.77	0.85	17.46	6.16
arahy.AXL13P	cytochrome P450 98A2	2.46	1.43	11.43	28.21	1.6	1.48	37.81	20.58
arahy.K9QGVV	cytochrome P450 CYP73A100	0	0.03	1.32	0.02	0	0.7	0.35	1.01
arahy.MX795F	mannitol dehydrogenase	4.87	2.17	4.06	0.63	0.64	1.92	1.19	0.57
arahy.GDSN7M	peroxidase 11	0.01	0.03	0.42	0.05	0	0.03	0	0.15
arahy.A7SH93	peroxidase 16	0.14	3.1	8.05	1.02	0.2	1.26	1.01	2.15
arahy.3M3KC8	peroxidase 46	0.02	0.19	2.44	0.03	0	0.12	0.03	0.25
arahy.750QUI	peroxidase 55	1.47	2.85	0.65	0.2	8.29	8.72	1.82	0.3
arahy.RN4U32	peroxidase 64	0	0	2.11	0	0	0	0	0.08
arahy.7YIN0X	peroxidase 66	0.96	2.55	2.87	0.81	0.37	1.34	0.43	0.69
arahy.PUMP6L	phenylalanine ammonia-lyase	29.34	50.37	217.26	48.37	10.2	33.71	137.67	28.84
arahy.V1SQAY	phenylalanine ammonia-lyase	8.07	8.32	124.55	45.61	1.55	7.04	111.68	23.31
arahy.4TV0N2	serine carboxypeptidase	0.2	2.15	0.87	0.1	7.63	4.27	0.75	0.39
arahy.46YMZL	serine carboxypeptidase	22.62	20.28	17.42	4.27	18.22	21	7.78	4.53
arahy.ND3FHR	shikimate O-hydroxycinnamoyltransferase	9.88	1.6	23.07	25.02	2.68	0.9	48.42	10.11
arahy.9YR5UX	shikimate O-hydroxycinnamoyltransferase	9.55	1.67	34.44	40.12	2.77	1.53	105.23	15.75
novel.4093	spermidine hydroxycinnamoyl transferase	0.06	0	13.14	2.76	0.06	0.17	14.08	3.93
arahy.EIHU0P	spermidine hydroxycinnamoyl transferase	2.71	1.24	0.58	1.32	1.49	0.58	2.94	1.52
arahy.FIY7NK	vicianin hydrolase	19.5	18.91	14.76	0.49	18.59	101.27	4.96	6.26
arahy.8Y4PDX	vicianin hydrolase	7.17	7.95	6.67	0.39	0.37	21.1	1.11	0.86

## Sheet: Linoleic acid metabolism
ID	gene_description	SLH_0h_A	SLH_3h_A	SLH_24h_A	SLH_48h_A	ZH12_0h_A	ZH12_3h_A	ZH12_24h_A	ZH12_48h_A
arahy.UXKX2B	linoleate 13S-lipoxygenase 2	4.42	5.14	3.57	15.44	0.74	0.84	3.76	15.55
arahy.NDAY03	linoleate 9S-lipoxygenase	71.42	67.53	47.97	4.71	16.36	117.64	14.66	8.73
arahy.AIGQ5R	linoleate 9S-lipoxygenase	8.22	6.32	1.49	0.06	2.8	18.79	0.36	0.27
arahy.V9UCIZ	linoleate 9S-lipoxygenase	43.09	38.14	19.71	1.5	5.41	70.07	5.56	2.83
arahy.PG0L05	linoleate 9S-lipoxygenase 1	42.73	37.39	11.73	0.38	11.46	72.35	2.19	1.67
arahy.9LG0C7	linoleate 9S-lipoxygenase 2	0.03	0.15	1.91	0.18	0.01	0.17	0.18	1.1
arahy.ZS7YSR	linoleate 9S-lipoxygenase 5	2.49	5.03	13.08	7.21	0.37	1.66	9.5	4.7
arahy.KS8M6W	linoleate 9S-lipoxygenase 5	1.43	2.43	6.3	5.16	0.25	0.87	10.64	4.45
arahy.GC5CXU	linoleate 9S-lipoxygenase 5	2.97	2.42	29.68	53.94	0.7	0.78	38.92	35.89
novel.1187	linoleate 9S-lipoxygenase-3	0	0	0.09	7.48	0	0	3.48	10.08
arahy.R0TYU9	lipoxygenase 6	5.09	5.3	3.73	0.56	5.69	2.06	1.16	0.72
