# Supplementary material for: Integrated Transcriptomics and Metabolomics Analysis Reveal Key Metabolism Pathways Contributing to Cold Tolerance in Peanut
Source: Front Plant Sci. 2021 Nov 24;12:752474. doi: 10.3389/fpls.2021.752474 (PMC8652294; doi:10.3389/fpls.2021.752474)
Supplement: Supplementary Table 12 — A gene list of WGCNA modules. [file Table_12.XLSX]

## Sheet: Sheet2
ID	module	SLH_0h_A_fpkm	SLH_0h_B_fpkm	SLH_0h_C_fpkm	SLH_3h_A_fpkm	SLH_3h_B_fpkm	SLH_3h_C_fpkm	SLH_24h_A_fpkm	SLH_24h_B_fpkm	SLH_24h_C_fpkm	SLH_48h_A_fpkm	SLH_48h_B_fpkm	SLH_48h_C_fpkm	ZH12_0h_A_fpkm	ZH12_0h_B_fpkm	ZH12_0h_C_fpkm	ZH12_3h_A_fpkm	ZH12_3h_B_fpkm	ZH12_3h_C_fpkm	ZH12_24h_A_fpkm	ZH12_24h_B_fpkm	ZH12_24h_C_fpkm	ZH12_48h_A_fpkm	ZH12_48h_B_fpkm	ZH12_48h_C_fpkm
arahy.Tifrunner.gnm1.ann1.04P64Q	black	4.52267	3.19802	4.15823	14.6064	12.543	12.0664	7.30663	2.42664	5.3851	1.32728	1.87636	2.32918	2.67534	2.9946	2.59817	7.86229	7.88693	5.62082	1.5041	2.04684	1.18757	1.23751	1.43574	2.42053
arahy.Tifrunner.gnm1.ann1.0T8X31	black	45.2947	22.6622	8.28925	56.8444	32.2012	7.69103	25.7761	6.50827	15.6408	3.31033	2.72873	3.35392	3.45488	5.04705	3.47757	6.98679	150.713	21.9411	37.1201	5.98115	4.41796	5.64776	4.70444	1.88815
arahy.Tifrunner.gnm1.ann1.1PUV9L	black	1.01812	0.925436	0.771102	6.35207	2.56752	1.77657	7.35627	1.10686	3.55831	1.42592	0.186994	0.70719	2.73838	2.06305	2.75232	1.21956	5.30007	1.46321	4.34629	1.07862	5.58602	0.848749	1.25198	0.384677
arahy.Tifrunner.gnm1.ann1.1SCL5Q	black	1.28973	0.314329	1.49844	19.4594	10.7648	12.9023	5.39707	3.92435	6.47444	1.40893	0.923834	0.931688	3.46675	0.0299775	0.829127	1.20503	57.327	5.33444	1.4648	1.66971	1.896	1.77791	0.989655	0.794743
arahy.Tifrunner.gnm1.ann1.1WBZ5F	black	1.51755	1.49435	0.608735	0.878782	7.91832	6.24746	0.189678	1.89244	13.2667	3.3491	6.6429	4.82152	5.03595	5.81347	2.96288	5.25143	31.951	8.90776	6.16586	7.58611	5.233	7.74801	0.404329	3.83989
arahy.Tifrunner.gnm1.ann1.1WCV8C	black	2.6838	3.11105	2.77866	73.514	53.6516	15.5183	44.6318	13.4735	35.2523	11.386	4.87208	8.4633	5.65339	2.74923	2.0455	2.60904	84.0534	13.663	7.60597	3.54385	10.1459	6.80059	7.18193	3.13188
arahy.Tifrunner.gnm1.ann1.2GR8KM	black	10.0205	4.08884	3.08465	57.9499	49.3095	31.0857	110.569	31.5829	96.415	8.14448	4.26361	4.50801	0.548763	0.629987	0.614977	12.1379	132.909	42.7096	24.0133	8.0697	6.35438	21.0247	10.1313	4.3463
arahy.Tifrunner.gnm1.ann1.2R4GL5	black	54.8123	14.5849	11.081	81.472	123.027	51.6924	189.097	84.9695	95.7445	11.6975	146.274	132.246	9.07802	4.9665	2.3207	30.3115	524.204	71.3098	106.369	151.383	29.8294	43.7707	37.5212	128.006
arahy.Tifrunner.gnm1.ann1.2XR4L9	black	8.40118	10.0203	9.16522	47.4842	42.7698	54.1184	18.152	6.77146	17.0547	1.79875	2.18415	2.65978	12.858	6.93994	7.09451	4.25445	46.9697	9.78771	2.73901	5.74497	2.74931	2.60769	1.78992	0.588193
arahy.Tifrunner.gnm1.ann1.3475Q7	black	21.5929	9.38159	12.9636	796.345	637.845	539.762	227.034	28.5559	118.639	5.57025	5.02992	6.44389	39.6838	5.7044	8.09861	74.1385	1342.68	322.917	25.1764	4.61316	11.1488	12.2188	9.90098	3.61216
arahy.Tifrunner.gnm1.ann1.435I7G	black	2.60837	0.506419	5.26876	37.9707	41.6959	26.3823	83.5333	1.509	6.88359	0.567486	0.0321027	0.212465	12.8989	2.43758	1.21009	20.4253	71.4092	91.6277	4.96284	1.18512	26.6176	7.41378	2.77269	0.828506
arahy.Tifrunner.gnm1.ann1.57U25Z	black	0.432526	0.958308	0.954964	1.19114	10.0339	3.27054	6.28093	1.32392	2.8105	0.504392	0.328595	0.35506	0.0572858	0.959634	0.0337039	0.0907118	0.283841	0.0253323	0.321402	0.577647	0.342544	0.443177	0.220004	0.0351154
arahy.Tifrunner.gnm1.ann1.5TZ5KK	black	7.14839	8.72826	9.17029	17.489	20.7352	11.8067	27.5575	14.2174	22.2904	5.60289	9.03233	9.06985	10.1484	7.94376	11.6732	15.9345	23.5527	17.5978	5.72404	7.22218	4.85803	6.6839	3.65973	17.2995
arahy.Tifrunner.gnm1.ann1.5U50HE	black	2.80329	0.95905	1.44094	34.363	28.3086	43.2747	5.9127	7.55711	15.7267	3.78703	3.76499	1.69841	0.270271	0.455145	0.37103	9.87903	45.1124	17.7681	4.9481	4.457	4.81463	5.95097	1.48281	0.745526
arahy.Tifrunner.gnm1.ann1.6374NN	black	3.4608	4.66501	10.0557	63.5227	85.6458	59.2367	46.8394	13.7319	50.4871	3.36486	0.23114	0.546339	8.96457	9.6472	8.40149	84.2927	77.3709	65.0645	3.21717	3.23316	4.74372	4.87841	3.74313	2.04245
arahy.Tifrunner.gnm1.ann1.68L72N	black	19.6825	4.58848	3.74098	46.7058	50.6717	38.7855	59.8741	18.6882	53.5619	10.9718	5.68459	9.09266	1.49672	1.13708	1.53055	3.89365	87.4247	15.6956	22.0351	10.0391	10.4946	21.928	9.03273	3.71357
arahy.Tifrunner.gnm1.ann1.6EYS0J	black	1.52962	1.16196	1.136	4.08278	2.48604	2.25045	3.98214	9.36306	5.56468	5.63145	7.83662	5.43612	3.28543	0.457114	0.50572	1.66358	17.3317	2.53404	4.89589	4.0087	3.79773	1.72781	1.46716	1.49874
arahy.Tifrunner.gnm1.ann1.7GBM4B	black	0.8026	1.52566	1.99355	7.76278	8.17006	6.04127	3.89354	1.5468	3.88108	0.883119	1.00172	0.442667	2.40172	1.39913	0.73877	2.93518	15.9491	3.08483	0.894595	1.05514	0.595901	0.889578	1.2794	0.537575
arahy.Tifrunner.gnm1.ann1.7VP0DB	black	11.231	3.20033	2.95625	28.1033	33.1035	8.28367	20.183	7.44799	21.933	40.4359	18.1162	11.8891	0.975356	1.43348	0.250406	4.04371	39.7161	6.30498	28.2566	10.1927	18.5305	23.6816	14.1466	8.45729
arahy.Tifrunner.gnm1.ann1.90BUAB	black	2.44396	2.61461	3.17633	14.6842	15.579	10.597	6.85737	2.66457	4.01605	6.43189	4.58494	4.88664	3.937	2.17485	1.99311	7.49073	16.5395	7.55773	0.612819	0.904001	0.707157	5.88448	4.95625	2.95586
arahy.Tifrunner.gnm1.ann1.96C52J	black	9.6375	13.6159	14.8942	23.6934	30.9414	5.56932	21.0993	2.73835	12.0657	2.04446	0.910251	1.41141	12.8633	10.5978	7.05833	4.53818	10.3612	1.70943	1.69255	1.38614	3.03882	1.78483	1.38952	0.490262
arahy.Tifrunner.gnm1.ann1.9CPW5C	black	1.28366	1.75948	2.20644	15.6692	11.6437	5.2069	8.92097	2.57751	2.67625	0.594194	0.467535	0.368367	6.37121	4.7536	2.62953	5.04439	26.0614	7.35889	1.82519	1.16863	2.80752	0.707366	0.521714	0.466324
arahy.Tifrunner.gnm1.ann1.9GLZ8C	black	32.2873	17.0404	31.4686	90.2098	107.223	83.3597	173.316	64.3022	169.616	66.6848	57.8964	59.6509	9.05758	13.4011	10.5181	49.2016	133.929	89.1898	72.6986	39.4637	46.3774	51.1001	37.433	48.7892
arahy.Tifrunner.gnm1.ann1.A0AE3V	black	0.323637	2.15116	1.42065	1.27821	6.08167	0.734154	0.682616	0.168162	0.336229	0	0.0160987	0	0.353629	1.30074	0.156042	0.303317	0.31028	0.026063	0.174038	0.0371443	0.198238	0.0175369	0	0.0903207
arahy.Tifrunner.gnm1.ann1.A28NZ9	black	1.25717	1.48141	3.0275	12.0738	13.5869	16.6024	9.78231	3.30524	8.95791	1.26243	0.984638	0.912869	4.60225	2.6429	1.07073	9.68453	12.2145	10.2609	1.71554	1.2462	2.04041	1.12467	0.988866	0.847408
arahy.Tifrunner.gnm1.ann1.B26H97	black	0.551238	0.582906	0.690767	1.81189	5.97209	0.653646	1.56432	0.312461	0.624747	0	0.029913	0	1.06775	0.640628	1.73965	0.173413	0.406963	0.0484276	0	0	0.0409274	0	0.120166	0
arahy.Tifrunner.gnm1.ann1.B3UXLR	black	5.17896	2.5962	1.79468	54.9062	53.8609	26.1217	20.9438	4.83475	24.2391	3.91493	2.03791	3.42903	0.853577	0.73974	0.371999	4.80581	55.177	11.9109	2.68855	0.677412	1.7486	8.35312	2.22011	0.193789
arahy.Tifrunner.gnm1.ann1.BHHB36	black	0.480261	0.35469	0.840644	6.25747	13.7117	19.0653	4.86224	1.79671	1.95144	1.9873	0.955587	0.662551	2.68214	0.682173	0.96054	2.12358	15.6008	23.7213	0.619832	0.440962	0.610142	2.70649	1.66346	2.21598
arahy.Tifrunner.gnm1.ann1.BJ4LEE	black	12.4814	12.4613	11.3788	37.1927	36.4541	29.362	33.801	17.4863	33.8103	9.37308	11.0376	9.39212	22.3933	18.4452	26.3501	35.1931	81.5478	58.3728	9.74475	7.00336	9.81613	10.2201	7.20523	14.6557
arahy.Tifrunner.gnm1.ann1.BXVS1E	black	126.689	57.402	37.4348	128.265	118.743	202.128	32.8423	15.5723	42.5003	25.6343	4.01849	10.5122	23.9544	13.7625	19.5538	32.4698	219.085	130.35	3.75902	4.92413	5.44117	22.2957	13.8219	5.65388
arahy.Tifrunner.gnm1.ann1.BZG5F0	black	0	1.97306	7.36519	2.43662	17.438	1.91911	1.35238	0	0	0	0	0	0	0	0	0.462247	0.482131	0.172117	0	0	0	0	0	0
arahy.Tifrunner.gnm1.ann1.CFHF82	black	0.0200109	0.0110841	0.0394052	0.567083	0.15071	0.567421	0.0337656	0.0124772	0.0498947	0.0621032	0	0.045174	0.415441	0.0697677	0.0385931	0.0692472	0.0541693	0.0386761	0.0129132	0.0689002	0.0490293	0.0650597	0.0359884	0.0670157
arahy.Tifrunner.gnm1.ann1.CNV9AJ	black	2.63262	1.25474	0.512385	15.0766	9.95437	2.36101	3.2025	1.0307	2.13715	0.190006	0.292364	0.172764	0.26759	0.498064	0.275512	0.317795	55.7689	3.25409	0.474098	0.505925	0.150006	0.557345	0.330322	0.0820144
arahy.Tifrunner.gnm1.ann1.CTM7LX	black	4.84685	1.50936	2.13319	22.4157	9.16301	4.4334	27.3241	17.9098	52.2385	1.41409	4.71973	3.50434	5.05195	1.47959	2.03897	3.78732	78.5712	10.0153	11.4442	9.84383	8.17232	4.3571	0.562372	1.64563
arahy.Tifrunner.gnm1.ann1.DGS72K	black	0.455787	2.49095	2.78235	10.1253	28.4849	5.65215	12.2027	2.27353	4.44478	1.65971	1.12454	0.342975	6.67353	7.98079	4.33657	5.88836	3.08453	1.99676	0.392163	0.251094	0.496328	0.316131	1.09294	0.122113
arahy.Tifrunner.gnm1.ann1.E2N8S9	black	0.059605	0.396184	0.513509	2.08229	5.67739	1.2338	3.54527	0.817627	2.32835	0.0184983	0.0177896	0.0168196	1.72591	0.710025	0.402341	0.953961	1.41182	0.374406	0.134622	0.184706	0.07302	0.0581367	0.125062	0
arahy.Tifrunner.gnm1.ann1.E2P3C3	black	2.5591	2.24617	5.07811	36.3762	27.454	23.4663	67.7944	18.6322	48.9194	6.91572	9.44742	13.665	1.91435	2.6538	1.06303	14.9866	55.766	21.0019	10.9247	5.0699	14.4373	18.4068	19.094	3.05894
arahy.Tifrunner.gnm1.ann1.E6SYR7	black	0.495691	0.506888	0.412969	3.98689	2.7366	1.38394	13.7686	4.32702	10.5214	1.42003	0.819378	1.89371	2.45815	2.48155	4.90253	3.5626	27.5076	7.4433	5.11797	5.56658	3.48782	6.0497	2.69727	6.02726
arahy.Tifrunner.gnm1.ann1.E6VW7Q	black	0.145895	0	0.861884	1.85339	2.97321	1.4893	7.13914	4.54841	15.5209	0.543337	5.22523	1.31741	6.53602	3.22152	4.68956	3.7865	30.0152	8.45937	4.14247	2.41122	2.85969	9.29699	5.07275	1.56351
arahy.Tifrunner.gnm1.ann1.EGIR32	black	3.54748	0.598845	2.44498	19.1901	20.3937	19.141	15.036	4.47651	13.8575	3.20849	6.42325	3.61329	0.959829	0.530068	0.445254	3.2736	27.3686	5.94222	2.57264	2.53596	3.10421	3.20745	2.45071	1.45959
arahy.Tifrunner.gnm1.ann1.EQCY18	black	2.1364	1.42373	3.10593	14.0593	13.4429	10.5445	8.3926	3.01801	7.21344	1.49181	1.43466	1.03616	1.75078	1.24142	0.386276	1.24179	9.26219	2.09683	1.59404	1.14936	1.90839	1.77989	1.28073	0.536604
arahy.Tifrunner.gnm1.ann1.EU3A7K	black	8.91329	9.09193	8.51362	33.4211	31.7557	20.9296	40.8709	9.86911	49.6086	5.45801	5.42388	4.63185	12.5344	9.22837	10.5522	14.3156	51.8631	27.1927	9.7497	7.44994	6.92049	7.13864	3.2108	4.62255
arahy.Tifrunner.gnm1.ann1.F3VNHJ	black	1.15444	0.857133	6.38463	42.6765	41.4598	46.2746	6.05111	2.35855	5.06282	1.06721	1.1143	0.914914	2.25446	1.55574	0.678993	2.50745	40.1438	23.5943	0.74497	0.845725	0.942845	2.01243	0.912938	0.987111
arahy.Tifrunner.gnm1.ann1.FH4MAJ	black	1.12041	0.461839	1.51362	11.6615	11.3587	6.50173	5.89142	3.31426	6.23686	6.92196	0.808769	1.67639	3.24565	0.24225	0.804027	0.811495	26.4147	4.23022	0.807077	0.825372	1.10657	3.69351	1.87441	0.41885
arahy.Tifrunner.gnm1.ann1.FIIU1N	black	1.05259	1.26746	0.585774	22.5842	19.4233	16.9218	11.8149	5.87823	10.4219	1.53392	3.87911	3.71924	1.7502	2.02106	1.41219	20.9045	15.4236	17.6903	1.12222	2.83633	2.46684	2.2021	0.932789	1.34872
arahy.Tifrunner.gnm1.ann1.FTDL1P	black	8.60179	9.58694	9.99862	21.4797	19.9272	18.8909	32.6847	9.8315	23.5412	9.20364	10.7522	11.1088	12.4796	9.75396	9.07931	12.5344	26.306	15.3133	7.37859	8.03573	6.67337	6.94277	7.52754	5.80512
arahy.Tifrunner.gnm1.ann1.FWQ16B	black	2.2992	2.19668	2.61114	25.511	25.7076	16.8611	10.2635	2.70032	11.2027	4.6664	4.56026	3.19936	1.39571	1.83792	0.813339	3.5572	28.7157	11.1448	1.96256	1.10579	1.54992	11.3908	1.54606	0.439997
arahy.Tifrunner.gnm1.ann1.G4MKTQ	black	0.52079	0.450729	0.448671	2.64	2.33606	0.719906	1.09845	0.669739	0.513999	0.666706	0.369156	0.183698	0	0	0	0	0	0	0	0	0	0.021165	0	0
arahy.Tifrunner.gnm1.ann1.G9KXLY	black	13.4454	3.03001	5.00333	9.21406	8.52042	2.8247	4.8095	2.02855	1.36395	1.44751	0.0171859	0.812436	2.45381	2.07451	1.55474	4.13467	24.6671	10.7675	5.61087	5.33327	3.59763	1.68491	0.793944	1.00277
arahy.Tifrunner.gnm1.ann1.GX00WG	black	68.4214	36.6809	34.3124	304.253	232.198	103.842	250.408	61.1404	183.698	33.8639	47.7183	35.992	19.5932	22.4612	18.1293	30.8891	404.504	58.6525	90.2427	35.7932	38.0206	32.4113	37.6156	12.804
arahy.Tifrunner.gnm1.ann1.H5JAQU	black	0.838946	1.53223	1.12741	4.66409	2.40081	1.55592	4.64854	3.91617	4.86204	2.27995	3.00469	2.64889	2.19263	0.23716	0.145765	3.60933	7.39617	0.328678	1.72656	1.79562	1.0185	2.38849	1.5088	0.744164
arahy.Tifrunner.gnm1.ann1.H7PRHK	black	167.548	102.223	138.511	412.776	408.858	364.519	518.833	303.271	591.879	230.255	290.777	220.637	65.7035	86.4693	76.3554	150.103	538.635	354.173	236.022	173.666	171.909	167.294	122.167	159.522
arahy.Tifrunner.gnm1.ann1.HFKR07	black	0.210987	0.0934927	0.0830945	8.53567	3.92583	3.01526	4.12972	1.52603	2.8057	0.419066	0.0503766	0.285777	0.0461077	0	0.0542547	3.06648	8.50998	2.93605	0.381223	0.523048	0.482481	1.70119	1.56838	0.452215
arahy.Tifrunner.gnm1.ann1.HG2EVH	black	11.9502	6.52219	4.83066	46.1287	55.5662	10.2551	42.5165	43.3305	43.748	13.7255	7.67717	7.87166	1.72315	3.29893	1.26163	20.3432	90.8812	23.1984	16.3051	15.3967	5.83874	3.96503	6.76476	11.0087
arahy.Tifrunner.gnm1.ann1.HGQ0MH	black	0.264399	0.167373	0.697301	12.4387	9.68875	10.4639	6.22998	1.5426	3.64155	2.27411	0.710209	0.522264	1.83658	0.406041	0.267102	3.74148	26.1624	6.75274	0.889654	0.390155	1.29562	2.43149	0.79251	0.303587
arahy.Tifrunner.gnm1.ann1.HMZA4Q	black	13.7617	15.3242	13.0114	46.7308	27.8618	33.8326	3.64957	6.43179	2.80509	0.649117	2.52538	1.77063	6.12905	3.45278	2.16972	7.03225	33.9392	10.6116	6.71789	5.17206	1.82469	0.958209	0.826409	1.24173
arahy.Tifrunner.gnm1.ann1.I16N60	black	7.56402	2.17174	1.94728	34.9403	36.508	21.4876	59.1909	15.1225	46.4289	4.63034	2.65106	2.13444	0.0947819	0.272187	0.289976	5.34309	60.7111	20.6884	9.05693	2.68802	3.07464	10.683	4.14968	2.01026
arahy.Tifrunner.gnm1.ann1.I51UM8	black	10.5973	8.4595	8.89961	12.9446	13.9465	15.0246	17.8814	5.6359	13.2115	0.773844	2.04655	1.93495	8.17365	5.0712	6.61229	12.6733	21.726	38.253	0.804529	1.71708	1.78189	1.82404	1.12109	1.67011
arahy.Tifrunner.gnm1.ann1.I7Y4WF	black	1.40291	1.77617	3.83379	36.9308	19.2545	12.3075	6.61852	4.71288	8.3761	0.639754	1.5723	0.74328	5.13057	3.32736	2.61362	12.7808	39.4879	11.2332	0.517317	0.591478	0.420894	2.86701	2.0253	0.11506
arahy.Tifrunner.gnm1.ann1.I81STG	black	5.43634	3.1868	6.75143	72.5834	67.0511	88.7614	19.8717	8.52173	28.1636	4.05208	4.14917	4.66509	10.6871	5.47188	3.24576	8.49195	91.2686	47.4975	4.09153	4.02661	7.82498	7.6196	4.43446	2.24922
arahy.Tifrunner.gnm1.ann1.IBEJ75	black	18.3102	9.44403	11.2402	65.7032	50.7074	25.3923	101.944	13.4043	30.6826	7.454	3.71697	5.10409	4.374	3.96297	2.57343	10.0045	112.376	35.819	43.0532	7.55514	10.0501	12.822	7.46587	4.46868
arahy.Tifrunner.gnm1.ann1.IDN2QB	black	0.136384	0.38611	0.447608	0.533095	1.28899	0.704697	2.02001	0.850377	1.66249	1.03464	0.434185	0.342091	0.910692	2.28944	2.12373	0.524391	3.63036	0.527192	1.77974	0.939175	0.841582	1.28097	0.744918	0.426294
arahy.Tifrunner.gnm1.ann1.IES0YP	black	3.75147	4.78877	5.99988	14.1799	12.2836	12.3438	14.6845	4.50012	11.9178	1.51294	1.95514	2.28916	3.38125	4.43728	3.25641	11.7298	10.065	7.87636	2.37169	1.84901	3.18828	2.82323	1.82654	3.59687
arahy.Tifrunner.gnm1.ann1.ILN3K9	black	8.63224	4.62718	3.29003	21.2246	11.2878	7.26421	30.3061	8.07355	11.3403	0.864191	1.57906	1.3358	3.65117	1.05175	2.41667	2.28856	41.1757	4.30555	1.168	1.53404	0.454841	1.358	0.0834655	1.11906
arahy.Tifrunner.gnm1.ann1.IS7CAM	black	3.5918	1.72826	1.44673	31.9791	34.7825	16.3573	16.0393	3.66472	11.4283	2.22941	1.49431	1.45377	2.83447	1.66548	2.3557	13.5279	30.7648	16.689	2.03686	1.97373	1.6297	2.09963	2.60995	1.38513
arahy.Tifrunner.gnm1.ann1.IUKN41	black	20.8676	4.33448	4.55283	51.6746	48.1153	38.1252	16.8053	7.46674	9.46014	2.42858	2.40632	2.07436	1.9433	0.688964	1.14333	15.0783	80.2393	29.5615	7.42161	5.71534	2.90502	1.61903	2.55881	3.57365
arahy.Tifrunner.gnm1.ann1.J5SZ1I	black	15.6552	9.60162	9.76045	84.6698	59.733	27.4028	67.4568	16.6517	60.6001	10.3896	5.39998	6.05325	6.54053	6.20104	4.14411	11.9503	129.555	36.3302	39.5008	8.35592	15.3075	22.649	12.1778	3.15661
arahy.Tifrunner.gnm1.ann1.JGWU85	black	0.742723	0.261798	0.642641	12.2724	12.8128	11.1301	20.1848	7.42367	15.8626	3.04542	2.92876	3.59469	0.688589	0.287722	0.274909	3.01801	25.8173	7.98226	4.72023	4.74263	3.36381	2.8538	2.4826	2.14063
arahy.Tifrunner.gnm1.ann1.JWR0C3	black	9.05931	3.73472	5.27004	24.591	17.3281	14.7515	9.24728	10.4007	11.2344	10.4726	1.60227	3.6069	2.77587	1.39264	0.636834	5.86076	42.6026	14.6684	10.4342	10.8926	4.61937	7.97902	2.7777	3.23191
arahy.Tifrunner.gnm1.ann1.K5MJK0	black	3.90165	5.56907	9.8501	72.9054	111.49	67.7701	27.2202	11.6647	48.0593	3.29107	0.806178	1.18567	11.7238	13.5158	14.5028	91.4385	107.208	73.7657	4.13171	2.34232	4.4121	3.96816	2.18903	2.44577
arahy.Tifrunner.gnm1.ann1.K79JM6	black	4.36042	1.61787	3.49212	48.4816	44.4955	66.9444	22.2488	21.7244	45.951	6.73386	7.39746	2.87299	0.592714	1.18808	0.268247	15.8833	62.6045	30.3636	21.5142	16.0911	19.7314	13.0778	4.47755	2.71097
arahy.Tifrunner.gnm1.ann1.KHQI9Q	black	3.57292	0.979596	1.2942	9.06143	13.5843	8.87754	19.3365	4.90262	13.5268	1.00872	1.65483	1.07903	0.900929	0.402733	0.184368	2.15026	13.1331	2.67909	3.93268	2.32052	3.92325	1.16552	0.916932	0.94444
arahy.Tifrunner.gnm1.ann1.KY4V2I	black	4.58706	6.13696	6.73984	13.206	14.7255	12.0864	14.2893	12.8485	15.8362	4.38025	8.50915	8.68239	7.67243	6.23306	6.98657	17.705	21.4434	17.0493	5.32811	8.50439	5.41772	6.0113	4.52668	13.2348
arahy.Tifrunner.gnm1.ann1.L7FG05	black	11.6373	14.6098	17.2276	41.8671	31.9795	22.8498	19.7522	13.3485	21.6709	10.1364	13.6309	10.75	19.9284	16.6664	16.1447	18.4732	27.2487	21.4577	8.44836	11.1513	6.97133	6.1215	5.6107	4.20982
arahy.Tifrunner.gnm1.ann1.LXP1WJ	black	10.8314	4.60428	8.72174	886.278	702.04	550.953	199.588	28.5063	77.9145	4.19534	3.43319	6.3498	16.8811	2.36631	3.94038	68.9343	1392.52	288.456	17.4197	5.52181	12.3777	12.3935	10.6458	3.00876
arahy.Tifrunner.gnm1.ann1.M6NE4G	black	9.87494	9.60644	13.4088	31.0398	42.3606	28.4234	23.8819	8.78921	18.4783	4.38655	1.48218	2.04814	8.93257	7.05891	6.87629	23.0677	46.4051	26.0999	5.52189	4.2616	7.48777	4.69474	3.68701	5.757
arahy.Tifrunner.gnm1.ann1.MIWC4Y	black	0.0640249	0.0567416	0.0252154	0.025026	0.215571	0.377616	0.713018	0.207588	0.297991	0.238439	0.183444	0.664857	0.181891	0.238103	0.55977	1.06347	4.19422	1.1632	0.26442	0.546707	0.878468	0.682761	0.276348	1.47519
arahy.Tifrunner.gnm1.ann1.MNFB2B	black	0.149405	0.268956	0.404534	0.78474	0.877018	0.3601	0	0.0465784	0.0310436	0	0	0	0.0408126	0.217041	0.0240119	0.0323133	0.126387	0.0721907	0	0	0.0305051	0.0242874	0.0223913	0.175123
arahy.Tifrunner.gnm1.ann1.N2ZMXM	black	9.52546	2.47362	2.409	26.1606	32.2657	29.125	59.0808	14.0707	50.7389	7.19514	5.47322	6.03276	6.22934	1.79441	0.763543	10.3984	56.0076	26.6744	9.13596	12.2684	7.72133	11.1212	3.41765	2.03653
arahy.Tifrunner.gnm1.ann1.NJWU98	black	1.97755	4.86071	3.89418	12.2591	11.8822	6.57125	17.8313	13.0433	19.5434	6.40579	3.11709	4.72584	12.6948	9.15704	9.55467	12.6173	23.1276	12.6011	9.75042	12.3626	11.6841	6.52992	5.76081	3.43555
arahy.Tifrunner.gnm1.ann1.NS877D	black	1.25494	1.17215	0.60569	5.31408	1.35177	0.334914	0.332163	0.153427	0.0409025	1.74115	0.440644	0.611037	0.994819	1.71582	0.442928	0.127726	0.566186	0	0.0952732	0.101669	0.160772	0.096002	0.0885073	0.0329627
arahy.Tifrunner.gnm1.ann1.NX6A0A	black	17.2955	12.0476	9.03057	84.0256	60.8924	25.0414	53.5036	12.9082	46.609	8.62072	6.4916	6.24854	4.54561	1.48467	4.16953	1.75698	131.235	8.73686	0	7.98523	1.23062	0	0	1.93073
arahy.Tifrunner.gnm1.ann1.P7UIV5	black	1.45514	1.2282	1.26216	18.7394	21.2278	21.1416	6.86912	2.13865	7.97631	1.01072	1.63379	1.66202	1.72249	1.34886	0.913191	0.989112	27.9251	11.2832	1.34145	0.5726	1.58457	1.80228	0.810019	1.27632
arahy.Tifrunner.gnm1.ann1.PP06PB	black	1.63112	0.730474	2.15271	54.3122	20.6794	2.42082	27.5229	9.75919	27.1133	2.06794	3.16952	4.70068	0.49297	0.423491	0.468521	2.2818	163.723	8.0826	7.61435	7.45636	0.680247	4.46816	1.58116	0.325429
arahy.Tifrunner.gnm1.ann1.R3KIKB	black	25.0577	27.3889	23.3559	99.6478	66.015	61.0647	11.3958	10.5053	9.04448	3.34764	7.26501	4.63311	12.36	9.29103	9.02094	16.9294	75.5832	29.335	14.6299	9.56444	8.38086	1.83109	3.54796	3.38866
arahy.Tifrunner.gnm1.ann1.R5RNX8	black	13.6268	4.08659	12.1466	55.6674	46.4027	41.4975	35.4423	11.8399	22.6511	8.73333	4.45207	4.50509	9.25092	2.41296	2.12526	2.05781	48.1012	9.11672	7.15444	6.35765	8.03404	7.68104	3.67363	3.2674
arahy.Tifrunner.gnm1.ann1.SFTJ5P	black	81.6509	44.7798	41.317	316.186	246.002	109.57	257.051	58.3122	169.488	29.5784	50.1318	31.6584	21.8794	22.7351	18.7441	23.3798	378.123	38.2555	84.2778	34.1053	24.9422	27.0898	33.1963	6.56115
arahy.Tifrunner.gnm1.ann1.T65TVI	black	34.0003	19.6129	13.767	216.192	200.691	108.314	103.539	27.8901	129.867	27.0145	15.2916	21.9137	8.60997	10.9111	9.18283	36.8404	291.319	82.7584	76.8571	20.2271	39.3796	25.4662	13.3873	9.20807
arahy.Tifrunner.gnm1.ann1.T8CK68	black	0.187437	2.52633	1.19957	3.69379	6.97528	0.389758	0.421698	0.0389568	0.0519278	0	0	0.105783	0.0341344	0	0.0803315	0.108103	0	0	0	0	0.0510272	0	0.0374549	0.125544
arahy.Tifrunner.gnm1.ann1.TH0YQP	black	1.08494	1.60704	2.00442	6.96874	6.07029	3.22159	3.18827	2.31067	3.12056	1.63436	0.582129	0.509107	1.29204	0.89253	0.752331	0.611673	2.32644	1.13092	0.31466	0.21826	0.378327	0.459748	0.657708	0.24495
arahy.Tifrunner.gnm1.ann1.U1WPAQ	black	3.26746	4.02756	1.35935	7.9599	7.13588	2.2445	38.749	8.49363	52.3244	3.37064	2.03281	4.05171	24.8409	24.4419	29.526	7.24601	126.01	13.253	72.2834	30.4234	51.1914	14.1842	10.3181	6.96627
arahy.Tifrunner.gnm1.ann1.U8895U	black	20.7722	10.6892	2.93222	25.3623	14.4867	3.68183	13.4924	3.56524	8.8116	1.73758	2.13321	1.8152	1.88736	2.3535	1.9911	3.50391	66.1663	10.3319	17.2576	2.41994	2.18902	2.71108	1.62463	1.07714
arahy.Tifrunner.gnm1.ann1.V74NXF	black	0.882195	1.89537	1.52664	14.7076	21.4248	1.60704	4.46574	1.08346	1.28868	0	0	0	0.598816	0.388354	0.0859296	0.0925096	1.64634	0.878367	0.0172511	0	0.0218333	0	0.032052	0
arahy.Tifrunner.gnm1.ann1.WB2G9J	black	1.08504	0.977754	3.28469	14.1241	18.3813	25.6421	15.166	3.95827	8.84305	1.26654	1.45969	1.29784	5.22898	2.2679	0.780825	14.8229	14.9599	16.3387	1.68253	1.08175	3.00237	1.32683	1.35917	1.18232
arahy.Tifrunner.gnm1.ann1.WNMX7W	black	4.46617	4.37372	8.26705	43.7656	81.3293	87.7166	10.882	6.50516	17.6689	1.21974	3.92425	2.13744	1.87394	1.76474	3.46836	12.4259	34.8915	18.2999	2.72066	2.38661	1.48821	3.43845	2.46319	1.84271
arahy.Tifrunner.gnm1.ann1.X47CQ0	black	0.688354	0.449716	0.451833	12.1423	15.9673	4.86466	40.593	10.9611	24.9674	3.24278	5.60496	4.08407	0.636429	0.553832	0.703495	8.36765	39.9669	5.76515	10.0685	5.3236	4.46865	3.64964	3.57634	2.31709
arahy.Tifrunner.gnm1.ann1.X916M1	black	0.320765	0.598476	0.332446	1.05584	3.42552	0.402117	0.313353	0.168424	0.168377	0.0628728	0.0403095	0.0190557	0	0	0	0	0	0	0	0	0	0	0	0
arahy.Tifrunner.gnm1.ann1.Y2TIF7	black	19.9194	8.18839	5.50639	36.9558	32.8272	24.4117	8.18282	2.97497	5.04899	1.24609	2.52122	1.58916	3.97416	5.01473	3.0673	6.06751	4.48171	4.91319	0.185072	0.412947	0.212937	0.0678139	0.171929	0.139705
arahy.Tifrunner.gnm1.ann1.YW2RJ0	black	43.6461	41.7463	24.7982	229.013	192.329	83.6787	231.431	53.4494	216.735	25.4183	32.5759	24.0936	24.9699	24.9797	29.4092	69.534	178.316	108.43	52.962	34.2787	45.6452	36.038	37.1678	20.4083
arahy.Tifrunner.gnm1.ann1.YZWE7C	black	4.48565	5.52578	6.32449	21.5662	32.7817	35.9804	11.7772	4.69877	15.1213	0.668213	1.39233	1.13414	1.39198	1.08432	1.98397	5.02928	14.5469	9.95276	1.41257	2.27346	0.381001	2.0534	0.731424	0.721069
arahy.Tifrunner.gnm1.ann1.Z62C6M	black	57.5927	46.8742	34.3414	77.3803	73.4779	73.194	35.156	10.6065	32.9615	13.1572	23.8305	16.8378	15.9396	15.9572	18.3321	36.4201	65.0563	64.3536	16.3381	18.3657	15.266	15.9486	13.498	13.7784
arahy.Tifrunner.gnm1.ann1.Z6E1QU	black	1.89456	0.716875	1.29732	29.4618	27.0315	22.4436	26.2717	11.3074	19.686	6.43624	5.78944	5.92256	3.85913	1.18697	1.0726	7.39246	62.1759	13.6523	6.50027	7.97821	4.80111	4.1267	3.70171	5.04451
arahy.Tifrunner.gnm1.ann1.Z96D72	black	0.623369	1.86454	1.35029	2.43662	2.92738	0.70704	0.105185	0.155473	0	0.232153	0.0744199	0	0	0	0	0	0	0	0	0	0	0	0	0
arahy.Tifrunner.gnm1.ann1.ZEA1CF	black	20.5054	5.10198	6.62906	61.035	56.1775	48.6298	25.2376	8.2046	41.7041	3.53922	10.8393	4.95083	18.0923	5.63269	5.13192	11.3078	97.7178	17.5482	5.06647	4.68169	1.64783	3.19434	2.7872	1.38078
arahy.Tifrunner.gnm1.ann1.ZUT89Z	black	0.408645	0.742426	0.643759	8.25809	12.1659	0.982609	3.61314	0.69305	2.44537	0.446413	0.0585425	0.295201	3.08988	1.40574	1.42912	0.876746	4.3363	0.726625	1.37125	0.832957	2.18936	0.318863	1.05829	1.05104
novel.1346	black	8.43146	5.85217	2.4341	65.5576	50.2657	8.85478	76.7989	11.8124	45.4196	3.29508	3.88339	5.43402	0.113738	0.332673	0.401505	3.33192	62.8009	18.9616	25.6594	4.94597	3.23049	11.5065	2.80805	3.86946
novel.1463	black	3.2444	0.919197	1.24839	7.62542	9.33451	3.23576	7.73977	2.38336	6.77226	12.6845	5.15324	3.57788	0.560283	0.292541	0.215765	0.596847	10.259	0.864914	7.78495	4.46837	3.24364	5.23776	3.7446	2.51028
novel.1581	black	5.12255	3.61571	5.74934	23.6319	25.7727	29.0552	27.2153	5.90828	17.6357	6.20324	3.06015	2.4225	6.92025	3.99079	3.25408	19.6603	24.4778	31.7368	3.73156	2.18065	2.05048	4.09188	2.98105	2.06134
novel.1763	black	5.72186	3.64306	0.98239	10.2874	6.52223	3.88006	4.63844	1.48548	4.01093	0.720416	0.595581	0.907861	0.42274	1.00574	0.602158	3.22372	23.454	6.74949	3.70549	0.546864	0.681839	1.73451	0.0732414	0.845595
novel.1784	black	34.6228	26.6635	7.92953	44.6114	26.8853	10.2829	25.6256	6.69543	24.6833	4.79887	3.80924	4.65773	5.26319	6.27538	6.68625	7.59106	80.7261	24.816	35.7556	7.69036	3.83371	5.14703	2.74045	1.10967
novel.1795	black	36.2053	13.1601	10.3076	41.9611	31.4915	21.8344	39.7631	6.05326	56.1594	4.00006	3.58266	1.96682	8.90034	3.29476	5.45875	4.04385	81.7228	9.91637	4.71197	3.40934	1.21981	7.67956	1.09434	0.555768
novel.2289	black	1.67809	2.97222	2.89141	18.4194	14.5142	4.65872	6.8319	1.72764	2.4164	0.569235	0.710493	1.10123	1.98284	1.90486	2.72206	3.03853	21.1546	5.80782	0.894006	0.550914	0.286851	0.583646	0.444503	0.993275
novel.2399	black	2.08782	0.894062	2.31477	18.2076	15.0791	9.94982	32.7423	7.26381	22.0478	4.92224	4.52422	3.88145	1.55282	0.611695	0.789527	3.03566	22.6544	6.47674	6.38546	2.80297	5.73158	6.20614	5.32197	2.39727
novel.2637	black	0.467232	0.086267	0.281132	3.88092	4.78389	8.42025	3.98574	1.03583	5.30715	0.322232	0.49582	0.527381	0.19854	0.0603333	0.0667486	0.718598	5.41051	1.9566	0.335009	0.285999	0.635988	0.911444	0.280096	0.382492
novel.3867	black	2.20406	2.72144	2.73523	35.2685	26.6896	30.207	7.59303	3.63609	9.9225	4.50315	10.7992	8.16308	1.07872	1.36078	1.88922	12.7515	22.7157	29.4643	2.1927	1.54939	2.66261	2.26919	3.16559	6.45863
novel.3945	black	1.02046	2.13533	2.47198	5.20756	3.70282	1.13906	1.17525	0.565579	1.15777	0.160862	0.0773499	0.329094	0	0	0	0	0.0219237	0	0	0	0	0	0	0
novel.4121	black	6.76058	5.79455	8.34598	45.2753	49.8634	26.0759	24.35	9.02369	19.5544	3.9781	2.4682	3.50041	11.4082	6.70359	7.07083	12.7348	42.618	21.4979	4.90965	3.04673	6.82159	2.95757	2.94977	2.27102
novel.4444	black	29.0946	16.8707	11.3005	87.8352	75.8212	67.1182	24.7505	6.07715	29.4611	3.08483	3.94784	2.65209	7.5964	4.04538	5.0474	9.43572	158.447	23.9582	3.45673	3.44909	1.61097	5.10531	1.53027	1.38594
novel.4966	black	25.2372	6.02309	1.65124	13.8772	12.5588	7.39394	4.06217	1.11315	4.81106	0.738739	0.710439	0.580104	0.384231	1.19457	0.626015	2.1529	30.9001	12.129	9.18147	0.372541	0.927849	2.49761	0.356745	0.579763
novel.5055	black	1.0737	1.02726	1.40955	9.68145	9.90273	6.12601	3.18424	1.17665	1.27097	0.201952	0.602069	0.550876	1.59982	1.68266	1.48508	3.20886	11.3398	5.0308	0.188964	0.44811	0.106291	0.507759	0.19505	0.501232
novel.5086	black	0.940618	2.14114	2.39778	12.541	13.2664	5.3782	8.60981	1.99247	3.34127	0.431879	0.430717	0.916269	1.4924	1.22792	1.9549	3.07663	14.2485	4.35818	0.997787	1.10026	0.589313	0.603252	0.401669	0.742214
novel.530	black	3.5897	1.07894	0.86305	29.9798	34.6789	14.1872	16.8331	3.27929	12.7897	2.55628	2.00987	2.0102	2.78214	1.14806	1.61003	13.5535	32.8053	21.6476	3.30409	1.80128	2.99992	3.47412	3.25295	1.24877
novel.85	black	8.93464	2.11696	8.38581	29.9522	30.1972	22.6936	23.6603	6.09171	18.7854	3.8647	1.61659	1.22846	4.20373	2.1473	1.31798	9.17471	24.8027	25.2912	5.99425	1.15035	2.3152	2.76495	2.36702	0.949359
novel.902	black	24.6712	16.6752	8.56267	138.635	125.792	94.0373	162.878	39.5942	188.683	11.9935	9.82343	8.6152	13.9981	10.5026	10.0507	32.2547	143.632	59.666	43.0284	13.1889	23.5905	8.81912	10.9032	6.30957
novel.907	black	3.25115	2.47539	7.10073	54.2783	38.8281	36.4549	32.8615	11.5158	22.6379	7.02017	7.58566	5.00846	7.76444	4.15989	1.91986	27.43	21.7728	35.4505	7.44888	5.06107	8.85658	5.66039	5.80256	3.3054
arahy.Tifrunner.gnm1.ann1.00B185	blue	167.121	147.958	102.197	33.082	83.7905	48.4648	7.1276	4.39984	6.8186	2.59157	15.7991	8.6401	102.409	97.5011	76.7732	16.9622	22.7206	34.214	2.37921	4.94335	2.33315	1.4448	1.41983	1.71719
arahy.Tifrunner.gnm1.ann1.018Q39	blue	20.6212	16.4842	20.9595	8.11681	16.9037	24.6107	4.4595	4.99906	6.94042	18.0309	22.4043	18.9516	8.08099	12.2729	7.70987	17.6957	9.84464	20.8185	1.40451	3.62463	1.63246	12.4629	14.6853	9.02942
arahy.Tifrunner.gnm1.ann1.03VRI3	blue	16.1698	18.652	19.0477	14.2564	13.1579	17.9783	14.8534	10.9593	15.5243	5.74287	10.9245	8.13539	9.31744	10.7696	11.0383	13.8006	8.91134	11.7441	7.05615	7.44995	5.35348	5.29959	6.20731	6.87707
arahy.Tifrunner.gnm1.ann1.045PL1	blue	5.28434	5.94362	4.80475	5.92789	3.55942	5.07624	4.32182	3.29489	3.85416	0.970601	2.92901	2.16065	2.88702	2.13064	2.49586	4.38499	2.77336	2.70966	4.62789	3.37902	1.62942	0.490873	2.77996	1.44466
arahy.Tifrunner.gnm1.ann1.06IH0R	blue	2.19994	0.746853	0.436703	0.381412	0.361555	0.442701	0.329298	0.530982	0.589814	0.308336	0.232984	0.100127	0.135699	0.0412369	0.114054	0.337666	0.0480259	0	0.0228973	1.31946	0	0	0	0.0475323
arahy.Tifrunner.gnm1.ann1.0CM7KK	blue	23.0344	27.1401	21.3686	15.3531	12.2694	9.66517	0	0.166039	1.32794	0	0.476866	0	7.85622	5.88005	4.2798	1.38225	3.9647	2.31606	0	2.56728	0.869939	0	0	0
arahy.Tifrunner.gnm1.ann1.0DZS3V	blue	3.77325	4.53094	5.13695	3.86019	4.72187	3.05392	3.99302	4.89127	6.27208	1.23752	2.45808	2.32404	2.69771	3.08583	1.56922	1.7732	1.63931	1.15244	1.71946	4.05473	1.20222	0.981412	1.39629	1.62246
arahy.Tifrunner.gnm1.ann1.0E9YFP	blue	24.2729	24.2986	21.6686	21.1819	13.1196	15.165	6.15289	2.34253	3.88782	4.34378	4.08943	5.21761	5.85583	10.1664	4.73575	13.8612	12.8123	8.4003	7.34448	5.52939	4.54235	5.26908	5.78512	1.82561
arahy.Tifrunner.gnm1.ann1.0K456L	blue	0.716164	3.03669	4.96023	3.28198	1.18159	0.86831	0.666718	0.708307	0.246299	0.245252	0.176893	1.11498	0	0	0	0.940033	2.1392	0.763679	0	0.238082	0.161351	0	0	0.0330814
arahy.Tifrunner.gnm1.ann1.0N6LTB	blue	10.8892	19.6594	14.3587	1.13251	2.99506	4.71028	1.1	1.11404	0.92309	0.299728	1.00886	0.817585	10.0516	5.86453	10.2754	4.72068	1.83006	2.23995	0.0623227	0.166266	0.315506	0.156999	0.17369	0.291093
arahy.Tifrunner.gnm1.ann1.0PNZ7T	blue	2.8168	2.99439	3.89398	0.528272	0.378155	2.64627	0	0.177407	0.141886	0.282565	0.101903	0.0642307	0.373071	1.42186	0.219495	1.23074	0.115531	0.824876	0.183606	1.76339	0.418274	0.222013	0.238794	1.14344
arahy.Tifrunner.gnm1.ann1.0S0AWB	blue	1.3923	1.61951	1.85064	1.2245	1.85046	0.947506	0.234931	0.347249	0.347152	0.172838	0.0831086	0.392884	0	0	0	0	0	0	0	0	0	0	0	0
arahy.Tifrunner.gnm1.ann1.0UZT5Y	blue	1.40899	0.969389	1.18284	0.376824	0.499372	0.891574	0.025026	0.221944	0.0246535	0.0368232	0.0354125	0.0334815	0.421352	0.586042	0.26697	0.513238	0.7026	0.544644	0.0765666	0	0	0	0	0
arahy.Tifrunner.gnm1.ann1.10Y1BA	blue	0.48979	1.72643	1.16177	1.02251	0.907408	0.681789	1.27724	0.27763	1.0362	0.0276373	0	0	0.0243263	0.0517469	0.0286246	0.385206	0.0301332	0.0430293	0.0287332	0	0	0.115812	0	0
arahy.Tifrunner.gnm1.ann1.12746V	blue	64.1724	51.2042	36.5662	25.5774	22.7154	17.1906	59.4916	25.1336	59.0977	2.80222	5.13308	6.21813	0.704717	0.374768	0.725581	0.139489	0.218234	0.519386	0.450873	0.185054	0.74621	0.244635	1.06324	0.359985
arahy.Tifrunner.gnm1.ann1.13T34P	blue	67.1042	63.2185	53.503	50.9819	48.8617	36.1229	8.88685	8.96311	9.99055	12.5377	12.7971	16.5054	32.3622	7.70499	21.5098	9.4343	11.3217	14.73	11.8353	4.52284	13.3596	10.3142	12.1834	4.23313
arahy.Tifrunner.gnm1.ann1.14BHD7	blue	19.6655	32.2484	18.3435	8.34428	4.12688	2.49465	2.18308	1.45206	1.29036	0.160609	0.154456	0.146034	3.25147	2.25538	2.32886	2.0147	0.350227	3.75085	0.166978	0.178187	0	0.33651	0	0
arahy.Tifrunner.gnm1.ann1.14X4SK	blue	8.08499	13.1139	10.949	14.0486	13.1049	14.5221	36.2708	30.6598	42.9782	35.0768	4.67783	11.6175	16.8242	14.2705	30.0502	43.6856	24.0896	44.1056	46.9379	24.6644	39.7537	25.4428	18.4608	19.5171
arahy.Tifrunner.gnm1.ann1.15MU7G	blue	41.7323	31.9504	12.2623	13.7502	8.65375	10.0367	5.23522	12.1522	5.30259	18.4712	29.7885	49.349	4.13023	4.26594	5.42186	5.06582	4.46553	4.98308	4.59645	6.19899	4.46115	3.09722	3.48414	6.76116
arahy.Tifrunner.gnm1.ann1.15NCRR	blue	30.0175	44.4109	46.5794	38.8748	30.6409	23.0959	20.5859	8.42788	24	3.29596	4.45329	3.24453	22.4176	25.2204	30.949	7.44132	12.9786	14.3345	1.0195	1.1786	1.57702	0.485113	1.05233	0.705455
arahy.Tifrunner.gnm1.ann1.192FJ1	blue	6.9366	9.64797	9.53142	10.8255	4.04711	3.34424	0.345097	0.488832	0.821574	0.359674	0.427283	0.577119	2.90513	3.18893	4.82089	2.53604	1.66089	2.83287	0.0219962	0.0469458	0.167033	0.0886581	0.163473	0.616433
arahy.Tifrunner.gnm1.ann1.1BNP0N	blue	82.5078	122.529	140.627	94.2458	136.135	152.008	150.697	87.5958	160.13	69.344	24.6251	27.1837	0.730976	0.777466	2.29369	3.85833	1.50911	3.44794	0.1439	0.15356	0.182121	0.725002	3.47569	0
arahy.Tifrunner.gnm1.ann1.1D5X8L	blue	9.07168	4.18735	6.41266	1.47747	1.46847	1.87978	1.61903	2.13926	1.06329	1.66035	1.42318	1.47685	2.41455	3.31151	2.20565	1.50925	0.826437	0.674358	1.42598	1.20135	0.664904	0.680631	0.557774	0.93479
arahy.Tifrunner.gnm1.ann1.1FY4ZR	blue	64.6324	56.5312	66.5517	49.457	53.5304	52.3037	31.624	22.8143	30.0856	29.3336	39.7472	34.2065	0.0305194	0	0	0.0483273	0	0.0539838	0.0360481	0.0384681	0	0	1.33953	0
arahy.Tifrunner.gnm1.ann1.1I1C4M	blue	4.55552	5.99533	6.40595	3.74263	3.81509	7.48739	2.12742	3.91582	1.73987	0.989286	3.01036	2.29576	0	0	0	0.02058	0.0160989	0	0	0	0	0	0.142608	0
arahy.Tifrunner.gnm1.ann1.1Q8FTJ	blue	2.36857	1.79759	8.49082	1.12531	0.510173	0.831177	1.98727	2.85578	0.804832	0.0649793	0	0.0443119	0.686337	6.55467	0.504755	0.0226419	1.16898	0.50584	0	0.0180228	0.0213749	0.459491	0.0941376	0.0701192
arahy.Tifrunner.gnm1.ann1.1RT2BG	blue	1.91032	1.15045	1.08561	0.263101	0.14768	0.596214	0.0216335	0.35174	0.0639348	0.0477473	0.0459182	0.130243	0.406263	0.5662	0.26375	0.377116	0.138825	0.123899	0.0330937	0.141262	0.167536	0.0166735	0.0153718	0
arahy.Tifrunner.gnm1.ann1.1XR5VC	blue	0.560801	1.07308	2.25884	0.149458	0.135517	0.404774	0	0.254305	0.677957	0	0	0	0	0	0	0.176422	0	0	0	0	0	0	0	0
arahy.Tifrunner.gnm1.ann1.1Y4NGA	blue	55.0064	28.8908	22.1358	17.7221	19.4887	21.1223	27.8194	7.19594	20.9278	5.44228	2.10247	1.94552	17.0731	18.6379	18.2109	14.1335	15.8234	21.3641	3.04666	1.54818	3.61108	5.06788	1.61731	1.70662
arahy.Tifrunner.gnm1.ann1.1ZN0EE	blue	0.208542	0.19802	0.0586655	0.203787	0.527938	0.202743	0.653502	0.928785	0.940905	0.887595	0	0.470777	0.651051	1.31567	0.842695	0.309281	1.00808	0.23032	1.57643	2.50288	0.827261	1.2398	0.750101	0.917896
arahy.Tifrunner.gnm1.ann1.22AMRS	blue	432.024	326.204	295.271	268.826	207.349	303.053	156.772	105.52	120	174.764	122.053	111.733	126.545	170.505	83.939	203.447	143.769	117.68	74.0109	146.496	63.2497	88.7402	133.193	136.045
arahy.Tifrunner.gnm1.ann1.271EIT	blue	28.1382	4.16362	1.70225	0.685578	0.954646	0.852582	0.295953	0.406199	0.791346	0	0.029913	0.113127	2.16288	0.873583	1.73965	2.08096	1.39046	0.629558	0.517407	0.62116	0	0.0325853	0	0.0671299
arahy.Tifrunner.gnm1.ann1.2795IL	blue	6.93242	9.09885	7.45624	4.23397	1.73591	1.70933	4.64085	1.08062	4.69704	1.68375	1.25941	0.978107	3.62275	2.75851	1.88922	0.260755	0.713924	0.145637	2.33402	1.86803	4.00016	1.27393	0.948617	0.605645
arahy.Tifrunner.gnm1.ann1.27N6DD	blue	5.39041	4.95869	3.56325	3.03393	2.4134	1.40426	0.867775	1.54393	0.601569	0.54384	1.36437	1.48346	2.18531	1.5274	1.83675	0.395478	1.67574	0.699465	0.221246	0.498429	0.497798	0.123854	0.479579	0.459281
arahy.Tifrunner.gnm1.ann1.2BY84C	blue	7.08274	9.05785	12.9217	10.789	13.428	17.1301	9.92998	7.66344	9.69565	2.13346	2.85999	3.82092	0.227621	0.121048	0.468719	0.630763	0.775376	0.905902	0.336069	0.286904	0.0850668	0.270912	0.686847	0.0697641
arahy.Tifrunner.gnm1.ann1.2FF2JF	blue	5.30869	9.36691	8.13543	10.9192	12.1956	8.86192	15.7482	11.5319	18.7874	20.2222	18.9875	21.3106	6.68946	8.63242	7.59622	19.3336	28.1617	21.9275	24.1183	18.367	21.5734	19.7373	19.7107	24.0298
arahy.Tifrunner.gnm1.ann1.2FZ5KR	blue	0.920411	1.80815	1.99975	1.89479	3.22406	2.85347	3.52028	3.20615	3.77389	2.85647	2.16833	2.65266	3.2719	3.38728	3.30565	5.24473	3.59613	6.04835	3.54785	3.51559	2.95672	3.06428	2.72941	5.39218
arahy.Tifrunner.gnm1.ann1.2HN52Q	blue	1.13738	1.19941	1.22753	0.790833	0.639546	0.645019	1.14412	0.436415	0.781692	0.488744	0.522245	0.629554	0.645288	0.482971	0.281224	0.567672	0.32565	0.105686	0.564582	0.542235	0.303681	0.142225	0.485151	0.293002
arahy.Tifrunner.gnm1.ann1.2HNW91	blue	5.74285	3.24623	1.37735	0.172674	1.86576	1.98751	0.472089	0.881422	1.02804	0.310756	0.228534	0.199451	0	0	0	0	0	0	0	0	0	0	0.017655	0
arahy.Tifrunner.gnm1.ann1.2JU0J2	blue	2.26508	1.5791	2.0187	0.629682	0.432536	0.597981	0.461276	1.04706	0.16229	0.26664	0.559474	0.440805	0.341377	0.771562	0.401696	0.844638	0.555011	0.22644	0.453622	0.914362	0.25516	0.431698	0.257527	0.549306
arahy.Tifrunner.gnm1.ann1.2KE7WA	blue	0.466769	0.615582	0.689368	0.119462	0.246179	0.479	0	0.194026	0.0738941	0.11037	0.238819	0.150531	0.145721	0.245399	0.100024	0.0384582	0.0752108	0.0214798	0.157776	0.137756	0.127072	0.101171	0	0.0744377
arahy.Tifrunner.gnm1.ann1.2P82C9	blue	24.4314	23.9476	42.6664	10.5135	27.0317	32.3715	5.46299	8.44749	8.65211	0.556493	7.87896	18.5249	0.163275	0.463091	0.576374	0.0861817	0.0337083	0.144403	0.0321422	0	0	0	1.01523	0.0333618
arahy.Tifrunner.gnm1.ann1.2R4QUJ	blue	22.1703	37.6512	38.3203	63.4051	66.6645	71.8722	84.1479	73.1399	99.9253	129.064	59.9242	54.5763	73.3259	65.957	69.625	125.021	96.185	110.529	79.2636	83.4649	73.7548	95.9427	68.0455	100.352
arahy.Tifrunner.gnm1.ann1.2RCZ08	blue	11.5236	9.43341	11.5283	3.97972	5.6588	5.03915	3.98259	2.65476	2.07705	2.98744	3.14924	3.2387	0	0	0	0	0	0	0	0	0	0	0	0
arahy.Tifrunner.gnm1.ann1.2U5QAW	blue	2.15433	0.523882	0.620821	0.0770197	0.116393	0.417181	0	0.556963	0.262027	0.0326141	0.0940942	0.237235	0	0	0	0.409116	0.0711189	0.253889	0	0.0723673	0.0429136	0	0.0314994	0.17597
arahy.Tifrunner.gnm1.ann1.31JHKV	blue	10.7951	6.4237	11.069	11.7054	4.74172	12.8854	6.01258	3.7877	7.80277	1.25685	4.39527	3.74004	3.76421	5.31777	3.00923	3.11681	4.87631	8.20848	1.39153	1.91957	2.01888	1.17988	0.693652	1.23297
arahy.Tifrunner.gnm1.ann1.3295S8	blue	6.50019	5.17984	7.14224	5.5086	7.15338	7.12485	4.5163	3.51486	3.43216	2.414	3.28665	2.70051	0	0.0253925	0.0140463	0	0	0	0	0	0	0	0.170278	0
arahy.Tifrunner.gnm1.ann1.332RDU	blue	0.982684	0.766479	0.523264	0.538931	0.888475	0.409439	0.389156	0.300109	0.483373	0.174271	0.0718262	0.0339548	0.0766964	0.198109	0.103141	0.104099	0.420733	0.155044	0.207064	0.124292	0.14741	0.078243	0.168314	0.134325
arahy.Tifrunner.gnm1.ann1.34LCL9	blue	55.038	48.6984	28.342	12.4453	16.2764	27.0644	3.35526	2.30258	4.8006	2.35092	19.2738	13.7072	10.0101	15.3511	7.51777	8.15077	7.56152	19.7651	0.458276	4.89041	0.657334	2.1242	1.19205	2.94912
arahy.Tifrunner.gnm1.ann1.365DAM	blue	3.21838	2.97998	4.58766	0.516342	0.510741	1.71621	0.202633	0.359412	0.199617	1.04354	0.315405	1.1115	1.2072	1.61893	1.01906	1.78693	0.715174	0.278522	0.433967	1.3893	0.274617	0.780869	0.633519	0.675649
arahy.Tifrunner.gnm1.ann1.3679BT	blue	26.0837	21.1504	27.0057	8.93428	14.4149	10.3699	12.2509	13.581	10.9512	16.5238	10.7544	14.8726	0	0.156255	0	0.465269	0	3.37822	0	1.85175	2.85502	0	0	5.04308
arahy.Tifrunner.gnm1.ann1.38CFQ6	blue	7.23891	5.35017	5.89889	5.62334	6.95726	5.44116	2.1235	3.93011	2.41373	2.71058	4.9695	4.54069	3.16154	4.33765	1.74253	3.01494	2.4895	1.8918	2.04066	2.63689	1.12444	1.28692	1.65072	1.84433
arahy.Tifrunner.gnm1.ann1.3A06QA	blue	103.224	75.6731	71.4573	27.4577	48.0117	44.7736	13.239	11.4353	17.5252	20.8191	41.2725	35.8669	42.7582	40.9754	36.7577	20.9571	24.0267	15.8278	7.84775	9.99548	12.3352	14.9865	17.7558	22.9257
arahy.Tifrunner.gnm1.ann1.3PX28T	blue	2.16352	2.75038	3.84133	1.1784	1.19419	2.25278	0.119693	0.928817	0.176868	0	0.635136	0.640536	0.775087	1.27779	1.14005	1.47282	0.432047	1.43955	0.320425	0.244239	0.1738	0.0461251	0.29767	1.23531
arahy.Tifrunner.gnm1.ann1.3R4QA9	blue	38.71	36.5721	25.5246	39.1722	21.311	21.8712	13.798	12.6519	13.1139	10.0717	15.6464	12.3729	29.4804	32.9919	38.7633	11.3521	17.5657	10.7323	4.27518	5.1352	6.29944	8.26198	16.3851	12.8406
arahy.Tifrunner.gnm1.ann1.3R6I6F	blue	2.83741	3.34515	3.10126	0.623223	0.703481	1.04815	0.153734	2.20741	0.151447	0.662456	1.05662	1.1606	1.22307	1.36136	1.65673	0.833245	0.581348	1.0314	0.571137	1.48784	0.17008	0.30468	0.343315	0.819469
arahy.Tifrunner.gnm1.ann1.3S7K56	blue	15.6915	14.4153	15.8266	8.72651	3.95626	2.67689	7.42654	5.88628	5.19544	14.3323	16.9816	16.1276	0	0	0	0	0	0	0	0	0	0	0	0
arahy.Tifrunner.gnm1.ann1.3U22LJ	blue	5.66551	9.91253	8.14598	1.31817	0.67729	1.27499	7.5871	4.0372	4.40978	0.111637	0.10736	0.0507528	0.933493	2.71731	3.2953	0.233397	0.243436	0.86905	0.870474	1.11469	0.440674	0.701707	0.215642	0.180701
arahy.Tifrunner.gnm1.ann1.3VL916	blue	14.8004	18.5018	19.6527	11.8092	17.4451	19.7131	11.914	12.0222	12.8652	5.8996	7.45673	10.2687	0	0	0	0	0	0	0	0	0	0	0.813995	0
arahy.Tifrunner.gnm1.ann1.3YFD1D	blue	15.5765	14.2548	16.309	9.81668	11.2513	11.0741	5.09476	7.91761	5.25347	5.49971	8.11882	6.78427	0.0308334	0	0	0	0	0	0	0	0	0	0.135331	0
arahy.Tifrunner.gnm1.ann1.41Y8R9	blue	7.86654	9.61469	6.54537	5.39546	3.05966	3.37209	1.12172	3.47721	0.76738	0.573089	2.55727	3.04312	4.15653	4.16335	2.89658	0.990471	1.84954	2.92661	0.595814	3.17906	1.74944	0.744461	0.442802	0.791579
arahy.Tifrunner.gnm1.ann1.42IM76	blue	16.941	17.8736	11.7819	2.36496	4.52699	2.43998	8.8479	1.34134	6.03432	3.50506	0	0.455283	1.02838	4.21889	0.864351	5.35059	2.54773	5.19726	1.90878	1.29623	19.7655	2.09824	0.806015	0.54033
arahy.Tifrunner.gnm1.ann1.4335NN	blue	6.19797	4.06493	4.69854	1.67208	3.1333	3.94623	2.14939	2.53685	2.52824	2.59617	2.08816	2.23181	1.32954	2.03276	0.977787	3.65141	1.9557	2.93967	2.33105	3.2469	2.5465	2.81866	5.08326	1.78279
arahy.Tifrunner.gnm1.ann1.48VWLX	blue	5.49653	25.0195	14.4673	4.36078	22.7115	9.75267	17.9983	13.1658	18.2732	1.2836	2.53382	4.60703	6.48161	6.45111	4.68808	8.09789	2.72538	1.47256	2.8797	2.47341	1.60007	2.33554	0.913483	1.67674
arahy.Tifrunner.gnm1.ann1.4E8DC4	blue	0.0943291	0.670988	0.620802	0.470594	0.0263937	0.084466	0.0335089	0.0123823	0.0660205	0.37595	0.017781	0.0224153	0.0108495	0	0.0319164	0	0.00671969	0	0	0	0	0.0839347	0.309528	0.0532049
arahy.Tifrunner.gnm1.ann1.4I93G7	blue	626.214	567.755	504.516	232.296	76.8935	114.353	220.209	93.6085	130.797	98.0921	142.152	98.2483	266.859	275.867	198.079	130.371	79.3639	129.274	91.8385	142.181	83.1335	47.3942	48.2354	42.7464
arahy.Tifrunner.gnm1.ann1.4LBX9Z	blue	4.28148	3.55728	4.47899	5.42594	13.6333	6.98073	18.5125	14.5993	18.7931	19.2668	20.9247	15.4796	7.45596	8.24113	11.7838	21.0665	11.2278	27.0232	12.6919	23.1261	8.74182	30.9721	18.9292	43.5532
arahy.Tifrunner.gnm1.ann1.4LT7UJ	blue	9.50193	8.13888	6.84787	1.72304	1.21514	7.11081	0.495871	1.58805	0	0.486416	2.45586	3.5382	2.14072	3.87067	3.14871	6.77963	1.98879	5.86919	0.126426	2.42844	0.160007	0.38218	0.822135	0.918561
arahy.Tifrunner.gnm1.ann1.4QP1TN	blue	76.1896	67.8977	63.8468	49.1385	38.7044	35.5266	28.8544	27.4477	33.4909	31.9473	54.3725	35.3547	0	0	0	0	0	0	0	0	0	0	0	0
arahy.Tifrunner.gnm1.ann1.4XN20A	blue	58.3171	43.1639	55.9043	36.5721	33.2176	40.559	8.32631	12.4669	8.84156	11.6944	16.3724	12.8032	0	0	0	0	0	0	0	0	0	0	0.845185	0
arahy.Tifrunner.gnm1.ann1.50LGPR	blue	8.20284	7.31231	7.63479	6.51284	6.01891	4.72462	2.37895	2.39748	3.30227	5.80745	7.65065	4.19541	0	0	0	0	0	0	0	0	0	0	0	0
arahy.Tifrunner.gnm1.ann1.54MYG6	blue	3.46758	2.88105	2.32993	2.33533	2.20054	4.11903	2.60926	2.22054	1.36311	0.55262	0.755218	1.40163	0.0256008	0	0	0.0405388	0	0	0	0	0	0	0.196638	0
arahy.Tifrunner.gnm1.ann1.54PPAU	blue	14.1645	11.2737	6.87658	12.4787	10.523	3.81869	1.94882	0.978294	1.39458	7.72328	4.91692	5.21453	4.05976	6.83783	6.27607	0.697533	1.62221	1.09506	0.773422	1.87578	1.74414	1.70038	3.98439	1.48877
arahy.Tifrunner.gnm1.ann1.55LQUQ	blue	21.5556	21.059	19.7864	24.1159	14.4072	14.3613	4.12408	6.47676	5.58623	6.82668	9.52354	5.32591	16.3945	19.4097	9.95116	6.46079	7.30535	5.57676	5.95829	6.17128	5.04575	3.26682	5.86076	2.7284
arahy.Tifrunner.gnm1.ann1.5609Z6	blue	5.38387	3.64978	5.89431	0.667454	0.818794	2.32412	0.881334	1.75363	0.667861	0.498767	1.39101	0.680256	0.702423	0.560322	0.826536	1.1818	0.271905	0.465926	0	1.54939	0	0	0	0.430576
arahy.Tifrunner.gnm1.ann1.59Y12W	blue	1.12675	0.820256	0.855814	0.440422	0.0855731	0.109541	0.0543208	0.200728	0.0535125	0.439602	0.768657	0.436045	0	0	0	0	0.0435728	0	0	0	0	0	0.0385979	0
arahy.Tifrunner.gnm1.ann1.5BTH38	blue	0.54175	0.0629192	0.060223	0.00426933	0.0077422	0.426161	0	0.18524	0	0	0	0	0.00477382	0.00507743	0.00561732	0.0151186	0.0118267	0.0168882	0	0	0	0.0113635	0.0104764	0
arahy.Tifrunner.gnm1.ann1.5BV5EP	blue	1.77375	0.407372	0.0425957	0.253655	0	0	0	0.0269748	0.107869	0.0268526	0	0	0	0	0	0	0	0	0	0	0	0	0	0
arahy.Tifrunner.gnm1.ann1.5C0RMJ	blue	64.6492	41.3063	13.9127	20.2734	21.6046	14.6604	10.6832	12.7309	8.01148	31.0304	41.8464	73.3674	5.36205	6.39049	6.45032	6.89876	6.93852	6.64768	10.3201	15.237	11.8804	11.1398	20.2513	16.6104
arahy.Tifrunner.gnm1.ann1.5D2PRQ	blue	1.88804	2.80958	2.37225	1.67977	1.18601	1.82184	4.16057	4.07637	5.17601	5.33475	9.85707	6.77498	8.62152	11.102	6.93837	8.31317	3.45177	5.03796	10.0742	11.585	6.25998	10.3162	9.76426	10.3433
arahy.Tifrunner.gnm1.ann1.5EG1XI	blue	14.2128	18.894	21.0276	22.4657	20.9004	23.6859	8.77242	14.5834	5.94777	0.526214	3.40843	3.10999	4.99955	5.96952	2.53271	7.22647	3.39179	3.71084	1.94696	5.66636	1.56806	0.405342	0.687604	1.77032
arahy.Tifrunner.gnm1.ann1.5FW7UK	blue	15.3767	19.8313	27.651	6.39062	14.1379	15.9148	11.9428	13.9621	12.9347	2.77463	5.70728	7.98897	11.4649	13.8776	13.0117	7.41224	3.64144	6.55984	0.881421	3.16381	0.845105	0.269141	1.11658	1.49705
arahy.Tifrunner.gnm1.ann1.5I1DLU	blue	4.30602	2.4252	3.25992	1.92712	1.21834	2.17522	0.793743	1.69215	0.932303	4.35721	4.40629	4.20686	0.0395383	0.0210264	0.0465244	0.0626087	0	0	0.0467009	0	0	0	0.0433844	0
arahy.Tifrunner.gnm1.ann1.5KXZ1H	blue	3.45561	2.66661	2.03561	1.01016	0.431797	0.669988	1.42034	0.902369	0.760968	1.37492	1.37514	1.40017	0.290449	0.0858114	0.0569615	0.102205	0.0399757	0.028542	0.22871	0.366096	0.0482432	0.057615	0.159351	0
arahy.Tifrunner.gnm1.ann1.5LV02X	blue	7.77651	6.24945	6.28242	6.42197	6.34561	6.79427	2.35519	4.24788	2.43062	3.90891	5.57428	4.93272	5.51952	7.54096	3.05511	1.63878	3.58721	1.67001	3.635	4.3024	3.46056	1.70715	4.00442	1.70283
arahy.Tifrunner.gnm1.ann1.5QB4T4	blue	14.0559	8.30622	11.3996	6.17885	2.78233	9.27963	0.180223	0.346303	0.0355083	0.185626	0.0765065	0.192892	1.49383	1.88675	1.64792	0.443527	0.549343	0.784446	0.0827086	0.323624	0	0.0555609	0.0256117	0.0572312
arahy.Tifrunner.gnm1.ann1.5S8V90	blue	2.86689	1.57869	0.80885	0.26213	0.980429	0.703583	0.169736	0.0418143	0.0557367	0.0208124	0	0.113542	0.40302	0.584525	0.194004	0.696197	0.272304	0.0324035	0.129826	0.115451	0.05477	0.152623	0.0201011	0.0898348
arahy.Tifrunner.gnm1.ann1.5U8RR1	blue	3.22568	3.92084	3.82295	3.19591	2.95074	4.52249	1.41112	3.24038	1.63836	1.14939	1.92546	2.00589	0.0163176	0	0	0	0	0	0	0	0	0	0.161144	0
arahy.Tifrunner.gnm1.ann1.5UX7QI	blue	2.05712	0.512308	0.612339	0.171414	0.339108	0.596874	0	0.497152	0.0265073	0.039592	0	0.179995	0	0	0	0	0	0	0	0	0	0	0	0
arahy.Tifrunner.gnm1.ann1.5Y0QX9	blue	4.40415	5.9144	6.03651	6.8968	5.6499	5.02225	2.28555	2.53863	2.29104	2.22231	2.93152	2.28886	3.79097	4.25301	2.78037	3.33042	3.37719	2.8629	1.06321	1.06912	0.802189	1.04043	1.40558	1.77204
arahy.Tifrunner.gnm1.ann1.60NISA	blue	54.6015	52.3248	61.9021	40.4314	49.392	70.3539	29.5889	58.0076	30.7259	10.2292	27.1769	30.2634	13.7225	14.0663	20.2306	30.2068	13.8396	34.5096	5.61107	8.73491	6.54788	2.97181	4.36511	11.0383
arahy.Tifrunner.gnm1.ann1.669CET	blue	577.806	722.174	569.595	611.946	629.359	521.509	375.254	93.7195	325.39	36.0997	53.3882	69.8492	29.8468	37.2512	63.7452	30.1558	30.166	25.4626	8.36105	7.52407	11.5295	2.92361	8.52083	8.3221
arahy.Tifrunner.gnm1.ann1.68RGHK	blue	5.31656	4.37676	5.09058	3.83692	4.17051	6.03017	2.73655	4.78999	2.16883	0.696322	1.57222	0.977225	1.79874	2.7209	0.940693	3.03817	1.35337	1.2491	1.44787	3.24128	0.816631	0.792904	0.701763	0.653393
arahy.Tifrunner.gnm1.ann1.69M8FP	blue	15.7696	42.7696	23.254	3.40593	10.4525	14.9836	0.822536	1.30697	1.62059	2.1785	5.70318	2.476	6.23192	16.1174	11.2503	12.0612	6.5319	12.5778	4.02646	7.72075	7.04674	1.55317	8.3285	2.31817
arahy.Tifrunner.gnm1.ann1.6CA9FV	blue	0	6.0634	7.0239	4.86778	5.01313	0.48827	2.38671	0.153381	0	0.0763434	0	0	0	0	0	0	0	0	0	0	0	0	0	0
arahy.Tifrunner.gnm1.ann1.6E02AJ	blue	22.5918	2.17629	0.580273	0.301669	0.447595	12.9872	0.142064	17.7436	0.23325	0.139355	0.837605	1.1087	0.0613302	0	0.0721668	0.194232	0.037985	0	0.108661	6.68676	0.0458409	0.328476	0	0.187973
arahy.Tifrunner.gnm1.ann1.6I1EAT	blue	0.625828	0.359486	0.319504	0	0.0205375	0.15774	0.312888	0.0578097	0.346761	0	0.0553433	0	0	0.0269375	0.0298019	0.320839	0	0.134397	0.149574	0.446924	0	0.0904312	0	0
arahy.Tifrunner.gnm1.ann1.6KNU8H	blue	2.17401	0.577351	0.249238	0.130959	0.158324	0.0506674	0.201005	0.129983	0.198014	0.203334	0.746624	0.285726	0.113893	0.103831	0.0574357	0.103056	0.0806168	0.259017	0.326703	0.328128	0.0729672	0.580946	0.160678	0.139629
arahy.Tifrunner.gnm1.ann1.6KSP6K	blue	30.7615	12.1822	7.8101	0.91699	2.2865	4.07443	3.09257	4.18713	11.4307	1.05569	4.60364	1.73773	1.16954	2.93087	0.622111	2.35934	0.575515	3.65568	2.38434	3.27138	1.60463	2.47886	0.914134	0.86422
arahy.Tifrunner.gnm1.ann1.6MF5PG	blue	3.53311	3.03709	3.17453	7.90501	8.07431	5.97816	7.0041	6.40423	10.3659	10.6174	9.70358	10.0897	9.51418	5.94591	5.01429	9.45362	25.4259	16.941	20.1332	20.6339	22.6112	20.2119	13.4952	18.8281
arahy.Tifrunner.gnm1.ann1.6R0JBG	blue	0.161978	0.107664	0.0956895	0.158285	0.229632	1.13906	0.218652	1.37355	0.538496	0.80431	2.3205	3.29094	2.86721	2.74837	0.333218	4.03575	4.51627	2.88018	0.125431	4.59555	1.16414	0.29491	6.83602	4.03588
arahy.Tifrunner.gnm1.ann1.6SV4GY	blue	10.1796	11.1986	13.9205	8.7731	10.7108	6.73511	7.15691	5.20113	5.75783	3.949	3.29136	5.18647	0	0	0	0	0	0	0	0	0	0	0	0
arahy.Tifrunner.gnm1.ann1.6TF0DS	blue	2.64697	5.39403	7.46464	4.63036	1.82416	1.70498	1.92992	0.733526	1.0864	0.64907	1.01433	1.99182	0	0	0	0	0.0442304	0	0	0.0450068	0	0	0	0
arahy.Tifrunner.gnm1.ann1.708L2Y	blue	9.40846	16.3592	15.7256	11.4284	5.04202	5.24656	0.91306	0.500653	1.36372	0.346703	0.708521	0.591075	4.99712	5.29465	7.7653	3.83565	1.63018	4.2846	0.225282	0.0480811	0.028512	0.0681016	0.334853	1.63681
arahy.Tifrunner.gnm1.ann1.71NB6R	blue	5.16713	3.05812	3.95503	1.62546	5.80131	5.80047	4.62813	2.16258	3.35326	0.439344	1.60555	1.05861	0.425381	0.884304	0.93283	1.40841	0.862236	0.718228	0.274059	0.219343	0.433566	0.115065	0.869872	0.0711144
arahy.Tifrunner.gnm1.ann1.747ND8	blue	4.26612	4.97346	0.923648	2.44456	3.06753	0.810678	1.50754	0.891311	2.30191	0.776365	0.239986	0.579855	0.610139	0.467239	0.488204	0.656984	0.151157	0	0.201787	0.030762	0	0.261426	0.401695	0.0299206
arahy.Tifrunner.gnm1.ann1.74EJA4	blue	9.8026	9.30802	10.3665	11.9485	9.89191	9.47118	4.50707	4.46281	3.1468	3.86312	5.5727	5.51763	5.05797	5.42486	3.80107	3.00628	4.36994	3.18273	1.47265	2.17868	2.35093	2.37763	4.11974	4.18607
arahy.Tifrunner.gnm1.ann1.74QZJ8	blue	16.4726	11.5602	6.66175	7.19659	1.63709	5.87367	0	0.551678	0	6.52555	10.9356	10.075	0	0	0	0	0	0.150888	0.134343	0.0358403	0.085013	0.0676852	1.21682	0
arahy.Tifrunner.gnm1.ann1.75W7SN	blue	0.237096	0.179712	0.0860054	0.0243884	0.0221135	0.0141537	0.0210561	0.0466843	0	0	0.0148975	0	0	0	0	0	0	0	0	0	0	0	0	0
arahy.Tifrunner.gnm1.ann1.75XT4J	blue	2.57274	2.18507	1.77317	0.64947	0.607886	0.607929	0.144705	0.133679	0.142551	0.50568	0.0767856	0.266194	0.515378	0.498323	0.330787	0.185477	0.0290183	0.290061	0.0553402	0.679136	0.105059	0.3067	0.0514102	0.25848
arahy.Tifrunner.gnm1.ann1.78NDKC	blue	6.501	2.67206	2.26178	0.718334	0.468144	1.40697	0.155046	0.945338	0.610956	0.114067	0.548489	0.233361	1.15462	1.01448	0.354427	0.317973	0.71512	0.488386	0.177886	2.30957	0.112567	0.0597489	0.24788	0.246181
arahy.Tifrunner.gnm1.ann1.79CW3E	blue	13.9665	4.50186	4.91792	1.17347	1.3493	2.64512	0.337713	0.661944	0.376081	0.0324072	0.612926	0.216086	2.08231	2.27542	3.16629	2.13799	1.7078	1.6314	0.437999	0.611219	0.227421	0.16975	0.0625991	0.116569
arahy.Tifrunner.gnm1.ann1.7CRM85	blue	0.824733	1.68371	0.800427	0.771388	1.06481	1.12252	0.0397606	0.470159	0.0587534	0	0.0421969	0.0531945	0.0772424	0.16431	0.106039	0.244626	0.398669	0.136629	0.121647	0.405667	0.0192448	0.0153222	0.0423781	0
arahy.Tifrunner.gnm1.ann1.7DD4C7	blue	19.0167	14.6707	20.4729	14.8744	14.0951	14.2421	5.65459	9.86849	4.96642	7.06712	10.5561	10.4818	0	0	0	0	0	0	0	0	0	0	0.338858	0
arahy.Tifrunner.gnm1.ann1.7E0I1U	blue	5.82989	3.28455	3.64085	1.13939	0.974078	2.07818	0.224849	1.03858	1.43977	0.330842	1.67038	1.31608	0.87362	1.43249	1.11365	1.90214	0.946889	0.386323	0.601931	1.88114	0.326491	0.389916	0.479301	0.133879
arahy.Tifrunner.gnm1.ann1.7GC7Z1	blue	15.4557	14.8188	22.7861	11.655	17.0394	5.2746	3.50803	4.60527	3.54677	1.49418	0	0.617538	2.06243	0.222539	0.773778	2.74521	0.0740506	5.92156	0	0.414428	0.134048	0.960531	0.623161	2.08875
arahy.Tifrunner.gnm1.ann1.7I73C9	blue	66.8357	52.1978	63.3929	42.8146	26.5476	39.8555	9.89751	10.5085	8.19386	10.4951	26.4654	12.4334	35.8377	50.7905	16.2519	16.6292	10.8092	6.91924	7.00167	11.1127	2.42902	2.90088	10.9618	1.77072
arahy.Tifrunner.gnm1.ann1.7L16MH	blue	7.23334	6.82843	6.97566	4.32522	4.35607	9.08024	9.29804	3.18579	8.27086	3.1898	3.08534	3.43681	5.24205	4.8332	4.29679	0.796668	2.77425	3.01422	1.38019	0.961439	1.43139	3.0326	1.85203	1.31318
arahy.Tifrunner.gnm1.ann1.7P1BGF	blue	83.2496	68.7865	72.5354	54.2118	50.9259	63.1575	31.2806	33.6025	27.7222	56.1212	56.2749	62.8519	8.58438	11.0525	11.0759	18.9591	2.61174	19.9794	5.15869	7.30837	5.40324	12.9954	5.86649	22.1563
arahy.Tifrunner.gnm1.ann1.7RM2L3	blue	2.88394	1.58955	6.19658	0.124944	0.427984	2.41702	0.191773	2.69286	0.259765	0.687802	0.542731	0.529172	0.139708	0.577864	0.219192	0.737425	0.1346	1.18069	1.26513	0.704381	0.371286	0.794448	0.74946	0.323526
arahy.Tifrunner.gnm1.ann1.7SID9S	blue	0	17.0356	29.5735	6.10753	17.1315	4.89597	3.26245	3.92506	8.14688	0.0558183	0	0	0	0	0	0	0	0	0	0.0619274	0	0	0	0
arahy.Tifrunner.gnm1.ann1.7VQ11G	blue	1.60476	1.05635	0.984662	0.613632	0.88611	0.422066	2.39386	0.725072	1.46907	0.0288715	0.055531	0.105006	0.584492	0.405434	0.448544	0.160964	0.409225	0.674263	0.090049	0.192188	0.151957	0.393198	0	0.186932
arahy.Tifrunner.gnm1.ann1.7X145I	blue	2.76613	8.23328	5.91093	6.29723	1.36013	1.4308	1.15404	0.663359	0.40422	9.32043	0.471757	2.8649	1.6607	1.66034	1.62193	1.39374	1.27541	0.881249	1.43193	1.25593	1.29093	3.18224	2.35069	1.32338
arahy.Tifrunner.gnm1.ann1.7ZYB2E	blue	7.57782	1.62621	1.05471	0.775396	0.984297	0.539996	0.26778	0.346329	0.131898	0	0	0.0447819	2.60106	1.79822	4.33593	4.462	2.63126	3.06724	0	0.109284	0.12961	0.0515961	0.0475681	0.106294
arahy.Tifrunner.gnm1.ann1.81BSC2	blue	2.48006	1.98697	3.46656	0.108192	0.313922	1.20555	0.0373638	0.0828408	0	0	0	0.024994	1.20977	0.900697	1.13882	1.34097	0	2.48226	0.0571571	0.0914912	0.108508	0	0.026549	0
arahy.Tifrunner.gnm1.ann1.81VLYB	blue	1.47836	3.44969	24.8378	1.10654	0.278701	0.998938	0.159225	4.86388	0.418281	1.24951	2.10288	0.923096	3.78062	5.77571	3.03316	8.27239	7.36521	6.99127	0.81191	3.07577	0.667917	0.818121	0.490264	0.926988
arahy.Tifrunner.gnm1.ann1.825KYQ	blue	0.398985	0.701996	0.600811	0.470158	0.197555	0.186339	0.0198009	0.0146338	0	0.0728376	0	0.0529821	0.179512	0.0954646	0.0905276	0	0.0476492	0.0680417	0	0.0323238	0	0.030522	0.0562785	0
arahy.Tifrunner.gnm1.ann1.82ML82	blue	0.0783664	0	0.0771591	0.229739	0.798519	0.222213	3.23969	0.342041	4.36387	0.145925	0	0.0442275	3.85329	1.91257	2.87162	3.38981	6.41716	5.83133	4.9559	3.99343	3.90416	0.152872	0.140937	0.157468
arahy.Tifrunner.gnm1.ann1.87D0WY	blue	5.65611	6.00836	6.78957	4.24	5.4235	2.19702	1.43812	1.83581	2.06068	1.73131	2.21998	2.18639	0.0846611	0.180091	0	0	0	0	0	0	0	0	0	0
arahy.Tifrunner.gnm1.ann1.895USW	blue	4.07907	3.50598	3.87774	5.01694	1.86944	2.39306	1.1867	0.613919	0.701425	0.261916	0.083961	0	0.768462	1.14427	0.452122	0.121686	0.28557	0	0.181535	0.774886	0	0.0914618	0.252965	0
arahy.Tifrunner.gnm1.ann1.89LBMG	blue	7.30384	8.09123	4.16944	2.54361	4.88809	2.64389	0.852206	2.0348	2.1311	2.70078	0.139142	0.83318	2.41968	2.75417	0.84917	2.82325	1.73526	0.901055	3.66027	3.42443	1.8403	0.707339	1.30424	1.14495
arahy.Tifrunner.gnm1.ann1.8A3KH0	blue	44.5078	35.0454	42.2482	26.3918	22.5136	22.1395	8.80197	5.35094	12.5869	16.5023	12.1537	14.245	0	0	0	0	0	0	0	0	0	0	0	0
arahy.Tifrunner.gnm1.ann1.8AQ4A7	blue	4.44474	4.16638	5.66671	2.1717	3.13041	2.64993	1.05768	1.06592	0.378886	1.83922	1.08847	1.09344	2.30379	1.58939	2.12472	0.788766	0.771275	0.330407	0.441265	0.627851	1.48926	0.296427	0.409929	0.610678
arahy.Tifrunner.gnm1.ann1.8C1MSJ	blue	0.13556	0.589968	0.409948	0.78535	0.0772152	0.153755	0.0490153	0	0.0321906	0.324545	0	0.0546468	0.0105801	0.0450121	0.0622479	0.0335072	0.0524228	0	0	0.0400072	0	0.0503696	0.17414	0.12971
arahy.Tifrunner.gnm1.ann1.8D4GMT	blue	7.28125	5.19767	3.53006	0.41091	1.15696	0.677755	0.224062	0	0.18394	0.0549475	0	0	1.30585	1.62038	0.626015	0.153171	0.0299549	0.0855493	0.142816	0.091442	0.1446	0	0	0
arahy.Tifrunner.gnm1.ann1.8D8LNX	blue	24.4878	21.7876	24.7513	8.10209	9.52463	29.2782	4.22958	2.79524	2.20351	1.19681	1.23728	0.598509	9.79688	12.5768	4.64836	5.96345	3.71893	5.82294	5.59918	1.12862	6.37777	0.595546	2.16732	0.226008
arahy.Tifrunner.gnm1.ann1.8E46TB	blue	2.80828	2.1246	7.32841	1.58407	1.17333	0.802777	0.500825	0.597907	0.531324	0.425142	0.381598	0.335019	1.02284	0.955221	1.02744	0	4.32633	0.529532	0.412533	0.157224	0.298347	0.326613	0.355863	0.122339
arahy.Tifrunner.gnm1.ann1.8EB5MJ	blue	5.12839	5.17058	4.53877	4.6173	4.74823	4.70568	1.94459	3.44915	2.96927	1.7883	2.20133	2.40649	3.39996	3.81709	4.22297	1.59521	2.02778	2.00466	1.33863	2.85699	1.12946	1.19899	2.6253	1.23504
arahy.Tifrunner.gnm1.ann1.8G77UE	blue	24.7538	24.563	25.8728	18.5675	23.4486	29.5225	12.9609	16.4428	17.9889	6.44695	14.1077	14.6372	0.0679593	0.0361407	0.0799672	0.16142	0.0420908	0.0601044	0.0401352	0.0428296	0	0.121327	1.11855	0.0416581
arahy.Tifrunner.gnm1.ann1.8H2R74	blue	6.83001	1.65989	1.03269	0.353846	1.09528	1.78445	0.547791	1.1211	0.996258	0.155004	0.790048	0.49328	0.47752	0.653	0.449515	1.4907	0.98021	0.917052	1.12805	1.25537	0.244745	0.324766	0.134735	0.501794
arahy.Tifrunner.gnm1.ann1.8H6DGU	blue	7.63172	6.7144	5.49044	8.71872	5.27721	6.19237	3.58638	3.13108	3.36801	2.52252	3.86887	3.01859	1.81198	2.25295	1.43394	3.35421	1.57274	1.78312	1.7785	2.59755	0.743942	0.311341	0.637079	0.743088
arahy.Tifrunner.gnm1.ann1.8K3JW9	blue	1.44554	3.20276	2.49073	5.97631	7.48788	4.698	4.8783	4.57595	5.86851	6.76382	3.78335	6.77756	5.40676	5.58908	7.36287	8.32108	9.36881	12.8948	5.59691	6.01093	8.30953	7.48349	5.79938	12.0282
arahy.Tifrunner.gnm1.ann1.8K57QZ	blue	30.2576	29.6476	31.594	20.4925	19.1709	18.9906	11.5142	17.3926	13.4454	12.9337	20.9821	18.6356	0	0	0	0	0	0	0	0	0	0	0.159638	0
arahy.Tifrunner.gnm1.ann1.8R2FC7	blue	13.2608	12.9953	12.9728	6.31307	8.58631	7.32751	1.2909	2.75611	1.69559	3.4823	5.5815	4.50956	0	0	0	0	0	0	0	0	0	0	0	0
arahy.Tifrunner.gnm1.ann1.8VCQ03	blue	104.384	76.0667	58.7796	44.2034	56.1147	29.9106	21.4071	6.49101	14.9023	18.4005	68.8892	37.7776	75.5726	76.3956	73.6169	9.82488	39.2936	27.1899	8.40141	13.087	12.5966	10.6611	9.18481	8.97717
arahy.Tifrunner.gnm1.ann1.8X4Q28	blue	53.531	27.1676	18.1407	30.0023	20.5502	18.7952	14.4885	8.73211	12.7982	12.1342	16.1139	17.3989	9.74574	10.2551	9.89933	5.67406	8.96295	8.78771	16.0094	13.2659	8.33242	7.56118	8.30049	15.0252
arahy.Tifrunner.gnm1.ann1.900HG3	blue	1.49652	2.11836	4.13973	0.858867	1.77851	2.55955	0.440902	0.681317	0.276399	1.32697	0.978373	1.0993	0.609956	0.828189	0.595564	1.35632	0.675178	1.4462	0.521179	0.916039	0.426807	0.478828	1.72307	2.11609
arahy.Tifrunner.gnm1.ann1.9178ZA	blue	19.0911	32.2581	27.2295	48.6384	9.85765	9.6385	2.52546	3.85729	4.00824	13.0265	3.69272	6.56976	10.1758	11.422	12.3159	1.89906	10.3089	11.3781	3.99208	3.04618	12.0606	5.06071	13.299	7.61879
arahy.Tifrunner.gnm1.ann1.91G1KL	blue	13.111	15.9311	14.2843	8.99632	9.25418	7.81345	1.92839	3.36498	2.37462	3.66501	6.44284	3.29658	14.6035	15.3109	9.42863	2.69145	4.12489	4.04953	8.76788	6.20851	4.92613	2.27067	5.44284	2.42398
arahy.Tifrunner.gnm1.ann1.91HE6A	blue	258.252	159.483	120.123	54.1603	51.5715	124.623	6.27378	20.4098	14.7868	0.517639	4.27286	6.00096	66.2555	57.062	43.516	46.5355	81.9771	58.6983	4.03624	23.0196	2.44064	1.17494	2.74971	3.21186
arahy.Tifrunner.gnm1.ann1.933S2N	blue	41.5709	37.0319	34.1791	29.4203	33.1315	31.2313	7.05067	12.5593	9.6172	14.0985	12.0235	18.1402	0	0	0	0	0	0	0	0	0	0	0.89921	0
arahy.Tifrunner.gnm1.ann1.93S04R	blue	3.90924	12.9656	33.7258	3.494	6.12497	3.86619	4.10257	3.95348	4.59624	0.621407	0.0853717	0.107622	0.182321	0	0.643606	0.288704	0.387157	0.138212	0	0	0.35042	2.23196	0.171477	0.159657
arahy.Tifrunner.gnm1.ann1.9450TA	blue	13.1505	11.6546	6.75143	0.642534	0.582601	2.66351	13.9478	2.10847	6.4017	1.16607	2.24279	1.6964	3.38702	3.05661	1.93236	4.06313	0.508549	2.72322	0.848613	3.7517	0.460293	0.366474	0.337864	0.629152
arahy.Tifrunner.gnm1.ann1.95DHJ9	blue	3.14242	4.03989	3.87706	3.41196	1.63279	1.32008	3.30581	0.58055	0.773849	0.3612	0.926302	1.33558	0.339123	0.180346	0.224462	0.067125	0.236292	0.187454	0.375523	0.561025	0.697058	0.0756791	0.116285	0.0519695
arahy.Tifrunner.gnm1.ann1.96G3U9	blue	3.93886	3.50353	4.38772	1.77	0.968035	1.43483	0.873233	2.00779	1.09919	1.14211	1.54456	1.52524	1.94774	1.40335	1.18291	1.59186	0.739368	0.833523	0.408168	1.4255	1.17405	1.45821	2.27509	1.77165
arahy.Tifrunner.gnm1.ann1.974NLB	blue	24.8668	30.7654	29.7648	21.8067	19.4322	23.7768	2.54141	4.77221	5.79914	0.953936	10.7885	5.55115	22.6706	25.8629	13.6939	7.07341	10.8585	9.00036	6.01008	6.66755	4.92034	4.1373	3.35365	1.54409
arahy.Tifrunner.gnm1.ann1.979X0J	blue	50.9628	33.6361	41.3395	13.2327	17.6917	38.7893	17.4121	15.7147	17.5037	9.97664	50.4682	32.4531	4.96706	9.71886	6.68319	19.3812	4.93257	20.6487	7.35216	19.6275	7.86382	10.1273	9.19871	7.11724
arahy.Tifrunner.gnm1.ann1.97EUYU	blue	9.52505	8.35321	9.52247	4.59432	4.23064	3.94869	0.590183	1.30852	0.365066	0.959273	1.57315	1.38637	4.01734	4.339	2.55184	2.30813	1.93767	1.49352	0.566892	0.952235	0.252442	0.349085	0.780199	1.4819
arahy.Tifrunner.gnm1.ann1.996DKV	blue	14.857	20.8898	18.0038	7.3987	8.73381	1.78233	10.8472	7.66029	3.56192	0.532018	0	0.483738	3.27797	14.7759	0.367349	2.47174	5.99399	8.55924	5.71551	8.85368	7.23363	11.7042	11.8182	4.59281
arahy.Tifrunner.gnm1.ann1.9CR681	blue	2.52214	4.27837	4.65616	2.92675	2.79342	3.66523	4.92072	2.16233	2.88229	0.293527	1.41141	0.711706	0	0	0	0	0	0	0	0	0	0	0	0
arahy.Tifrunner.gnm1.ann1.9FR3XY	blue	3.89549	3.28638	2.74384	2.09367	2.62852	3.36475	1.97193	2.48496	2.91388	0.706774	0.733359	0.625723	1.44066	1.46263	1.21362	2.25535	1.72371	1.67955	1.79832	1.09365	1.811	0.662482	0.934108	0.622186
arahy.Tifrunner.gnm1.ann1.9J0NPV	blue	8.75258	9.69615	10.0626	5.42886	4.04014	15.3369	1.2381	3.52934	1.3068	4.35916	5.81898	7.09893	0.114535	0.121819	0.134773	0.181366	0	0.101297	0.0676419	0.0721829	0	0.0681594	0.0628383	0.0702085
arahy.Tifrunner.gnm1.ann1.9KUV83	blue	2.22336	1.62697	1.72719	3.24903	3.27129	2.05908	5.54137	3.8664	4.8486	8.0776	2.53257	4.58172	5.48287	5.87898	6.81882	11.2938	10.9605	8.59442	9.58255	6.77041	14.1602	12.6799	7.28794	10.1101
arahy.Tifrunner.gnm1.ann1.9QDW33	blue	34.1069	28.2955	29.9673	23.6891	17.2785	16.827	9.93586	11.1576	9.53377	21.4548	11.9598	14.0698	0	0	0	0	0	0	0	0	0	0	0	0
arahy.Tifrunner.gnm1.ann1.A0DAR9	blue	0.525445	0.756718	0.801893	0.166876	0.232785	0.372483	0	0.0327625	0	0.114149	0.0156824	0.0593089	0.0861208	0.122131	0.236455	0.272744	0.0533392	0.406223	0	0.126643	0.0214568	0	0	0.211164
arahy.Tifrunner.gnm1.ann1.A2BAJG	blue	0	0	0	0	1.13155	7.94709	6.87231	10.8466	17.9578	1.84242	13.5567	13.8304	13.9919	11.3518	13.7571	8.83854	12.847	12.3413	15.2793	12.312	17.6464	18.6729	19.8223	18.0784
arahy.Tifrunner.gnm1.ann1.A5W2CW	blue	43.1658	19.1409	11.6408	22.4477	20.5999	13.6124	9.97481	7.34711	5.86945	8.05261	35.263	23.4881	19.7464	14.5932	9.79409	6.693	28.2995	10.6586	17.2559	23.6872	22.779	13.3892	13.4855	8.26439
arahy.Tifrunner.gnm1.ann1.A7EL5Y	blue	78.4277	75.0133	70.2148	65.4994	52.0991	42.3871	49.3185	28.3252	30.2051	46.6048	46.1497	45.5681	37.5562	40.642	50.584	13.7923	22.9705	22.5301	17.8103	23.0196	29.9612	29.9852	33.0909	34.446
arahy.Tifrunner.gnm1.ann1.A9ERQR	blue	4.63332	2.44539	2.14374	0.773017	1.58874	2.22172	1.74159	1.02406	1.95361	0.346041	0.692551	0.756831	0.69149	0.954356	0.28091	1.52514	1.07069	0.364027	1.72102	1.44227	1.26751	0.372312	0.252918	0.36332
arahy.Tifrunner.gnm1.ann1.AB233E	blue	10.5933	4.81396	4.48055	1.00237	1.55335	4.46339	0.283227	0.395378	1.36406	0.0926087	2.64957	2.33668	1.16158	1.38717	1.43876	7.03471	1.00972	5.65926	0.168492	0.9247	0.0609273	0.0727631	0.111804	0.224852
arahy.Tifrunner.gnm1.ann1.AE3ZZG	blue	12.1271	13.0364	14.3284	8.95379	8.67577	4.58496	4.69887	3.92077	3.5837	3.23392	7.61423	10.1395	0.19631	0.521988	0.115498	0.310856	0.851097	0.17362	0.34781	0.247439	0	0.584117	0.215407	0.842349
arahy.Tifrunner.gnm1.ann1.AGD9YF	blue	3.57596	1.00079	1.2601	0.478184	0.233467	0.555023	0.25406	1.78374	0.43799	0.186912	0.0449379	0.16995	0.16452	0.0874915	0.145192	0.651291	0.152844	0.727521	0	0.0518422	0.184454	0	0	0.151273
arahy.Tifrunner.gnm1.ann1.AIIC2U	blue	1.90747	2.4567	2.4125	4.25835	1.60767	1.10813	1.93638	0.947606	2.34579	0.943314	1.42556	0.735179	1.1692	2.23481	0.398781	0.375652	0.440787	0.179837	0.540396	0.555316	0.278639	0.262181	0.706546	0.124645
arahy.Tifrunner.gnm1.ann1.AK8VQX	blue	4.82277	9.69598	6.8589	7.85467	6.59446	1.41817	4.32004	0.296996	0	1.25652	0	0	0	0	0	0	0	0	0	0	0	0	0	0
arahy.Tifrunner.gnm1.ann1.AM9K54	blue	5.23784	5.63872	5.46907	5.67565	3.48073	5.50969	2.49463	6.74248	2.10644	1.1274	1.03378	2.0025	2.23852	2.69998	2.30819	4.12938	1.17204	3.83711	2.50775	4.3923	1.82841	0.576801	2.00047	2.85754
arahy.Tifrunner.gnm1.ann1.AT6RDF	blue	0.38143	0.979546	0.734036	0.372732	0.276517	0.471956	0.11702	0.324312	0.0576392	0.107614	0.0413967	0.058709	0	0	0	0	0	0	0	0	0	0	0	0
arahy.Tifrunner.gnm1.ann1.AYL6ZU	blue	3.37454	2.00374	3.74784	1.13437	3.97073	2.75579	0.455525	4.84782	1.57061	0.167565	0	0.457075	0	0.282367	0	0.37368	0.0365394	0.521772	0.278734	0.297447	0.132289	0	0.12947	0.867932
arahy.Tifrunner.gnm1.ann1.B2YEC9	blue	24.1291	27.4113	29.0536	17.3913	17.7981	23.097	1.76343	2.45319	3.52547	0.553283	5.57774	4.07662	20.5379	22.9158	12.2514	6.72771	10.0056	8.91125	2.53891	2.62468	2.23423	1.67891	1.67682	1.09116
arahy.Tifrunner.gnm1.ann1.B5R5MF	blue	5.72432	4.36901	4.01504	3.21784	3.95245	2.2366	2.19669	1.43246	1.40024	0.950651	1.37135	1.1453	1.4225	1.49072	1.35384	1.02688	0.881027	0.333021	0.296504	0.421879	0.0625433	0.199182	0.11477	0.410339
arahy.Tifrunner.gnm1.ann1.BD6EDT	blue	9.2351	23.6329	24.8234	14.2588	9.04194	9.27009	17.2191	6.39167	7.98255	4.87235	6.22922	7.03619	0	3.8101	8.66796	0	0	0	0	0	0	0	0.387538	0
arahy.Tifrunner.gnm1.ann1.BG5GX2	blue	4.61509	1.75525	0.879483	0.488395	1.57349	0.892527	0.34092	0.291738	0.247466	0.105606	0.380852	0.288067	0	0.0123583	0	0	0	0	0	0	0	0	0	0.0142449
arahy.Tifrunner.gnm1.ann1.BGR119	blue	23.089	20.237	24.3157	11.2551	14.8095	14.5219	5.69477	27.4568	3.47288	8.17977	7.03501	7.67934	11.2973	10.2726	12.9491	6.30294	7.10578	8.17959	1.9359	2.36098	2.71261	3.69241	2.44071	3.58813
arahy.Tifrunner.gnm1.ann1.BLKC3Q	blue	1.94531	2.37657	3.97388	1.93648	0.338284	1.36097	0.521509	0.340076	0.785732	0.22569	0.173636	0.123125	0.37744	0.422573	0.561007	0.440391	0.196858	0.105415	0.422351	0.225352	0.0593926	0.331008	0.0217977	0.0487085
arahy.Tifrunner.gnm1.ann1.BP1D2E	blue	0.318709	2.77639	10.0416	1.1042	2.426	1.19948	1.05111	2.52917	2.69703	0.305723	0.0691791	0.0327034	1.63041	4.89926	2.36552	0.526376	1.41176	0.755982	0.560904	0.299279	0.591574	0.282598	0.0521071	0.135844
arahy.Tifrunner.gnm1.ann1.BPD95K	blue	4.50219	0.848728	0.850502	0.647253	0.792423	0.976292	0.412031	0.643277	0.547964	0.121252	0.255078	0.12403	0.450251	0.55338	0.329658	0.522845	0.516415	0.241876	0.224545	0.319492	0.0997148	0.130994	0.161024	0.273953
arahy.Tifrunner.gnm1.ann1.BQ87IR	blue	3.21672	1.44877	1.1111	0.577144	0.635448	0.550263	1.22792	0.236737	0.403216	0.445144	0.528818	0.488078	0.726011	0.625101	0.339005	0.346715	0.299771	0.163072	1.53811	0.75532	0.396222	0.19202	0.15174	0.0423843
arahy.Tifrunner.gnm1.ann1.BQX441	blue	13.3987	3.31246	6.16137	5.2644	6.39429	8.04218	9.43083	2.97358	4.6767	1.59752	0.994092	0.797478	1.47507	1.30495	0.308208	3.55821	5.37906	3.02369	2.4913	2.38053	1.73107	1.75561	0.741207	0.980249
arahy.Tifrunner.gnm1.ann1.BR8QN4	blue	15.7752	15.8073	13.6199	3.02113	3.12564	4.81033	2.94274	3.0151	2.96484	5.51084	6.90858	3.80279	1.34259	4.92882	1.17212	9.32689	0.965655	8.7332	2.35313	3.76665	0.841653	6.70103	4.37205	5.41579
arahy.Tifrunner.gnm1.ann1.BRJ78C	blue	2.21155	4.13959	3.41638	3.24168	1.65547	1.47043	0	0.903444	0	0.0473343	0.273126	0.129116	1.29157	0.753327	1.07856	0.461819	1.39344	0.663265	0	0.525149	0	0.0991754	0	0
arahy.Tifrunner.gnm1.ann1.BT0STD	blue	0.346919	0.0720596	0.170787	0.042376	0.211328	0.762374	1.51832	0.689489	0.828957	0.134582	0.0776556	0.220263	1.74134	1.02054	1.19875	1.12547	1.01247	0.356207	0.699591	1.19449	0.619788	0.775437	1.00086	0.522817
arahy.Tifrunner.gnm1.ann1.BVET7T	blue	3.32989	3.27099	2.52298	3.85137	3.19248	2.49331	2.15092	0.778594	1.21081	1.22719	1.27335	0.528548	1.60605	2.84194	1.35465	1.03527	1.07393	0.578222	1.02404	0.87781	0.722382	0.507478	1.3256	0.15682
arahy.Tifrunner.gnm1.ann1.BWH72M	blue	6.38268	5.92415	7.04866	4.63571	5.42609	6.45675	1.30985	3.01168	0.573492	2.99804	5.6634	3.69953	0	0	0	0	0	0	0	0	0	0	0.723892	0
arahy.Tifrunner.gnm1.ann1.BWQM5V	blue	24.9646	19.0135	22.3565	18.2966	11.8967	14.1577	6.72049	10.1895	6.96175	10.5002	14.8038	6.99827	12.6072	21.4734	8.02449	5.18621	5.77979	2.06334	5.51127	8.53912	3.68877	4.96605	8.07366	2.64018
arahy.Tifrunner.gnm1.ann1.C51V2Y	blue	2.78459	3.5475	1.7821	0.81633	3.4542	3.79002	1.64451	1.90987	0.115717	0.432096	0.747977	0.157153	0	0.0809038	0	0	0	0	0	0	0	0	0.0834655	0
arahy.Tifrunner.gnm1.ann1.C6TAEW	blue	1.01812	0.607317	0.616882	0.102041	0.115654	0.0592191	0.132148	0	0	0.0972215	0.0311657	0.117865	0.0285248	0.182033	0.13426	0.0451689	0	0	0	0.107862	0	0	0.0312996	0
arahy.Tifrunner.gnm1.ann1.C8MUVV	blue	0.67712	0.668582	0.144932	0.129459	0.978197	0.250436	0.248379	0.128495	0.0734049	0	0.0351465	0.0332299	0	0.0684281	0.018926	0.0764073	0.0398469	0	0.0189978	0.121639	0	0.0957158	0	0.0197187
arahy.Tifrunner.gnm1.ann1.C8UBJW	blue	7.7142	5.61089	7.13503	0.989878	1.10467	2.6514	5.78517	3.49814	6.8648	2.41826	2.69772	2.37471	2.04341	1.99226	1.90354	7.41522	0.738262	1.95783	3.51981	3.86342	5.34567	2.93873	2.14876	2.50517
arahy.Tifrunner.gnm1.ann1.C9EQNZ	blue	0.880826	0.914025	0.570852	0.828055	0.612509	0.518496	0.677288	0.278082	0.834012	0.138411	0.372705	0.264286	0.243659	0.349859	0.473074	0.289374	0.437641	0.172397	0.0575598	0.0921359	0.0182121	0.0580002	0.240625	0.104552
arahy.Tifrunner.gnm1.ann1.CECC7V	blue	21.6717	7.05235	6.86812	3.17663	1.59018	15.7853	1.02847	8.02318	2.1952	1.13497	1.7383	1.87284	3.367	2.99084	2.87349	6.03471	2.93326	7.00283	1.31108	1.58565	0.60842	0.572483	1.13678	1.40619
arahy.Tifrunner.gnm1.ann1.CJ5KJ7	blue	0	0	0	0	5.37183	2.98412	0.128678	0	0	3.36074	4.05137	4.34692	19.0403	13.5599	15.9332	9.76417	9.54766	15.6236	6.10219	5.46155	6.85107	9.07455	10.2862	13.5358
arahy.Tifrunner.gnm1.ann1.CLQ5CM	blue	10.9643	12.3415	11.802	9.43956	11.9015	13.3556	3.09335	5.7593	2.5199	2.23201	3.24081	2.82533	5.12341	7.33396	6.5273	4.08695	4.29456	4.906	2.00202	2.28208	2.36102	0.687727	1.05673	2.36134
arahy.Tifrunner.gnm1.ann1.CP937L	blue	1.91887	2.69347	1.94798	2.2711	2.33383	1.59514	0.884869	0.772861	1.03019	1.47954	0.697202	0.699542	1.3674	1.1912	1.05735	0.96922	0.887235	0.760167	0.44608	0.246221	0.778711	0.495992	1.17176	0.734423
arahy.Tifrunner.gnm1.ann1.CT5VFU	blue	5.68529	11.1861	9.60013	10.7579	8.99818	5.8577	5.6143	5.35792	3.72725	4.04064	2.78054	3.10245	0.426788	0.622054	0.464999	0.250303	0.489505	0.419399	0.504104	0.45825	0.827038	0.827787	0.589717	0.968946
arahy.Tifrunner.gnm1.ann1.CWGX97	blue	12.8538	12.6698	10.588	5.83531	2.04018	4.07527	12.595	3.18691	4.24802	4.08338	6.85707	5.62635	4.28538	5.3813	6.18123	5.29737	3.66446	8.06918	4.21265	6.65605	5.49691	4.70556	4.48989	3.96574
arahy.Tifrunner.gnm1.ann1.CWUI7Z	blue	32.4152	6.64011	1.93572	0.609156	1.3596	0.924591	2.34643	2.3321	5.49981	0.952423	0.915938	0.59537	1.1003	0.334365	0.739836	1.90825	3.0504	1.57553	7.17888	3.8304	2.1931	2.05789	0.172476	0.38541
arahy.Tifrunner.gnm1.ann1.D14EQ1	blue	12.801	9.10387	8.1432	7.05248	4.20086	4.12274	2.04444	2.82479	1.48862	2.28883	3.08161	0.951372	4.20194	6.97927	2.23514	1.00262	1.14082	1.52724	0.611895	1.81381	0.516282	0.342542	1.01056	0
arahy.Tifrunner.gnm1.ann1.D1YG1E	blue	2.52371	2.60073	3.17827	2.73381	2.53082	3.10654	2.73991	2.80561	2.86173	1.28716	1.12108	1.10411	0	0	0	0	0	0	0	0	0	0	0.0703682	0
arahy.Tifrunner.gnm1.ann1.D20K5B	blue	6.76801	6.45473	4.86002	4.45056	4.35105	4.79056	7.16974	3.52194	4.44084	2.65318	1.06314	1.40724	1.30667	0.946229	2.09369	2.64141	0.65432	1.37694	0.623921	0.770933	0.664962	0.198535	0.518601	0.238587
arahy.Tifrunner.gnm1.ann1.D4N0FV	blue	30.9436	31.7007	41.1164	28.2523	14.9167	10.0652	6.96607	2.14911	2.67228	0.862138	0.214955	0.3484	21.4165	44.9593	21.8604	2.69257	15.127	6.56229	0.464761	0.79708	1.32347	1.40495	1.41863	0.654679
arahy.Tifrunner.gnm1.ann1.D8E7V4	blue	6.95626	4.53305	4.16318	1.33287	1.659	1.65956	7.051	2.95343	6.34834	0.646503	2.19088	0.825766	1.54457	1.26813	1.64211	0.236	0.973416	0.359485	0	2.33963	0.546858	0	0.0743341	0.232547
arahy.Tifrunner.gnm1.ann1.D8W1EX	blue	4.78464	4.34514	2.7663	1.93002	7.3697	3.31291	2.29999	3.19145	3.37552	1.00145	1.3616	2.07232	0.334351	1.19616	0.321896	0.192525	1.43074	0.430118	2.87215	4.7507	2.68084	0.832061	0.266819	0.484434
arahy.Tifrunner.gnm1.ann1.DCBE83	blue	0.129379	5.73305	4.05086	3.84343	3.89761	0.322837	0.436616	0.064536	0.473131	0	0	0	0.113094	0.0300718	0.0998081	0	0.0350227	0	0.0333955	0	0	0	0.031024	0
arahy.Tifrunner.gnm1.ann1.DCC0MI	blue	20.6714	14.6308	18.4605	5.35826	9.26765	20.4634	2.70605	2.74985	3.44983	0.439155	1.78787	1.23784	5.61777	8.68849	5.44296	7.85516	3.38362	12.4439	1.56755	1.10436	3.89079	0.736098	1.04623	0.157964
arahy.Tifrunner.gnm1.ann1.DFS8IZ	blue	0.865455	1.13084	0.436985	0.412018	1.59266	0.478225	0.674	0.304405	0.147549	0.0826435	0	0.0250479	0.0484952	0.0257897	0.0855959	0	0.0600713	0	0.114561	0.0305629	0.0724949	0	0	0
arahy.Tifrunner.gnm1.ann1.DGW7B9	blue	67.9372	40.9711	56.3703	31.7275	18.0319	50.4128	0.697008	2.12917	3.43318	6.70043	2.13696	8.64123	12.3672	22.7869	9.4183	32.3053	6.82099	39.0139	1.59937	2.80663	5.89261	8.38032	8.25437	3.57833
arahy.Tifrunner.gnm1.ann1.DHLB5Y	blue	12.6856	32.4741	31.3941	42.2145	35.6947	18.0826	51.488	16.8883	35.9042	2.9793	3.06982	2.70893	17.2328	25.7001	8.37556	1.18644	6.49671	0	10.1773	4.72196	4.7602	3.56701	2.4664	0
arahy.Tifrunner.gnm1.ann1.DNVP1U	blue	7.21239	4.67335	6.09638	1.59576	4.13978	3.06124	1.60735	0.707085	0.414707	0.506795	0.595688	0.691206	1.63563	2.84671	1.48722	2.04062	0.798147	2.10412	0.146359	0.437315	0.185234	0.442435	0.190351	0.820325
arahy.Tifrunner.gnm1.ann1.DQX1LE	blue	36.659	85.9347	68.1234	168.886	140.033	106.149	127.162	141.54	155.6	107.687	149.044	179.871	130.764	208.22	156.577	137.321	151.112	147.389	216.729	122.087	256.822	98.8204	164.235	114.976
arahy.Tifrunner.gnm1.ann1.DT0NNH	blue	48.4379	31.4163	32.4672	14.3688	12.4136	22.2064	17.1036	14.3915	15.2393	12.543	45.2055	35.2345	5.238	10.7483	6.59932	11.1988	3.99786	12.0104	7.91588	24.3193	8.56842	8.01842	8.57291	7.71894
arahy.Tifrunner.gnm1.ann1.DU8HJ0	blue	99.5072	89.8305	102.135	70.6691	61.534	62.943	20.0463	31.3206	19.4829	29.1991	36.4571	44.9089	0	0	0	0	0	0	0	0	0	0	1.81634	0
arahy.Tifrunner.gnm1.ann1.E0TNI0	blue	3.56282	2.10595	1.3759	0.332165	0.345801	1.11378	0.0637289	0.455287	0.33483	0.0468853	0.450892	0.312624	0.330147	0.775443	0.339922	0.566352	0.357836	0.900296	0.194978	0.79759	0.0822555	0.0818622	0.0603771	0.21924
arahy.Tifrunner.gnm1.ann1.E110XT	blue	3.12587	2.47346	1.2604	0.84365	0.659446	0.472725	0.954427	0.519743	1.97942	0.221738	0.0710813	0.201616	0.390348	0.0345978	0.11483	0.669623	0.161175	0.0575384	0.192109	0.492014	0	0.309726	0.21416	0.319037
arahy.Tifrunner.gnm1.ann1.E88P3Q	blue	0.17448	3.20861	2.61124	4.36484	2.28805	0.593698	1.47205	0.13055	0.522053	0.0433195	0.04166	0	0	0.121664	0.0448671	0.966054	0.566779	0.472117	0.585484	0.336425	0	0.0907636	0.0418389	0.0934922
arahy.Tifrunner.gnm1.ann1.E8NAY1	blue	1.60596	2.62278	1.90724	4.06087	2.96327	3.0609	9.69394	3.86086	7.67828	8.8377	3.37989	6.37249	3.43721	2.73224	5.10889	9.08088	6.63303	13.2157	8.67532	7.47913	12.4399	11.2608	11.0765	19.4062
arahy.Tifrunner.gnm1.ann1.E9FA5X	blue	3.81733	3.9321	5.52423	4.24657	3.58014	4.93739	0.351567	0.927945	0.420551	0.535771	1.23481	0.999497	3.17913	4.38448	1.55949	2.36901	2.27619	1.7546	0.144056	0.676396	0.0972368	0.338701	0.758345	0.568182
arahy.Tifrunner.gnm1.ann1.E9ZV4R	blue	4.15493	3.51145	3.35287	1.46502	1.7079	1.65185	0.831185	1.60248	1.13922	3.50949	3.5796	2.70752	2.15297	1.86677	2.78122	0.333511	0.492797	0.579517	0.912163	0.707926	0.594715	1.78258	2.4908	3.35674
arahy.Tifrunner.gnm1.ann1.EE1ZRN	blue	3.05243	2.7535	2.16818	3.13197	2.45346	2.20093	0.809372	1.22352	0.579874	0.595454	1.0672	0.836736	0	0	0	0	0	0	0	0	0	0	0	0
arahy.Tifrunner.gnm1.ann1.EEIT90	blue	2.72951	2.50751	1.04877	0.390333	0.825822	0.151018	0.337	0	0	0.165287	0.0794776	0.526006	0.218228	0.309477	0	0	0.450535	0	0.0859206	0.0916886	0	0	0	0.267542
arahy.Tifrunner.gnm1.ann1.EFB7JN	blue	13.466	22.1891	21.2537	21.9536	32.5269	31.775	61.7719	37.4248	68.6701	96.9392	21.5695	20.317	41.0732	38.4951	56.0739	79.499	48.2674	73.6327	45.1516	29.8229	43.3281	90.2459	31.0329	50.8079
arahy.Tifrunner.gnm1.ann1.EFJ3XH	blue	2.91602	9.07443	9.89223	8.10821	9.184	9.0503	7.55948	1.09092	5.94878	0.3949	0.126591	0.0598439	1.39036	2.06414	1.94279	0.642143	0.466443	0.461123	0.342132	0	0.606211	0.241325	0.222485	0
arahy.Tifrunner.gnm1.ann1.EG887M	blue	6.6053	7.25653	6.63875	12.3055	6.95987	4.23658	3.40622	1.78099	2.16854	0.767128	3.03294	1.89103	3.60121	4.50053	3.31939	3.63534	3.77312	2.9461	0.549421	0.586305	0.717787	0.303601	0.642121	1.41647
arahy.Tifrunner.gnm1.ann1.EL868H	blue	2.3048	0.228651	0.762076	0	0.274321	1.54118	0.0290226	0.514777	0.371679	0.0640557	0.0205339	0.0388285	0	0.139924	0.0442293	0.535681	0	0.565137	0	0.260577	0	0.0223684	0.0824885	0
arahy.Tifrunner.gnm1.ann1.ELH53L	blue	4.86278	4.3782	1.97253	0.74749	0.41957	2.16901	0.0614626	0.272542	0.181644	0.203481	0.4566	0.616718	0.835818	1.07947	0.257584	0.819318	0.369761	1.68963	0.188044	1.50501	0.0892467	0.0236853	0.0436725	0.414755
arahy.Tifrunner.gnm1.ann1.ELM81N	blue	1.48361	0.459488	0.172778	0.904167	0.664345	0.488541	0.107673	0.179044	0.212141	0.0198037	0	0.0540196	0.29633	0.203938	0.287156	0.0276022	0.129553	0.0924987	0	0.0219711	0.0260577	0	0	0
arahy.Tifrunner.gnm1.ann1.EMWD5T	blue	10.4966	8.09902	7.69421	6.31933	5.23531	6.25387	1.95264	3.7011	1.19941	4.74908	4.89221	3.91856	3.31733	5.30038	2.99325	3.25072	4.5883	2.2103	2.37206	5.94386	3.40239	2.35479	5.01116	5.94542
arahy.Tifrunner.gnm1.ann1.EUPW6K	blue	5.23426	6.32851	3.49116	5.14241	6.7323	2.80882	0.0474843	0.175465	0.0935553	0.59388	0.302363	0.412931	1.29146	1.21007	1.77292	0.584291	0.533246	0.435119	0.254236	0.581363	0.137899	0.219583	0.0337401	0.15079
arahy.Tifrunner.gnm1.ann1.F1ZF7M	blue	52.5507	7.70327	0.748838	1.09712	0.481349	0.369702	4.21665	1.1291	17.4584	2.92235	6.74496	2.53451	0.158292	0.12627	0	0	0.0490194	0.209995	1.86968	0.847958	1.65641	1.60139	1.12899	0.339609
arahy.Tifrunner.gnm1.ann1.F2XVK1	blue	10.6513	8.05206	8.32676	5.13721	2.83532	2.02214	2.93115	2.10925	1.44377	1.58896	0.436597	2.52834	0.0499501	0	0	1.50282	1.48496	0.883534	0	3.65165	0.298679	0	0	0.122475
arahy.Tifrunner.gnm1.ann1.F7AUT2	blue	4.91613	10.736	7.79621	2.50046	1.17824	2.3081	0.271976	0.0753762	1.1387	0.175081	0.192428	0.318386	1.78323	2.27129	1.60612	0.662359	0.381785	1.01247	0.260034	1.4152	0.888577	0.0262023	0.0483135	0.13495
arahy.Tifrunner.gnm1.ann1.F98T17	blue	1.15609	1.13664	1.06714	2.09	1.56214	1.0654	4.31601	3.06359	3.8194	1.90159	1.50095	1.72902	2.10011	2.55277	2.71273	4.02563	7.9803	7.54123	5.6139	3.08495	5.40549	6.29583	4.10634	2.51661
arahy.Tifrunner.gnm1.ann1.F9J8XE	blue	5.93871	6.98587	5.06357	5.02553	2.8751	1.45827	2.89258	0.610787	1.42477	1.97607	0.219273	1.58942	2.40831	2.98838	2.28281	1.48304	1.57446	2.48494	0.63213	0.843208	1.50006	0.398104	0.587239	0.656115
arahy.Tifrunner.gnm1.ann1.FBL3UB	blue	2.09084	3.58644	2.25785	1.18636	1.0757	0.229498	0.113807	0	0	0.167455	0	0.152258	0.810665	0.705454	0.260156	0.700191	0.456443	0.391072	0.174095	0.371564	0.550842	0.0877133	0.0808657	0.271051
arahy.Tifrunner.gnm1.ann1.FEJ64N	blue	12.1483	11.0535	10.9405	8.76896	8.66862	7.64272	2.78781	3.23188	1.88473	4.90629	5.45317	4.89985	0.0707954	0.112947	0	0	0.0438473	0	0	0	0	0	0.155364	0
arahy.Tifrunner.gnm1.ann1.FHBJ1H	blue	9.30536	11.0579	17.889	2.22607	1.62698	4.99531	0.908543	1.10188	1.92774	4.21615	0.494468	0.62334	5.27996	5.56762	6.26614	2.74712	1.94341	3.06865	1.51457	1.23595	0.879499	3.53708	0.97663	1.22064
arahy.Tifrunner.gnm1.ann1.FKP2UG	blue	61.644	45.3722	51.9258	18.7197	14.4255	16.6772	12.8356	16.8321	13.6469	21.0168	21.9837	18.2195	8.21051	0.485149	0.298187	2.40765	0.12556	5.5582	0.897952	6.96317	0.378821	1.32707	0.333674	4.1009
arahy.Tifrunner.gnm1.ann1.FLM5Q5	blue	68.9516	50.0089	48.0726	38.8393	43.5987	36.2227	22.0693	12.0348	24.9071	41.6944	16.0692	34.5425	25.1138	31.8761	24.4083	10.1067	13.9215	9.08077	19.5024	11.1054	10.8893	27.4131	30.7539	15.7346
arahy.Tifrunner.gnm1.ann1.FQN2WV	blue	11.2275	12.0205	10.5352	9.13064	9.61428	9.48677	4.45013	3.94662	5.76171	5.89312	6.29707	3.99748	4.69311	7.35602	3.00338	2.99868	2.95769	2.03892	4.57079	2.80204	3.4463	1.17594	3.34275	1.71599
arahy.Tifrunner.gnm1.ann1.FTL52S	blue	13.1131	13.7745	18.0755	9.72499	8.25768	5.92272	3.67459	1.46005	2.84143	4.47658	4.83624	2.59021	6.72919	7.10273	8.33968	1.74218	3.16938	2.62496	2.71992	2.51551	1.60644	3.31933	3.6217	2.07029
arahy.Tifrunner.gnm1.ann1.FWU2WP	blue	30.9867	67.5555	79.0173	20.4483	38.0446	18.9123	12.1947	9.60149	18.3731	11.5517	9.19185	8.10414	24.7227	32.7727	25.5685	12.3411	15.344	10.5902	4.20646	4.68401	3.78064	8.84586	5.72002	7.27678
arahy.Tifrunner.gnm1.ann1.FX6SQK	blue	37.5217	18.9808	13.8565	8.63476	6.70267	12.2712	7.38222	5.10642	10.3533	3.8526	2.5472	2.9678	3.10847	2.83028	2.52161	2.61028	4.20052	2.66588	4.33915	10.2107	4.15397	0.840835	0.930231	0.866113
arahy.Tifrunner.gnm1.ann1.FZ18G1	blue	1.47704	0.743762	1.16343	0.209944	0.190361	1.03564	0.181258	0.468855	0.178561	0.100014	0.192365	0.303126	0.14672	0.124841	0.138116	0.278797	0.25444	0.622857	0.277279	0.369867	0.043866	0.06985	0.0321985	0
arahy.Tifrunner.gnm1.ann1.G06SMY	blue	5.64593	1.58609	2.97896	0.211185	0.311165	0.949839	0.501406	2.156	0.314329	0.435954	1.54801	1.21967	0.531314	0.753473	0.868324	1.0283	0.329071	1.56634	0.383512	1.30218	0.353002	0.526971	0.129555	1.04944
arahy.Tifrunner.gnm1.ann1.G33D6N	blue	271.03	155.841	139.407	52.2335	57.0866	85.8439	75.1084	21.5089	44.3089	27.8901	31.9904	33.2838	57.0249	58.4486	55.0949	33.2445	20.9694	37.7688	25.2809	16.7283	33.1044	12.5089	13.721	10.1888
arahy.Tifrunner.gnm1.ann1.G7CVB6	blue	3.32663	5.21913	3.82423	3.3035	2.40585	4.07908	1.45641	1.43514	0.777147	0.0669673	0.665486	2.11086	1.31643	1.8599	1.27159	1.80454	1.11956	3.26691	0.440944	2.40226	0.234975	0	0.237154	1.18032
arahy.Tifrunner.gnm1.ann1.G8A5P6	blue	8.17398	4.45213	3.42042	1.43111	2.05205	1.39067	1.43671	0.594607	2.94389	4.43935	1.87036	2.30656	0.409359	0.831206	0.30653	0	0.691466	0.658262	0.527473	0.234535	1.11263	0.664385	0.122504	0.0456239
arahy.Tifrunner.gnm1.ann1.G8QSGL	blue	12.303	8.32905	8.27104	6.46371	6.38827	3.87622	2.41824	1.75969	1.64925	4.65302	4.55373	4.13121	4.14377	2.61363	2.09779	0.877428	2.98425	0	3.58546	0.273297	2.91716	0.458779	0.343658	0
arahy.Tifrunner.gnm1.ann1.GBJR32	blue	2.46117	2.33467	0.889979	0.556859	1.03595	2.43492	0.182362	0.931167	0.302136	0.0853769	0.129024	0.0776291	0.477731	0.274039	0.682151	0.662987	0.784592	0.702607	0.317008	0.656282	0.160484	0.0319434	0.129578	0.0197422
arahy.Tifrunner.gnm1.ann1.GJ31ZB	blue	4.63744	0.197591	0.497576	0.0290493	0.210718	0.505759	0.150481	0.111213	0.098828	0.184515	1.17115	1.10728	0.0649639	0.0690956	0	0	0.0804712	0	0.0383663	0	0	0.193299	0	0.119466
arahy.Tifrunner.gnm1.ann1.GK1TXU	blue	3.62921	1.766	2.72729	1.61303	1.11196	1.84658	0.305236	2.00205	1.01484	0.294737	0.47241	0.216944	0.630038	1.11685	0.261657	0.723794	0.658011	0.218516	0.729581	0.934271	0.554021	0.0882195	0.230442	0.0908717
arahy.Tifrunner.gnm1.ann1.GKM7KP	blue	15.0621	16.2963	15.3494	17.5249	13.7093	9.04045	6.82353	8.18559	4.77359	9.09432	11.3347	9.39361	5.63539	0	0	0	3.64895	0	0	0	0	0	0	0
arahy.Tifrunner.gnm1.ann1.GM7J7I	blue	5.04772	4.67267	3.19984	12.2978	5.75914	4.31354	16.3346	9.14025	12.7583	7.46792	17.5831	17.5609	11.1821	10.1253	14.7582	14.5961	28.545	8.01863	11.9584	14.6659	35.5779	7.82344	13.9279	22.6939
arahy.Tifrunner.gnm1.ann1.GMB1MS	blue	300.052	256.881	165.94	23.3322	15.574	60.5582	31.4302	16.2938	69.7464	5.02048	3.0176	3.51144	122.968	117.366	226.693	9.487	7.47394	47.5756	1.50564	3.96324	1.14334	4.04576	3.35692	0.989754
arahy.Tifrunner.gnm1.ann1.GRN8HF	blue	10.0649	7.49848	9.4462	6.52816	6.51898	3.87203	3.47607	6.67933	1.81001	3.65334	1.15942	1.95986	2.60469	2.35992	2.19464	3.61532	2.86795	4.60727	2.24094	2.87776	2.25932	5.97053	2.25822	6.38656
arahy.Tifrunner.gnm1.ann1.GSP809	blue	14.6239	10.2508	13.8785	4.03505	4.79763	5.62213	1.05477	2.05312	2.07816	0.163943	1.60816	0.725451	6.38779	8.1856	4.87891	2.20886	2.06156	1.63358	0.227258	0.630538	0.186954	0.263346	0.147784	0.141529
arahy.Tifrunner.gnm1.ann1.GT0Q5X	blue	1.23537	0.814197	0.846815	0.534834	0.540369	0.443412	1.42485	0.702022	1.42964	0.0582368	0.0746745	0.158856	0	0	0	0	0.0211654	0	0	0	0	0	0	0
arahy.Tifrunner.gnm1.ann1.GVD99J	blue	8.45835	8.47236	8.7488	2.57757	2.33714	6.65205	0.497292	7.68121	0.979784	2.92686	3.90545	2.04584	2.91435	2.91132	1.72412	3.87546	1.69531	5.12652	1.17913	5.21581	0.818372	1.43728	3.85155	2.38852
arahy.Tifrunner.gnm1.ann1.GZWC57	blue	0.989951	0.745737	0.376884	0.154781	0.257296	0.14971	0.244993	0.164601	0.329109	0.196626	0.110305	0.0744928	0.0432676	0.0920387	0	0.045676	0	0	0.119247	0.0545366	0.0215601	0	0	0
arahy.Tifrunner.gnm1.ann1.H3IG6P	blue	0.31847	0.529204	0.293966	0.136154	0.352725	0.203184	0.0335859	0.0496431	0	0.0494182	0	0.0449336	0	0	0	0	0	0	0	0	0	0	0	0
arahy.Tifrunner.gnm1.ann1.H6APGL	blue	2.65571	2.87663	1.82621	0.840335	1.28486	1.30049	0.398323	0.515164	0.420424	0.313978	0.16104	0.361614	1.02254	1.38151	1.24658	0.510556	1.17534	0.456251	0.609332	0.67346	0.454445	0.296033	0.414437	0.191994
arahy.Tifrunner.gnm1.ann1.H7FQDY	blue	22.4204	4.36806	4.08061	1.67342	0.9563	1.82807	0.242819	0.969055	2.77479	0.21437	2.88621	3.60595	2.79888	2.44171	2.18328	1.36944	0.545369	2.50319	1.17007	2.43778	0.16454	0.48658	0.0862681	0.385545
arahy.Tifrunner.gnm1.ann1.H7L4UV	blue	44.9973	41.5717	53.7091	25.3027	22.9123	23.4871	5.18075	15.2302	5.55731	7.41119	2.24	1.92532	0	0	0	0	0	0	0	0	0	0	0.73624	0
arahy.Tifrunner.gnm1.ann1.H82QG0	blue	21.3824	67.8273	53.9441	41.723	24.6962	10.9252	29.5094	7.11342	9.39674	3.4346	8.91	8.80969	11.0288	9.30877	10.6719	2.27536	3.39803	2.77273	3.43854	2.63442	2.84545	2.46537	2.39576	2.15055
arahy.Tifrunner.gnm1.ann1.H82Y5K	blue	12.3427	11.8921	11.361	4.85224	4.86055	3.27189	2.63325	1.94609	2.9085	3.93326	2.87928	3.78984	0.103345	2.25331	0	0	0.192021	0	0	0.390783	0	0	0	0.190047
arahy.Tifrunner.gnm1.ann1.H9YH0C	blue	11.6543	13.7134	6.06439	7.37603	6.20648	3.37885	4.75493	3.38861	2.9778	1.04946	2.16269	2.38556	6.99399	6.73702	6.49583	1.32342	2.83334	2.64542	0.363691	1.58015	0.591805	1.36119	0.917059	2.13013
arahy.Tifrunner.gnm1.ann1.HB635G	blue	25.2424	15.9575	21.6928	6.90403	6.50316	14.7665	7.9399	10.3673	5.13088	4.47895	14.1832	10.9168	0	0.0159434	0	0	0	0.0530297	0.0177055	0	0.0224084	0	0.164482	0
arahy.Tifrunner.gnm1.ann1.HD0F2Q	blue	4.73437	14.0353	11.2268	6.45093	11.1864	4.84042	4.01305	3.93596	3.47302	2.45573	0.875671	1.40496	4.6388	8.4469	8.6592	5.34569	4.6029	3.90932	4.53248	2.57144	4.50197	4.97184	5.03674	6.87804
arahy.Tifrunner.gnm1.ann1.HDS2MK	blue	3.24808	8.76494	11.4528	2.41443	6.27248	3.74703	3.09167	5.15831	2.21503	0.241239	0.066285	0.188011	0	0	0	0	0	0	0	0	0	0	0	0
arahy.Tifrunner.gnm1.ann1.HEL0IP	blue	30.2758	14.0685	13.664	2.6547	4.55314	10.8402	1.54639	1.95918	1.30576	2.23473	0.312599	1.03444	2.03853	3.49952	2.81956	2.83159	1.28472	5.18734	0.718124	1.17204	0.695017	0.425657	1.02031	0.306918
arahy.Tifrunner.gnm1.ann1.HFSF7Z	blue	2.15333	5.20236	3.86816	3.80553	4.08993	4.28712	4.03931	1.54261	3.0082	1.22281	1.31271	1.75826	0	0	0	0	0	0	0	0	0	0	0.0961294	0
arahy.Tifrunner.gnm1.ann1.HGB3TX	blue	3.65891	4.86402	4.00282	0.794551	1.44088	1.47556	1.09758	0.811164	1.35156	1.61498	1.65018	1.83553	0.88844	0.755955	0.627252	0.422052	0	0.15715	0.104939	0.111983	0.132812	0	0.584918	0.762442
arahy.Tifrunner.gnm1.ann1.HKQH2B	blue	64.4026	38.1304	43.9505	22.9926	23.7071	33.0923	12.9315	17.605	7.59877	17.3584	17.9775	18.0595	0	0	0	0	0	0	0	0	0	0	0	0
arahy.Tifrunner.gnm1.ann1.HN6Z89	blue	5.8586	12.1508	9.69343	9.49148	19.5931	14.8887	42.5897	18.9239	38.0752	37.5671	9.09772	10.3667	20.5041	18.327	21.4935	30.7914	21.2549	25.0729	27.9707	13.7716	21.2617	24.8048	11.6454	12.7753
arahy.Tifrunner.gnm1.ann1.HPHS27	blue	6.21826	3.59277	4.11683	1.02148	2.06613	5.53288	1.2211	2.30627	1.11383	1.56382	0.127993	0.726079	2.05007	1.58861	1.41292	5.24041	1.85016	3.26361	0.588066	1.21817	0.788045	1.32456	0.610576	0.969426
arahy.Tifrunner.gnm1.ann1.HS80UB	blue	11.9411	6.3436	8.73766	1.24644	1.46682	5.75613	1.00744	1.65831	0.270669	1.78556	5.79945	4.74803	0.800651	1.70314	0.453613	2.25391	0.367322	2.62263	2.5919	7.51278	1.10823	0.988222	2.6356	2.18128
arahy.Tifrunner.gnm1.ann1.HSU2LT	blue	18.4098	14.0744	12.2498	6.17537	3.90788	10.0049	5.44268	10.7538	4.231	5.6113	5.76308	4.92871	4.24376	6.19671	5.58606	8.95996	4.48459	7.12482	6.14532	7.43426	5.66295	5.2221	5.94568	6.76061
arahy.Tifrunner.gnm1.ann1.HT4C7P	blue	4.08298	4.13359	2.84675	7.02525	10.6454	4.56454	1.97783	3.33758	1.9484	9.79762	5.8073	8.31312	1.45154	0.0454075	0	0	2.32686	0.113274	0	0	0	0	0.0468453	0
arahy.Tifrunner.gnm1.ann1.HUL940	blue	1.90829	1.84976	0.214439	0.121616	0.110272	0.0941057	0.122499	0.0387997	0.293071	0.0514986	0.0619072	0.0702377	0.113323	0.229006	0.266692	0.179446	0.238635	3.5279	0.0669258	0.0714187	0.169405	0.161851	0.0870423	0.13893
arahy.Tifrunner.gnm1.ann1.HUQR60	blue	84.0619	87.934	60.5507	77.0933	63.413	37.8692	35.8014	11.282	24.2584	13.3701	17.101	20.1802	0.0588417	0.187752	0.207716	0.559053	0.0728875	0	0	0.370835	0.263885	0	0.0645656	0.216415
arahy.Tifrunner.gnm1.ann1.HW2B72	blue	25.441	22.0369	25.2234	11.8248	28.2951	26.5125	28.3863	10.0109	39.2476	4.46987	6.06037	3.86435	0	0.2058	7.51353	0	0	4.67753	0	0	0	0.0767649	0.566176	0.158145
arahy.Tifrunner.gnm1.ann1.I2F35R	blue	2.13088	3.99486	4.9627	0.840926	1.56128	0.325351	0	0.0511017	0.0681165	0.10174	0.097843	0	0.447759	0.952473	0.843001	0.425415	0.332785	0.63361	0	0.0564378	0	0	0	0
arahy.Tifrunner.gnm1.ann1.I2M58K	blue	5.54591	1.743	1.87875	0.425269	0.731654	1.06315	0.696668	1.14106	2.07745	1.05278	1.11902	0.869075	0.402364	0.389049	0.373028	1.91143	0.891098	0.280373	0	2.21306	0.41922	0	0	0.448443
arahy.Tifrunner.gnm1.ann1.I71KET	blue	1.97042	1.83359	1.20284	2.69569	3.03785	2.50309	4.65473	4.57037	6.48516	6.11515	1.64665	4.80402	2.41138	2.61054	2.93879	6.81859	9.8144	5.94101	4.11974	7.70711	7.53134	5.43251	4.77216	5.75421
arahy.Tifrunner.gnm1.ann1.I8E435	blue	5.73247	5.7551	5.73234	2.66959	2.27508	3.0647	5.06307	2.3084	6.45179	2.98362	1.37229	2.56121	3.44177	4.59751	4.0691	1.70475	2.54588	1.6446	0.867	0.514002	1.73128	1.32016	1.52137	1.27985
arahy.Tifrunner.gnm1.ann1.I9R4QS	blue	11.9463	14.6589	10.3262	21.6504	17.9745	6.52674	3.93757	1.90145	4.25365	3.07792	1.99444	2.96323	5.89646	7.75073	8.69421	1.33058	5.68885	3.38266	1.14651	1.24174	0.996238	1.1208	1.16047	0.959116
arahy.Tifrunner.gnm1.ann1.IA27LB	blue	0.563809	1.09303	1.12567	0.994776	1.31135	1.2168	1.92912	2.27528	5.46695	3.91753	1.02834	1.2993	3.08029	3.19428	2.83923	4.82342	2.37413	2.95128	3.05213	3.41879	3.65816	3.31988	2.43167	1.46858
arahy.Tifrunner.gnm1.ann1.IE1EN5	blue	9.60607	11.2233	10.6137	4.55769	3.20205	6.93664	0.886017	3.08145	1.48895	2.56902	6.37933	5.57824	2.3625	4.91782	2.38281	3.52724	1.00335	2.14914	2.15266	5.53023	2.0181	1.20507	1.07396	2.06883
arahy.Tifrunner.gnm1.ann1.IE6GXI	blue	56.976	7.18194	1.22753	0.609156	0.265121	0.70704	3.99702	10.3856	8.33102	11.0505	1.39909	1.68868	0.190718	0	0	0.388288	0.742481	0.433735	3.73302	1.09893	2.85103	1.0701	0.448437	0.367424
arahy.Tifrunner.gnm1.ann1.IFW24Z	blue	17.1427	7.14051	7.62911	1.00511	2.00498	6.76638	0.69422	0.513061	0.797871	0.0851228	1.14607	0.619184	1.72328	2.31102	1.05797	1.54237	1.11372	2.25301	0	0.661075	0	0.0891752	0.328854	0.183712
arahy.Tifrunner.gnm1.ann1.IHTC2G	blue	5.72179	7.54598	7.51152	0.976262	1.44851	2.57531	1.226	3.62427	3.01938	4.28433	7.15614	7.07346	0	0	0	0	0	0	0	0	0	0	0	0
arahy.Tifrunner.gnm1.ann1.IJR7LR	blue	5.60977	4.17874	5.27337	3.83967	2.89234	3.38706	2.28483	2.21628	1.00483	1.48584	3.0166	1.99238	0.911519	0.758731	0.310892	0.439291	0.638189	0.724379	0.156036	0.116557	0.177733	0.157229	0.376882	0.226739
arahy.Tifrunner.gnm1.ann1.IMK8G3	blue	2.63322	2.25342	1.72844	0.245065	0.320964	2.29136	0.023509	0.382233	0.115796	0.121069	0.232862	0.298794	0.289247	0.259067	0.322441	1.71155	0.282862	1.34639	0.0359627	0.115131	0.0910298	0.0905945	0.15034	0.111982
arahy.Tifrunner.gnm1.ann1.IRKT1A	blue	31.5904	15.745	21.4157	6.74757	2.03939	7.50551	1.65059	28.0569	9.94748	3.28586	5.56432	2.79282	2.38922	2.54117	2.95934	14.2372	1.40189	6.78406	2.15366	5.46823	0.0939899	0.448994	0.965865	2.54371
arahy.Tifrunner.gnm1.ann1.IS7D7R	blue	0.0419749	0.0619999	0.0413282	0.177744	0.0433904	0.0714134	0.259698	0.183205	0.19769	0.0694762	0.0835184	0.0789642	1.59762	1.64231	1.12435	3.19557	2.43348	2.36621	6.27508	3.19883	5.27932	0.727837	1.12395	1.78995
arahy.Tifrunner.gnm1.ann1.ISNY9U	blue	180.931	192.626	166.721	78.9841	60.8887	75.8174	60.0352	85.6956	83.125	39.5147	104.059	64.101	80.5485	104.79	37.7135	46.9942	33.2586	31.2208	65.4618	66.1689	46.6969	22.7484	41.6596	18.969
arahy.Tifrunner.gnm1.ann1.IT1GAM	blue	30.6356	21.5636	24.7189	21.0748	24.7927	28.4755	9.89077	12.2748	12.685	12.3565	13.8637	14.2313	10.272	0	0	0	2.99388	0	0	0	0	0	0.53041	0
arahy.Tifrunner.gnm1.ann1.ITU21P	blue	59.3301	33.4755	37.0441	9.52542	17.316	40.0715	20.8206	15.4467	20.985	1.68229	12.3041	9.20458	10.0145	24.4251	15.2383	21.8639	14.0301	22.424	9.63482	9.11921	11.0484	3.40108	2.72224	3.15299
arahy.Tifrunner.gnm1.ann1.IV1RYJ	blue	63.4114	51.2057	51.5493	34.0051	21.1775	5.28448	12.2144	1.44432	1.88146	0.620858	0	0	0.546479	0	0	2.36832	2.60082	7.98742	0.0679449	0.217518	0.601944	0.0342323	0.12624	0
arahy.Tifrunner.gnm1.ann1.J3LTHX	blue	28.3809	28.1927	28.9867	26.7587	21.6215	21.3763	6.00687	8.3718	6.96175	10.3829	12.9116	9.66317	0.861414	1.00209	1.01362	0.447577	0.783607	0.714234	0.254366	0.237512	0.301809	0.272332	0.856596	0.495033
arahy.Tifrunner.gnm1.ann1.J4CCY6	blue	1.42786	1.39786	0.915448	1.20061	1.35342	0.82859	0.112061	0.331274	0.386378	0.164887	0.277498	0.787099	0.0362833	0.0385909	0	0	0	0	0	0	0	0	0	0
arahy.Tifrunner.gnm1.ann1.J5GSJM	blue	10.8791	8.98787	12.3455	13.6267	2.02183	7.63366	0.350027	0.0862287	0.0383131	0.343353	0	0.130081	0.554068	0.642879	0.444523	0	1.15428	0	0	0	0	0.0299749	0	0
arahy.Tifrunner.gnm1.ann1.J64WZK	blue	6.15196	6.38538	5.76615	3.95363	4.86164	4.27463	1.55864	2.23471	1.10552	5.38946	4.12434	5.08804	1.93789	2.85554	2.51783	2.23755	2.77555	1.17831	3.40959	4.75801	3.62116	2.09023	2.9238	2.20257
arahy.Tifrunner.gnm1.ann1.J6EHGP	blue	1.17737	1.23183	3.37035	0.340895	0.328416	0.395673	0.367896	1.41384	0.398664	0.974379	1.19734	1.82113	0.0238236	0.557451	0.112132	0.264071	0.0590208	0.0421399	0.168836	0.840795	0.249295	0.36861	0.339833	0.379691
arahy.Tifrunner.gnm1.ann1.JF16SZ	blue	1.27849	0.767169	0.87416	0.294982	0.393334	0.483363	0.329582	0.46501	0.265645	0.352689	0.211986	0.220469	0.310436	0.350816	0.273966	0.706638	0.264371	0.240236	0.664596	0.244556	0.75411	0.184739	0.532241	0.404373
arahy.Tifrunner.gnm1.ann1.JIJ5SX	blue	2.94609	0.72436	0.224244	0.0789727	0.247367	0.341652	0.0123968	0.0549708	0.0366369	0	0.0175418	0.0331706	0.0802769	0.110997	0	0.13983	0.149159	0.0567986	0.132747	0.101185	0.0360015	0	0.0264258	0
arahy.Tifrunner.gnm1.ann1.JMY4T5	blue	8.62485	5.20423	5.33007	4.17823	5.91851	5.07858	2.2604	1.64765	2.77582	2.82477	3.04518	2.50629	2.54652	2.98572	2.94928	3.52438	2.58312	2.19898	0.971033	1.4406	1.61862	1.43189	0.946079	1.00788
arahy.Tifrunner.gnm1.ann1.JT09XU	blue	50.7601	42.0262	55.502	21.4945	17.7536	12.1207	6.01056	4.66419	11.8422	0.552746	0	0.201034	3.6976	4.13975	0.457994	40.9859	2.29012	20.4819	6.55117	0.981187	3.05467	0.694872	1.06771	0.119294
arahy.Tifrunner.gnm1.ann1.JTFI54	blue	0.381352	0.301759	0.193102	0.362009	0.424784	0.383105	0.441242	0.448385	0.688236	1.55548	0.650386	0.885486	0.214298	0.177277	0.336218	0.980317	0.811106	1.47412	0.6328	0.765318	0.961056	1.11941	0.600925	1.56175
arahy.Tifrunner.gnm1.ann1.JW2HXV	blue	29.5711	24.8462	23.3487	17.4498	14.9361	24.7906	10.6061	8.01658	8.07369	9.0443	15.008	17.4146	1.56094	0	0	0	0.386709	0	0.184371	0.196748	0	0	0	0.191367
arahy.Tifrunner.gnm1.ann1.JYG6WL	blue	1.51444	0.762594	1.01667	0.426035	0.508284	1.3013	0.193592	0.257532	0.381422	0.712126	0.0547877	0.414401	0.0501451	0.106668	0.236021	0.35732	0.37269	0.354793	0.0592291	0.0316027	0.0749613	0.298411	0.0275115	0.0307382
arahy.Tifrunner.gnm1.ann1.K33DAI	blue	14.0535	15.9734	11.1381	10.9439	12.4058	7.93536	3.70016	2.88651	4.02118	4.31015	5.73449	3.45737	6.20889	6.80603	5.6389	1.52068	4.41673	2.00141	3.5826	3.66731	2.11785	1.95778	2.21184	1.38717
arahy.Tifrunner.gnm1.ann1.K5EEF8	blue	1.47573	2.45223	3.53229	3.90357	7.16909	2.33756	5.10898	1.523	4.22937	0.600124	0.60751	0.201034	0.055603	0.236557	0	0.0440236	0.0688758	0	0	0.0350424	0	0.0330891	0.0305059	0.102252
arahy.Tifrunner.gnm1.ann1.K8VWCH	blue	13.5812	8.28922	7.11325	10.6585	6.13111	4.81545	5.06614	1.90131	1.87153	2.73713	2.96831	3.97139	4.8697	4.38887	3.52856	2.67861	6.95282	2.26676	7.35635	4.55505	9.8467	4.42317	5.39965	3.83345
arahy.Tifrunner.gnm1.ann1.KA762Q	blue	1.93178	1.98718	1.76616	3.84289	3.95311	2.92143	5.00583	3.78558	4.20502	7.85091	2.19641	4.10136	4.17135	4.27628	5.38149	7.67966	8.80892	7.37842	9.17136	6.42968	8.452	8.4041	6.75538	6.16139
arahy.Tifrunner.gnm1.ann1.KE4T51	blue	32.7751	13.7066	22.3693	15.3906	16.7892	19.8213	18.1073	13.1014	15.842	8.78011	9.57482	10.1115	9.08121	12.0789	8.28571	16.8471	11.2997	14.1776	8.22028	8.06157	9.95937	7.41704	6.30941	7.84107
arahy.Tifrunner.gnm1.ann1.KF8IRP	blue	0.487373	1.12482	0.91974	0.357195	0.179932	0.0460658	0	0	0	0.151255	0	0	0.0887563	0.141602	0.0522194	0.0702726	0	0.235493	0	0	0	0	0	0
arahy.Tifrunner.gnm1.ann1.KJ6PEZ	blue	37.583	24.0066	24.9442	22.3016	20.546	21.6106	10.9521	8.35519	10.093	6.75784	7.74876	7.79889	0	0	0	0	0	0	0	0	0	0	0.125517	0
arahy.Tifrunner.gnm1.ann1.KL9X3Y	blue	3.7128	2.81859	2.95046	3.49923	2.27108	1.45359	1.74907	0.82259	1.25312	1.42716	0.742495	1.29765	0.617797	0.59138	0.581566	0.652186	0.586706	0.655669	0.656743	0.415308	0.584907	0.269609	0.76828	0.353455
arahy.Tifrunner.gnm1.ann1.KQ3B15	blue	0.172144	0.508538	1.12995	0.112146	0.20337	0.780999	0.0484114	0.0357783	0.0953821	0.0712325	0	0	0	0	0	0	0	0	0	0	0	0	0	0
arahy.Tifrunner.gnm1.ann1.KR6YQM	blue	4.26864	3.8233	4.02403	0.621258	0.643782	1.44218	1.83899	2.37843	1.05678	0.676473	0.216853	0.307542	0.297716	0.6333	0	1.72858	0.122927	1.22876	1.87546	1.25085	1.1868	0.590564	0.217784	0.608319
arahy.Tifrunner.gnm1.ann1.KTB6KE	blue	23.5997	19.0857	10.8867	7.51038	5.69596	9.30053	7.18325	4.41802	13.5828	0.390146	0.989165	0.451489	6.89935	6.2756	6.02453	2.91665	2.16557	2.87149	0.737485	3.54147	1.49339	0.445876	0.685112	0.727194
arahy.Tifrunner.gnm1.ann1.KU2JHS	blue	12.3891	8.62245	10.5929	5.43112	4.22855	5.11597	2.30938	4.42268	1.62218	5.88005	4.04929	4.48671	0	0	0	0	0	0	0	0	0	0	0.0713452	0
arahy.Tifrunner.gnm1.ann1.KZGX7R	blue	6.11891	4.59973	7.07178	2.37752	3.16263	2.90828	1.0079	1.9258	0.944465	2.04367	2.22627	2.12132	2.18089	3.57251	1.36741	0.831849	1.24229	1.35158	1.50422	1.84598	1.45162	0.625237	1.34499	0.390323
arahy.Tifrunner.gnm1.ann1.L0ZIY2	blue	5.3493	5.43214	6.91924	3.40801	5.11148	8.59534	23.8044	9.84266	26.4141	5.50125	6.19834	11.9279	18.3373	22.7338	32.2312	32.2583	12.564	30.5098	41.897	35.7894	55.1243	30.4185	37.5698	24.6238
arahy.Tifrunner.gnm1.ann1.L2N39S	blue	1.06963	1.22725	4.852	0.11199	0.643109	0.563269	1.0958	0.285828	1.39699	0.0474222	0.0912111	0.0862374	0.166964	0.133187	0	0.528773	0.10341	0.221499	0.0493026	0.21045	0.499185	0.0993596	0	0
arahy.Tifrunner.gnm1.ann1.L3EDXB	blue	18.2342	6.37108	5.45417	1.3721	4.14135	9.49001	1.91487	3.07021	1.66256	0.644689	0.206664	0.260526	0.609489	1.94475	0.939755	10.1837	2.88974	5.50195	4.12081	4.47692	3.11037	0.625352	0.784084	1.15947
arahy.Tifrunner.gnm1.ann1.L4R73E	blue	29.2484	35.1104	20.1023	13.6179	22.7812	8.77824	1.20177	1.98356	0.670867	1.62092	0.708557	0.857497	13.8782	8.91169	10.5003	0.451845	2.1529	0.68827	0.0612798	0.196181	0.310226	0.0308743	0.967776	0.0954074
arahy.Tifrunner.gnm1.ann1.L5GP6Q	blue	4.20177	2.37586	4.1945	0.285137	0.465372	2.41597	0.246177	0.782327	0.291017	0.851229	0.940541	1.39975	0.462304	0.69517	0.0937913	0.782542	0.256709	1.12792	1.16742	3.09439	0.262138	0.417416	0.437306	0.684035
arahy.Tifrunner.gnm1.ann1.L7SRZY	blue	121.461	131.015	163.389	97.2684	118.988	75.3771	35.0842	53.0224	42.978	46.4972	30.1628	37.3952	62.357	37.2459	25.0903	37.0814	24.2171	27.7411	8.8181	28.1625	12.5252	30.3643	37.2465	23.7048
arahy.Tifrunner.gnm1.ann1.L9A6A1	blue	1.61998	0.113944	1.44312	0	0.113919	0.291654	0.0867775	0	0.0427431	0.127684	0.245586	0.261218	0.0842907	0.149419	0.0330614	0	0.0348038	0	0.0663737	0.0354147	0.210009	0	0.277471	0
arahy.Tifrunner.gnm1.ann1.L9NF1I	blue	4.05603	2.37762	1.12822	0.959783	0.966954	0.866453	0.245524	0.793861	0.332572	0.699949	1.06399	1.60134	0.337858	0.655278	0.327399	1.3847	0.418507	0.105462	0.563384	2.70542	0.207966	0.496732	0.545182	0.414205
arahy.Tifrunner.gnm1.ann1.LEZ1PQ	blue	193.483	173.955	184.089	135.689	128.602	92.5516	35.0967	35.9143	31.9148	57.7417	85.955	87.7178	0.124875	0	0	0	0	0	0	0	0	0	0	0
arahy.Tifrunner.gnm1.ann1.LF64TX	blue	4.784	5.11268	4.79342	7.56236	4.26379	3.79829	2.75409	1.75465	2.05822	1.11789	1.71339	0.952917	3.81288	4.77487	2.53275	0.340836	1.29503	0.489509	2.36076	1.39527	0.643529	0.292778	1.21465	0.0753949
arahy.Tifrunner.gnm1.ann1.LG7CZ2	blue	28.5181	44.5716	13.7711	46.5352	21.6472	8.17233	9.04172	2.49169	5.43488	8.15526	0.50599	9.80717	18.1276	5.41823	16.5818	0.157144	7.7854	5.03205	1.28938	1.91797	0.791203	0.354339	2.25044	2.27106
arahy.Tifrunner.gnm1.ann1.LHLG35	blue	0.412455	29.2428	30.7621	28.1128	35.6319	14.1514	6.08965	2.82891	1.54261	0.512017	0	0	0.225339	0.47934	1.85608	1.24888	1.39564	0	0	0	0	0.268196	0.247259	0
arahy.Tifrunner.gnm1.ann1.LJ4E0Z	blue	7.74675	5.98568	6.60187	2.98987	2.8648	3.47032	2.96581	4.03197	2.88561	4.14839	5.9324	3.91889	0.877287	1.05917	0.892798	3.07872	1.61537	1.80342	1.98841	2.60007	1.55956	1.52388	2.78381	2.96498
arahy.Tifrunner.gnm1.ann1.LL70HX	blue	3.80449	3.69247	3.91163	2.69783	2.56551	2.78766	0.397671	1.04963	0.783507	1.83899	1.08524	1.6721	0	0	0	0	0	0	0	0	0	0	0	0
arahy.Tifrunner.gnm1.ann1.LND7SA	blue	6.29511	10.411	11.4074	9.6655	6.30082	5.1262	4.10056	2.78449	4.09916	4.47507	2.64428	1.77132	4.2525	4.33537	2.23676	2.01704	3.48341	1.95849	3.77294	2.38362	2.22642	2.28575	5.82734	1.15321
arahy.Tifrunner.gnm1.ann1.LRYK2A	blue	0.467894	0.911554	0.556	0.110365	0.629013	0.512396	0.0272243	0.362161	0.0268192	0	0.0385233	0.0546339	0.0881472	0.0750026	0.0622333	0	0.0436754	0	0.0624693	0.155547	0	0	0.0386887	0
arahy.Tifrunner.gnm1.ann1.LS5HQA	blue	1.99505	0.671223	0.698423	0.0866471	0.104753	0.318473	0.249361	0.921446	0.19652	0.0550363	0.0882133	0.100084	0.113034	0.103048	0.0380016	0.153418	0.200022	0.0285625	0.381458	0.773425	0.120695	0.0384376	0.0708737	0.0395932
arahy.Tifrunner.gnm1.ann1.LV381L	blue	2.10387	2.46016	3.52915	1.97976	1.76057	2.51883	2.16944	1.06888	0.777147	0.241826	0.465125	0.439762	0.0851421	0.0905571	0.200372	1.55046	0.790995	0.828313	0.100566	0.0536587	0	0	0	0.052191
arahy.Tifrunner.gnm1.ann1.LWMA4C	blue	4.65642	3.46249	1.03627	0.529824	0.28259	0.253219	2.74459	0.91476	1.64346	0	0.266527	0.0719982	1.4288	1.22315	0.246039	0.662196	0.561178	0.30821	0.164648	0.131776	0.0520952	0.124431	0	0
arahy.Tifrunner.gnm1.ann1.LX021I	blue	3.85185	1.13121	0.967216	0.277881	0.755882	1.12887	0.523446	0.902652	0.472685	0.176504	0.354915	0.39392	0.183605	0.375543	0.049857	1.92334	0.524845	1.14918	0.233549	0.373841	0.337808	0.168097	0.325445	0.017315
arahy.Tifrunner.gnm1.ann1.M08FD2	blue	17.3677	3.46086	17.5693	0.206972	1.07908	9.66926	0.178692	0	0	0.32866	0	0	0.347143	1.72303	0.748882	8.52035	0.716681	3.5819	0.546707	0.437556	0.08649	0.0688612	0	0
arahy.Tifrunner.gnm1.ann1.M0KDQN	blue	27.506	21.1319	18.1122	34.9652	23.2529	14.6075	13.3075	7.12181	9.97742	7.16189	14.6099	13.3309	13.1384	9.43641	7.16799	7.29338	13.1459	19.7106	10.0532	9.06938	13.136	8.48807	8.52412	6.81765
arahy.Tifrunner.gnm1.ann1.M16IE8	blue	7.42399	10.7365	16.2938	5.80377	6.61389	6.92009	1.98153	6.11027	2.55785	0.85458	3.15845	2.54438	3.70201	4.92573	4.80736	3.03615	4.403	6.31344	1.25431	2.19367	1.36699	0.842601	0.631167	0.886014
arahy.Tifrunner.gnm1.ann1.M1EJI8	blue	21.3661	23.2115	21.4126	6.86642	10.508	12.1891	5.36492	1.74457	4.12236	1.69719	9.83102	7.24934	9.69278	9.05291	8.70737	2.58559	1.93653	3.80998	0.328278	2.01432	0.779012	1.11641	1.18174	2.08699
arahy.Tifrunner.gnm1.ann1.M3F96W	blue	8.44095	5.00713	3.65148	6.04008	3.28601	2.629	0.554072	1.75838	0.288967	0.0959131	0.645672	1.19912	2.02614	2.7162	2.23514	1.7713	1.20261	1.34397	0.0997163	0.771476	0.189304	0.401917	0.208429	0.439874
arahy.Tifrunner.gnm1.ann1.M5BF4R	blue	26.0096	25.7627	25.9375	6.19782	10.4014	11.4532	1.8306	0.277518	0.50864	0.276261	2.59036	3.04568	13.0397	15.4531	8.72697	3.41732	5.79828	6.66683	0.0359019	0.536369	0.090876	0.144706	0.233466	0.484434
arahy.Tifrunner.gnm1.ann1.M82AL9	blue	10.8944	1.49086	1.76673	0.500988	1.47634	1.67179	0.324402	0.239748	0.532624	0.0795541	0.994584	0	0.280094	0.446861	0	0.443527	1.04086	0.24772	0	0.441305	0.104677	0.166683	0	0.0858468
arahy.Tifrunner.gnm1.ann1.M8WZ4K	blue	4.14091	2.37918	1.61703	3.75843	4.68892	1.76724	2.41591	0.962755	1.72664	0.505335	0.318399	0.332724	0.996956	0.913542	0.541436	0.655757	3.26783	0.5426	2.48194	1.46927	1.35277	0.146039	0.302936	0.131626
arahy.Tifrunner.gnm1.ann1.M9SN56	blue	197.614	230.999	159.896	221.187	109.999	95.5329	14.9312	6.4947	22.1721	7.39758	2.22197	2.08238	0.820608	2.12507	0.419828	0.762708	0.839711	0.315548	0.063213	0.112428	0.106671	0.0636966	1.05703	0
arahy.Tifrunner.gnm1.ann1.ME6GAF	blue	1.78457	4.96035	2.53977	0.935352	3.82366	1.84009	2.71009	0.9104	2.31918	0.503487	0.174312	0.238054	0.726797	0.980416	0.625768	1.48772	1.66883	0.564403	1.00503	0.714998	0.927483	0.443063	0.68079	0.325988
arahy.Tifrunner.gnm1.ann1.MIX90M	blue	28.4185	21.5524	28.3949	18.2396	18.79	25.3968	12.0677	8.96144	8.7056	2.07833	12.8943	7.51045	11.5953	16.4037	8.56617	9.99755	12.7246	12.1633	3.8561	7.11842	3.37977	2.07679	1.73966	2.16222
arahy.Tifrunner.gnm1.ann1.MM56IY	blue	34.7346	34.0408	33.3671	20.581	13.1139	10.4641	9.6339	11.9633	5.45808	22.2364	25.3192	24.6023	18.1266	19.493	12.5551	5.38454	6.78249	4.52292	9.32947	13.2125	8.06513	10.5321	10.6501	11.1114
arahy.Tifrunner.gnm1.ann1.MU4MH9	blue	7.58119	7.08877	6.92603	2.36835	3.53542	3.2853	2.36893	1.93504	2.06346	3.55902	4.00488	3.46957	0	0	0	0	0	0	0	0	0	0	0	0
arahy.Tifrunner.gnm1.ann1.MW3SQS	blue	6.08946	3.30892	5.90078	1.14869	1.28059	2.01084	1.65832	1.48992	1.24926	2.10515	1.05826	1.41383	0.884362	0.87342	0.396427	0.0333424	0.443402	0.111735	1.04457	0.716588	0.881348	1.20293	2.31045	0.542102
arahy.Tifrunner.gnm1.ann1.MXM7CG	blue	34.396	15.5064	15.1417	1.5573	2.424	8.13393	0.582625	2.15293	1.10376	1.02213	0.539052	0.689537	1.88643	1.69773	2.8003	3.99819	0.503296	5.64686	0.582751	1.24375	0.216923	0.379959	0.413987	0.355802
arahy.Tifrunner.gnm1.ann1.MYH50K	blue	23.5261	10.8363	15.2715	4.35897	7.72419	11.1461	5.42538	7.8498	4.7048	2.64223	1.83818	2.17243	5.83896	9.92071	8.09341	15.1226	14.159	9.36536	2.01641	2.46363	2.92186	3.82811	2.1447	1.75927
arahy.Tifrunner.gnm1.ann1.MYUV96	blue	1.47869	1.10813	1.19898	0.297495	0.539491	0.567277	0.293539	0.406761	0.325317	0.377924	0.441328	0.883614	0.498973	0.15163	0.335507	0.0752496	0.353189	0.168114	0.252585	0.029949	0.426233	0	0.443223	0.203909
arahy.Tifrunner.gnm1.ann1.N0B4J9	blue	20.6814	4.41576	5.80807	5.74486	1.64168	1.38585	0.506977	0.786827	1.34847	0.460012	1.7576	1.19828	1.65244	1.45491	0.592337	0.277258	10.858	1.33562	2.54637	3.55871	1.32508	0.234443	0.10807	0.630561
arahy.Tifrunner.gnm1.ann1.N0DIBZ	blue	5.13913	3.35082	2.45769	0.975692	2.02957	1.73202	0.594621	1.13525	0.829844	1.0572	6.66114	3.01637	1.09099	1.05799	1.28376	1.16865	1.03343	1.02165	1.36443	1.82003	0.911387	1.33667	1.44358	2.43901
arahy.Tifrunner.gnm1.ann1.N1IBZF	blue	0.308348	0.414786	0.585509	0.322839	0.546422	0.299773	0.334474	0.219726	0.219665	0.0273414	0.052588	0	0	0	0	0	0	0	0	0	0	0	0	0
arahy.Tifrunner.gnm1.ann1.N3HM5N	blue	5.02851	5.21475	4.23333	5.27605	3.41552	3.05492	1.68864	1.30962	1.25277	1.61043	2.30098	1.33878	4.50901	5.12602	3.08176	1.75293	1.82276	1.5044	2.3759	2.0079	1.15032	1.89598	1.59983	1.12544
arahy.Tifrunner.gnm1.ann1.N52NJQ	blue	4.93189	6.99721	8.13579	7.65192	9.12312	12.5617	15.1108	11.7071	18.7692	18.582	7.69554	8.74085	13.1887	12.2175	18.5227	22.8305	13.819	20.0677	12.6187	12.2145	11.8011	24.9803	11.1001	14.1986
arahy.Tifrunner.gnm1.ann1.N7MBXE	blue	0.815125	3.04168	3.08355	4.40193	1.48249	0.194639	0	0	0.0713128	0	0	0	0.046877	0.149575	0	0.519607	0.929069	0.331671	0	0	0	0	0	0
arahy.Tifrunner.gnm1.ann1.N80L0Z	blue	8.97334	9.16538	9.05659	6.59487	7.68505	6.20873	3.50062	2.49361	3.03305	4.43714	3.4018	3.18808	3.30472	3.16631	5.04558	1.34069	3.72143	1.59423	2.09686	2.27205	3.34789	4.94094	3.74606	5.05599
arahy.Tifrunner.gnm1.ann1.N8RR3Y	blue	28.9654	34.4868	39.0346	23.5243	26.7307	28.7447	9.85621	9.20109	13.5311	13.1584	27.9097	22.0124	1.47513	1.52235	0.910854	0.740077	0.271375	0.878367	0.120758	0.349775	0.109166	0.173831	0.512833	0.12534
arahy.Tifrunner.gnm1.ann1.NA6C8E	blue	18.0417	20.1378	21.8157	16.7749	27.7612	11.9789	1.61134	1.84299	2.38105	3.85276	6.51457	4.3372	11.776	18.0079	11.635	5.724	8.38599	8.65712	1.30583	3.30368	1.18844	0.680087	0.967752	1.34015
arahy.Tifrunner.gnm1.ann1.ND1THL	blue	3.24661	1.11619	0.330682	0	0.347182	0.253957	0.377807	0.279217	0.651323	0.138976	0.0668261	0	0	0	0	0	0	0.108188	0.144487	0.154187	0	0.655165	0.0671131	0.0749846
arahy.Tifrunner.gnm1.ann1.NFIM1F	blue	52.2657	40.6797	51.2772	43.3879	34.1448	38.0602	8.08876	14.8579	7.42685	11.2085	18.28	12.3977	26.1899	36.131	17.5929	19.6487	18.898	10.4345	9.25026	10.5763	5.47353	9.50261	12.3878	7.16977
arahy.Tifrunner.gnm1.ann1.NG49FS	blue	35.7085	21.2123	20.9422	3.33771	6.32789	6.51544	1.04788	0.580824	0.688191	0.128487	0.432478	0.292068	10.5743	10.465	9.51504	5.10391	3.8525	9.90225	0.333955	0	0.0845318	0.134604	0.124096	0.485278
arahy.Tifrunner.gnm1.ann1.NGDJ3K	blue	54.8528	61.6457	79.2224	27.2108	43.5389	75.1784	9.26507	18.7011	9.53616	4.80334	9.67925	9.83307	0	0	0	0.0193493	0.0151362	0.021614	0	0	0	0	1.99779	0
arahy.Tifrunner.gnm1.ann1.NGY302	blue	27.4746	27.5622	40.9191	24.6749	41.7088	39.9908	14.7756	7.51103	15.4029	1.66795	4.53559	5.75256	3.69563	9.7459	0	18.037	3.63715	28.5656	1.19592	0.701913	1.36222	0.723042	0.277748	0.868909
arahy.Tifrunner.gnm1.ann1.NH5Z51	blue	6.19301	4.60575	7.59002	1.69281	2.14888	2.45604	0.949985	0.810096	0.647895	1.72038	1.86128	1.41761	1.60892	2.76819	2.39434	2.24798	0.0586169	1.92517	0	0	0.14148	0	0	0.232058
arahy.Tifrunner.gnm1.ann1.NIE1A8	blue	13.7248	6.72603	2.40692	2.18586	4.58685	2.75457	1.69848	0.717289	1.27482	4.56192	6.92409	4.5988	2.49653	3.39805	2.1981	1.54813	2.94109	3.33513	1.54657	5.34728	1.33101	1.49607	1.57084	2.05472
arahy.Tifrunner.gnm1.ann1.NTRM8G	blue	6.48117	10.7435	9.99273	8.13133	6.95216	3.79672	8.17201	3.67107	7.16249	1.41462	0.240909	0.589529	2.85347	2.73145	2.67086	2.25922	2.24929	1.193	0.919197	0.359665	1.49296	0.663797	0.740064	0.270321
arahy.Tifrunner.gnm1.ann1.NU762S	blue	4.5685	8.54492	5.8106	6.32341	3.89884	2.70094	5.39391	1.21043	3.50657	0.369517	1.08154	0.745008	0.33939	0.210569	0.0998395	0.447852	0.910876	0.975528	1.00218	0.516906	1.69117	0.286124	0.139652	0.242715
arahy.Tifrunner.gnm1.ann1.NZ9422	blue	2.41576	0.907782	0.649646	0.37438	0.518618	0.724232	0.107742	0.517573	0.141519	0.171743	0.165164	0.0360363	0.13954	0.210254	0.0547318	0.0920669	0.100828	0.185117	0.192288	0.571619	0.104298	0.0553597	0.0637973	0.028512
arahy.Tifrunner.gnm1.ann1.P0BRAJ	blue	0.600809	0.694517	1.00307	0.051053	0.046291	0.207399	0	0.0325753	0.0434216	0	0.062371	0	0.171257	0.151791	0.167931	0	0.0353562	0.252438	0	0	0	0	0	0
arahy.Tifrunner.gnm1.ann1.P1T2M1	blue	89.6693	87.5381	93.778	64.4545	49.0951	50.0833	13.4775	26.1229	12.609	20.8286	31.1855	22.3972	0	0	0	0	0	0	0	0	0	0	1.44551	0
arahy.Tifrunner.gnm1.ann1.P2QV17	blue	8.00977	3.58706	4.47454	2.09556	4.13994	5.38005	0.431341	2.01895	0.849845	3.26152	5.4763	6.58832	1.24142	2.16212	0.949503	1.8675	0.845767	1.48221	0.494881	0.64546	0.533539	0.66489	0.44271	2.22585
arahy.Tifrunner.gnm1.ann1.P458TM	blue	7.01016	4.4453	4.95052	1.74801	1.15659	1.64505	4.32358	2.65272	2.00908	6.06163	6.75289	6.16638	0	0	0	0	0	0	0	0	0	0	0	0
arahy.Tifrunner.gnm1.ann1.P8DJ8N	blue	2.06754	2.39696	3.04564	1.08068	0.894667	1.58154	0.243396	0.539643	0.452907	0.218859	0.478352	0.651265	0.612944	1.39698	0.494569	0.942862	1.27989	1.61081	1.24111	0.463551	1.04718	0.646147	0.480406	0.236171
arahy.Tifrunner.gnm1.ann1.P92HK0	blue	1.07261	0.307671	0.207446	0.0748683	0.110313	0.0108624	0.0161597	0.13137	0.0477576	0.035666	0.0914659	0	0.0732508	0.0890393	0.0123134	0.0165703	0.129623	0.0185098	0.173041	0.0923289	0.0782155	0.0124546	0.0114823	0.0384872
arahy.Tifrunner.gnm1.ann1.PA2PNT	blue	4.60795	5.53562	5.3324	2.19296	4.21543	1.76477	1.71662	2.57463	2.28792	0.631457	1.28598	1.65491	0.0980837	0.312965	0.076943	0.207087	0.0809979	0.346988	0	0.329679	0.195499	0.350215	0	0.0801653
arahy.Tifrunner.gnm1.ann1.PA7RNP	blue	6.77914	2.53415	1.69334	0.979	2.69264	3.54151	0.338094	0.603846	0.915923	0.31092	0.617951	0.565408	0.638566	1.1449	0.923144	0.577809	1.96619	0.677711	1.76709	1.90872	0.790942	0.41258	0.260254	0.447351
arahy.Tifrunner.gnm1.ann1.PAG1M8	blue	4.50415	3.27683	2.11809	4.79561	2.0848	1.75374	0.453739	0.586834	0.67048	2.08634	1.20385	1.44173	0.073456	0	0	0	0	0	0	0	0	0	0	0
arahy.Tifrunner.gnm1.ann1.PC9MZ4	blue	104.466	75.2032	81.3694	48.6384	48.6187	43.1648	32.1454	18.5706	0.520351	29.3119	25.6797	29.3271	2.93185	2.28676	3.73738	4.79732	0.36317	6.13672	0.115432	8.19158	0	0.174473	0	4.49296
arahy.Tifrunner.gnm1.ann1.PGZW4I	blue	4.36359	4.50689	7.52671	0.641216	1.30816	3.60963	0.110721	1.96387	0.218147	0.162915	0.352516	0.185163	0	0.114388	0	0	0	0.0634115	0	0	0	0	0.11801	0
arahy.Tifrunner.gnm1.ann1.PHH9GI	blue	0.553399	0.232539	0.075155	0.046619	0.211353	0.0865764	0.241496	0.118984	0.348923	0	0	0.0215393	0	0	0	0	0	0	0	0	0	0	0	0
arahy.Tifrunner.gnm1.ann1.PI996E	blue	18.1348	15.2482	18.3995	11.536	11.9733	9.05944	1.27147	6.32713	4.09165	8.29402	14.3933	9.29911	12.0758	16.9305	12.7886	8.0834	4.6915	5.34004	6.67789	7.12619	3.77451	4.44243	4.03539	4.30681
arahy.Tifrunner.gnm1.ann1.PXWH2C	blue	19.9448	11.3669	13.4506	4.91623	6.20196	14.2994	5.4021	2.86412	5.56962	7.73881	12.9025	12.2662	3.41128	3.37403	3.73279	5.41895	3.7142	7.57132	2.25844	1.6706	2.56598	6.78835	5.26897	8.27105
arahy.Tifrunner.gnm1.ann1.PYW4YI	blue	2.36393	6.54692	7.13109	6.9055	11.52	14.8323	17.2706	15.8372	21.2775	21.3223	5.46413	6.04613	14.179	9.73234	17.5897	24.3669	11.9473	25.7607	9.34749	8.00078	8.95489	14.7172	5.5479	8.96103
arahy.Tifrunner.gnm1.ann1.Q0100G	blue	28.8665	13.2609	11.598	7.5931	6.66493	12.2562	6.86166	5.80914	7.87028	6.04352	4.6724	4.24522	5.04832	6.96688	4.49206	6.54053	2.53236	11.1436	3.4003	5.62692	4.27229	3.69943	2.17456	3.52932
arahy.Tifrunner.gnm1.ann1.Q75YW2	blue	29.8695	53.2138	70.8369	69.6734	86.7774	32.5757	68.5739	12.3564	19.8125	8.55685	8.57193	5.43002	0	0.417226	0	12.0507	39.1649	13.5999	0	2.07667	0.938259	0.186754	0	0.288553
arahy.Tifrunner.gnm1.ann1.QC354N	blue	1.47631	1.24811	1.27506	0.556811	0.355706	0.42596	0.196663	0.678268	0.408999	0.385826	0.788472	0.438516	0.481105	0.571903	0.299707	0.515354	0.315502	0.100117	0.434552	1.01663	0.274988	0.252621	0.496852	0.277563
arahy.Tifrunner.gnm1.ann1.QC4E5N	blue	7.08901	9.99722	5.738	7.22487	6.06927	4.93284	1.79793	1.22028	1.69888	0.188962	0.623051	0.687255	6.36784	6.29266	3.43895	2.37036	3.06097	1.59709	1.45938	1.79694	1.31422	0.113119	0.391079	0.407818
arahy.Tifrunner.gnm1.ann1.QCV2L4	blue	3.09674	1.96033	2.05343	2.00713	1.34393	2.15045	1.22635	1.10336	0.945469	0.82377	0.0754488	0.53501	0.690554	1.02826	0.487542	1.03881	0.684314	0.366443	0.448608	0.913928	0.361305	0.205473	0.833501	0.16932
arahy.Tifrunner.gnm1.ann1.QDYD89	blue	34.5035	35.9536	26.1092	33.7538	25.9666	38.0804	13.0586	5.22759	9.20681	10.2665	6.1821	7.90038	8.49773	15.938	6.65801	30.9491	21.8996	11.9149	13.3421	12.7486	6.28961	8.92986	10.4387	3.02376
arahy.Tifrunner.gnm1.ann1.QI2904	blue	0.898469	1.11974	0.497603	0.640195	0.497554	0.297227	0.0631683	0.116711	0.0622283	0.0464729	0	0	0.0818108	0.0217535	0.0721997	0	0.0760047	0.0361775	0	0	0	0	0.0897691	0
arahy.Tifrunner.gnm1.ann1.QI8G0Z	blue	7.99338	1.38903	2.00614	0	0.416619	0.35554	3.43804	5.6681	1.30265	3.11306	3.18092	2.56519	0.256886	0.637522	0.604552	4.47456	0.318206	2.72633	0.101141	1.18724	0.128005	3.46509	1.22146	2.20455
arahy.Tifrunner.gnm1.ann1.QJ9XWN	blue	18.3281	17.458	16.328	10.9035	10.9566	9.93744	7.99032	10.0174	5.38571	11.3762	14.9915	14.9963	12.3595	12.7891	9.83524	5.10842	5.76063	4.37238	7.2745	9.74318	7.1399	6.85644	11.9298	6.13801
arahy.Tifrunner.gnm1.ann1.QKV9FM	blue	2.77509	2.41294	2.65291	0.614889	0.857745	1.79339	0.435589	0.382281	1.2605	0.260376	0.308186	0.41886	0.528883	1.4063	0.829777	1.31206	0.807994	1.7151	0.499755	0.911061	0.685205	0.314736	0.116066	0.237745
arahy.Tifrunner.gnm1.ann1.QNR046	blue	0.214172	0.854137	0.474462	0.460434	0.0759066	0.157897	0	0.053416	0.160203	0.119642	0.0639213	0.132959	0.0702057	0.0746707	0	0	0.0434821	0.0206971	0.0138206	0.0294969	0.0524748	0.0557055	0.15407	0.14345
arahy.Tifrunner.gnm1.ann1.QU8W8M	blue	2.92779	1.15473	0.830093	0.254647	1.22238	0.591132	0.543168	0.305849	0.433164	0.019029	0	0.138417	0.0167493	0.267218	0.0394175	0.954806	0.124485	0.26664	0.910041	0.633348	0.100153	0	0	0.0616025
arahy.Tifrunner.gnm1.ann1.QYN4RG	blue	2.22978	0.939972	0.233143	0.0385652	0.034968	0.0671434	0.0998878	0.172251	0.229603	0.63689	0.0706722	0	0.0431224	0	0	0.034142	0.0801239	0	0.101868	0.163061	0.0644631	0.12831	0.0946342	0
arahy.Tifrunner.gnm1.ann1.QZ7VGM	blue	2.29264	2.58597	1.76481	1.14055	1.44044	3.02588	0.633027	0.987655	0.554318	0.517464	1.04505	0.799858	0.31883	0.629771	0.75033	0.649113	0.282098	0.88622	0.753176	1.89453	0.817055	0.596309	0.699689	2.28942
arahy.Tifrunner.gnm1.ann1.R6HD8X	blue	0.904017	1.10801	0.814337	0.413508	0.869173	0.196345	0.292098	0.335804	0.319724	0.835708	0.321477	0.607895	0	0	0	0	0	0	0	0	0	0.0250141	0	0
arahy.Tifrunner.gnm1.ann1.R8K519	blue	3.25393	0.914368	0.281309	0.0465327	0.182833	0.306057	1.23203	0.257322	0.527692	0.118226	0.0189495	0.197078	0.0346875	0.110681	0.0408166	0.247174	0	0.0613565	0.1434	0.524663	0.025927	0.103212	0.228371	0.085052
arahy.Tifrunner.gnm1.ann1.RBT75F	blue	13.5821	1.78348	0.553533	0.062429	0.543416	0.492733	0.60367	0.430206	0.594686	0.0951684	0.259314	0.173064	0.404875	0.282133	0.0821402	0.35372	0.155644	0.19756	1.38519	1.00305	0.730465	0.066466	0.0459579	0.222509
arahy.Tifrunner.gnm1.ann1.RD8VGU	blue	36.4025	16.8729	17.2364	13.9572	14.0553	15.6983	8.63776	9.06329	7.77386	5.09953	12.4491	7.6328	5.80065	8.29953	5.52547	5.24875	3.07941	2.80939	2.36539	2.61122	1.75491	1.80816	3.86441	1.94718
arahy.Tifrunner.gnm1.ann1.RIWW0V	blue	14.2816	11.5254	7.35673	0.831812	0.670421	3.32553	11.3309	2.3589	7.54637	0.469643	3.27448	0.854047	4.44383	2.85786	1.33766	2.29105	0.384042	3.1076	3.41786	3.12627	4.3257	0.615002	1.02058	0.380094
arahy.Tifrunner.gnm1.ann1.RNL9EZ	blue	30.744	18.8658	18.0778	5.797	6.95507	6.7541	17.3555	8.07283	23.3587	5.26418	6.05886	3.53892	5.34827	10.9312	4.90121	9.83492	14.6237	10.5501	13.0127	7.85958	13.2637	13.5816	4.97608	3.74676
arahy.Tifrunner.gnm1.ann1.RP5N3Y	blue	2.37056	1.22552	1.78943	0.437562	0.466762	0.746874	0.266666	0.328464	0.481612	0.130791	0	0	0.230244	0.428552	0.338657	1.36721	0.356505	1.22179	0.679884	0.29021	0.215118	0.0342542	0.0315801	0.0705681
arahy.Tifrunner.gnm1.ann1.RQU8DI	blue	7.21773	3.08139	2.34113	2.15592	2.64228	1.63132	0.565529	0.194167	0.372871	0.445544	0.39697	0.223407	1.41007	2.08861	0.627722	0.159815	1.2966	0.17342	0.088555	0.167192	0.0991446	0.0617763	0.0822662	0.017676
arahy.Tifrunner.gnm1.ann1.RR7Y5I	blue	4.41984	4.61653	4.67502	2.86292	3.8043	2.80733	1.61942	1.60627	2.8128	1.91252	3.88957	2.45165	0	0	0	0	0	0	0	0	0	0.0656908	0	0
arahy.Tifrunner.gnm1.ann1.RS9BE1	blue	4.89854	4.35909	3.76885	1.49098	2.08716	2.39851	0.451672	1.43537	0.800912	1.72793	1.40609	1.87326	0	0	0	0	0	0	0	0	0	0	0.192563	0
arahy.Tifrunner.gnm1.ann1.RYD0NS	blue	15.9022	12.3418	14.2463	8.71845	9.42074	6.86862	6.31818	6.68709	6.14732	10.5591	10.3201	10.0704	0.0505113	0.268619	0.47549	0.159969	0	0	0.0596617	0.0636669	0.302035	0.0601181	0.0554248	0.123851
arahy.Tifrunner.gnm1.ann1.S0EQTE	blue	3.29964	4.11227	2.63966	1.00763	1.82728	1.16954	0.86995	0.642934	0.171401	0.384013	1.35411	0.349164	0	0	0	0	0	0	0	0	0	0	0	0
arahy.Tifrunner.gnm1.ann1.S1G93A	blue	29.6908	32.2194	18.2568	7.33681	11.0538	7.52656	23.8338	13.0984	22.3446	13.3686	23.2005	27.3069	10.524	10.1137	14.8944	3.73973	12.8566	10.1871	16.101	30.9169	12.4495	10.849	13.5027	13.1562
arahy.Tifrunner.gnm1.ann1.S2P6Y8	blue	2.73286	3.90261	5.00313	1.75255	2.72413	1.91308	0.864623	1.83711	1.52606	0.450572	0.152934	0.192792	2.37956	1.53839	1.75687	1.40377	2.16734	0.825304	0.220442	0.382266	0.418492	0.360958	0.614361	0.200205
arahy.Tifrunner.gnm1.ann1.S449H3	blue	5.46712	4.03766	4.75945	5.73484	3.77678	4.60691	1.27691	1.6948	0.949846	1.26534	4.03778	2.92857	3.83063	3.51786	2.81965	2.29805	1.73496	1.46261	0.817213	1.06351	0.706335	0.702958	2.40715	2.39984
arahy.Tifrunner.gnm1.ann1.S83KV6	blue	2.70199	2.07763	3.46178	3.21847	1.98145	1.69413	1.13273	0.894691	1.79237	0.541675	1.40249	0.511462	0.999409	1.72611	0.706677	0.529939	0.721205	0.145964	0.795996	0.722307	0.246716	0.185516	0.658982	0.129269
arahy.Tifrunner.gnm1.ann1.S8KTUY	blue	15.0334	15.8762	14.8018	8.04709	8.48429	9.26777	2.262	4.37833	1.22028	2.02076	8.26875	6.70103	6.06841	6.93657	8.94634	5.41213	4.3201	6.84756	1.3182	3.7805	0.521356	1.07923	2.0665	3.54882
arahy.Tifrunner.gnm1.ann1.SDH2U8	blue	1.38157	0.607703	0.640135	0.694889	1.17013	0.668284	0.54852	0.608072	0.607902	0.15133	0.0727662	0.137597	0.0222	0.0944477	0	0.0351536	0.76998	0.117805	0.524434	0.643586	0.431425	0	0	0.0544333
arahy.Tifrunner.gnm1.ann1.SFQ5XR	blue	8.78743	9.94314	12.5944	13.8654	16.9294	15.179	52.4179	30.4619	64.1007	39.7314	8.82248	14.5899	23.931	20.4248	37.3501	43.3812	32.7351	46.6928	50.8792	27.9432	51.1373	46.3758	29.4164	34.5225
arahy.Tifrunner.gnm1.ann1.SKP2YY	blue	4.03734	1.88132	1.13575	1.69083	0.709777	1.05395	0.594737	0.439538	0.745674	0.238662	0.420786	0.289339	0.420141	0.0372384	0.0823961	0.388086	0.390323	0.74316	0	0.220652	0	0.125012	0	0
arahy.Tifrunner.gnm1.ann1.SQC659	blue	19.4785	14.14	7.70255	2.13556	1.0664	2.4428	1.44295	0.829429	1.52677	0.707719	1.02091	0.607745	2.21488	1.69319	1.05878	0.822011	0.514421	0.612148	0.817535	1.70122	0.413874	0.659032	0.759478	0.296994
arahy.Tifrunner.gnm1.ann1.SRT95Q	blue	77.0361	72.5867	67.5143	71.4742	62.8572	43.7841	20.8552	11.8236	11.5389	17.8653	17.5852	30.7681	35.705	9.05123	26.1226	12.5967	16.9579	26.1788	22.944	7.69505	26.5492	13.8717	14.0067	11.5671
arahy.Tifrunner.gnm1.ann1.SS96TB	blue	15.8011	16.3485	15.4109	11.9447	12.8118	8.79189	9.80963	5.57675	3.22122	2.96079	2.13553	5.38421	0	0	0	0	0	0	0	0	0	0	0	0
arahy.Tifrunner.gnm1.ann1.STL1FG	blue	6.57359	0.891184	0.113152	0.044921	0.22402	0.312836	1.24106	0.343951	4.66115	0.114131	0.219518	0.181604	0	0.0534236	0	0.0397688	0.0933286	0.266541	0.385635	0.0633112	0.563152	0.209238	0.0826728	0.0307898
arahy.Tifrunner.gnm1.ann1.STW1LM	blue	24.55	23.2578	23.8384	20.3503	24.9028	30.3416	63.1369	61.8629	53.1914	55.4875	41.4363	53.892	18.685	17.3154	31.3471	54.4881	48.1238	61.5202	50.6953	54.3317	88.4975	74.2026	44.0502	98.6603
arahy.Tifrunner.gnm1.ann1.SX68AT	blue	0.850488	33.3294	44.1721	20.7774	17.709	3.25567	7.35479	9.81047	6.36176	3.16736	0	0.599985	0.116163	0.123551	0	0	0	0	0	0	0	0	0	0
arahy.Tifrunner.gnm1.ann1.SY690W	blue	1.78715	2.42211	2.63942	3.08406	4.04297	2.15641	2.08523	6.3777	4.04519	5.73517	7.96679	8.64827	6.52305	5.70058	6.25784	4.40801	16.0059	4.26252	4.6621	17.7794	4.16135	7.96149	5.90387	10.6458
arahy.Tifrunner.gnm1.ann1.T29US9	blue	12.1077	4.99698	5.02558	4.50065	4.56466	7.08183	3.68541	2.30922	7.06383	1.29674	0.566846	0.964684	2.23089	2.17964	1.46516	1.56092	7.48693	5.00143	1.28688	1.34057	2.98593	1.04973	0.683136	0.540642
arahy.Tifrunner.gnm1.ann1.T33VYK	blue	27.8422	26.1839	30.8843	17.6163	13.8079	16.5848	5.13736	7.5935	4.26182	8.65319	9.89995	8.54619	0	0	0	0	0	0	0	0	0	0	0.240156	0
arahy.Tifrunner.gnm1.ann1.T6U2EX	blue	1.43449	0.388831	0.480814	0.134213	0.17578	1.19431	0.18025	0.685096	0.355135	0.0378885	0.236841	0.0689003	0.150073	0.141882	0.0784841	0.448874	0.227206	0.383433	0.137868	0.315265	0.124634	0.0198461	0.0731871	0.0408855
arahy.Tifrunner.gnm1.ann1.TC7IYQ	blue	10.6942	13.6273	8.94734	13.3473	14.6062	8.83015	1.72971	3.73135	1.4737	1.78844	5.55669	5.1286	7.56819	6.6006	7.44494	3.21176	8.54978	11.5127	0.786651	3.9302	0.497798	0.432365	0.531481	0.92784
arahy.Tifrunner.gnm1.ann1.TH8K2R	blue	46.0843	43.3123	32.311	25.2169	32.7009	34.681	7.43514	7.68073	9.06457	8.03882	6.5102	6.51243	7.76738	9.11015	7.38698	2.90642	5.46976	2.63492	0.345614	0.80469	0.119295	0.569877	0.934023	0.880514
arahy.Tifrunner.gnm1.ann1.THGE5Z	blue	5.0474	16.6785	8.09488	2.59328	12.8635	6.33475	9.5704	9.69019	10.0911	1.67949	1.28384	2.89753	4.32114	5.92637	3.21136	5.49201	2.81717	2.84951	1.45507	1.14665	1.24659	1.42109	1.35174	2.83468
arahy.Tifrunner.gnm1.ann1.TKZD77	blue	7.04361	2.39223	3.66236	0.519264	0.490864	0.884821	0.190772	1.26891	0.206727	0.0982457	0.796349	0.689117	0.321196	0.42046	0.305266	0.665108	0.229539	0.152961	0	1.85297	0.147739	0	0.0135554	0.212034
arahy.Tifrunner.gnm1.ann1.TNN216	blue	12.2328	12.1473	11.7135	8.25277	7.74008	8.00263	4.53536	5.92286	4.51865	6.99562	8.14973	6.63658	5.45668	6.90412	6.91173	2.72167	4.52682	2.71554	7.15475	6.20481	5.83721	5.16382	6.40862	4.45983
arahy.Tifrunner.gnm1.ann1.TSC3TY	blue	3.97308	2.29908	1.95133	2.0737	0.869731	1.19816	0.0157741	0.419682	0.0621576	0.20889	0.714269	1.06574	0.919326	1.06471	0.745216	0.48525	1.01224	0.578182	0.434347	0.618007	0.259588	0.0607875	0.313835	0.275506
arahy.Tifrunner.gnm1.ann1.TTKZ9K	blue	0.221827	0.40475	0.308343	0.0382533	0.0115617	0.0888005	0.418337	0.292899	0.260281	0.0971907	0.0467337	0.0589138	0	0.0303293	0	0	0	0.0252198	0	0.0179713	0	0.0169696	0.0469344	0
arahy.Tifrunner.gnm1.ann1.TX2FLU	blue	0.747881	0.680559	0.92045	0.565522	0.45755	0.605903	0.180278	0.35529	0.133196	0.364733	0.425165	0.221089	0.107013	0.0827771	0.125921	0.323503	0.204861	0.275328	0.0919263	0.196195	0.1018	0.231574	0.213495	0.190829
arahy.Tifrunner.gnm1.ann1.TZ02ZD	blue	27.0674	3.06517	1.65824	0	0.639546	0.409339	0.405977	1.50018	0.799871	0.149338	2.29788	2.30836	1.44592	0.55923	0.773367	0.208147	0.162825	0.697527	0.93156	3.14798	0.785997	0	0.432703	1.45036
arahy.Tifrunner.gnm1.ann1.U14WQI	blue	4.71075	2.03803	1.61924	0.953353	0.765636	2.40279	0.141102	0.173801	0	0.138411	1.73041	1.44728	0.45686	0.615494	0.250873	0.578749	0.830009	2.47821	0.179874	0.767799	0.0455303	0.471251	0	1.34424
arahy.Tifrunner.gnm1.ann1.U17G7A	blue	4.33666	3.13854	3.10757	2.9628	3.09381	2.84695	1.04835	1.16217	0.537032	0.524466	1.2461	1.17815	0	0.014441	0.0159765	0.623497	0.0168185	0.120082	0.0962228	0.0171137	0.0405936	0.0484794	0	0
arahy.Tifrunner.gnm1.ann1.U2Q4B5	blue	6.41522	4.96503	4.19651	4.43692	3.78947	3.37235	1.26042	2.22832	0.876469	2.10913	5.14078	1.98386	3.23279	3.26818	3.0884	1.74861	1.56611	1.52865	2.4007	2.25928	1.91393	1.35239	2.89752	1.66773
arahy.Tifrunner.gnm1.ann1.U487DX	blue	52.2447	68.087	43.0452	37.3233	28.9468	10.9657	6.67778	1.58986	3.66448	4.64906	1.90254	2.99799	25.5103	23.8916	23.8708	2.29781	5.96765	6.21155	0.925546	1.134	2.16923	1.69254	1.78333	1.10299
arahy.Tifrunner.gnm1.ann1.U4EZEG	blue	64.048	62.0085	63.493	59.7393	40.7281	40.4915	10.8377	10.1969	10.1619	9.28613	20.4475	20.7592	3.07216	2.96777	2.88536	5.26643	3.87533	3.43997	3.49554	1.91839	3.2864	2.75073	3.92769	5.04489
arahy.Tifrunner.gnm1.ann1.UA18VR	blue	31.9379	29.7008	33.2705	18.7137	14.2313	14.644	6.15	12.788	7.49609	10.5062	16.5936	13.0391	0	0	0	0	0	0	0	0	0	0	0.148132	0
arahy.Tifrunner.gnm1.ann1.UG1GNN	blue	52.6622	58.3395	62.1131	34.3076	31.8366	28.621	24.0663	26.3371	19.6048	18.046	31.435	21.981	0	0	0	0	0	0.53012	0	0.377757	0	0	0.328854	0
arahy.Tifrunner.gnm1.ann1.UG8EST	blue	1.22217	0.299425	0.173558	0.183738	0.635162	0.213263	0.436242	0.102583	0.117205	0.0875299	0.0140295	0.0132644	0.0898844	0.0546291	0.0755474	0.121998	0.159058	0.0908518	0.136501	0.0971098	0.0575859	0.0152828	0	0
arahy.Tifrunner.gnm1.ann1.UGVD7A	blue	3.76195	4.78557	7.408	6.09061	3.33327	3.74257	2.95871	2.84261	3.04716	0.771745	1.6937	1.83524	1.32374	2.59356	2.11101	3.25454	2.95583	1.7253	3.49741	4.69818	2.60375	0.870676	0.840928	1.21716
arahy.Tifrunner.gnm1.ann1.UPU6LY	blue	51.7627	14.1224	27.7401	0.896216	8.66253	43.7104	1.48562	6.5648	3.38438	1.86716	20.6279	16.9151	1.08229	3.94365	4.71674	32.1813	2.53231	30.2048	0.757541	2.93044	1.10856	2.05147	2.46311	7.10114
arahy.Tifrunner.gnm1.ann1.US7GFF	blue	28.49	27.1506	21.7788	19.2808	14.4249	13.5478	5.5239	5.62712	5.29463	9.33605	13.5204	12.0841	12.6648	11.1052	9.66958	8.87913	3.35314	2.5651	2.6264	4.02128	1.44522	2.76156	2.86421	2.84458
arahy.Tifrunner.gnm1.ann1.UST32V	blue	1.34403	1.10291	1.18854	0.644533	1.23499	1.2139	0.377978	0.481092	0.496471	0.216283	0.683421	0.744482	0.367147	0	0	0.516778	0.488474	0.072158	0.0321228	0.0342792	0.121965	0.404606	0.164129	0
arahy.Tifrunner.gnm1.ann1.VDS9WG	blue	31.7603	3.51842	12.9397	0.927516	2.32893	11.2625	0.246396	1.63888	0.303411	0	0.522987	0.741703	1.59557	1.56976	1.03262	8.27452	1.03763	5.00957	0	0.452504	0	0	0.175078	0
arahy.Tifrunner.gnm1.ann1.VF9YKU	blue	25.8394	30.941	28.8994	42.9826	27.1183	21.3405	30.3369	9.6981	21.4063	13.3913	5.29108	7.92858	0	0	0	0	0	0	0	0	0	0	0.200521	0
arahy.Tifrunner.gnm1.ann1.VFJD86	blue	3.61952	1.0856	3.15914	0.139008	0.322107	1.88236	0.13335	0.847546	0.183912	0.156969	0.584953	0.231927	0.36268	0.753123	0.20322	1.03921	0.320896	0.916459	0.0611974	0.130611	0	0.0822207	0.0758019	0.0635194
arahy.Tifrunner.gnm1.ann1.VNN4XC	blue	9.46161	2.42368	0.25178	0.166592	0.327282	0.902355	0.0479434	0.106297	0.0472299	4.97334	5.93612	3.6561	1.11767	0.264166	0.292256	0.442455	0.0384572	0.0549158	0.330035	1.99575	0.881804	0.221706	2.35058	0.951548
arahy.Tifrunner.gnm1.ann1.VPGQ6L	blue	0.516123	0.793468	0.715589	0.586698	0.382647	0.633187	0.995298	0.32838	1.38319	0.18306	0.0880236	0.309117	0.207166	0.367236	0.230228	0.328047	0.427696	0.223937	0.0815652	0.217602	0.051615	0.424644	0.0505152	0.05644
arahy.Tifrunner.gnm1.ann1.VPW2G6	blue	2.80751	3.93345	3.04881	3.5504	1.93886	2.73947	1.77648	1.20993	1.33827	0.281892	0.271093	1.00194	0	0	0	1.25013	3.3529	1.11716	0	0.284313	0.57323	0	0.0247507	0.110614
arahy.Tifrunner.gnm1.ann1.VQ08NH	blue	9.79138	6.07017	4.1018	2.69671	3.06821	3.23538	1.00741	1.75377	1.58788	2.07523	2.66097	2.30622	3.7837	4.50233	2.93406	3.30564	2.76545	2.1027	5.1027	4.05653	3.31571	2.24304	2.4338	2.89698
arahy.Tifrunner.gnm1.ann1.VQIR3T	blue	7.71568	1.63059	1.91673	0.371188	0.631059	2.53115	3.88571	1.21382	4.06466	0.176828	0.141711	0.348358	2.36059	1.48988	1.61778	2.8343	0.835452	2.29423	0.183839	0.359665	0.193891	0.895354	0.085392	0.318025
arahy.Tifrunner.gnm1.ann1.VU983V	blue	1.57607	0.677542	0.880117	0.885	0.771186	1.04055	0.476309	0.454685	0.44967	0.0438025	0.0982905	0.119482	0.0899615	0.259711	0.0453673	0.447711	0.382066	0.159127	0.106259	0.259182	0.0576353	0.0917755	0.0846108	0.0315115
arahy.Tifrunner.gnm1.ann1.VVGQ70	blue	2.39094	2.11316	2.07109	0.587296	0.636703	0.503842	2.53526	1.20567	2.0849	1.50837	0.764287	0.766853	2.16995	1.80689	1.54546	0.745996	0.477461	0.707052	0.741935	0.719766	0.554866	0.747611	1.04953	0.262529
arahy.Tifrunner.gnm1.ann1.VW4Y5A	blue	4.17811	5.15918	13.7561	2.67855	2.45228	1.93178	3.72705	3.91599	4.51208	1.51966	0.571869	0.540685	2.03548	6.4948	3.90065	1.88786	1.72893	2.57174	1.82034	1.42942	1.86916	2.388	0.670045	0.998178
arahy.Tifrunner.gnm1.ann1.VWX4NY	blue	4.09377	1.93497	0.873319	0.0266695	1.77737	0.92865	0.713792	0.323322	0.839267	0.220218	0.0814547	0.215636	0	0	0	0	0	0	0	0	0	0	0	0
arahy.Tifrunner.gnm1.ann1.VZ45Z4	blue	11.0441	11.0247	10.5155	7.47159	7.95754	5.50616	2.45742	3.63229	2.42085	2.71188	5.21598	3.2877	0	0	0	0	0.164266	0	0	0.668597	0	0	0.291021	0
arahy.Tifrunner.gnm1.ann1.W14UHG	blue	3.55948	3.00068	3.59867	2.72327	1.93848	2.44204	0.131842	0.465533	0.158742	0.032332	0.103645	0.127391	2.45692	1.68495	1.5404	0.961366	0.893045	1.3927	0	0.0717412	0	0.0338712	0.19777	0.290745
arahy.Tifrunner.gnm1.ann1.W1BQ6Z	blue	4.25244	3.47427	2.93085	3.32438	2.44912	3.01451	0.448463	0.530296	0.176716	0.131973	0	0	0.40657	0.92663	0.410064	0	0.359729	0	0.617429	0.58567	0.347301	0.138256	0.127463	0
arahy.Tifrunner.gnm1.ann1.W35K7D	blue	0.464409	1.19264	1.08078	1.11392	1.94522	1.36474	2.24402	0.210595	0.561428	0.10482	0.0504024	0.047654	0	0	0	0	0	0	0	0	0	0	0	0
arahy.Tifrunner.gnm1.ann1.W40KSR	blue	17.1475	9.78981	12.1583	0.629085	1.24452	7.63362	0	0.145963	0.875534	0.217953	0	0.0660581	0.639474	2.3805	1.65542	4.25294	0	6.10807	0	0.241808	0	0.0761097	0.140336	0.156796
arahy.Tifrunner.gnm1.ann1.W5CHUK	blue	3.87337	0.757225	0.416623	0.0954215	0	0.0369182	0.329535	0.243542	1.24442	0.767722	0.194293	0	0	0	0	0	0	0	0	0	0	0	0.0390254	0
arahy.Tifrunner.gnm1.ann1.W5PTGQ	blue	67.502	85.4335	63.4809	88.1245	49.2894	38.5169	50.088	21.9143	39.1781	42.0087	24.4523	33.1036	0	0	0	0	0	0	0	0	0	0	0	0
arahy.Tifrunner.gnm1.ann1.WA3QT0	blue	357.76	310.237	320.35	236.953	225.065	153.971	59.3608	46.5968	54.5129	85.1228	129.793	117.555	0	0	0	0	0	0	0	0	0	0	0	0
arahy.Tifrunner.gnm1.ann1.WE07RT	blue	20.0743	16.2054	16.8688	20.7042	15.4622	16.1861	8.116	9.71594	4.95572	7.99415	10.8675	8.43527	0	0	0	0	0	0	0	0	0	0	0.2383	0
arahy.Tifrunner.gnm1.ann1.WE7PDB	blue	7.4576	6.96668	10.3578	4.75768	2.65339	6.46446	0.700903	1.36126	0.786818	1.07928	0.94567	0.621511	3.64158	5.2316	2.63312	4.64657	1.55592	2.18446	0.972462	0.997832	1.1992	0.942213	0.868656	1.26817
arahy.Tifrunner.gnm1.ann1.WIFH5L	blue	18.6051	13.3394	13.1363	9.56888	11.8351	8.52077	9.78466	3.56796	7.17206	0.588801	2.41111	2.27963	6.23586	5.85007	10.1115	2.93851	3.47909	5.02717	4.4825	1.83329	1.84939	0.577036	0.642054	1.45521
arahy.Tifrunner.gnm1.ann1.WIVF2E	blue	5.85386	6.48493	6.51263	4.49228	4.54212	3.33855	3.29252	2.0209	2.03408	3.40765	3.27711	2.05316	0.252963	0.422794	0.340182	0.572236	0.581928	0.639213	0.21342	0.409945	0.270108	0.344084	0.515487	0.132911
arahy.Tifrunner.gnm1.ann1.WPXT30	blue	34.1135	10.4712	20.5458	9.40814	13.6217	19.5638	7.88214	13.3598	10.8635	4.34235	8.9542	7.51289	5.42768	8.05398	5.97784	15.8613	7.56927	10.5332	3.48143	6.96213	2.5613	4.04996	2.62943	4.53895
arahy.Tifrunner.gnm1.ann1.WQJ971	blue	19.0904	2.81535	6.60037	4.51711	0.895396	0.680905	0.523366	0.623858	0.715157	1.03091	0.656966	0.621142	0.721555	1.04652	0.0128644	0.0519354	7.33995	0.348085	0.503613	1.65361	0.539322	0.0910836	0	0.120628
arahy.Tifrunner.gnm1.ann1.WQN42S	blue	1.26816	0.990319	1.03369	0.436782	0.340779	0.483388	0.912063	0.622206	1.07128	0.374214	0.29783	0.269857	0.704197	0.821466	0.267298	0.323737	0.393939	0.0602714	0.33539	0.229059	0.237706	0.270365	0.274183	0.417739
arahy.Tifrunner.gnm1.ann1.WQX55W	blue	2.34808	7.69053	8.71152	2.29454	6.42244	6.13704	3.73237	7.7235	2.60206	0.0844892	0.121879	0.576164	0	0	0	0	0	0	0	0	0	0	0	0
arahy.Tifrunner.gnm1.ann1.WRX76U	blue	29.9086	42.6925	53.5427	39.0197	55.8935	45.7254	16.5252	20.265	24.5586	6.95782	12.5229	17.7194	0.170483	0.181325	0.169744	33.9525	32.1966	15.7041	0.0619591	7.65322	3.07784	0.0780413	0.820216	1.38267
arahy.Tifrunner.gnm1.ann1.WS32QH	blue	19.6797	16.1192	16.548	14.2834	8.69906	7.1907	3.60296	3.26668	3.49446	3.0606	3.91571	2.65862	0	0	0.0141515	0	0.0148973	0	0	0	0	0	0	0
arahy.Tifrunner.gnm1.ann1.WVAI17	blue	20.0085	21.6459	20.3774	15.4585	12.216	16.7369	11.5527	11.1501	9.92575	8.49935	12.0554	6.17538	1.84466	2.25264	1.36667	0.649113	1.31175	0.483393	1.77534	1.03338	1.02132	0.243944	1.16198	0.125639
arahy.Tifrunner.gnm1.ann1.WXR6C4	blue	83.9164	24.9969	19.3141	5.19992	8.23052	8.43287	14.0158	3.6994	20.5876	42.5346	28.2883	35.1378	7.33381	6.09797	8.89187	1.60401	4.41674	10.0697	20.6031	7.35426	28.8315	29.9716	34.9009	10.978
arahy.Tifrunner.gnm1.ann1.WZV2A9	blue	1.47834	2.99731	2.16961	1.00851	2.27375	1.64513	0.188263	0.869595	0.556385	1.24654	0.865794	1.13342	0	0	0	0	0	0	0	0	0	0	0.0334428	0
arahy.Tifrunner.gnm1.ann1.X035RS	blue	0.678837	0.752019	1.52772	1.42148	1.48223	8.52448	3.02724	10.2794	2.98219	1.29415	3.1259	2.95545	11.497	11.383	11.8141	16.0662	13.6836	16.6346	8.79246	7.64641	6.53415	9.2696	10.697	10.685
arahy.Tifrunner.gnm1.ann1.X03RQ8	blue	7.38453	7.01196	4.36246	1.85558	1.12167	0.478612	1.78005	1.05243	0.350713	0	0	0	0	0	0	0	0	0	0	0	0	0	0	0
arahy.Tifrunner.gnm1.ann1.X06H87	blue	5.7834	6.22447	6.70752	4.20345	4.6867	5.20571	1.31968	3.82422	1.57373	2.65716	3.21878	4.01897	2.51874	2.72677	2.75209	2.42154	7.60495	3.30165	2.25783	1.58737	1.88262	1.82008	1.94943	1.4061
arahy.Tifrunner.gnm1.ann1.X11R4G	blue	9.83919	6.64086	3.83916	3.00909	3.9231	3.61661	1.5065	0.817989	1.2115	3.18928	5.48163	3.16722	2.94657	2.4987	1.19478	1.41868	3.23068	2.14819	1.38744	3.99004	0.535717	1.09001	1.02676	1.41567
arahy.Tifrunner.gnm1.ann1.X1B64Z	blue	38.3429	75.2955	71.2825	94.6064	58.2136	23.5936	33.1862	16.7927	21.9127	18.1243	12.4802	12.9597	33.2226	26.0692	30.5726	19.1914	33.7186	12.2599	5.35105	11.4206	6.19354	13.7795	15.423	7.78522
arahy.Tifrunner.gnm1.ann1.X3WNCL	blue	21.2212	20.6749	24.1565	10.9834	9.40153	13.557	0.990732	2.82419	2.16112	2.55108	2.8539	3.07699	0	0	0	0	0	0	0	0	0	0	0.201134	0
arahy.Tifrunner.gnm1.ann1.X53HIH	blue	17.411	17.2403	13.767	4.4283	4.51714	4.9708	4.02446	4.08962	5.05483	5.92159	4.16428	2.15368	5.14703	5.64761	4.36986	8.66614	4.64051	7.83656	2.34713	1.92985	3.70102	7.0177	3.53875	3.39468
arahy.Tifrunner.gnm1.ann1.X54UNA	blue	7.20768	13.0659	13.1067	16.1424	28.7233	28.2413	86.4138	41.8448	83.2362	103.945	17.2095	21.2536	32.9344	23.2858	36.8913	73.4536	45.7438	66.5872	55.9475	35.8125	59.1474	110.912	48.4184	54.9289
arahy.Tifrunner.gnm1.ann1.X6QVVL	blue	28.8531	4.0025	6.26292	0.223771	0.631241	3.00131	0.729854	0.412479	0.845874	0.442197	0.121502	0.0287191	0.250214	0.532254	0.261711	2.15715	0.447693	1.62282	0.853786	0.385466	0.664962	0.496337	0.518601	0
arahy.Tifrunner.gnm1.ann1.X7PMF1	blue	1.49524	3.93402	2.09329	0.502268	0.455418	0.715472	2.24705	1.22365	4.15538	0.290027	0.613616	0.632897	0.102113	0.461579	0.300388	1.33398	0.316219	0.677326	0.301527	0.482654	0.381617	0.850735	0.560228	0.375562
arahy.Tifrunner.gnm1.ann1.X81DIC	blue	6.77957	1.78478	3.37483	0.676235	0.919737	3.74053	0.182449	2.88555	0.700964	0.147651	0.709972	1.02519	0.42533	1.03042	0.152925	3.06821	0.20489	0.626949	1.61878	1.54875	0.300249	0.140618	0.12964	0.463505
arahy.Tifrunner.gnm1.ann1.X89W2W	blue	0.433078	0.465655	0.664691	0.0248943	0.112861	0.101131	0.128957	0.270032	0.232904	0.0474369	0.0456197	0	0	0	0	0	0	0	0	0	0	0	0	0
arahy.Tifrunner.gnm1.ann1.X8HE75	blue	24.72	20.8738	19.9479	19.2913	18.4109	16.5483	5.07539	12.3738	4.48264	9.39928	9.94726	9.71703	8.87768	0	0	0	0	0.801863	0	0	0	0	3.27472	0
arahy.Tifrunner.gnm1.ann1.XBVN4R	blue	0.509297	0.551937	0.664968	0.346215	0.0392402	0.728351	0.0373638	0.372784	0.110423	0.137443	0.132178	0.087479	0.0604885	0.102937	0.128117	0.0766266	0.29971	0.0855953	0.0285785	0.0152485	0	0	0.0796471	0.0296629
arahy.Tifrunner.gnm1.ann1.XC7CJW	blue	3.20207	1.51692	1.22376	0.535233	0.951952	1.1469	0.355463	0.735571	0.420209	0.156908	2.38921	1.5218	0.276222	0.661025	0.406285	0.583194	0.541749	0.122148	0.190319	1.01548	0	0.136982	0.202061	0.87482
arahy.Tifrunner.gnm1.ann1.XFVS70	blue	6.35192	4.21487	3.46037	0	0.0285691	2.55997	0	0.321668	0.0535964	0.200132	0.0384931	0.145576	0.140925	0.412191	0.621845	1.89681	0.0872823	1.86955	0.0416136	0.222036	0.0526667	0.293523	0.154634	0
arahy.Tifrunner.gnm1.ann1.XJ9ES7	blue	1.90578	2.17332	2.84222	4.35455	7.00277	4.92713	3.49947	3.94931	4.65865	9.01096	4.41653	7.11767	5.1141	4.85307	7.81943	8.971	6.60039	9.10016	9.29593	5.55828	11.8108	9.91376	6.72045	10.7749
arahy.Tifrunner.gnm1.ann1.XJAC58	blue	1.80743	1.64631	2.22777	1.07281	1.16255	1.23002	0.677729	0.133566	0.0890191	0.0498604	0.0159835	0	0.570533	0.435664	0.344278	1.06559	0.525511	1.16444	0	0.0368783	0.0218688	0	0.0160521	0.0179348
arahy.Tifrunner.gnm1.ann1.XMEA9A	blue	4.35233	3.68474	4.17578	2.82057	2.06479	2.31059	1.25384	1.12837	1.40324	0.50829	0.905219	0.741743	1.22067	1.53917	0.578443	1.69678	0.677346	0.67413	1.44181	1.58733	0.743119	0.269531	0.448492	0.318263
arahy.Tifrunner.gnm1.ann1.XP4IZ2	blue	14.5494	10.8351	13.9755	5.24483	6.06464	1.8878	4.79643	5.7836	4.69397	6.75566	0.133956	0.802125	5.51721	0.17387	0.192357	0.097072	0.455613	2.20482	0	0	0.0305467	0	0.538125	0.100207
arahy.Tifrunner.gnm1.ann1.XTV6UZ	blue	0.0729475	0.161623	0.301659	1.18332	1.08587	1.0756	0.812385	1.27356	0.218263	0.307891	0.853454	0.675174	0.924607	0.881679	0.956671	1.94373	2.01418	0.648552	0.979129	1.28598	1.26303	1.63172	1.137	1.7394
arahy.Tifrunner.gnm1.ann1.XZ6HV0	blue	9.91054	10.5509	9.78024	8.06306	6.98872	6.96103	1.57254	4.08181	1.85141	6.03855	7.5711	7.23522	0	0	0	0	0	0.0439326	0	0.125223	0	0	0.136265	0
arahy.Tifrunner.gnm1.ann1.Y2TGKW	blue	0.0929071	0.0686153	0.0686069	0.476641	0.397881	0.395166	2.92633	0.550329	3.23026	1.05723	0.277289	0.314603	0.719078	1.36766	0.756543	1.41997	5.4701	5.22239	3.39737	1.83405	3.21218	3.86639	2.15358	2.09502
arahy.Tifrunner.gnm1.ann1.Y3F33F	blue	1.75955	1.60525	1.12099	0.303428	0.32098	1.87833	0.52394	0.258144	0.774214	0.256975	0.370696	0.350482	0.226189	0.421005	0.199616	1.96993	0	0.700159	0.133582	0.2851	0	0.538416	0.124096	0
arahy.Tifrunner.gnm1.ann1.Y46FKN	blue	12.1589	9.24084	8.35228	2.07238	2.75598	0.16036	1.90851	0.528929	1.17507	1.5796	0.168788	0	0.154485	1.6431	0.181781	0.733877	0.765444	1.09303	1.09482	0.19472	6.23531	0	0.678049	0
arahy.Tifrunner.gnm1.ann1.Y505N2	blue	16.1108	27.5826	26.3502	17.1746	12.5053	13.5917	0.224667	0.166039	0.221323	0.165287	2.38433	0.60115	7.12879	6.49901	2.73907	1.61263	5.2262	0.25734	0.515524	2.93404	0.217485	0	0	0
arahy.Tifrunner.gnm1.ann1.Y74X5L	blue	8.88494	7.20968	7.80082	3.15219	1.45415	3.01684	0.572946	0.988013	0.18814	0.491769	0.94586	0.894283	0	0	0	0	0	0	0	0	0	0	0	0
arahy.Tifrunner.gnm1.ann1.Y8KTYY	blue	498.25	139.174	115.299	38.1819	37.0824	26.2339	48.437	13.4777	24.3996	260.626	147.489	325.202	13.3797	10.1998	13.8713	1.42571	9.67439	5.99997	6.25712	18.6591	23.9138	190.645	205.492	64.1495
arahy.Tifrunner.gnm1.ann1.YC2S1L	blue	26.2154	23.2539	28.6591	20.0565	14.3006	15.9782	11.0194	9.77259	15.0425	11.3497	11.3604	9.0561	17.5335	17.8896	12.7148	6.13395	6.18734	4.1472	11.7998	9.25119	4.87639	4.24644	7.49429	2.87441
arahy.Tifrunner.gnm1.ann1.YFH0AU	blue	0.948685	0.434879	0.848178	0.20246	0.125604	0.272097	0.441592	0.367152	0.362518	0.0947564	0.143199	0.061541	0.166809	0.253454	0.154222	0.283009	0.177109	0.295058	0.0562936	0.285345	0.142492	0.0850864	0.013074	0.131466
arahy.Tifrunner.gnm1.ann1.YGX2XM	blue	8.7368	9.50269	13.4507	5.66585	3.80024	8.19785	3.35048	4.259	4.09277	2.95794	6.8271	2.33091	5.55429	8.30747	1.0212	0.412275	0.752515	0.15351	5.22789	4.92251	1.42709	0.413167	3.0473	0.531985
arahy.Tifrunner.gnm1.ann1.YI3R6M	blue	17.3152	19.06	22.3964	14.4962	15.2535	13.0475	10.1947	6.99799	12.0549	3.39001	7.18904	6.80832	13.9029	14.3454	8.48842	8.27303	8.04219	6.38001	2.80147	4.31211	2.00971	1.73017	1.53513	2.17078
arahy.Tifrunner.gnm1.ann1.YRI3HS	blue	48.4538	45.7836	43.3149	46.6224	34.4777	37.8799	18.1919	21.0942	18.7452	41.382	37.2077	43.0119	0	0	0	12.2217	17.8632	16.2868	0	4.09616	0	0	0.520025	0
arahy.Tifrunner.gnm1.ann1.Z00IVM	blue	34.7822	36.1099	38.4864	29.263	23.5983	18.6358	14.6446	23.1332	13.1051	15.133	28.2364	15.5544	32.8657	30.8751	26.7473	7.45104	11.9263	10.8841	14.1084	23.3589	10.4971	10.77	15.4101	5.94624
arahy.Tifrunner.gnm1.ann1.Z1CJI9	blue	5.17484	4.04662	1.07266	0.203526	0.369084	1.68996	0	0.239748	0	0.298328	0.688558	0.162753	0.525176	0.782007	0.41198	0.304925	0.325269	0.959914	0.103386	1.10326	0.0261693	0.229189	0.0960438	0.0643851
arahy.Tifrunner.gnm1.ann1.Z4KSH3	blue	7.3588	5.09507	5.59874	1.93394	3.72939	4.11003	1.08178	1.42517	1.25102	1.34951	1.36437	2.3597	2.13201	1.97606	2.22201	3.18312	3.24458	2.15496	0.503648	1.30526	0.774016	0.797502	0.668402	3.21123
arahy.Tifrunner.gnm1.ann1.Z6X6WE	blue	3.24868	2.34054	9.08143	3.0858	1.22789	0.77302	0.65167	0.198312	0.339868	0.197414	0.379702	0.128213	0.695053	1.18809	0.934702	0.117923	6.14976	1.27334	0.205242	0.531905	0.259757	0.768158	0.027238	0.0304327
arahy.Tifrunner.gnm1.ann1.Z7PGHH	blue	265.193	216.94	148.375	76.7536	71.0203	65.0477	50.5652	15.2364	29.5787	18.6004	122.563	78.14	69.8723	70.1274	93.3516	20.1988	39.824	110.756	8.27934	37.8381	17.4024	6.27912	12.067	16.6404
arahy.Tifrunner.gnm1.ann1.Z8B0E4	blue	4.69677	5.82223	4.58208	3.63393	3.15212	2.93787	1.68658	2.58675	1.32204	2.29485	2.20694	1.8561	2.4427	2.87284	2.32155	1.33892	1.28014	1.30868	2.13616	2.23516	1.68534	1.11818	1.59788	1.20939
arahy.Tifrunner.gnm1.ann1.Z93KCA	blue	12.2125	10.8778	11.5739	11.6245	10.6961	5.46883	9.97681	4.74	6.78624	4.63115	6.42851	4.4095	5.7684	4.21288	6.83288	2.4358	2.6676	2.10869	4.81479	3.53844	5.57628	3.61583	5.02142	5.3275
arahy.Tifrunner.gnm1.ann1.Z9PXJR	blue	1.7776	1.34136	0.152192	0	0.114133	0.0584404	0.304292	0.385519	0.513881	0.0639621	0.307559	0.116315	0.0281497	0.0598799	0	0.1783	0.0348692	0	0.299243	0.957994	0.126242	0.134014	0.030888	0
arahy.Tifrunner.gnm1.ann1.ZHC70T	blue	2.51928	4.97247	6.42827	11.7891	17.1503	8.43143	44.7845	20.9516	47.6865	25.7241	33.1896	37.4474	10.7008	12.7834	14.4164	17.4665	10.5417	18.7565	36.2923	21.1847	38.3395	29.8327	34.268	47.3659
arahy.Tifrunner.gnm1.ann1.ZINR5T	blue	3.0694	1.06474	2.96106	1.0907	3.40642	0.914304	0.575465	0.386632	0.463829	1.07767	1.40652	1.29483	0.0338772	0.180159	0	0	0.0419639	0	0.360128	0	0	3.50787	0.55759	2.86574
arahy.Tifrunner.gnm1.ann1.ZJD8NP	blue	1.13879	0.841036	1.30812	1.07002	0.659745	1.04325	0.197082	0.473371	0.121343	0.253737	0.488034	0.24719	0	0	0	0	0	0	0	0	0	0	0.0700186	0
arahy.Tifrunner.gnm1.ann1.ZP6T3L	blue	11.3371	12.7097	10.5539	13.642	13.0375	8.85757	5.97808	3.79767	5.76382	4.60393	5.0935	4.9689	10.1309	7.20103	4.32258	4.85182	4.44836	5.24487	3.61905	3.82048	4.43258	3.31344	4.64541	5.93749
arahy.Tifrunner.gnm1.ann1.ZTUA92	blue	2.2562	0.808637	0.914709	0	0	0.526859	0	0.165504	0.220609	0.164754	0.0792212	0.0749013	0.145016	0	0.0853198	0.229633	0	0	0.25693	0.182786	0.216783	0	0	0.088893
arahy.Tifrunner.gnm1.ann1.ZU7PYG	blue	1.56488	1.38247	0.448578	0	0	0.0449347	0.0668483	0.049404	0.0329268	0.270491	0.0236481	0.0223586	0.303019	0.161145	0.0254686	0	0	0	0.153391	0.0818443	0	0.206086	0.0237497	0
arahy.Tifrunner.gnm1.ann1.ZUC4D4	blue	17.393	13.3125	11.178	2.25589	0.840603	1.43473	0.373523	0.276051	0.420532	0.43183	0.377534	0.6782	1.55494	2.86664	1.26045	0.547165	0.385223	0.122241	0.20407	0.914631	0.154964	0.411262	0.379155	0.127088
arahy.Tifrunner.gnm1.ann1.ZUJ3H1	blue	71.0525	17.345	14.4105	3.0905	2.37499	2.68631	10.1465	1.06114	6.20003	0.845067	1.94708	0.992488	4.24601	8.24097	2.1152	1.00608	0.959774	1.01419	1.73885	0.7227	4.37826	0.461092	0.306069	0.170983
arahy.Tifrunner.gnm1.ann1.ZWD0Q2	blue	1.01245	1.46148	0.634362	0.179885	0.217474	0.417581	0	0	0.152995	0.0380863	0.0366273	0.06926	0.134094	0.0713112	0.197234	0.583928	0.456784	0.0592976	0	0	0	0	0	0
novel.1033	blue	6.82457	5.52981	5.56753	4.80165	4.04278	3.53855	3.15854	2.72336	2.91706	4.88952	2.93306	5.32616	0	0	0	0	0	0	0	0	0	0	0.0467565	0
novel.1035	blue	14.9965	11.0393	8.78562	10.0076	7.69325	8.33298	2.34412	2.42094	1.87996	0.663295	1.50966	1.39719	1.69311	0.745155	0.549593	3.66716	1.24149	1.01549	0.0114933	0.367945	0.0290921	0.0463248	0.373698	0.274375
novel.1070	blue	4.2676	2.80705	4.79275	0.71677	1.24074	1.2101	0.562577	0	0	0.579442	1.83095	1.20425	0	0	0	0	0	0.128879	0	0	0	0	0	0
novel.1167	blue	1.54196	1.24232	1.79425	2.87663	2.91882	5.64428	3.90277	5.85606	5.12626	4.3504	7.69809	4.5885	5.13116	3.74693	7.38954	8.73152	5.69193	6.50233	1.44733	13.1282	1.71728	7.10971	5.12609	3.84951
novel.1248	blue	44.9489	36.5922	36.9358	28.2282	20.4414	23.3626	6.27289	7.31994	6.53435	15.1698	14.5674	19.4348	0.0777433	0.0620157	0.09148	0.0307765	0.168527	0.0343788	0	0.0244979	0	0	0.469182	0
novel.1259	blue	3.29819	3.1264	3.14695	1.89392	1.47624	1.88973	0.516362	0.339214	0.282599	1.35071	0.0811854	0.652446	1.41181	1.46208	1.53012	0.823641	1.01247	1.18291	0.438834	0.374635	0.999711	0.707506	0.366903	0
novel.126	blue	1.70866	8.92029	10.1735	6.19235	4.71472	1.80829	0.749158	0.369109	0.648554	1.58666	0.289113	0.394836	2.07281	2.99425	1.38387	1.48983	0.646454	0.546069	0.303869	0.25015	0.351617	0.393677	1.08883	0.297376
novel.1283	blue	2.14642	2.63193	2.3392	0.912642	0.696854	1.02213	0.801767	1.12379	0.735365	1.4238	1.70179	1.73845	0	0.133293	0.105333	0.0850491	0	0.0950037	0.0211465	0.0451323	0.0267633	0.0852332	0.0392896	0.0877956
novel.1290	blue	3.28806	3.13534	1.22939	1.36251	1.3645	0.920547	0.877871	0.544981	0.380515	1.13669	0.993772	1.64427	0	0	0	0	0	0	0	0	0	0	0	0
novel.1362	blue	2.01459	0.644734	0.602412	0.437478	0.396672	0.473925	0.0251803	0	0.0248056	0.203776	0.0356309	0.101064	0.0652231	0.225457	0.134308	0.180741	0.10099	0.432634	0	0.123316	0.0487506	0.019407	0.0357839	0.0999523
novel.1371	blue	0.137111	2.54166	2.67297	0.794974	0.542641	0.155514	0.508982	0.911906	0.577378	0.28368	0.0109125	0.154762	0.229719	0.074361	0.0705154	0.0948937	0.0742316	0.0883338	0	0	0	0	0	0
novel.1432	blue	0.420072	0.342175	0.425766	1.30392	0.361257	0.420402	1.1883	0.785769	2.05372	0.628835	1.78474	1.08776	1.053	1.37843	1.47734	1.26126	1.17058	1.21784	1.88158	2.72257	3.12806	3.48667	2.29605	2.10193
novel.1452	blue	8.50864	7.01196	7.71348	3.75172	4.36714	4.58997	1.75087	2.19976	1.46609	0.90168	1.42458	1.69827	0	0	0	0	0	0	0	0	0	0	0	0
novel.1474	blue	7.60133	5.73814	5.26967	6.0162	4.72042	5.57704	2.99185	3.22455	2.30601	3.20994	6.34054	5.26282	2.75363	2.69026	2.50138	2.31511	2.6332	2.33223	1.56796	2.27242	1.48833	1.87887	2.85418	2.03432
novel.1573	blue	1.84721	0.427872	0.727501	0.0820495	0.19343	0.495217	0.0850065	0.0628238	0.195397	0.145925	0.0601435	0.0947731	0	0	0	0	0	0.0324564	0	0	0	0	0	0
novel.1583	blue	2.12906	2.5141	2.66064	1.52038	1.02615	0.968587	0.710603	0.379289	0.563912	0.363049	0.307244	0.184857	0	0	0	0	0	0	0	0	0	0	0	0
novel.1628	blue	2.66032	3.81843	3.59874	1.81976	1.50654	2.25649	1.40522	1.0818	1.30741	0.373325	0.124277	0.169723	0	0	0	0	0	0	0	0	0	0	0.0554716	0
novel.1639	blue	7.93575	5.25096	6.95414	1.96822	2.79593	4.06641	1.3821	2.34427	1.71865	2.53368	2.18014	2.27344	0	0	0	0	0	0	0	0	0.043866	0.0523875	0.0804962	0.0179875
novel.1648	blue	15.166	13.6908	16.1466	9.99978	9.7645	9.96981	2.43508	5.75885	2.57331	2.34522	4.10354	5.3606	0	0	0	0	0	0	0	0	0	0	0.314592	0
novel.1678	blue	1.4587	0.87612	0.605638	1.185	1.91536	1.8339	3.82548	2.30121	5.1708	5.4979	2.30794	3.74923	2.32361	2.47138	2.44042	3.43615	4.06763	4.48372	3.87865	4.45369	6.31551	5.98819	3.45571	6.80387
novel.1697	blue	2.30309	0.938006	1.55065	0.347516	0.0825264	0.777905	0.242884	0.316769	0.408166	0.641181	1.74877	1.12776	0	0	0	0	0	0	0	0	0	0	0.0304557	0
novel.1702	blue	28.9374	26.3913	33.0083	28.8745	21.7133	8.50424	5.33549	10.6645	6.70948	3.21162	0.014299	0.932832	9.2135	14.3094	15.523	10.0303	5.31733	9.39864	4.93117	2.09498	5.96706	6.1527	1.66581	2.40671
novel.1716	blue	3.711	3.01046	2.9058	4.1118	2.64085	3.01597	1.8243	2.04058	2.04001	1.8137	1.08141	1.02245	0	0.0339589	0	0	0	0	0.0377123	0	0	0	0.0350342	0
novel.172	blue	4.57839	3.76025	3.91717	2.76154	3.80488	3.90364	0.799179	1.63408	0.761043	0.842736	1.58321	1.90674	0	0	0	0	0	0	0	0	0.103151	0	0.113572	0
novel.1742	blue	5.17273	6.4732	4.95157	2.15296	2.50384	1.79271	0.88899	0.77646	0.955375	1.6648	0	0.756861	2.25037	0.556625	0	0.414355	0	0.0925705	0	0	0	0	0.172275	0
novel.1761	blue	124.197	96.9789	104.273	77.558	67.1557	93.9267	42.8119	46.7969	39.3127	58.9196	92.5753	89.0478	0.0332017	0	0	0	0	0	0	0	0	0	0.95936	0
novel.1789	blue	0.226368	1.44194	0.668642	0.110603	0.15043	0.256752	0.0954911	0.282289	0	0	0	0	0	0	0	0	0	0	0	0	0	0	0	0
novel.179	blue	4.61643	6.5654	4.72958	7.13252	3.53763	2.90106	1.9474	3.22851	1.91842	4.10448	2.71839	3.02785	0	0	0	0	0	0	0	0	0	0	0.224389	0
novel.1791	blue	8.55026	8.65722	7.37754	6.41471	5.66159	3.87916	4.00243	2.45352	4.12626	4.20003	4.54402	3.95379	2.71237	3.28021	1.9268	0.811283	1.46837	0.373157	0.711941	1.01298	0.480556	0.813039	1.1464	1.09612
novel.1839	blue	0.686308	0.520202	0.889125	0.600064	1.69629	0.901337	1.52375	0.495493	2.34168	2.06268	2.06991	2.20167	2.68388	1.8051	2.46147	1.37497	2.78675	3.83977	0.233094	2.03969	0.76702	1.31532	1.99218	1.79035
novel.184	blue	0.954781	1.20194	1.06826	0.296867	0.538352	0.34457	0.07323	0.432963	0.432841	0	0.259057	0.146958	0	0.0504368	0	0	0	0	0	0	0	0	0	0
novel.1917	blue	4.63954	4.84237	5.13436	1.42382	1.59678	3.04429	0.517592	1.67354	0.382417	0.618787	1.51059	0.865589	1.215	0.178245	1.08459	0.663431	0.622771	0.444649	0.148459	0.264043	0.0626307	0	0.275833	0.0513641
novel.1930	blue	3.25246	1.49909	0.327247	0.0231992	0.189318	0.0538542	0	0.0888161	0.118388	0.0884138	0.198396	0.375155	0.155644	0.0275904	0	0.0410768	0.192797	0	0	0.0980904	0	0	0.028464	0.0954074
novel.1946	blue	4.08895	3.40899	7.26332	1.23579	0.67231	1.00406	1.06694	0.0525677	0.210212	0.104659	0.10065	0.0475808	1.38182	0.685858	1.51757	0.0729366	0.399388	0.896208	0	0.232228	0.0688553	0.109642	0	0
novel.1970	blue	27.1949	16.082	9.06318	2.33544	6.06328	4.27786	1.40199	3.98155	1.92426	1.36753	3.32129	2.60277	1.71374	3.8299	0.360097	0.985331	3.44958	0.108261	7.60277	12.2147	1.32667	0.546342	0.783519	1.53823
novel.1987	blue	0.9827	2.44339	2.92418	1.45111	0.715925	0.421072	1.0686	0.626348	1.089	0.243983	0.0521414	0.197192	0.095446	0.0507581	0	0	0.0295574	0	0.422762	0	0.392373	0	0	0.0585071
novel.1995	blue	3.25922	4.26705	3.75079	4.79804	3.45039	0.720134	2.21408	0.052784	0	0	0	0	0	0	0	0.0732367	0	0	0	0	0	0.0550464	0	0
novel.2031	blue	7.73617	5.45374	6.84307	5.74058	1.53954	0.797687	2.26869	0.180564	0.0343836	0	0	0	0	0	0	0	0	0	0	0	0	0	0	0
novel.2066	blue	1.30789	1.88355	0.257548	0.0182581	0.215215	0.127152	0	0.116499	0	0	0.133834	0.147626	0.0408311	0	0	0.0323279	0.101155	0	0	0.0257328	0	0	0.0224015	0
novel.2084	blue	0	2.12539	2.68658	2.54141	0.755526	0.531929	2.01432	0.106334	0	0	0	0	0	0	0	0	0	0	0	0	0	0	0	0
novel.214	blue	0.404099	1.34299	0.17407	0.0493607	0.0447565	0	0.213082	0.251964	0.0839643	0.0940584	0.482428	0.285076	0.0275967	0	0	0	0.512763	0	0.228172	0.173921	0.041254	0.0656908	0	0.23683
novel.2158	blue	2.12348	3.39288	11.5595	0.838004	1.12167	0.764235	0.0689052	0.254621	0	0.253468	0.0731273	0.345698	0.646996	1.25764	0.551297	0.353281	0.607987	0.315704	0	0	0	0	0.0244804	0.0547034
novel.2170	blue	5.4339	2.71424	3.70214	1.11415	0.730803	0.60532	1.92384	0.544522	1.69359	0.120457	0.173764	0.109526	0.874715	2.14261	0.904511	0.671567	0.426839	0.797056	0.093925	0.467742	0.475491	0.0946435	0.0872549	0
novel.2172	blue	46.0727	9.0716	1.7297	35.0726	27.19	16.3155	11.2038	2.93279	11.1156	2.25118	1.25161	1.00212	0.38185	0.208556	0.400745	1.29102	20.8631	8.78058	4.36396	0.195122	0.462829	0.528173	0.101918	0.240395
novel.2173	blue	24.1203	16.428	16.5317	2.98218	1.75761	4.26264	7.01849	14.4686	6.71677	1.15056	11.8205	8.39471	6.82353	6.39711	6.27077	2.96283	3.07497	3.47345	2.91023	9.02103	3.00012	1.35233	0.880859	2.99794
novel.2183	blue	5.15124	4.56525	4.75593	3.59792	3.86091	4.50172	1.56741	1.8113	1.57216	1.50957	1.25011	1.63947	0	0	0	0	0	0	0	0	0	0	0.0607489	0
novel.2203	blue	1.74991	1.33545	2.75673	0.931006	1.11981	0.74981	0.196849	0.218221	0.0646398	0.289643	0	0.043893	0.403661	0.632701	0.324989	0.168209	0.23685	0	0	0	0	0.050572	0	0
novel.2243	blue	20.6922	20.227	19.2946	20.2951	17.0134	18.9462	9.95429	7.9128	9.80616	6.12125	8.12281	7.80932	0	0	0	0	0	0	0	0	0	0	0.336085	0
novel.2263	blue	2.61413	2.31676	2.28347	1.10041	1.15218	0.973131	0.475028	0.685419	0.935919	0.698956	1.08829	0.923027	0	0	0	0	0	0	0	0	0	0	0	0
novel.2272	blue	1.61695	2.93568	6.19126	1.07533	0.636754	1.4519	0	0.25205	0.223981	0.083636	0	0	1.42325	1.61816	0.606367	0.271999	0.182378	0.217025	0.0579683	0.0618598	0	0	0.107703	0
novel.2361	blue	15.0822	8.81613	7.17852	2.31509	2.17306	4.2388	2.30844	5.09732	7.18278	4.94997	21.073	15.0088	3.60953	3.72275	3.19621	1.70316	1.17424	1.67678	1.72259	2.45864	2.26189	2.58196	2.66044	2.27964
novel.2438	blue	1.59763	1.62889	1.86534	0.732243	1.12745	1.6036	0.691834	0.669977	0.822547	0.333471	0.911453	1.06921	0.540696	0.0328619	0	0.415864	0.306178	0.355235	0.0729882	0.058416	0.0230937	0	0.0508537	0.0378788
novel.2439	blue	0.085782	2.89475	2.92363	2.49544	0.315722	0.261951	0.990948	0.13166	0.0329057	0.139255	0.0945318	0.119169	0.064891	0.107361	0.0424204	0.0114172	0.241143	0.459126	0.144777	0.236288	0.107783	0.171628	0.21361	0.176788
novel.2459	blue	16.5683	13.7732	18.8187	5.54363	6.55329	4.93106	6.1281	3.90085	5.15561	5.23242	4.90539	4.42845	0.0289659	0	0	0	0	0	0.10264	0	0	0	0	0
novel.2460	blue	2.97331	2.06823	3.37004	1.65547	1.01091	0.901922	0.875067	1.16409	0.747106	0.386272	0.949323	0.74146	0	0	0	0	0	0	0	0	0	0	0	0
novel.2467	blue	4.65128	3.31711	3.22147	1.28631	1.57994	1.24019	4.08031	2.28656	3.39743	4.04601	4.12699	3.41301	0	0	0	0	0	0	0	0.00579204	0	0	0	0
novel.2475	blue	5.82335	4.11417	5.94507	1.91331	1.79081	1.66199	0.404979	0.897896	0.209975	0.674292	0.738944	0.755683	0.0276052	0.0293608	0	0	0	0	0.016303	0	0	0	0	0.0169216
novel.2477	blue	13.8858	13.4297	12.8137	11.6141	11.7594	10.8967	5.54841	7.08948	4.51097	5.80327	7.54375	7.55721	0.0216442	0	0	0	0	0	0	0	0	0	0	0
novel.2502	blue	17.2795	13.7576	18.5516	6.47235	4.40147	5.54342	4.88951	6.47779	4.35061	7.50938	10.6811	8.13923	0.0145911	0	0	0	0	0.0774275	0.0517029	0.0919564	0.043624	0.0347323	0.0480313	0.071553
novel.2529	blue	33.1989	31.6792	30.1341	29.063	23.3712	17.3038	9.61895	9.06087	7.30103	12.2391	11.1288	14.0292	0	0	0	0	0	0	0	0	0	0	0	0
novel.2568	blue	14.7809	12.109	12.4657	9.92891	7.93945	8.5412	4.69113	7.24571	5.386	9.00059	11.9032	9.79798	5.56201	0	0	1.98989	3.19444	0.173958	0	0.495841	0	0.351152	0.143884	2.23723
novel.2571	blue	2.65982	3.63619	2.50741	1.35489	1.62966	1.92564	1.5756	0.988013	1.41105	0.38639	0.405369	0.830405	0	0	0	0	0	0	0	0	0	0	0.101777	0
novel.2581	blue	4.31056	4.0503	2.94149	2.61356	1.85296	2.45264	1.77636	1.08218	1.79722	2.2252	2.5136	1.94298	0.279803	1.45493	0.128039	0.959979	1.6752	0.522422	1.98295	1.05803	1.859	0.185011	1.17692	0.857578
novel.2597	blue	0	2.44516	2.69477	2.89022	3.32468	0.901249	2.905	0.330297	4.54948	0	0	0	0	0	0	0	0	0	0	0	0	0	0	0
novel.2621	blue	2.55821	2.54183	1.97349	0.850475	1.30861	1.31618	0.400512	0.526216	0.657586	0.360135	1.44833	2.02426	0.172904	0.0613002	0	0.182528	0	0.101946	0	0.326905	0.516944	0	0.411067	0
novel.2636	blue	3.45124	2.96808	2.63797	0.458548	0.362127	0.515063	1.02166	1.15146	0.956137	2.33007	3.4335	2.25531	0.992385	0.492566	0.0973111	0.183334	0.368782	0.0585122	0	1.02153	0.173076	0	0.0362973	0.506932
novel.2665	blue	0.360898	0.133268	0	0	0	0.20467	0.304482	0.150018	0.0999838	0.448015	4.81118	8.48663	3.02329	3.07576	1.54673	6.76476	0.32565	5.23145	3.02757	5.71606	3.04574	4.53699	5.62513	2.90072
novel.270	blue	6.32688	2.84861	3.76288	0.461969	0.328839	0.506135	0.186378	0.132232	0.286423	0.88304	6.80425	3.81006	0	0	0	0	0	0	0	0	0	0	0	0
novel.2702	blue	0.585888	6.34626	7.81969	1.20867	0.749848	0.886038	0	1.94833	1.19031	0	0	0	0	0	0	0	0	0	0	0.268973	0	0	0	0
novel.2767	blue	3.23592	3.41406	3.975	0.843235	0.873807	1.39819	0.728021	0.345884	0.563504	0.15303	2.94335	0.417428	0.841855	0.608869	0.198121	0	0.667399	0.774333	0.278421	0.891337	0.402713	0.561103	0.554248	0.577971
novel.2782	blue	39.0853	13.3844	5.70543	9.14505	7.05978	3.84491	1.02666	0.433573	0.240806	0.97112	1.6603	1.66787	4.43219	5.21915	3.2782	0.300786	2.54901	0.167996	1.12181	0.71827	0.757214	0.226078	0.416857	0.15525
novel.2807	blue	3.85474	3.29343	2.48062	1.10789	1.56264	1.11447	1.57294	1.66517	1.88457	4.22226	1.74452	2.98596	0.495524	0.497759	0.453506	1.26417	0.409206	1.21736	1.95097	0.936875	1.56381	1.44166	1.7218	1.78875
novel.2817	blue	0.734685	1.41074	0.916265	1.43587	0.347182	0.999957	0.247936	1.52697	0.407077	0	0	0.0552843	0	0	0	0.423727	0.066293	0.0946644	0	0	0	0	0	0
novel.2827	blue	1.1377	6.59485	3.41262	2.14595	1.61758	1.44045	0.491088	0.296948	0.52776	0.426983	0.789665	0.507691	0.31801	0.584224	0.102055	0.228894	0.572976	0.153411	0.204883	0.109319	0.0432172	0.172042	0.0951667	0.0354429
novel.2879	blue	1.76324	1.18732	1.42971	0.844627	0.857745	0.39214	0.175013	0.129343	0.114939	0.600867	0.206375	0.156097	0	0	0	0.0598203	0	0	0	0	0	0.0449623	0	0
novel.2917	blue	8.3684	7.98877	8.23948	3.91788	3.98158	3.87601	3.08744	3.28842	3.0415	3.975	2.76264	3.06757	0	0	0	0	0	0	0	0	0	0	0.096785	0
novel.2930	blue	11.1538	11.4378	13.1537	10.4256	9.81351	8.9071	2.798	4.97455	2.67835	4.03929	4.79966	4.89109	0.0170932	0	0.0201134	0	0	0.06047	0.0201897	0.0861803	0	0	0.0937796	0
novel.2974	blue	2.29632	1.64292	0.47103	0	0.211943	0.43409	0.161447	0.417608	0.477132	0.237552	0	0.0539986	0	0.166793	0.123019	0.0827746	0	0	0	0	0	0	0	0
novel.2998	blue	4.40416	2.75704	1.50103	0.566616	0.184724	1.18971	0.384762	0.016249	0.0324888	1.12419	2.55891	1.80902	0.00711877	0	0	0.0112725	0	0	0.0336335	0.0269186	0	0	0.0234338	0
novel.3000	blue	2.1419	1.1864	1.75742	0.610477	0.316305	0.708574	0	0.333879	0.148349	0	0.21309	0.100735	0	0	0	0	0	0	0	0	0	0	0	0
novel.3024	blue	7.57705	8.05206	6.3801	5.15955	5.9238	3.81095	5.38021	2.5653	4.67324	2.29832	2.9061	3.21202	0	0	0	0.296609	0	0	0	0	0	0	0	0
novel.3072	blue	10.0364	7.90404	7.41571	3.00778	2.50061	4.88153	4.40491	6.3459	5.39488	4.25888	9.118	7.39637	0	0	0	0	0	0	0	0	0	0.022939	0.0317222	0
novel.3075	blue	17.3737	7.08441	9.93606	0.650204	1.36471	7.08565	0.769276	0.783651	1.18795	0.749509	0.338333	0.584136	0.686645	1.38903	0.443592	2.068	0.0833874	1.54797	0.0954159	0.0678809	0.140886	0.11217	0.369333	0.132048
novel.3095	blue	0.120652	4.43748	4.11025	3.20691	0.791087	0.930556	0.2443	1.23375	0.842327	0	0	0.272369	0	0	0	0	0	0	0	0	0.0394151	0	0	0
novel.3096	blue	0.182046	2.77298	3.49521	3.06869	1.00813	0.877544	0.153588	0.113509	0.907818	0	0	0	0	0	0	0	0	0	0	0	0	0	0	0
novel.3101	blue	21.8917	22.2288	18.5783	19.9912	12.2946	8.57703	3.81229	1.80112	1.9035	2.81751	1.02225	1.68847	11.994	9.136	8.88712	2.14201	8.62939	6.6398	0.62579	1.76186	2.89841	0.482995	2.28829	2.79162
novel.3115	blue	0.0162297	0	0	0.126877	0.0287607	0.331347	0.0273854	0.910759	0.161867	0.62457	2.5382	1.81359	1.20589	2.79152	0.396476	1.71296	2.46029	1.59977	0.0209463	3.21876	0.02651	0.0633197	3.34692	0.826162
novel.3118	blue	0.350492	0.0746686	0.33182	0.0395193	0.525551	0.657464	1.00084	0.958207	1.25484	1.52284	0.949513	1.44551	3.75607	7.56692	0.467973	5.34129	1.66036	2.44911	3.81018	2.22793	2.95058	0.122718	3.281	0.81262
novel.3126	blue	3.68273	4.07974	4.66984	1.59945	1.69746	1.85646	1.03568	1.09014	1.05119	2.07804	2.62017	3.61098	0	0	0	0	0	0	0	0	0	0	0.0446004	0
novel.3129	blue	3.74823	2.63794	3.2129	3.74895	4.57142	4.05127	6.99429	6.3239	6.1572	5.47414	4.47477	7.71492	6.3602	7.32843	9.4684	6.94313	8.29621	10.3979	9.61813	9.65649	17.4309	15.025	12.3717	10.8691
novel.3133	blue	1.15199	2.23331	1.86339	1.40715	0.43745	0.279988	0.34711	0	0.273556	0.357516	0.196469	0	0.134865	0.478141	0	0	0.0556861	0.159036	0.159297	0.0566636	0.201608	0.10701	0.24664	0.110227
novel.3160	blue	5.3294	3.9411	4.14838	2.22221	1.90368	1.59821	1.1535	1.89636	1.15953	2.47662	2.71485	3.63763	0	0	0	0	0	0	0	0	0	0	0	0
novel.3161	blue	4.76634	6.3391	5.53093	3.88991	3.27182	2.59908	0.950078	0.571519	0.914174	0.796503	0.484606	0.812901	3.72002	1.53699	1.43105	0.906252	1.18745	0.835168	0.557691	0.180342	0.598879	0.698189	1.03617	0.263114
novel.3163	blue	10.9894	9.34155	10.8469	7.73517	7.55595	8.09883	1.69826	2.76459	1.76342	3.42743	4.35154	4.1296	0.0148612	0	0	0	0	0.0525739	0	0.0187318	0	0	0.179375	0
novel.3225	blue	11.399	2.17386	0.890059	0.387822	0.136752	0.825259	0	0.412428	0.5131	0.0547414	0	0	0.795025	0.922459	0.311833	0.305192	0.059685	0.127843	0.56912	0.273297	0	0.143369	0.0528704	0.0886072
novel.3247	blue	2.06861	3.94667	6.11023	0.763656	0.67206	0.599602	0.193916	5.53189	0.267443	0.91305	0.987831	0.67453	0.778551	1.46915	0.916116	0.994219	7.87071	0.799623	0.533956	3.73536	0.0750869	0.328803	0.220461	0.892903
novel.326	blue	20.1771	22.9809	19.0282	15.6504	14.861	10.6202	7.39437	4.87506	5.71218	5.8314	4.70471	5.19546	0	0	0	0	0	0	0	0	0	0	0.0755986	0
novel.3331	blue	1.82479	4.48066	3.61187	3.32738	2.0669	1.66431	1.30146	1.05568	0.156353	0.794013	0.471633	0.637021	0	0	0	0	0	0	0	0	0	0	0	0
novel.3343	blue	5.81664	5.94492	5.90675	4.05491	4.47456	2.88462	0.533857	1.00154	0.505686	0.438077	0.711843	0.810379	0	0	0	0	0	0	0	0	0	0	0	0
novel.3371	blue	11.9932	8.8068	10.0315	5.42456	4.83761	3.91247	2.96807	2.82027	2.96188	4.53736	4.22719	5.44064	0	0	0	0	0	0	0	0	0	0	0	0
novel.3374	blue	4.68255	3.45823	3.62528	2.38566	2.3759	1.72496	0.405187	0.149726	0.665262	1.04333	0.525573	0.948653	0	0.0465118	0	0	0	0	0	0	0	0.0520478	0.0479845	0
novel.3375	blue	17.2224	17.7872	16.8099	18.9042	20.3465	29.6741	9.63634	7.90472	10.7355	5.45628	9.10238	6.91858	0	0	0	0	0	0	0	0	0	0.0388845	0.64528	0
novel.3377	blue	3.62578	2.71314	3.28703	1.02951	0.86074	1.19494	0.623344	1.29673	0.341149	1.32483	1.50275	1.06561	0.149501	0.127208	0.0175917	0.0946939	0.203707	0.079333	0.247218	0.169595	0.111744	0.195729	0.410111	0.128299
novel.3398	blue	1.39557	1.39736	1.66474	0.0524517	0.237796	0.213081	0	0	0	0	0	0	0.351899	0.436659	0.207038	0	0.108975	0	0	0	0	0	0	0
novel.3473	blue	6.234	4.31906	4.94392	2.46808	2.00698	2.53501	0.896313	0.7999	0.816336	1.23174	1.18456	0.837143	0	0	0	0	0	0	0	0	0	0	0	0
novel.3482	blue	2.32555	1.67182	1.43716	2.34505	2.34552	1.45915	0.542686	0.555328	0.493486	0.245694	0.0295353	0.139624	0	0	0	0	0	0	0	0	0	0	0	0
novel.3495	blue	5.69243	8.04431	8.74841	3.86888	5.44791	6.22885	3.01701	3.36732	4.15489	1.65338	2.33061	3.83043	0	0	0	0	0	0	0	0	0	0	0	0
novel.3499	blue	9.31758	7.07505	7.21468	2.59285	2.81573	2.06465	1.3015	1.07729	1.51292	2.56613	2.83616	2.69892	0	0	0	0	0	0	0	0	0	0	0	0
novel.3525	blue	25.6233	14.0196	5.49143	0.757649	3.57893	2.05665	0.527523	3.41521	2.28656	0.853816	8.76346	4.74269	1.9813	2.42704	1.02902	1.64442	1.13403	0.169187	6.06845	12.7278	0.735349	1.02457	0.85462	0.619819
novel.3532	blue	19.903	22.2072	20.3953	15.5313	20.5107	14.0211	11.4361	6.36862	12.3767	7.46553	4.84334	6.30318	0	0	0	0	0	0	0	0	0	0	0.0572252	0
novel.3535	blue	19.1292	16.5238	21.9181	16.6013	16.6899	16.6879	6.5392	7.08058	4.86887	8.16732	8.7421	9.07922	0	0	0	0	0	0	0	0	0	0	0.243129	0
novel.3582	blue	5.78327	6.12573	6.04382	1.78465	2.24748	1.61111	1.28401	1.89788	1.93951	1.0706	2.05917	1.43153	0	0	0	0	0	0	0	0	0	0	0	0
novel.3587	blue	4.59298	4.33432	3.99582	2.27975	2.49774	1.79161	1.92725	1.96981	2.06015	3.40894	2.75613	2.79785	0	0	0	0	0	0	0	0	0	0	0	0
novel.3744	blue	3.74305	4.59578	4.45318	3.04809	2.45976	2.37038	1.84213	2.21717	1.29623	1.27781	2.45772	2.14766	0	0	0	0	0	0	0	0	0	0	0	0
novel.3745	blue	8.09358	6.68419	7.34072	3.72295	3.97329	4.48659	1.44565	3.56892	1.75745	2.94177	2.95965	3.62128	0	0	0	0	0	0	0	0	0	0	0.0218556	0
novel.3750	blue	0.00587161	0	0	0	0	0.00665972	0	0.959198	6.53926	0	0	0	6.01154	6.85106	15.7857	12.0083	4.1246	11.3711	0	4.12422	0.0191816	11.1409	5.66706	2.83945
novel.3769	blue	3.2734	2.51902	2.76782	1.17206	0.841335	1.03447	0.400552	1.12179	0.269984	1.4269	2.28209	1.60766	0	0	0	0	0	0	0	0	0	0	0	0
novel.3803	blue	1.00963	2.13209	2.11241	0.863282	0.726847	0.214715	0.372664	0	0.104891	0.117501	0	0	0	0.330005	0	0	0	0	0	0	0	0	0	0
novel.3811	blue	9.38997	8.85653	9.50521	10.2445	7.15049	5.98813	1.52716	2.35133	2.31933	3.13652	4.09685	1.44722	5.89237	7.66954	3.78191	2.08795	2.24582	1.23905	2.28749	2.75268	1.04716	1.2751	2.9841	0.505167
novel.3821	blue	0.273986	0.360947	0.189565	0.470352	0.518337	0.235171	1.07457	0.42478	0.824705	0.781365	0.963602	0.718816	1.61016	0.611016	0.60934	0.397187	1.65374	0.672669	1.19463	0.846486	1.19746	1.08821	1.00325	0.922529
novel.3825	blue	0.607851	1.77108	1.76267	0.447528	0.265604	0.368331	0.112402	0.207675	0.0553645	0.072357	0.0795259	0.0751894	0	0	0	0	0	0	0	0	0	0	0.0299503	0
novel.3831	blue	3.14292	3.82992	3.37448	2.12063	2.135	1.83332	1.99503	0.89585	0.845844	2.39669	0.893364	1.79066	0	0	0	0	0	0	0	0	0	0	0.017944	0
novel.39	blue	4.35753	6.27548	4.18314	5.25175	4.8745	3.37732	2.696	2.30945	2.3239	1.5552	1.53898	1.51654	3.92811	3.2284	3.94519	0.942446	1.81852	1.93005	2.36672	1.92546	2.99536	1.98342	3.11294	2.89432
novel.4138	blue	413.627	225.936	278.331	22.2427	33.0494	53.3826	13.8348	10.2246	38.1611	11.2721	74.2163	69.7273	100.982	165.6	61.3947	38.1127	21.8968	59.1773	8.37074	8.49448	8.67519	11.2039	13.8213	12.2948
novel.4162	blue	5.50526	2.83988	3.43433	2.0944	1.89904	2.47861	1.48913	1.46739	0.908127	1.40857	2.35803	1.8974	0	0.0976795	0	0	0	0	0	0.057879	0.137289	0	0.0503862	0.0562959
novel.4170	blue	1.6313	2.41841	1.77151	0.890823	0.871499	0.544194	0.364314	0.568406	0.0797539	0.208464	0.458236	0.27078	0	0	0	0	0	0	0	0	0	0	0	0
novel.419	blue	0.0721796	3.03851	3.87319	0.493737	0	0.654943	0	0.0900107	0.0599903	0.0448015	0	0.0814716	0.0394343	0	0	0.062444	0.0488474	0	0	0.0994098	0	0	0.0432703	0.0966907
novel.4194	blue	6.37127	5.37217	5.51119	4.53716	3.97682	3.65711	2.69854	3.31318	2.35824	4.61104	5.51221	4.62933	0	0	0	0	0	0	0	0	0	0	0.18556	0
novel.4218	blue	32.082	27.1044	34.7057	14.6008	13.9292	18.0587	4.58007	8.91667	4.7208	3.36955	7.06603	6.99277	0	0	0	0	0	0	0	0	0	0.0163424	0.512265	0
novel.4222	blue	0.941375	3.67371	3.72856	2.04889	1.27011	1.04346	0.613715	1.45407	0.444546	0.185916	0.306503	0.410536	2.16242	0	0	0	0.217184	0	0	0	0	0	0.0128258	0
novel.4230	blue	10.8637	6.49408	7.20152	4.72991	3.8122	3.72097	1.27047	2.28027	0.625781	3.6052	3.85233	2.18536	0.999001	2.00007	2.28189	2.32634	2.40214	2.70257	0.485872	0.44442	0.527081	0.419648	0.451368	0.936572
novel.4233	blue	3.47822	4.18346	4.79449	1.6509	2.28939	3.04335	0.167686	1.36321	0.495572	0.616832	0.711843	1.12171	0	0	0	0	0	0	0	0	0	0	0	0
novel.4250	blue	1.09772	2.28618	1.46989	0.300352	2.10088	4.5818	0.740896	7.77531	2.8465	5.06922	7.2339	14.571	11.2747	13.2165	13.4363	4.71029	12.6586	15.1908	22.3276	9.55479	18.2172	8.7367	0.421158	18.8222
novel.4296	blue	3.45065	5.88099	4.0073	3.11259	3.44942	0.903187	1.79154	2.42739	1.17658	0.659016	0	0.199737	0	0	0	0	0	0	0	0	0	0	0	0
novel.4297	blue	2.99217	2.76229	2.70057	1.86808	1.76747	1.22554	1.40246	1.24378	1.38159	0.515896	0.992266	0.469079	0	0	0	0	0	0	0	0	0	0	0	0
novel.4313	blue	1.77062	2.66982	2.54238	1.6942	1.99376	1.50621	1.47309	0.628676	1.28766	0.549508	0.645892	0.596793	0.0134355	0	0.0158094	0	0	0	0.0158694	0	0	0	0.0147424	0
novel.4355	blue	4.74497	4.23084	4.387	3.5624	0.256358	0.0656324	0.19528	0.144321	0.288561	1.0775	0.0690818	0	0	0	0	0	0	0	0	0	0	0	0	0
novel.4384	blue	14.4547	16.2257	16.1494	14.0179	10.8147	10.4529	8.09923	5.50685	5.74467	3.8816	5.53387	4.36525	0	0	0.0352655	0	0	0.053012	0	0	0	0	0.0986562	0
novel.4407	blue	1.6785	1.91039	1.44889	1.98475	1.65701	1.80817	1.08634	1.17561	1.14661	0.884846	0.6588	0.804548	0	0	0	0	0	0	0	0	0	0	0.0275679	0
novel.4416	blue	8.96856	3.78641	6.68885	0.0276033	0.375429	0.448545	0.214486	0.598835	0.727792	0.157797	0.0674455	0.286955	1.80561	3.43054	1.21668	0.317686	0.172048	0.081893	0.565076	1.18657	0.369119	0.367354	0.101603	0
novel.4457	blue	8.55418	6.00698	7.94665	7.03006	5.66078	4.83088	2.6271	3.41446	1.66585	1.133	3.71744	2.82794	3.48064	3.68121	2.66907	3.62278	3.36684	4.53104	3.39519	3.47523	2.22158	1.28003	0.965535	1.34248
novel.4555	blue	3.27894	1.81621	2.08417	1.03426	0.873429	1.21222	1.17308	1.91508	0.724423	2.42165	1.74666	1.7334	1.02042	0.518539	0.680407	0.933588	0.519643	0.52143	0.790123	2.00073	0.796603	1.56535	2.20204	1.112
novel.457	blue	3.21085	2.41152	4.12587	2.97809	9.83683	2.77766	8.08087	1.62876	2.44246	11.3497	10.85	5.71271	9.93055	8.85447	13.9243	11.2052	13.7742	16.6189	17.4187	20.5368	14.6673	23.7801	18.8569	23.2556
novel.4593	blue	1.38725	1.81048	1.16006	0.742804	0.639842	0.452636	0.320656	0.426563	0.252707	0.117953	0	0.0857992	0	0	0	0	0	0	0	0	0	0	0.0455687	0
novel.4611	blue	0	5.93047	8.13125	4.96472	1.51666	0.564648	1.4729	0.00850424	0	0	0	0	0	0	0	0	0	0.0395416	0	0	0	0	0	0
novel.4645	blue	0.883024	1.70282	2.35066	1.7897	2.31823	0.519321	2.09701	0.570974	2.44635	0.48719	0.156175	0.147659	0	0	0	0	0	0	0	0	0	0	0	0
novel.4658	blue	47.0399	38.9666	40.1284	31.4224	21.9907	21.5008	5.98261	9.06174	6.41876	15.9496	15.9254	17.9099	18.8336	14.6461	16.7902	9.23233	12.1635	10.4486	5.39144	4.97982	6.42211	12.4632	7.57599	11.2861
novel.4709	blue	10.4833	9.66117	11.4563	6.18187	7.76728	6.86773	3.20233	3.32461	2.51623	3.05713	4.07287	3.90178	0	0	0	0	0	0	0	0	0	0	0.0541769	0
novel.4735	blue	8.98909	9.85176	9.13428	8.01458	7.23297	6.44853	3.20858	3.4252	2.23493	3.69581	2.4077	2.55825	0	0	0	0	0	0	0	0	0	0	0.115145	0
novel.481	blue	1.46739	2.17767	2.07177	0.703439	1.93801	1.25611	0.747478	0.621474	0.506244	0.309329	1.15686	0.937527	0	0	0	0	0.48716	1.01672	0	0	0	0	0	0
novel.4826	blue	6.9405	2.5461	3.69685	1.15632	0.846833	0.490392	0.614354	0.141886	0.189129	0	0.0271666	0.0770556	1.06917	1.24296	1.17032	0.236237	0.369598	0.483794	0.293689	0.470107	0.446036	0.0887806	0.163699	0.0914497
novel.4829	blue	2.30539	3.06471	1.55399	1.73294	0.141417	0.160913	3.11202	0.818244	2.6825	0.0440291	0	0	0.0968859	0.103048	0	0	0.9121	0	0.0686624	0.12212	0.0579334	0.276751	0	0
novel.4840	blue	51.7792	65.8388	66.9769	12.0851	16.0509	10.6553	10.3065	0.28962	0	7.56808	10.633	8.34929	0	0	24.3066	0	0.0314344	0	0	0	0	0	0.167072	0
novel.4852	blue	0.0738642	0.163654	0.836353	0.7218	7.85368	0.963454	10.0332	2.34884	4.66567	7.06046	2.11636	9.75466	11.0168	7.76872	24.3598	10.991	17.3957	6.49564	15.8248	9.15569	28.0514	5.85963	8.72319	13.0116
novel.4853	blue	24.4595	21.0426	23.6429	17.124	15.6897	5.95973	3.32481	6.51974	2.66394	8.93627	0	0.889633	0	1.77089	0	0	0	0	0	0	0	0	0.409492	0
novel.4914	blue	3.84872	3.22471	3.05793	1.19018	0.917289	1.68534	0.616536	2.17193	0.344172	1.72362	2.13743	2.1171	0	0	0	0	0	0	0	0	0	0	0.0438083	0
novel.4923	blue	4.05409	5.24378	4.83602	4.34258	3.68094	3.54975	2.51829	2.37502	2.62892	2.58549	1.84821	2.30057	0	0	0	0	0	0	0	0	0	0	0.093475	0
novel.4924	blue	4.00129	3.66209	3.58027	2.13337	1.7269	1.09358	2.32414	2.22435	2.38113	2.12878	1.89924	1.03387	0	0	0	0	0	0.0266214	0	0	0	0	0.0577999	0
novel.4940	blue	7.35832	8.53976	7.27371	4.13742	5.12273	5.26592	3.89236	4.47881	3.10638	6.63342	4.88034	6.85541	0	0	0	0	0	0	0	0	0	0	0.105028	0
novel.4976	blue	1.61809	1.50256	1.59316	0.697587	0.948778	0.242905	0.52197	0.356086	0.316432	0.265855	0.113631	0.322305	0	0	0	0	0	0	0	0	0	0	0	0
novel.4994	blue	3.43592	3.0756	2.80138	2.93427	1.49166	1.07198	0.730933	0.748904	0.687326	1.44214	1.77475	1.88911	0	0	0	0	0	0	0	0	0	0	0	0
novel.5013	blue	3.9607	3.86579	3.95122	1.85847	1.20586	0.930127	1.23652	1.34902	0.841085	0.173278	2.66624	2.28452	0	0	0	0	0	0	0	0	0	0	0	0
novel.5022	blue	10.2049	8.99748	8.84733	5.13598	5.19343	4.8899	4.05961	3.67479	4.01262	6.10359	6.07218	6.75258	1.54379	1.29481	1.51553	0.963862	0.524516	1.18591	1.33372	1.70124	1.63523	2.25738	2.25539	2.08731
novel.5038	blue	6.13045	5.05421	5.5172	4.21079	2.53637	1.82165	4.01802	2.76733	4.31194	2.68875	2.07465	2.0473	0	0	0	0	0	0.00489613	0	0	0	0	0	0
novel.5041	blue	5.68646	5.42629	4.90593	2.3245	2.26981	1.97962	3.84754	2.98393	4.3986	2.55106	2.80621	3.06627	0.415254	0.179937	0.325751	2.63021	0.609632	1.14258	0.181659	0.25201	0.390847	3.88063	0.438772	0.471379
novel.5087	blue	8.21285	4.90071	4.46142	1.02109	0.648958	1.38454	0.247171	0.133958	0.389588	0.884971	1.14253	0.650342	2.19813	2.87134	1.21793	1.0476	0.277571	1.64208	0.138639	0.605236	0.0319026	0.5969	1.15915	0.366291
novel.5143	blue	12.1963	11.1592	13.3058	8.89931	9.01624	6.94158	1.80349	3.17696	1.92268	3.30798	4.73692	4.62736	0	0	0	0	0	0	0	0	0	0	0	0
novel.5170	blue	42.4034	41.4343	40.9294	39.4106	31.3222	23.9505	19.0415	21.935	14.2462	30.8299	40.4164	42.0241	0	0	0	0	0	0	0	0	0	0	0	0
novel.5200	blue	2.91472	3.22894	2.59387	2.19097	2.21837	1.41986	2.5852	1.18829	1.49077	1.6004	1.1599	1.03338	0	0	0	0	0	0	0	0.411724	0.57986	0	0	0
novel.5208	blue	5.91774	6.59038	8.04622	4.58953	6.35312	5.61112	3.16995	5.27117	3.07074	2.48761	4.14917	3.1454	0	0	0.120772	0.704277	0	0.242064	0	0.0862459	0	0.203596	0.0375404	0
novel.5214	blue	1.16689	5.42095	6.07814	5.14968	4.63598	0.597718	1.90545	0.0938812	0	0	0	0	0	0	0	0	0	0	0	0	0	0	0	0
novel.554	blue	0.186799	0.198314	0.137941	0.167328	0.627569	1.4831	1.05065	0.0291181	0.194066	0.415469	1.05928	1.15965	6.49748	7.73384	3.60261	3.73034	2.128	2.63255	3.0437	3.56961	2.51724	2.55076	2.56626	1.43884
novel.575	blue	15.9321	13.4208	11.7454	6.03582	6.38887	5.56248	4.83091	4.16531	4.4065	7.60182	12.1843	9.60494	0	0	0	0	0	0	0	0	0	0.0689499	0.349619	0
novel.59	blue	17.0845	19.137	20.9721	10.3143	16.4577	12.0437	26.528	4.15034	19.2838	3.18719	4.31383	3.89972	3.53268	3.27847	3.13803	4.2229	2.35958	6.06494	3.55902	3.79794	0.724837	1.40152	0.342028	0.764288
novel.593	blue	16.5596	11.59	13.4923	6.96205	5.1468	3.96759	5.19853	6.96354	4.00091	10.3582	9.65486	10.8309	0.0701327	0.074593	0	0.444219	0	0	0	1.32598	0	0	0.0769549	0.429904
novel.606	blue	7.55491	10.6454	11.7403	7.72572	9.13658	9.54236	4.03718	3.71337	4.27971	6.00487	2.45275	1.84933	4.57507	5.21361	3.94564	5.19722	5.33277	5.80552	4.26268	2.4356	3.56829	1.99545	6.71947	1.27159
novel.614	blue	16.2373	7.62681	8.83654	2.63105	1.7683	7.46045	0.478223	2.04694	0.981472	0.190574	0.930463	1.26627	0.90323	1.37239	0.334031	3.02398	0.175817	2.48779	0.0914448	0.146375	0.019289	0.184289	0.169902	0.0949145
novel.749	blue	4.40269	1.59774	0.852025	0.534079	0.914717	1.37755	2.84348	1.0034	3.20494	0.20731	0.525608	0.548355	0.414714	0.529308	0.507511	1.86502	1.06852	1.84858	1.5675	1.27545	0.570356	0.434359	0.291236	0.56944
novel.823	blue	280.154	68.3936	65.213	12.152	7.53328	10.1698	6.92571	0.67027	5.44188	0.818878	1.72085	0.63426	18.9003	42.2491	11.7168	6.76353	5.25777	6.13857	1.45045	0.975798	2.19486	0.285954	0.205046	0.621829
novel.884	blue	3.28337	2.0492	2.04895	0.738107	0.532676	0.681874	0.208084	0.71125	0.179364	0.0574077	0.533682	0.730772	1.07798	0.985304	0.931517	0.533429	0.250368	0.476691	0.159158	0.615677	0.25179	0.0200469	0.0739275	0.45429
novel.918	blue	27.9854	29.5306	25.4866	20.1859	18.303	19.2978	14.6799	9.51301	12.538	12.396	16.1166	15.141	1.35802	1.29497	2.14899	0.66737	1.7982	1.07681	0.442491	1.18049	0.560023	1.33763	0.976285	0.803741
novel.964	blue	24.3414	20.3591	18.1512	12.8598	11.5078	10.7963	6.96639	6.65013	6.76741	9.5385	8.557	8.64053	0	0	0	0	0	0	0	0	0	0	0	0
novel.966	blue	2.50917	5.38285	3.13716	4.67039	1.41158	0.361391	2.62097	0.34767	3.57503	0.840516	0.0475481	0.0899106	1.39261	0.509153	0.256042	0	1.02424	0.307911	0.514026	0.0548534	0.390336	0.466163	0.62078	0.320118
arahy.Tifrunner.gnm1.ann1.01HD59	brown	0.585467	0.550313	0.192149	0.364075	0.424434	0.100614	0.449043	0.818597	1.20912	3.06134	1.54616	2.40304	0.445867	0.206184	0.27373	0.49115	0.552298	0.377188	3.09114	3.543	2.37629	5.83734	2.85035	4.75323
arahy.Tifrunner.gnm1.ann1.01ZVMZ	brown	0.210987	0	0	0	0	0	0.35601	0	0	2.61916	1.25941	1.98457	0.537924	0.653868	0.361698	1.09517	0	0	2.81379	0.968608	4.25043	1.00608	4.63768	0.188423
arahy.Tifrunner.gnm1.ann1.02I6X5	brown	6.13082	4.93946	5.08851	3.56491	4.7139	3.678	9.83193	8.84588	9.09607	8.99451	13.0656	12.6963	5.97924	4.65187	8.59923	8.32842	8.02373	8.71565	9.74352	11.1652	10.5935	13.3104	7.71511	19.6156
arahy.Tifrunner.gnm1.ann1.039TZW	brown	4.05929	2.20917	2.44343	2.62428	1.04446	1.99044	11.5155	15.8715	9.81194	29.7618	30.1665	29.9021	1.09434	1.36994	1.11677	1.74822	1.63147	0.976417	23.5868	20.788	28.0711	30.6369	26.8637	18.0586
arahy.Tifrunner.gnm1.ann1.03WWG0	brown	0	0	0	0	0.00815529	0.0104395	0.108715	0	0.183594	0.548443	0.0109882	0.020778	0.120685	0.213933	0.177511	0.461834	4.58445	0.907253	15.5496	14.692	9.12574	17.1169	11.0464	4.95653
arahy.Tifrunner.gnm1.ann1.06L84B	brown	2.13422	2.67863	3.68039	2.19406	3.91322	2.7565	4.22569	2.03071	3.48609	1.17921	1.20768	0.65446	2.21068	2.78139	2.99783	2.09183	2.20407	2.36051	0.748321	0.951472	0.221658	0.754045	0.354985	0.545353
arahy.Tifrunner.gnm1.ann1.06QP13	brown	16.0903	19.8291	20.7143	21.8817	18.5137	19.1741	13.9289	13.5511	11.3915	2.54327	3.64731	2.78579	24.9387	22.1527	23.2142	15.9205	14.0918	13.6389	5.4738	6.40229	5.92966	2.61761	2.74364	2.02223
arahy.Tifrunner.gnm1.ann1.0A9D4I	brown	0.455511	0.306374	0.288317	1.57383	3.37298	1.16247	1.81172	2.29244	1.37914	2.1205	1.04877	1.56081	0.0177758	0.20797	0	0.168888	4.9763	0.691735	7.18064	6.13911	5.79288	0.952049	0.760694	2.17927
arahy.Tifrunner.gnm1.ann1.0C4VVF	brown	0.0656178	0.0726917	0.193821	0.128243	0.0872109	0.372127	0.830407	0.613709	1.85425	1.54769	0.156674	1.85163	0	0	0.0421836	0.283836	0.177627	0	6.26686	2.57562	10.5038	1.92004	3.26494	0.527404
arahy.Tifrunner.gnm1.ann1.0KDC5W	brown	49.1238	26.1747	19.958	26.2457	29.8312	19.255	37.0892	38.5882	34.0102	94.4018	70.821	85.7635	23.5677	19.0668	23.7411	24.1671	24.4779	11.9981	87.1493	81.8764	91.0522	61.9902	80.8464	94.6564
arahy.Tifrunner.gnm1.ann1.0LE775	brown	1.83153	1.33615	1.0556	1.67336	1.59644	1.8578	6.15577	6.83339	10.7175	22.2743	8.3373	17.715	1.05757	0.53646	0.650938	0.901742	1.47126	0.604372	23.1575	30.3928	15.615	18.0674	14.1039	6.26337
arahy.Tifrunner.gnm1.ann1.0Y513H	brown	1.68568	1.17256	0.829856	0.881084	0.694696	0.978202	1.75291	1.29549	1.27069	3.4552	3.01863	2.47792	1.15654	1.09342	0.554437	0.339143	0.848954	0.644024	4.47761	3.15847	4.4503	4.74128	4.08913	2.44191
arahy.Tifrunner.gnm1.ann1.15FVU2	brown	4.28689	8.27006	12.9716	9.63407	9.29172	9.07925	10.1965	3.91463	7.12589	0.450579	0.831502	0.653288	6.30271	8.35664	6.06678	9.45414	8.01965	6.46535	2.17764	2.02659	1.60235	0.905786	0.752742	1.20898
arahy.Tifrunner.gnm1.ann1.1628KP	brown	10.9344	7.58924	5.69299	7.66417	3.38165	5.64911	30.1709	27.6282	20.8402	3.07958	16.9267	13.1175	9.04939	9.20355	10.3539	22.8482	11.3128	23.3464	26.845	41.2361	17.0189	10.1501	5.99442	12.3213
arahy.Tifrunner.gnm1.ann1.16MNR3	brown	6.20608	4.56739	6.62323	6.44625	5.99878	7.58055	11.6436	13.8548	10.3161	16.0548	13.0046	16.0185	11.0965	6.7081	12.4434	10.5878	13.0404	12.1626	18.8759	16.5568	23.3225	32.2837	28.0983	39.0098
arahy.Tifrunner.gnm1.ann1.18Z3WC	brown	11.4895	30.0162	25.0055	30.9879	25.8136	20.6467	38.1669	41.6628	74.0686	648.331	112.619	521.788	49.4309	50.4382	70.8051	45.6366	40.8653	54.6469	299.2	144.452	452.925	808.294	850.82	577.743
arahy.Tifrunner.gnm1.ann1.19SFKA	brown	0.0607716	0.269292	0.179506	0.178158	0.197438	0.321667	1.05962	0.530491	0.606106	4.95397	3.7243	1.98926	0.774705	0.211879	0.338591	1.43704	0.383853	0.274065	3.1896	1.72976	3.80518	3.81991	4.05603	1.8724
arahy.Tifrunner.gnm1.ann1.1B2AXH	brown	0.853898	1.03195	1.87257	0.493071	0.859768	2.6414	2.29224	6.72787	4.00011	25.055	2.1315	11.084	1.99329	1.39834	2.34549	1.74607	1.68109	2.25051	37.019	22.9327	40.3851	17.8182	15.0311	10.5028
arahy.Tifrunner.gnm1.ann1.1B8730	brown	4.4969	4.15816	4.23564	3.95374	4.77273	5.77779	3.47521	3.9513	5.7531	1.83054	0.974778	0.96289	3.12928	3.45576	3.33748	3.47918	5.16284	3.83929	2.1076	2.1316	1.63229	2.39315	1.24197	1.84474
arahy.Tifrunner.gnm1.ann1.1J1N84	brown	1.53046	1.25378	1.16498	1.34475	1.59537	1.02111	3.19007	1.18682	2.8433	5.28459	2.9326	3.49852	1.40528	1.86832	1.90163	3.36014	2.6111	3.52972	5.12897	3.87912	6.13417	8.16208	6.01374	5.51309
arahy.Tifrunner.gnm1.ann1.1KT24E	brown	0.0222391	0	0	0.021732	0.236459	0.100897	0.600406	0.831991	1.14598	8.22701	2.28328	6.82776	0	0	0.0285937	0.115437	0.150503	0	3.01372	20.6133	1.70731	4.88777	2.26643	9.53318
arahy.Tifrunner.gnm1.ann1.1LGD4F	brown	30.0469	11.02	0.426935	1.57028	0.655406	0.896841	169.316	39.1237	424.622	536.891	313.826	320.437	0.278705	0.029643	0.0983849	0.132398	1.6226	0.345088	608.778	137.285	571.203	712.351	287.803	130.353
arahy.Tifrunner.gnm1.ann1.1N2067	brown	2.9245	1.88987	1.63605	2.87947	2.47346	1.00516	4.41131	3.23253	3.57228	13.4491	4.60225	8.27747	4.79327	2.85803	1.42429	0.920014	8.87619	0.513849	7.37723	7.62837	8.75771	12.0725	12.4582	4.80798
arahy.Tifrunner.gnm1.ann1.1QJ78E	brown	5.9633	13.7967	26.8326	10.0511	11.5153	12.9458	2.62063	3.50811	2.87389	0.654791	0.437297	0.992283	7.92477	17.4024	12.9043	14.6023	7.5557	24.5804	1.24805	1.04933	1.12483	1.02894	0.439175	3.5133
arahy.Tifrunner.gnm1.ann1.202QP6	brown	6.77399	6.9772	6.60272	11.3794	4.65714	4.95941	26.6449	11.7247	29.2235	14.5403	12.5498	8.77121	3.76276	3.92308	2.41771	2.23437	5.02892	1.70771	41.14	38.6286	29.6788	35.3853	25.6962	12.352
arahy.Tifrunner.gnm1.ann1.20QRXD	brown	13.5879	14.5282	17.5273	20.7267	23.1142	20.0835	11.1043	7.43909	14.5592	5.70098	6.38693	6.41273	17.8475	16.9468	17.5313	19.7421	18.3911	19.7651	3.66621	4.62959	4.25334	4.00211	6.64141	4.88349
arahy.Tifrunner.gnm1.ann1.20WV1M	brown	4.16959	2.16647	2.07084	1.04567	1.07891	2.88777	7.65821	12.838	11.9604	14.3373	19.4707	21.4493	0.282229	0.514592	0.616751	0.063844	0.349599	0.142633	12.7628	8.33437	12.3557	6.76612	16.369	2.32318
arahy.Tifrunner.gnm1.ann1.21I7WM	brown	9.65068	4.56402	9.94654	4.90834	4.55052	5.82508	6.85649	8.30469	8.53689	43.1569	20.8866	20.0662	6.35167	7.60828	4.49889	4.3942	6.4165	3.38143	28.9895	36.0657	32.5413	51.8904	30.1788	44.605
arahy.Tifrunner.gnm1.ann1.27MJ8C	brown	4.30044	3.24152	2.22622	4.33236	3.4765	3.67082	3.32896	3.17899	6.52201	20.8588	10.7444	15.0626	3.14879	3.63243	3.19214	3.03001	6.54071	3.38466	15.9926	8.42626	27.1201	19.8915	19.2156	10.215
arahy.Tifrunner.gnm1.ann1.2C7MHE	brown	40.9782	28.5056	27.8063	27.4828	26.5612	27.2964	26.0036	7.66374	41.2517	8.44434	2.26824	2.38284	34.703	28.7321	38.1205	16.7616	58.1942	28.6972	6.78116	3.97356	7.08809	4.78923	1.9405	0.974073
arahy.Tifrunner.gnm1.ann1.2HRU1H	brown	11.2071	11.6522	14.7737	14.0624	12.9651	16.7655	7.60187	4.31807	7.82914	0.83197	2.0447	1.95421	12.7542	14.9068	13.5477	15.1391	12.775	12.9892	1.58576	2.02553	1.73328	1.23473	0.825855	1.19704
arahy.Tifrunner.gnm1.ann1.2I1JD4	brown	12.067	28.1638	29.8614	24.6684	19.2582	15.23	9.3046	18.2184	15.8919	2.75594	0.683964	1.33375	17.4108	28.8799	27.1167	32.0926	25.9287	20.0006	3.09628	2.90962	2.51499	5.12234	3.09106	1.82273
arahy.Tifrunner.gnm1.ann1.2VK5QA	brown	3.28787	3.4865	2.26779	3.04109	2.58606	1.83468	2.81841	2.54338	4.73462	6.48243	6.2341	6.07277	2.78568	2.47244	2.30582	1.94697	3.28405	1.6991	8.0783	7.652	9.53475	6.2194	6.15547	4.68702
arahy.Tifrunner.gnm1.ann1.3266FY	brown	4.04439	3.9226	4.18999	3.96805	6.9224	5.30573	4.05624	1.86347	2.80792	0.463757	0.2133	0.366671	4.11748	4.85126	3.42492	7.61604	4.96844	3.89271	0.44022	0.357922	0.716334	0.401341	0.662122	0.522198
arahy.Tifrunner.gnm1.ann1.34GL3D	brown	25.2924	44.3324	39.5124	91.6679	252.888	135.022	77.4833	11.1444	89.3167	13.815	7.38099	14.3377	63.195	96.3468	57.6678	137.218	116.089	79.1922	6.38348	5.26383	4.40674	7.45563	15.8362	10.0891
arahy.Tifrunner.gnm1.ann1.36PEC4	brown	5.54911	2.28917	1.05158	1.17981	1.41949	3.37081	1.80215	0.202676	5.9821	0.115291	0.110874	0.183449	7.78849	2.80625	2.32848	1.80777	2.60832	2.87198	0.209759	0.0639544	0.151699	0.241558	0	0.12441
arahy.Tifrunner.gnm1.ann1.36URGF	brown	8.38373	11.7748	15.5802	21.0999	25.2692	17.1488	9.71303	4.79552	8.3774	0.830226	1.15486	1.37497	12.4621	14.2124	8.12284	24.879	14.3701	12.1181	1.35637	1.62836	1.13143	0.636781	0.859125	1.55182
arahy.Tifrunner.gnm1.ann1.37DWZ9	brown	0.0530413	0.920564	1.14893	2.8162	3.60312	1.60429	2.17783	6.34987	4.76107	6.56254	9.03401	6.66548	0.34774	0.246571	0.363718	0.795376	0.287165	0.649267	3.90198	1.92369	3.60995	7.81768	5.59631	7.36586
arahy.Tifrunner.gnm1.ann1.386S4Z	brown	7.454	6.52993	4.26817	5.97963	5.39845	4.45211	5.70897	6.92212	7.42546	15.7995	12.1491	13.1276	6.38295	5.22223	4.28216	6.28853	6.11778	4.82779	17.893	13.6335	19.9255	14.7814	12.645	14.553
arahy.Tifrunner.gnm1.ann1.39JBYW	brown	4.75784	5.65409	6.45616	8.41956	6.8524	12.6768	4.55418	5.97636	3.24977	0.773193	1.46649	2.24578	7.61854	7.39933	7.34081	11.555	7.84476	10.0986	0.848511	2.0254	1.04563	1.35	1.80469	2.61894
arahy.Tifrunner.gnm1.ann1.3E1BT5	brown	9.76005	7.83656	7.24423	9.42338	10.954	9.0453	9.85308	14.2725	14.7538	30.5282	20.7344	25.0837	9.02382	7.65879	6.88579	12.1242	27.685	10.9958	25.7743	28.8373	27.8513	31.3958	23.5639	31.3786
arahy.Tifrunner.gnm1.ann1.3F0XG2	brown	3.82593	1.72749	1.49966	2.87047	12.5798	5.34721	8.1385	5.87906	5.36502	8.26093	4.58918	3.52026	0.534943	1.20115	0.279762	0.501973	8.46703	1.05136	17.294	21.3518	9.9812	7.99394	4.58714	10.3475
arahy.Tifrunner.gnm1.ann1.3FE9AW	brown	0.207192	4.26266	0.903428	0.0723098	0.091791	0.117501	4.02048	5.35207	0.664209	2.0209	0.477037	0.43432	1.48772	0.154794	0.0570845	2.07413	1.08167	1.05833	2.92235	8.09188	4.71386	0.943076	5.74903	2.55743
arahy.Tifrunner.gnm1.ann1.3TL6MN	brown	14.8269	13.9279	13.3179	6.77838	9.25759	9.19525	17.4835	12.2724	12.2509	25.9943	27.9486	31.9053	12.8849	11.034	14.8829	9.97656	7.51087	7.54123	28.4798	24.5403	32.0081	29.9381	26.9251	23.1141
arahy.Tifrunner.gnm1.ann1.40BNNI	brown	4.11922	5.44651	2.99276	14.6404	8.78608	3.89971	31.4739	18.2067	30.3705	34.3516	13.1468	21.3915	8.91115	8.74437	8.4996	5.9202	15.3772	5.52164	38.0932	24.9576	42.4324	36.6133	29.0751	30.5717
arahy.Tifrunner.gnm1.ann1.43EHF4	brown	13.5685	11.1606	9.66128	16.0191	11.8676	11.6579	21.4702	10.3121	14.4231	27.2538	26.9049	28.1328	15.4941	18.2729	18.6061	11.8392	13.0841	12.5496	40.6603	35.6904	37.5251	27.9832	33.5138	33.349
arahy.Tifrunner.gnm1.ann1.448EM4	brown	5.0882	10.6687	11.5534	9.90169	9.35218	11.4763	3.64797	1.94259	3.19439	0.858458	1.25139	1.49538	12.7261	14.0177	8.3765	12.5949	7.0248	11.1708	0.826735	1.15292	0.951207	1.32532	1.07349	1.60894
arahy.Tifrunner.gnm1.ann1.46YMZL	brown	27.3607	19.0001	21.5015	15.3242	16.4313	29.0792	16.2013	17.9129	18.15	2.95624	5.23231	4.63244	18.0208	17.9009	18.7294	22.7936	16.2532	23.9436	7.2586	8.75773	7.32444	5.04082	3.70568	4.85299
arahy.Tifrunner.gnm1.ann1.49YCVY	brown	6.25032	6.07703	6.79234	5.13315	5.09622	7.52291	2.60858	3.73135	2.70793	5.86058	4.34612	4.85966	6.77504	7.76617	5.36463	7.13299	5.53486	5.78313	14.0739	20.1928	15.5313	20.6454	11.4202	15.2982
arahy.Tifrunner.gnm1.ann1.4B2CWV	brown	0.14108	0.0781444	0.121543	0.0861643	0.17188	0.440044	1.04148	2.19915	2.87275	7.94675	1.20003	5.41421	0.0578076	0.122968	0.0453479	0.244102	0.0477377	0.204504	5.9631	4.44468	8.90084	13.1641	8.71118	5.88226
arahy.Tifrunner.gnm1.ann1.4BL4Y4	brown	9.05443	9.51504	10.7476	11.0647	9.44853	9.82993	7.16466	8.67997	7.05805	4.7656	4.74506	4.02674	7.77498	8.51731	11.3175	8.99052	7.37408	7.56958	2.75254	3.6583	3.54699	3.58046	3.7891	4.23352
arahy.Tifrunner.gnm1.ann1.4H9MWH	brown	16.4355	5.41235	4.02976	0.858529	2.24041	2.72211	1.0124	2.32481	4.84422	25.1644	34.996	21.091	0.39804	0.373548	0.247961	8.93534	0.522057	1.5738	4.01007	0.973905	5.32022	35.1685	16.1601	8.66892
arahy.Tifrunner.gnm1.ann1.4I5J7H	brown	0.0294505	0.0652508	0.0289968	0.316569	0.756743	0.66807	0.646017	0.257081	0.881175	9.43237	0.0703181	0.0332418	5.05221	4.89436	4.24095	8.45876	8.92891	8.48117	26.6065	40.0336	31.8455	29.8357	26.6944	24.1443
arahy.Tifrunner.gnm1.ann1.4P55VP	brown	3.08321	3.03305	3.32714	4.48321	3.60608	4.64409	1.78966	6.12105	2.00903	12.0336	9.33462	7.68412	2.31783	3.03855	1.61739	1.66442	2.13664	1.19182	6.52595	10.1233	6.16428	5.83809	8.19178	3.63459
arahy.Tifrunner.gnm1.ann1.4QQ966	brown	0.734276	0.559236	0.0451852	1.39022	1.54518	0.39039	2.51669	1.00151	2.40296	3.44669	5.06786	3.57421	0.401161	0.106668	0.088508	0	0.683265	0.0443492	1.86572	2.24379	2.58616	1.93967	1.45811	1.07584
arahy.Tifrunner.gnm1.ann1.4RS9NQ	brown	3.24008	1.72876	2.78651	1.79633	3.01148	6.43495	1.76289	2.0285	3.64917	0.180588	0.157882	0.104491	5.18768	5.10263	2.68657	3.9586	3.95584	3.52732	0.563248	0.819627	0.367228	0.429967	0.443969	0.141726
arahy.Tifrunner.gnm1.ann1.4T09L2	brown	2.83702	3.85094	5.99513	7.71431	7.69025	9.53898	3.3869	3.02047	3.18738	0.640335	0.696128	0.91131	4.83981	5.77314	3.31606	8.30408	4.20415	8.9726	1.01306	1.63705	0.952451	0.889565	0.873896	1.03648
arahy.Tifrunner.gnm1.ann1.4W3SCV	brown	1.11832	1.43449	1.27495	0.920269	0.990885	1.26842	2.28427	2.86257	1.46757	8.32962	10.8915	8.76956	7.26741	9.09768	8.17313	4.17544	7.01055	9.3283	10.635	8.02531	16.6324	26.3316	27.2398	22.9443
arahy.Tifrunner.gnm1.ann1.51I078	brown	27.5908	55.8589	46.9399	80.3219	116.748	56.2189	114.531	27.7724	77.085	8.42056	14.8022	10.709	75.7809	62.2065	76.1553	72.9504	79.4487	63.9801	15.2011	18.2162	20.7836	13.0496	5.10291	7.42372
arahy.Tifrunner.gnm1.ann1.524PDQ	brown	1.86052	2.76229	1.45415	0.506068	0.645808	0.696163	3.39828	3.01378	2.997	2.80965	2.28984	3.31242	1.61377	1.58266	0.764497	0.232309	0.389413	0.2595	8.31759	16.299	4.98146	4.83916	4.39239	2.51801
arahy.Tifrunner.gnm1.ann1.5345PX	brown	5.6758	4.14923	4.3402	3.96975	5.82041	7.31995	11.2786	13.5092	11.4939	32.082	29.0988	33.821	3.11663	3.28136	2.70418	6.63008	4.79649	5.51281	24.3928	25.9906	24.3775	31.3237	28.982	32.497
arahy.Tifrunner.gnm1.ann1.555M2B	brown	5.01036	5.03702	3.58579	2.39414	2.20994	2.72878	25.1766	11.2576	22.5273	68.8015	11.6732	17.863	1.95352	2.05211	1.64598	2.02407	1.46385	0.810538	61.1036	21.6136	44.8139	16.7347	21.3032	7.45099
arahy.Tifrunner.gnm1.ann1.589SZX	brown	5.32618	5.3704	8.44713	4.19184	6.10395	10.7799	1.77591	3.16189	2.99533	1.24715	2.55105	2.48394	5.59324	6.67174	4.81825	7.78081	3.94983	5.79434	0.576267	0.966355	0.182333	1.72129	2.14137	5.44728
arahy.Tifrunner.gnm1.ann1.5A3FI2	brown	101.82	67.0809	63.5928	55.5035	52.1345	102.129	37.5631	23.3898	21.4929	0.966939	2.32474	3.05958	100.242	123.636	91.6556	136.227	91.9316	120.045	4.84545	11.6717	2.87539	2.73502	3.21258	2.21206
arahy.Tifrunner.gnm1.ann1.5AH4BP	brown	8.31194	15.1797	10.8205	15.6331	10.8469	4.0235	25.7032	15.6998	12.6603	103.572	20.8841	32.9351	24.3206	17.3392	23.4309	10.1093	27.2076	10.0826	54.0415	47.1797	85.2674	45.6354	86.4805	61.2633
arahy.Tifrunner.gnm1.ann1.5D9CQE	brown	0	0.0295192	0	0	0.259712	0.0302232	0.0899249	0.0664587	0.221467	0.992365	0	1.20308	0.0873479	0	0.0342605	1.10652	0.180331	0	0.825372	1.43127	0.870502	0.589111	0.223638	2.74854
arahy.Tifrunner.gnm1.ann1.5FG7TI	brown	13.7141	15.7852	23.1272	24.3317	37.1005	26.0351	15.8374	10.9768	21.9879	6.52005	3.65766	4.33649	17.2168	30.5762	22.6975	25.3274	38.7696	42.3908	5.27223	6.7648	5.0839	4.86985	4.48967	4.16936
arahy.Tifrunner.gnm1.ann1.5GYD3M	brown	0.73798	0.204384	0.415206	0.56662	0.233531	0.448411	5.78146	12.1281	7.36024	12.1386	17.0856	10.0256	1.00796	1.8072	1.86381	1.36809	1.81934	1.93574	13.6744	10.5632	6.62987	23.0679	6.19366	5.08416
arahy.Tifrunner.gnm1.ann1.5H31LD	brown	31.1996	17.7088	43.2513	9.00408	22.3661	55.4143	17.2109	199.346	94.5335	290.269	265.591	243.707	3.27797	7.71999	5.06942	108.633	5.4526	18.5542	72.2367	82.3983	21.0709	211.568	155.229	156.557
arahy.Tifrunner.gnm1.ann1.5JT6XN	brown	5.38513	4.20248	2.68643	3.00538	3.73236	3.77335	1.21155	1.96987	1.86985	5.46688	2.07155	3.70106	2.61519	2.87886	2.01561	1.22163	2.54297	1.20272	12.5411	8.29022	13.722	3.70396	7.74787	3.2863
arahy.Tifrunner.gnm1.ann1.5TEF42	brown	9.72045	6.1772	4.97083	5.3753	6.54305	4.10239	76.2879	83.7248	46.3442	109.818	119.824	125.793	4.4461	5.16673	6.00677	4.69359	10.9128	4.36912	167.466	148.82	163.576	148.07	135.968	124.561
arahy.Tifrunner.gnm1.ann1.60DV95	brown	82.3627	113.375	80.4647	81.0634	129.26	113.038	121.699	24.7202	103.827	15.651	9.37691	8.44342	72.1495	90.7744	66.5637	49.2101	93.7171	73.1024	11.9271	9.31515	21.9427	10.924	10.3327	10.4382
arahy.Tifrunner.gnm1.ann1.62QAW3	brown	4.45233	3.87727	3.07096	4.979	4.70444	3.26761	4.4594	3.77076	7.28216	17.8817	14.9227	13.4372	4.11047	3.18207	4.31635	3.74881	10.3445	3.08317	18.1606	9.05043	25.3955	21.0862	19.2117	12.5664
arahy.Tifrunner.gnm1.ann1.677PQ2	brown	0.00916107	0.0101487	0.00901994	0.0179044	0.121757	0.0831257	0.278244	0.0799694	0.30456	0.125097	0.0437472	0.0517021	0.370371	1.63958	0.0824511	0.713288	4.687	0.194767	13.9989	13.2858	8.43963	14.8566	5.68959	6.97051
arahy.Tifrunner.gnm1.ann1.6AEW1J	brown	1.20312	2.04683	1.64996	2.20441	2.28433	3.43588	15.117	17.361	25.1771	32.1911	9.28481	19.109	2.1832	2.49682	2.95567	5.46442	3.66394	3.65409	61.2509	35.6551	69.4487	32.7178	23.0284	16.2031
arahy.Tifrunner.gnm1.ann1.6E9FN3	brown	8.28166	3.36677	3.7404	3.15546	3.46702	3.87795	13.0767	13.0752	8.46179	36.0298	39.1849	45.8385	2.32455	2.20749	2.88181	2.76068	4.21631	2.49641	40.0081	46.461	39.4653	44.2665	40.8562	38.9307
arahy.Tifrunner.gnm1.ann1.6H4NJX	brown	0.165971	0.674166	0.399457	1.27947	0.980389	0.439246	8.80611	1.24183	3.24932	7.50882	0.704504	1.7693	1.55156	1.20018	2.89269	4.62662	4.99203	2.99396	13.0665	3.63195	10.9043	14.6534	5.96978	4.57016
arahy.Tifrunner.gnm1.ann1.6Y8JYR	brown	0	0	0	0	0	0	0	0	0.181403	0.541896	0.303997	0.12318	0	0	0	0	0	0	5.39909	1.20241	1.36663	3.21693	1.04675	0.14619
arahy.Tifrunner.gnm1.ann1.6ZS5B3	brown	2.79137	3.28052	3.63263	2.18218	3.22603	7.68109	2.41646	2.96637	4.11544	0.210924	1.41991	0.657541	3.50092	2.42597	2.77755	3.52781	2.49684	2.95554	0.939804	0.936035	0.753305	0.410364	0.785757	0.520247
arahy.Tifrunner.gnm1.ann1.71DM7X	brown	14.2821	9.49094	13.7982	8.25974	6.8871	6.18866	16.0553	15.8526	13.2386	39.5233	29.2212	51.4198	11.0243	13.9282	5.52614	3.9419	4.66426	2.05363	65.132	41.5814	35.4777	88.2748	38.7463	32.8656
arahy.Tifrunner.gnm1.ann1.71FAZ0	brown	3.29571	3.11233	2.80608	3.97291	2.84835	2.2214	6.86015	5.33947	3.50252	22.4013	24.8166	24.805	3.02554	3.04529	2.6397	2.03322	3.34555	2.63668	20.5004	16.6307	27.7768	29.7563	27.4981	18.6909
arahy.Tifrunner.gnm1.ann1.7AH9CA	brown	7.03911	6.02773	9.18114	3.79509	4.73151	9.63577	2.11611	2.32063	1.07593	11.0484	6.10946	11.3471	7.00627	8.97984	4.99335	8.04956	5.36601	6.48968	1.12254	1.92222	1.45375	2.20965	2.30392	1.70706
arahy.Tifrunner.gnm1.ann1.7CU32D	brown	5.24327	5.46684	4.33429	7.69014	6.00392	7.26154	5.66163	4.40566	4.87827	1.34588	1.94148	1.82506	5.02451	5.63733	2.90808	2.5389	4.78177	1.67996	1.56812	2.47147	1.20605	1.44641	1.09817	0.663568
arahy.Tifrunner.gnm1.ann1.7D2JYW	brown	3.03653	1.925	2.38489	1.35501	1.66408	2.01072	1.77701	1.4884	1.19622	0.392204	0.502906	0.257553	2.28227	1.83587	2.66297	1.63995	1.97182	1.49266	0.317144	0.193391	0.200691	0.547834	0.315666	0.470253
arahy.Tifrunner.gnm1.ann1.7LRL61	brown	2.32559	2.08377	3.53566	0.70182	1.75756	6.40039	3.98181	14.3725	3.29722	13.5857	26.4571	13.1635	0.672644	0.55644	0.703552	1.53852	0.69434	1.6525	2.03038	6.59426	0.782077	25.5739	8.28286	14.1106
arahy.Tifrunner.gnm1.ann1.7MW9BK	brown	7.91743	10.8071	17.8182	13.4705	16.5985	17.4792	9.42326	3.7025	6.69789	0.526533	0.421969	0.319167	15.1395	21.1138	13.0882	40.7302	8.51557	11.3402	1.45976	1.75248	2.1939	0.459666	1.77988	0.094697
arahy.Tifrunner.gnm1.ann1.7R6A2H	brown	1.97201	1.56372	1.45111	1.13594	1.08516	0.824048	3.74781	2.66626	3.03644	17.4712	5.99715	9.16124	1.49699	1.71282	0.613855	0.646493	1.65766	1.2036	10.6626	7.0615	16.5464	16.8452	14.8582	7.73037
arahy.Tifrunner.gnm1.ann1.8A1TPW	brown	1.54196	1.41702	1.39744	1.83214	1.28863	2.12654	8.33774	13.3728	15.437	44.5916	13.6181	33.2864	1.43596	1.38474	1.41933	1.39462	2.41907	1.72718	48.9831	35.7164	70.5228	33.7256	33.2986	27.1578
arahy.Tifrunner.gnm1.ann1.8C0M2R	brown	16.2244	16.3172	4.79778	24.7827	30.174	5.65252	8.40913	4.14316	9.48057	77.8135	61.6774	72.0646	13.9766	25.5481	16.019	0.574854	11.1672	1.17725	69.3931	91.7446	53.4547	88.2871	45.4111	41.6134
arahy.Tifrunner.gnm1.ann1.8DR635	brown	5.344	4.52924	5.16658	1.9819	1.91113	4.4912	14.4493	34.9668	42.1678	8.07268	13.759	7.37643	1.19599	2.16997	1.82122	11.0845	2.74509	2.86215	44.2906	22.1245	22.5061	6.74048	6.79323	3.19125
arahy.Tifrunner.gnm1.ann1.8F004F	brown	274.815	469.88	536.367	266.887	331.25	482.445	92.8815	160.072	101.009	5.42248	38.7799	74.625	320.092	360.905	374.132	567.482	202.531	430.339	39.0634	62.6085	26.2876	11.1434	14.043	40.7872
arahy.Tifrunner.gnm1.ann1.8HD4Y1	brown	39.0042	46.2312	42.1057	35.4489	24.5641	31.1934	49.8893	49.6511	39.2195	92.8114	106.244	92.7112	38.0265	34.104	31.8527	45.2887	23.6516	34.3438	141.407	130.184	164.033	146.899	127.21	126.623
arahy.Tifrunner.gnm1.ann1.8KC8J6	brown	12.6797	4.23656	1.48146	1.2559	7.36027	4.14204	44.245	32.6991	47.0255	9.70887	29.6761	28.1287	0.548023	1.27504	0.201517	3.87795	2.35473	0.69673	73.3271	67.6293	48.3348	8.29584	15.4279	33.7611
arahy.Tifrunner.gnm1.ann1.8PLQ7K	brown	1.79484	1.28822	1.56807	2.30974	1.9375	1.74903	4.64946	5.45374	5.14755	13.5883	7.03183	7.4188	0.842476	1.36612	1.00759	1.55275	1.77922	1.02604	11.0602	8.63445	14.6793	14.5968	9.82016	6.24791
arahy.Tifrunner.gnm1.ann1.8RX8VY	brown	3.71936	3.57579	2.72638	5.25169	3.62945	3.7354	12.1095	7.37615	14.1898	15.2957	6.96364	9.89437	5.40678	6.51232	7.24692	9.07191	6.63088	9.43703	28.3786	22.2051	29.52	27.7434	25.0864	24.4072
arahy.Tifrunner.gnm1.ann1.8VJ98X	brown	16.7235	21.2172	16.7198	17.3714	21.4268	17.1396	18.2804	12.9471	27.7629	188.364	31.3847	99.0889	24.5209	21.8086	25.316	14.505	17.1073	22.1437	108.112	111.077	109.968	234.148	162.056	91.1362
arahy.Tifrunner.gnm1.ann1.8W8UWC	brown	2.33481	0.857069	0.571309	0.297009	0.709987	0.595452	5.38498	3.32508	2.50315	12.4511	4.68411	7.17322	0.271723	0.465618	0.35526	0.741024	0.65447	0.213615	14.3535	10.3509	9.81639	16.3857	10.1207	6.6625
arahy.Tifrunner.gnm1.ann1.8XLM1I	brown	2.22732	1.93205	1.75854	1.79667	1.50806	1.77555	4.34331	4.25804	5.50115	11.8946	4.69097	5.87008	0.941347	0.891326	0.851019	1.59969	1.00963	0.812238	6.67126	6.46798	7.39642	8.49852	5.81961	5.99551
arahy.Tifrunner.gnm1.ann1.90K79T	brown	5.40982	1.93621	1.01067	1.0844	1.69611	1.22719	19.5674	22.9027	30.1133	27.9993	11.029	22.9846	3.36481	2.80501	2.85358	5.32816	6.87158	2.78823	152.888	107.863	138.121	44.6297	24.0487	38.8732
arahy.Tifrunner.gnm1.ann1.96WFPN	brown	10.5624	5.69108	4.05522	3.31068	3.88478	3.44083	22.5304	9.44386	35.1883	28.9179	40.9486	30.9176	1.79046	3.34545	2.42	2.0306	5.09507	2.22548	47.2689	20.9515	64.8156	51.9213	24.0269	20.0225
arahy.Tifrunner.gnm1.ann1.990N5Y	brown	1.26917	1.36694	1.11077	3.96186	3.06127	1.95936	2.91489	2.94559	2.4027	8.31534	11.1113	7.79949	1.11713	1.18818	2.26642	1.46398	6.39412	2.11231	8.78157	5.00115	11.3444	8.94045	12.3426	12.704
arahy.Tifrunner.gnm1.ann1.99PJJG	brown	8.71776	8.96972	13.0219	18.2515	14.9536	22.128	9.65999	6.69008	8.3809	2.92907	3.61744	3.60241	9.75632	6.76874	6.62626	11.431	13.1273	15.8892	3.47796	3.40358	3.18468	3.13311	2.33761	2.92786
arahy.Tifrunner.gnm1.ann1.9JVG50	brown	44.9947	54.9664	39.9884	78.6231	68.3247	41.9957	223.272	111.177	405.357	248.072	159.861	256.917	115.502	100.949	111.033	46.1243	83.842	58.8408	665.455	206.554	802.226	383.067	380.267	271.735
arahy.Tifrunner.gnm1.ann1.9RM845	brown	6.97587	8.95008	12.1492	9.90179	10.061	12.494	7.58945	5.48196	5.89657	1.41169	1.31709	2.14569	10.2558	11.1251	11.6752	11.8937	9.53371	9.74293	2.19055	1.70645	2.24564	1.3906	1.66869	1.3642
arahy.Tifrunner.gnm1.ann1.9W20Y7	brown	15.6308	16.1563	12.5456	24.5344	10.5356	13.629	15.0242	7.37917	14.0814	2.70268	2.48252	3.05602	25.5121	16.9977	15.019	26.2481	34.511	20.5808	5.04332	4.82448	5.2203	2.46835	1.92426	3.64558
arahy.Tifrunner.gnm1.ann1.9YR5UX	brown	5.98489	17.3582	5.30046	0.911062	1.67881	2.42192	25.7795	51.1936	26.3457	84.5628	12.0639	23.7286	2.16888	2.58644	3.55749	1.92536	1.62825	1.04629	158.404	75.3029	81.9893	15.1754	22.7169	9.34676
arahy.Tifrunner.gnm1.ann1.A5SP47	brown	0.565531	0.693622	0.178977	0.177633	0.375816	0.870524	101.764	45.6138	48.3121	6.16796	37.6637	37.7529	0	0.0704185	0	4.26348	0.0273373	0.351332	71.1374	125.066	34.4756	11.0057	15.7404	28.0844
arahy.Tifrunner.gnm1.ann1.AF19PI	brown	0.597228	0.863771	0.653364	0.437708	0.646767	1.59939	2.09946	3.70314	10.8099	3.74815	2.13897	4.99966	0.18127	0.385598	0.405269	1.32039	0.246995	0.833657	13.4674	1.75931	17.5052	10.6579	13.0083	8.9782
arahy.Tifrunner.gnm1.ann1.AIAB9F	brown	1.02071	2.73988	2.37717	2.78131	2.55666	4.31915	1.62294	2.25199	3.39334	0.194938	0.468675	0.132936	4.93304	5.38365	3.10424	3.90573	3.26784	2.57978	0.608003	0.351444	0.0961872	0.5616	0.353016	0.105179
arahy.Tifrunner.gnm1.ann1.AJ1Q9U	brown	1.2716	2.02214	0.92891	0.40084	0.726902	1.16313	5.05265	6.85445	6.30706	18.3061	1.9833	4.02809	0.78436	0.64356	0.870211	1.52592	0.777273	0.237841	25.9936	9.91471	16.4824	7.17492	7.40167	3.90137
arahy.Tifrunner.gnm1.ann1.AJY7W8	brown	17.6455	12.4917	6.96147	13.1632	12.1244	6.29109	12.1874	29.5675	10.6889	64.6555	37.511	45.9228	22.0446	18.4881	27.1545	12.4444	21.202	16.1981	123.504	162.687	112.303	137.687	151.748	146.847
arahy.Tifrunner.gnm1.ann1.AV7YP7	brown	15.1231	17.1697	7.86125	10.7395	3.32915	4.58123	67.3615	34.4383	37.7857	63.5506	82.3105	90.9692	10.1611	8.51485	18.7197	4.87576	4.70408	2.90477	191.059	153.173	157.113	87.2207	97.7552	114.757
arahy.Tifrunner.gnm1.ann1.AXL13P	brown	1.63996	3.65621	2.07891	1.08173	1.58022	1.62757	12.9712	11.2735	10.0522	52.1934	9.07946	23.3467	1.25435	1.47707	2.05584	1.87985	1.49828	1.06975	46.9345	21.0618	45.438	26.3927	23.2017	12.1376
arahy.Tifrunner.gnm1.ann1.AZZ9A8	brown	4.91146	3.43804	2.67721	6.60797	3.31745	7.75053	10.2572	10.5098	20.2564	19.3515	14.0213	21.2108	2.23997	1.96882	0.860284	4.63079	4.162	3.52191	38.1614	46.6641	25.3231	23.8829	17.7513	8.50543
arahy.Tifrunner.gnm1.ann1.B2V5CV	brown	5.05093	5.28362	8.46815	15.9992	15.0749	19.8294	6.78124	4.50464	3.37916	2.25182	2.35225	1.87097	6.78341	7.79637	2.11111	10.4439	4.3389	8.6137	0.867827	0.990697	2.0945	0.793121	1.08743	1.00549
arahy.Tifrunner.gnm1.ann1.B3EQNC	brown	0.617136	0.911554	2.18746	1.04531	1.99283	2.33323	1.3653	0.513061	0.889056	0.102147	0.180096	0.139316	1.37862	2.29508	1.49878	2.15931	1.22509	1.59036	0.0884982	0.0377757	0.112005	0.249691	0.345297	0.440909
arahy.Tifrunner.gnm1.ann1.B7PNIQ	brown	1.39985	1.05271	1.09659	1.59259	1.43499	2.20778	0.793099	0.598879	0.747327	0.443954	0.15858	0.167233	1.28953	0.997488	0.755408	1.91822	1.32076	0.947937	0.224185	0.0914723	0.158556	0.152815	0.220516	0.0342193
arahy.Tifrunner.gnm1.ann1.BC747V	brown	13.6922	11.4581	9.18151	11.8078	8.69896	6.92708	10.5269	13.1848	7.4229	24.1714	26.3422	28.2043	10.1535	10.6847	8.61233	5.85169	8.88844	4.6962	29.5794	22.8825	28.1576	28.6528	27.7544	29.6022
arahy.Tifrunner.gnm1.ann1.BD57S3	brown	17.8284	17.2588	18.2018	17.9579	21.5809	27.3144	16.6613	20.7961	22.2492	32.7553	39.3592	46.5007	18.4615	22.9508	25.6028	39.01	27.546	37.3205	34.4789	46.4641	43.637	46.2998	39.2652	69.3697
arahy.Tifrunner.gnm1.ann1.BD6PFY	brown	1.18868	0.294811	0.454171	0.485433	0.455873	0.845156	1.19745	1.74781	2.2118	5.5941	2.4781	2.48315	0.620337	0.247421	0.159676	1.41206	2.83353	3.49756	5.90751	6.59731	3.88321	4.1992	0.957208	7.79529
arahy.Tifrunner.gnm1.ann1.BFX48A	brown	2.06408	2.80043	1.75826	3.89805	2.89743	1.39415	3.7959	3.1524	3.89362	7.13995	5.01139	4.63341	3.06627	2.39879	2.11712	0.722294	2.5426	1.25508	8.29109	7.12287	10.5691	8.59581	6.59006	5.49894
arahy.Tifrunner.gnm1.ann1.BI5YKU	brown	0	0	0	0	0	0	0	0	0	0.654791	0.489772	0.330761	0	0	0	0	0.15865	0	22.1624	0.807173	6.79686	2.21033	0.772947	1.41317
arahy.Tifrunner.gnm1.ann1.BNX2MS	brown	3.50582	2.56863	1.93594	2.15704	2.43247	1.8304	18.0597	9.29894	13.6285	31.0633	13.7298	18.5504	2.63488	1.59524	3.00504	1.44426	4.56937	2.25863	47.0182	23.3756	42.6304	23.4477	27.9556	23.4072
arahy.Tifrunner.gnm1.ann1.BV9JUH	brown	0.296946	0.340301	0.131063	0.10006	0.244963	0.232278	1.12305	0.829989	1.08932	0.343203	0.0977943	0.208039	0.0111884	0.0238	0.0263307	0.0708672	0.0554366	0.0395809	1.05722	2.15767	0.384685	0.306276	0.0736607	0.493801
arahy.Tifrunner.gnm1.ann1.BW88YF	brown	9.44338	10.9022	9.53296	16.7194	17.2282	14.0205	25.5577	15.0511	21.4294	40.6021	31.5097	30.0909	25.7383	17.7569	31.6503	22.9026	30.5537	19.4309	38.5489	35.9856	42.8954	48.71	42.1086	52.3775
arahy.Tifrunner.gnm1.ann1.BWA67Y	brown	5.93267	5.83859	5.10772	10.0848	5.20774	4.47555	6.09945	5.02394	7.52233	19.6279	17.163	18.8434	6.392	6.09301	6.88281	6.15896	5.60222	5.4932	14.3876	15.6955	10.592	15.2513	18.2623	15.0444
arahy.Tifrunner.gnm1.ann1.BWT8ND	brown	1.41599	0.900516	0.335635	0.30749	0.859658	0.743542	8.31825	7.19397	7.23554	9.53767	12.1776	9.79685	0.200564	0.548537	0.303432	0.907407	0.709829	0.304084	22.7083	14.1207	21.5015	13.6065	13.173	6.84969
arahy.Tifrunner.gnm1.ann1.BXR7J4	brown	0.215583	0.175976	0.0782018	0.0887022	0.160857	0.347475	5.53308	1.2876	2.28215	2.07056	1.73387	2.65109	0.0619899	0.0923053	0.189652	0.64786	0.0614298	0.482459	2.2991	9.93878	2.16843	4.73667	9.5228	9.60613
arahy.Tifrunner.gnm1.ann1.C0YWEX	brown	0	0	0	0	0.0253506	0.0649022	0.868982	2.74727	0.665817	2.4862	2.66421	4.03676	0	0	0	0	0	0	0.147702	0.118213	0.0467335	5.0975	2.81287	1.91633
arahy.Tifrunner.gnm1.ann1.CER2FS	brown	0.137469	0.0217555	0.0773433	0.287859	0.226207	0.0890972	1.85567	0.661224	2.70944	6.24099	1.68804	5.18696	0.171666	0	0	0	0.664512	0	15.3594	8.43868	16.9691	7.86615	11.5845	2.9201
arahy.Tifrunner.gnm1.ann1.CN6DNH	brown	19.5396	17.3437	14.5186	15.1211	16.7216	16.3808	15.1541	20.6586	17.8538	44.1434	37.1639	37.8771	20.2231	18.9	13.3416	15.9591	12.977	14.4258	34.7727	38.2772	35.782	45.14	36.3777	38.4495
arahy.Tifrunner.gnm1.ann1.CR3DPP	brown	0.208845	0.0991538	0.0587506	0.553938	1.32176	0.439913	200.815	141.38	146.151	95.2586	64.0411	105.775	0	0.138692	0.0383599	1.49702	3.10938	1.32626	484.282	453.925	316.374	471.963	406.358	427.84
arahy.Tifrunner.gnm1.ann1.D5PS1Z	brown	3.42158	2.81047	2.9909	2.49544	3.34225	3.48329	5.51996	5.09939	4.27257	8.4743	7.91055	8.66607	2.38909	2.65742	1.93138	3.63872	2.75607	2.29038	10.986	10.5052	10.5507	7.09784	6.76385	4.74
arahy.Tifrunner.gnm1.ann1.DAV8E2	brown	0.159776	0.177001	0.220241	0.202973	0.212354	0.308077	0.10784	3.12818	1.51385	1.98345	4.21549	2.72321	0.314249	0.241392	0.225973	0.580547	0.346011	0.494093	16.373	5.67736	8.37751	19.1372	21.3404	30.778
arahy.Tifrunner.gnm1.ann1.DST42P	brown	0.920669	0.586454	2.13024	1.30453	0.622015	0.626547	2.95165	2.6837	1.91298	2.54297	7.84501	4.32563	3.697	2.28705	1.58325	3.28551	2.39878	0.756256	5.70349	5.40483	6.57929	5.47773	4.93971	3.86952
arahy.Tifrunner.gnm1.ann1.DTC7Y5	brown	5.7976	3.29281	3.07146	2.41571	1.87747	2.10291	4.91615	10.3126	8.90328	16.1843	21.5371	19.3329	0.739604	1.02605	0.832448	0.45828	0.955984	0.284399	20.5103	17.0639	9.46992	8.61134	9.38575	5.24329
arahy.Tifrunner.gnm1.ann1.DU5DWV	brown	2.46749	6.00982	3.96298	5.5065	2.46542	2.16353	12.9926	6.06682	10.6176	19.8994	6.58099	14.8739	6.27191	6.85383	7.35761	1.69563	1.98963	1.82645	34.4206	37.5267	16.6363	14.7475	19.2193	12.659
arahy.Tifrunner.gnm1.ann1.DW6EQY	brown	1.78728	0.465871	0.310543	1.1301	0.838383	0.914214	9.99346	8.69669	6.99035	15.792	13.7227	12.025	0.574383	0.0407275	0.540698	0.848897	0.521761	1.21919	34.1027	18.196	21.1225	17.3185	17.6052	8.40319
arahy.Tifrunner.gnm1.ann1.DY968D	brown	2.68108	2.7361	0.735937	6.87537	4.14644	0.921498	9.15756	3.68788	6.83349	47.1403	9.56349	28.7767	0.33734	0.849777	0.480514	0.112458	1.8694	0	37.5383	16.3814	31.2392	28.8235	53.2245	28.2316
arahy.Tifrunner.gnm1.ann1.E2FDBV	brown	22.6567	23.699	18.4497	10.4679	8.76356	10.1788	16.6357	18.9935	16.4932	47.3079	34.0274	53.287	16.3316	14.0284	20.5986	8.09182	15.1832	18.6886	41.0273	36.6877	55.2797	49.5601	50.2374	39.7902
arahy.Tifrunner.gnm1.ann1.E3VS3U	brown	1.86147	1.34671	0.579762	4.84456	1.63253	1.20647	87.4025	39.6284	54.4333	5.14038	28.7991	26.5426	0.269813	0.242823	0.122111	1.44607	22.7269	0.954511	19.4157	96.7414	14.148	16.1059	14.598	23.0022
arahy.Tifrunner.gnm1.ann1.E7JZMT	brown	0.59318	0.471784	0.16473	0.0743147	0.0404297	0.0690051	2.66909	4.49521	10.6186	11.612	16.1605	8.56672	0.0166192	0.0353524	0.0195557	0.105266	0	0	8.55864	13.218	2.23595	17.4658	1.6777	3.34146
arahy.Tifrunner.gnm1.ann1.ECU3UP	brown	0.516153	0.664022	0.557382	1.00877	0.236045	0.377699	6.51797	8.2015	5.12018	3.94783	3.97549	2.49954	1.23713	1.33516	1.04897	2.04541	1.44229	2.28482	17.8142	17.8407	16.7259	13.36	9.48233	6.86969
arahy.Tifrunner.gnm1.ann1.ELNY98	brown	0.288019	0.3927	0.10907	0.129901	0.451505	0.301549	8.63569	6.54795	6.84994	15.8694	8.88711	15.4046	0.411543	0.283229	0.284859	0.153336	0.20991	0.128462	17.042	20.383	11.3633	18.6706	20.6663	11.5154
arahy.Tifrunner.gnm1.ann1.EM8ZKT	brown	4.8562	6.34984	6.03552	6.14578	5.13518	6.15815	7.03892	3.61366	7.75463	2.41137	2.56611	2.26443	4.8017	5.47716	4.83127	4.54555	3.62046	3.93898	1.91107	1.9955	1.37838	2.77465	4.18067	3.51926
arahy.Tifrunner.gnm1.ann1.EMW6YX	brown	7.55271	5.94492	3.86495	6.36082	5.81153	3.04335	12.1572	11.0915	19.0795	26.3387	14.2369	21.7051	3.58337	3.23381	4.91929	5.07244	6.12009	5.76218	49.7001	23.4045	53.4051	24.5555	17.2172	19.1034
arahy.Tifrunner.gnm1.ann1.EPQ3BP	brown	1.60625	0.828045	0.73595	2.03586	0.915933	0.721526	1.28808	1.20977	1.63901	4.3236	2.44921	3.285	1.16428	0.998053	0.736118	0.412753	2.32474	0.983602	5.23395	3.35119	2.7276	3.70213	3.94701	1.61911
arahy.Tifrunner.gnm1.ann1.EQY875	brown	1.06093	0.956176	1.13311	1.51117	0.605445	0.938188	3.27691	2.2424	2.57056	6.60744	2.4258	2.51679	4.24401	3.21826	4.04598	2.48902	4.3809	2.57183	12.4857	11.8379	16.8888	24.5076	21.3008	17.2712
arahy.Tifrunner.gnm1.ann1.ERE2QZ	brown	1.13405	1.31474	1.24642	1.62363	1.02819	1.1367	2.71458	8.48524	1.62205	3.66683	2.48734	8.15656	1.61377	3.73931	8.85029	1.4146	1.21367	1.42725	3.19955	2.83318	2.58472	8.57454	4.36364	2.47305
arahy.Tifrunner.gnm1.ann1.ETV3I7	brown	0	0	0	0	0	0	0.0379148	0	0	1.28312	0.0268253	0.0507251	3.92835	4.25653	4.7958	6.18164	5.04855	4.77716	20.039	20.3011	24.5542	30.5368	18.6967	16.2843
arahy.Tifrunner.gnm1.ann1.EX1AWS	brown	18.5528	12.9759	11.1208	12.5089	13.4919	14.4715	18.529	19.0409	18.3228	34.0145	36.6818	38.7423	11.3359	11.1088	11.9404	16.1046	15.3724	13.5427	38.9536	36.1817	45.3029	35.797	38.4443	42.1128
arahy.Tifrunner.gnm1.ann1.EXE5KN	brown	14.5009	10.0072	12.3214	23.7442	14.3831	20.2605	4.01118	3.70556	3.75391	1.83385	2.91906	4.77229	6.79057	7.02511	8.92918	20.9475	20.6841	22.6444	1.02998	2.08133	1.05394	1.39118	0.793973	6.52812
arahy.Tifrunner.gnm1.ann1.EZVF0B	brown	0.220166	0.222692	0.254474	0.159021	0.0763349	0.195431	0.193826	0.250681	0.238677	0.546624	0.571396	0.615871	0.167352	0.311493	0.159999	0.0662505	0.0777377	0.0185012	1.09954	1.12061	0.531618	0.709584	0.711573	0.20517
arahy.Tifrunner.gnm1.ann1.F1B1I5	brown	8.31695	6.46909	4.44287	1.44822	2.68506	1.15407	4.14293	3.80658	4.33865	10.8738	17.8512	12.4087	6.71909	3.18761	6.54119	0.114816	0.808346	0.171007	11.2478	7.76839	9.79137	9.98187	17.9278	3.31867
arahy.Tifrunner.gnm1.ann1.FA8BAD	brown	0.33735	0.0477087	0.190811	0.007014	0.0190793	0.244232	0.242226	1.85282	2.91118	6.90546	1.85089	2.58444	0.0156856	0	0	0.0372572	0	0.0554906	2.60307	0.405305	1.39517	6.76749	12.3492	1.38457
arahy.Tifrunner.gnm1.ann1.FH6P3F	brown	17.2224	11.1759	16.0315	13.4342	7.62994	15.9547	294.116	220.631	280.197	385.793	261.918	257.185	6.10772	6.8083	10.2516	28.9856	28.5814	43.928	445.611	312.262	460.357	509.903	270.107	299.246
arahy.Tifrunner.gnm1.ann1.FK49XX	brown	7.26447	6.21688	4.47458	8.25954	5.87232	4.72504	7.436	12.9017	9.15668	24.4684	12.454	17.6623	5.98147	5.98177	5.55543	4.49753	9.13345	5.12376	39.3243	31.2716	53.1436	26.6406	28.1108	33.0913
arahy.Tifrunner.gnm1.ann1.FKJ1CZ	brown	0.0529503	0.0293293	0.0260673	0.129357	0.0234583	0.0600575	0	0.693326	0	4.96276	0	0.358601	2.835	2.67685	2.99553	1.51167	2.29338	1.94446	15.1711	11.1212	26.4227	36.7719	43.7731	21.6695
arahy.Tifrunner.gnm1.ann1.FU3MEG	brown	0.216539	0.0799609	0.0710676	0.211601	0.191864	0	0.365379	0.360043	0	5.64499	10.9436	7.82128	0.0788685	1.34215	0.092804	0.124888	0.586169	0	1.21103	2.28642	5.06968	4.7873	23.539	8.79885
arahy.Tifrunner.gnm1.ann1.FUQ01W	brown	12.9778	10.1556	6.19862	10.7931	12.869	7.767	13.3253	11.0188	17.1661	30.4386	21.427	27.8633	11.8874	11.2315	18.1061	10.3196	18.2381	14.0891	26.1575	27.9895	36.9841	41.2959	34.8938	28.1857
arahy.Tifrunner.gnm1.ann1.FX45DR	brown	11.1063	17.6735	18.1965	13.5796	15.144	13.8132	6.92374	6.12671	5.38381	2.55369	3.59235	3.56937	15.4951	16.417	15.1661	14.0479	12.1591	16.1362	2.14655	3.14965	3.10992	2.57565	2.26962	3.64982
arahy.Tifrunner.gnm1.ann1.FX71XI	brown	5.79859	2.50111	1.56725	1.46024	1.25208	4.03457	10.5243	13.4089	17.3605	6.02884	5.15798	5.61006	0.745406	1.03821	0.45944	6.32328	1.84668	4.14386	14.1919	12.1246	13.292	5.66103	4.86854	2.65451
arahy.Tifrunner.gnm1.ann1.FX782E	brown	27.2592	24.0995	33.4719	26.4489	35.3417	38.5586	18.2518	13.3384	22.3147	2.63761	6.54319	4.851	35.906	37.7687	30.0192	48.0005	31.111	36.1191	5.51556	8.6126	4.33821	4.42736	3.41591	4.13999
arahy.Tifrunner.gnm1.ann1.G0S5C3	brown	75.5303	116.907	61.5775	215.52	148.954	40.4442	62.1486	28.7487	60.4561	8.40877	22.6748	17.572	104.902	104.663	141.672	58.1675	71.0531	72.6374	11.5486	19.4267	8.95827	6.58178	6.62169	12.6571
arahy.Tifrunner.gnm1.ann1.G1UYRW	brown	7.27078	7.3135	6.60409	8.10278	8.47009	7.46794	13.9319	14.0065	8.69128	20.8928	28.2471	28.2369	6.73268	6.77213	6.94898	7.52374	8.12535	6.39683	25.5611	24.9252	33.8171	28.6414	25.73	29.3138
arahy.Tifrunner.gnm1.ann1.G3R5KE	brown	9.36138	20.543	5.63597	8.04085	12.9967	3.04335	31.6927	9.51765	21.8052	34.4933	45.4868	40.3816	1.23789	1.52451	3.52655	1.34119	1.12986	0.230487	9.61937	13.55	9.44735	27.6831	31.956	42.5733
arahy.Tifrunner.gnm1.ann1.G524VK	brown	2.00085	1.24681	1.18201	3.29944	2.39334	2.35451	12.956	6.89279	11.5159	19.0944	5.8224	14.341	0.983819	0.465061	0.514512	0.30292	2.74199	1.01512	46.7077	13.365	53.5579	35.746	34.3647	11.9943
arahy.Tifrunner.gnm1.ann1.G8XV3D	brown	2.38421	1.85541	1.74606	1.94475	1.13483	1.16215	5.28645	7.37157	6.64893	8.21876	3.1992	5.11539	4.32757	3.54942	3.69883	4.09116	3.25369	2.66584	26.8546	17.6667	18.1847	16.9382	9.59157	4.30246
arahy.Tifrunner.gnm1.ann1.GCH8EX	brown	11.8588	11.1145	14.0337	14.1196	12.6403	10.1327	14.5304	4.49874	10.691	1.27841	1.72725	1.93971	11.2733	14.3839	8.37502	11.6421	15.1957	11.6859	3.70192	3.18471	2.73476	1.31462	0.88627	1.44724
arahy.Tifrunner.gnm1.ann1.GHX3DH	brown	2.72872	2.31989	2.79082	1.6123	1.74305	3.047	6.2462	7.88716	6.4697	26.9942	8.81331	13.2512	1.0632	1.00791	1.27826	2.12277	2.77715	1.51268	12.9676	7.2541	12.9223	16.4229	23.3072	9.29423
arahy.Tifrunner.gnm1.ann1.GI48ZZ	brown	62.6931	74.7226	86.4366	36.5576	64.3941	71.2139	59.3472	31.6446	41.5606	6.0223	3.78681	2.31668	56.678	77.6302	63.454	89.588	31.9469	66.8962	8.78962	20.1727	10.0576	6.43032	3.69122	1.49969
arahy.Tifrunner.gnm1.ann1.GKB5UV	brown	186.773	151.926	156.087	201.34	216.7	161.012	223.969	142.415	170.158	82.6908	83.811	73.1596	162.159	156.25	199.733	138.417	166.395	146.414	61.2113	75.3266	74.4031	89.2814	65.4772	70.9698
arahy.Tifrunner.gnm1.ann1.GM134S	brown	10.9108	11.0818	8.30218	5.01742	6.17701	7.50551	78.6086	40.1286	73.3921	165.035	28.4557	50.5107	2.00714	2.80352	4.78048	13.862	5.33196	3.33642	142.644	53.7374	155.481	57.1892	53.3348	38.63
arahy.Tifrunner.gnm1.ann1.GN0B30	brown	24.7856	18.8135	14.5436	15.1276	15.0475	17.4638	33.3028	23.1034	21.779	57.6522	67.698	67.2562	18.9212	15.7117	18.0798	18.5546	17.3384	19.0327	63.1694	49.6525	82.2655	80.1492	69.5896	79.6521
arahy.Tifrunner.gnm1.ann1.GRPT2Q	brown	3.08512	5.0143	4.23488	3.1468	3.45187	3.92065	2.90683	1.40411	2.20851	0.545122	0.349493	0.648161	3.26029	3.54615	1.88199	1.48061	1.64589	2.04562	0.581269	0.527247	0.294265	0.483216	0.337494	0.135748
arahy.Tifrunner.gnm1.ann1.H1PHD7	brown	7.61342	11.4388	16.8426	8.38937	15.7813	15.9384	3.31525	2.2637	4.95212	0.0662778	1.7082	5.02595	14.7361	19.7064	17.4497	16.942	10.9407	13.8893	0.303186	1.25004	0.139533	0.222186	0.422483	4.63453
arahy.Tifrunner.gnm1.ann1.H3BHHJ	brown	1.978	1.50952	1.51474	0.987925	2.64838	1.29624	3.93095	1.97331	2.41115	6.43878	7.97629	9.4763	0.768462	1.12384	0.678183	1.44502	2.26076	0.934507	0.283648	0.786994	0.143596	3.94429	3.26746	7.30138
arahy.Tifrunner.gnm1.ann1.H4FGYX	brown	1.31773	1.58954	1.64341	0.858454	2.41298	0.929972	2.86582	3.72471	5.88972	16.2127	7.3064	8.79198	1.11988	1.29319	1.16715	1.46932	1.22866	1.30172	11.7536	9.47753	10.2359	15.4613	8.81235	8.15918
arahy.Tifrunner.gnm1.ann1.H64GKX	brown	5.09297	5.29859	3.33574	3.20249	2.66833	2.36086	3.47484	4.86	2.42932	11.6551	16.5486	16.571	3.91965	3.65426	3.78658	2.95012	2.93716	2.91024	12.4317	10.125	10.8508	13.4195	13.7789	11.5389
arahy.Tifrunner.gnm1.ann1.H8QPA0	brown	0.106105	0.14693	0.091412	0.0777645	0.38781	0.0451302	1.5442	0.678127	0.815729	0.69152	1.33006	0.479059	0.50723	0.940252	0.937913	0.917938	0.610357	0.974109	5.529	2.24681	3.68294	1.62137	2.71925	3.76663
arahy.Tifrunner.gnm1.ann1.H94RDL	brown	1.47342	1.40625	1.38376	2.43662	1.54654	1.6969	4.70463	5.7949	9.26925	20.1481	3.70747	11.6417	2.62547	2.37095	2.44819	2.4317	3.80445	2.97919	32.7955	10.6771	49.8744	33.2528	56.0139	23.9281
arahy.Tifrunner.gnm1.ann1.HA9E1Y	brown	39.2551	18.3635	16.7857	18.3194	21.7387	12.7008	39.1162	36.0476	35.2402	183.795	83.702	115.778	11.1013	11.2224	12.0113	11.8099	17.4125	8.99746	124.994	103.103	116.783	121.818	143.006	121.056
arahy.Tifrunner.gnm1.ann1.HI4HR4	brown	2.15192	1.28364	1.73354	1.45582	1.01336	3.07229	2.31068	8.29455	7.05402	19.5776	13.4381	13.062	1.49631	1.45156	1.62526	2.18714	1.09987	2.00686	26.297	15.4198	20.8196	49.4932	32.2599	33.1408
arahy.Tifrunner.gnm1.ann1.HMB1PX	brown	10.1654	9.24489	7.13464	7.41665	6.78571	6.15444	9.15582	10.9636	7.59243	18.4172	16.0307	18.4127	7.24234	9.45906	10.6856	5.82324	8.45982	9.35897	21.7626	21.1897	22.1017	21.9737	18.5701	14.4455
arahy.Tifrunner.gnm1.ann1.HT9G48	brown	1.1817	0.133581	0.0237448	0.0942656	0	0.574419	20.9161	13.2626	17.9992	7.90355	26.9482	26.2409	1.1331	1.06503	1.11626	1.87771	0.456978	0.512719	53.8148	132.558	61.6091	22.1109	54.4749	27.363
arahy.Tifrunner.gnm1.ann1.HU2A4G	brown	14.2367	16.8767	16.0444	21.7425	19.6022	19.0574	32.2259	9.08422	24.481	4.71813	5.38814	4.18271	18.2381	12.9934	15.9021	11.5355	19.5694	19.3745	4.18987	4.64563	4.16461	4.73679	4.51889	4.24278
arahy.Tifrunner.gnm1.ann1.HX1S54	brown	0	0	0	0	0	0	3.06684	13.8053	5.49309	200.193	42.4104	84.6716	0	0	0	0	0	0	53.0989	94.6668	36.7051	159.441	140.853	233.735
arahy.Tifrunner.gnm1.ann1.I36EUT	brown	63.2535	103.598	72.4968	90.8113	143.028	107.644	143.109	32.2489	126.929	13.5061	7.87313	8.67186	74.7666	94.4611	71.9873	50.5659	104.712	73.5008	11.4925	8.18371	21.1341	13.126	9.73317	10.2245
arahy.Tifrunner.gnm1.ann1.I4THJE	brown	3.339	3.55246	4.15013	4.0705	3.91051	4.78083	11.5192	15.0476	13.1612	25.3214	17.9577	21.5682	4.98497	5.01386	4.59061	11.7833	5.7722	7.69942	26.0268	25.6341	32.8319	34.1152	29.7277	35.1186
arahy.Tifrunner.gnm1.ann1.I6A5S7	brown	1.39638	0.998463	1.0499	0.955177	0.798594	0.763106	1.92779	1.58303	2.32113	4.49121	1.78828	2.66511	0.859986	0.973691	1.24044	0.856605	0.927815	1.10408	5.20995	3.82886	4.93498	5.01869	3.57671	3.33301
arahy.Tifrunner.gnm1.ann1.I77GVJ	brown	11.9967	1.53346	1.06004	0.563611	2.2145	0.872237	11.2892	3.50032	18.9188	22.0524	28.7358	37.0643	0.0420141	0.80435	0.148313	11.1769	0.156129	0.74316	34.291	19.9646	22.8615	41.504	22.1746	49.0872
arahy.Tifrunner.gnm1.ann1.I8UD53	brown	11.1421	2.28048	0.45356	0.225076	1.16072	2.48182	2.35617	0.628311	3.58934	0.232316	0.0171859	0.0649949	12.7567	1.48896	1.79536	0.697415	2.45502	2.17019	0.538792	0.178437	0.305681	1.10455	0.0862983	0.019284
arahy.Tifrunner.gnm1.ann1.IDW9FH	brown	0.331126	0.489097	1.15467	0.188752	0.819057	1.33015	1.14074	0.378516	1.23843	0.102764	0.0658849	0.171304	0.376887	1.28274	0.957917	1.02649	0.765637	0.853313	0	0.171017	0.112681	0.789479	0.215045	0.443571
arahy.Tifrunner.gnm1.ann1.IHX1LT	brown	75.7436	136.177	106.285	348.945	594.166	160.376	429.701	67.1568	295.178	33.7031	32.5895	23.5131	205.953	225.206	222.297	279.086	299.885	345.871	23.4556	19.9116	19.487	51.6443	33.8212	25.3413
arahy.Tifrunner.gnm1.ann1.IS2QLD	brown	233.007	79.3554	150.105	44.4979	41.4091	64.3338	243.314	170.522	632.985	1473.04	325.858	636.317	17.7492	53.3847	51.1864	95.8363	43.6118	86.2089	645.607	185.761	930.182	1037.55	1267.84	402.205
arahy.Tifrunner.gnm1.ann1.JBC01Z	brown	0.0526791	0.0972636	0.155603	0.188752	0.0933525	0.418249	43.2888	115.641	10.5079	109.515	3.29125	32.1088	0.0575609	0.142851	0.270926	4.77005	0.522874	2.13813	98.7871	86.8938	34.1894	82.5527	55.5388	11.2674
arahy.Tifrunner.gnm1.ann1.JBS4N0	brown	0.833361	1.00842	0.353456	6.71533	4.25999	0.625298	2.87726	2.06248	5.24266	4.47233	1.91326	2.85087	4.46889	4.3359	4.13757	0.687681	4.23416	0.792951	13.6512	1.39496	14.6803	12.8719	11.4059	5.53026
arahy.Tifrunner.gnm1.ann1.JGYC2J	brown	15.1948	22.641	21.2492	11.4018	22.5854	18.4885	14.991	9.46238	15.8138	3.55007	2.13949	4.64819	4.66633	7.777	3.65238	14.1844	17.6503	15.7341	4.62586	5.80289	4.51548	2.72732	3.42874	5.95064
arahy.Tifrunner.gnm1.ann1.JHI2JM	brown	1.67636	2.06091	2.28458	4.81452	3.48692	4.22011	2.41468	2.35817	2.37875	0.469497	1.6108	0.784557	1.86522	2.36398	1.78737	2.24612	2.03375	1.89658	0.897075	1.54857	0.818121	0.172812	0.441195	0.739413
arahy.Tifrunner.gnm1.ann1.JJP1G0	brown	6.03442	5.16792	4.10419	9.10257	5.8668	5.41064	4.31666	4.25987	4.20239	8.03281	10.851	11.907	4.42316	3.5677	4.43076	2.81203	11.8949	6.25325	9.71085	8.49746	12.6835	7.71069	9.49034	11.4703
arahy.Tifrunner.gnm1.ann1.JTDL0E	brown	11.704	12.2185	14.3753	13.8408	16.6276	16.9199	17.4057	20.7797	15.2342	35.7073	23.5402	27.3617	19.7247	15.0313	20.5574	19.015	24.6479	21.624	65.8488	71.089	79.1917	72.1313	56.0352	64.6802
arahy.Tifrunner.gnm1.ann1.JU6U3Y	brown	2.73415	5.98568	1.98697	6.93396	14.1894	4.13484	26.8022	42.701	22.5078	278.885	263.15	264.011	0.284526	1.28614	1.5066	7.54663	31.3675	1.13238	182.57	139.328	258.071	107.857	271.773	464.106
arahy.Tifrunner.gnm1.ann1.K0WTER	brown	0.307894	0.312663	0.341045	0.0752185	0.147772	0.130958	0.194823	0.399954	0.319873	0.684805	1.53156	1.31772	0.0981245	0.20873	0.0329893	0.0665913	0.138911	0.0247952	2.96374	2.10258	1.63449	2.90299	2.3995	1.23735
arahy.Tifrunner.gnm1.ann1.K193BP	brown	2.90531	2.09203	2.97179	3.95891	3.26071	3.60649	4.68442	4.52878	4.07812	7.49375	6.57079	7.56066	4.074	3.48899	3.2374	4.30077	4.10709	4.61698	8.64498	8.26946	10.5985	11.5449	8.24393	8.12975
arahy.Tifrunner.gnm1.ann1.K47WMW	brown	2.49461	1.48488	1.04479	1.92835	1.40208	2.06929	2.4816	3.52875	2.69223	14.9061	21.8916	14.5831	1.36289	1.44957	1.05318	1.99708	3.04888	2.30279	7.68853	5.3074	7.11559	16.0273	12.7673	11.4966
arahy.Tifrunner.gnm1.ann1.K9835S	brown	8.12126	13.1834	12.9575	17.8889	19.4976	19.0915	29.6683	75.3381	52.1716	249.313	107.578	125.097	25.538	15.855	40.2509	29.0773	19.8076	32.1699	154.731	107.827	197.318	234.865	365.831	250.686
arahy.Tifrunner.gnm1.ann1.K9S7A3	brown	1.44954	1.59538	1.61256	1.05776	1.42614	0.736642	1.52471	2.45321	0.672781	3.92605	4.50606	3.95224	1.25475	1.60802	1.02868	1.02602	0.751654	0.509381	7.49532	6.70214	6.319	7.32008	7.48216	3.27832
arahy.Tifrunner.gnm1.ann1.KAI8DY	brown	2.76129	2.33978	1.54261	2.79138	2.28557	2.41521	2.36616	2.01857	2.28778	8.53199	6.23136	6.69274	2.79018	1.76046	1.78071	1.7673	5.38935	2.86084	4.31226	5.0667	5.2173	5.50474	5.04386	6.49351
arahy.Tifrunner.gnm1.ann1.KIB2TD	brown	1.57116	1.58874	1.80778	1.21398	1.12503	1.01535	2.759	2.02764	2.27761	5.82857	4.20942	5.10373	1.44727	1.78348	1.8909	0.885085	0.791276	0.971024	5.78854	4.01325	7.41558	5.64275	5.5965	4.01361
arahy.Tifrunner.gnm1.ann1.KMQD5J	brown	0.986628	2.24063	2.23428	3.42267	6.03198	6.49053	19.6446	4.61386	20.0903	30.436	13.3099	24.4444	5.65981	5.38912	6.21587	31.0692	6.27637	17.0668	25.2124	18.752	40.2088	31.0509	36.375	27.8873
arahy.Tifrunner.gnm1.ann1.KR6Y3F	brown	2.2622	2.50607	1.54041	1.40488	1.38623	3.47707	7.17052	9.43863	9.45356	34.5915	10.9037	14.7239	0.600633	1.03196	0.543662	2.30459	2.97603	0.858109	17.7633	9.92923	14.7459	28.4847	26.4384	14.0758
arahy.Tifrunner.gnm1.ann1.KS8M6W	brown	2.387	1.36323	0.525516	0.478105	5.26779	1.53026	6.80461	5.45416	6.65406	4.78528	3.46918	7.2294	0.1134	0.430758	0.209687	0.795232	1.34449	0.458483	8.85939	16.5192	6.53865	3.97191	3.16411	6.21643
arahy.Tifrunner.gnm1.ann1.KV6AVL	brown	2.98064	3.16935	3.17044	1.82481	2.4925	3.24494	1.67647	1.40319	1.29336	1.17394	0.643082	0.918778	2.57671	2.53191	2.04698	2.17473	1.49058	1.45756	0.571621	0.379186	0.273738	0.700533	0.574083	1.09041
arahy.Tifrunner.gnm1.ann1.L3HXPU	brown	3.94076	2.70477	1.91894	3.7044	2.80854	1.77331	5.42077	10.6031	8.18816	16.5106	16.7218	14.8672	6.38872	5.1025	9.52775	1.33404	8.40654	3.4771	27.3372	28.199	33.0591	32.0028	35.924	49.4617
arahy.Tifrunner.gnm1.ann1.L85IH5	brown	33.8549	100.404	94.0272	159.174	169.25	82.4977	138.27	26.8639	169.824	9.86679	2.27062	4.18062	106.295	104.098	140.29	149.162	187.788	167.51	16.9503	5.15625	23.709	14.1639	10.9458	10.6204
arahy.Tifrunner.gnm1.ann1.L959U0	brown	4.44883	6.40696	12.6755	7.0011	6.64371	5.39288	3.8003	1.72215	2.21852	0.299148	0.265558	0.230154	3.95977	7.52919	2.69318	6.70327	4.6541	4.26342	0.849296	0.829721	0.711541	0.216962	0.433385	0.347642
arahy.Tifrunner.gnm1.ann1.L9LT8B	brown	8.96419	5.45409	6.40235	3.42222	2.52685	5.15218	17.3516	12.9626	12.075	12.8463	10.6241	9.02773	2.17213	2.40744	1.70794	3.27884	2.70321	3.07013	28.5816	13.0752	33.4421	8.7947	11.984	7.6405
arahy.Tifrunner.gnm1.ann1.L9MGWL	brown	11.9391	9.11134	15.8974	9.88903	10.7969	13.2191	10.0408	5.03372	10.1434	1.4821	4.04973	3.615	6.66768	9.58045	5.55542	13.4109	8.28494	9.8894	1.98112	3.26253	2.72402	3.08067	1.79499	1.62472
arahy.Tifrunner.gnm1.ann1.LC98AP	brown	14.0321	16.9089	13.4446	14.8286	13.2882	14.3429	97.1234	63.7557	102.574	174.992	61.4329	93.6665	6.55721	7.41254	6.01862	6.31443	9.66887	4.43792	163.935	54.097	225.815	117.527	155.592	59.1406
arahy.Tifrunner.gnm1.ann1.LGR8BT	brown	5.34688	3.21033	3.75749	5.46427	2.76661	6.15714	3.85678	0.661686	8.85393	4.02813	42.7095	24.2099	2.74279	2.37173	0.157435	0.317795	0.552441	0.354991	45.6977	13.2946	18.7008	2.07014	16.0512	2.02302
arahy.Tifrunner.gnm1.ann1.LX50IY	brown	0.0739021	0.0233912	0.0727636	0.0103167	0.0187088	0.155669	0.178142	0.394966	0.824809	0.996049	1.13435	0.834159	0.807507	0.993827	0.46152	2.44776	1.24318	1.46916	19.7299	18.5534	8.17401	8.15552	3.36702	3.88921
arahy.Tifrunner.gnm1.ann1.LY2JWZ	brown	0	0.0161738	0	0	0	0	0	0.0546197	0.0242686	1.28681	0.174298	0.593257	0	0.0169674	0	0.0252612	0	0	0.376855	0.2614	0.810821	1.5949	0.192551	0.664963
arahy.Tifrunner.gnm1.ann1.LZEE9M	brown	14.5888	15.3864	9.61045	22.085	12.1204	4.40457	13.9316	11.2123	13.4335	34.5703	19.839	27.6816	14.1058	12.2788	13.8543	3.75301	14.0636	4.86845	37.7923	21.2007	42.4017	34.2142	35.486	38.1953
arahy.Tifrunner.gnm1.ann1.M3YU8S	brown	21.5159	10.1527	10.1063	6.36545	11.5184	15.8001	13.9891	25.6355	19.4995	80.4087	25.0467	40.4868	7.549	8.42237	8.48403	21.6144	9.31282	15.315	72.8973	52.2361	64.1167	57.0257	34.6548	43.4412
arahy.Tifrunner.gnm1.ann1.M56506	brown	1.79058	1.52935	1.37272	0.320566	0.617662	1.81388	5.46612	9.47714	7.45235	6.80417	4.73222	6.15584	0.433122	0.984876	0.75569	2.74339	0.610512	1.34732	16.5824	15.3425	19.6696	10.0967	7.40741	4.46769
arahy.Tifrunner.gnm1.ann1.M5LIDL	brown	0.685187	1.00057	2.08522	2.55652	1.51777	1.55431	1.05105	1.43704	1.96728	0.386629	0.148727	0.210926	0.578528	1.84597	1.44159	0.700545	1.34894	0.300977	0.241176	0.128683	0.457854	0.445539	0.112024	0.292048
arahy.Tifrunner.gnm1.ann1.M85TWM	brown	1.05373	0.700397	1.08361	0.68647	0.746926	1.22173	1.50144	0.788426	1.44018	0.145344	0.0279551	0.237877	0.972278	1.11575	1.62579	1.5396	1.39453	0.950415	0.0906641	0.0967505	0.229492	1.58353	0.224601	0.15684
arahy.Tifrunner.gnm1.ann1.MB41E4	brown	8.74087	20.4794	28.1433	18.5558	27.0179	29.1725	17.2072	8.70763	16.0326	1.37194	1.0795	0.793826	25.5788	33.6859	27.8378	57.1053	21.6217	28.9333	5.12187	3.25175	3.52835	2.48253	1.68643	1.48046
arahy.Tifrunner.gnm1.ann1.MDZ95R	brown	3.2064	2.8388	2.802	2.91937	2.47592	2.92111	21.8152	9.32984	26.3924	10.3746	21.9836	17.9796	0.95679	1.76591	1.44042	1.89384	1.15032	2.04084	22.6855	13.5851	32.5392	18.5719	15.995	11.0227
arahy.Tifrunner.gnm1.ann1.MEY6QL	brown	1.66572	2.1478	3.34285	1.6989	2.97601	3.07656	0.706507	0.760511	0.892688	0.384183	0.456398	0.359593	3.60038	4.3477	2.25871	3.07108	1.76175	3.07869	0.281941	0.288332	0.267622	0.591871	0.578405	0.365799
arahy.Tifrunner.gnm1.ann1.MGR2S5	brown	41.3597	58.0496	69.7184	47.0855	61.1998	77.9224	75.8398	19.5413	69.8702	4.72155	4.15148	6.94252	47.7336	62.6155	81.7087	74.3073	56.6274	80.9043	7.57354	5.80704	8.48466	5.34203	3.23121	15.4015
arahy.Tifrunner.gnm1.ann1.MUUL4Z	brown	44.9031	40.2188	42.5182	29.5564	24.4926	24.4625	100.472	74.4139	76.6704	146.119	107.751	122.21	17.9469	24.9904	18.3698	29.0028	19.9687	21.2462	138.285	113.615	129.602	135.957	124.515	92.1432
arahy.Tifrunner.gnm1.ann1.MYDP5Z	brown	12.1831	15.4314	22.4941	15.9827	24.0544	28.9453	22.0491	11.8854	21.8644	6.51805	7.87728	6.94879	10.9796	14.9482	8.81638	21.2663	13.1919	11.6068	6.91566	8.86482	4.98385	3.71563	3.99433	3.97177
arahy.Tifrunner.gnm1.ann1.MYRR9C	brown	15.9773	4.06487	2.04819	10.3899	21.5295	14.4189	31.1034	26.0133	43.4635	19.9417	28.3872	31.8289	1.01023	1.14163	0.520067	1.74966	19.5136	1.73108	58.9159	69.954	25.4842	22.2437	12.1242	9.71456
arahy.Tifrunner.gnm1.ann1.N0X4ZU	brown	0.167842	0.11621	0.0309856	0.0717567	0.0278844	0.678196	0.106204	0.130816	0.680053	0.638096	1.4903	1.5748	0.424104	0.463268	0.161851	1.66984	1.40564	0.405498	3.41176	3.35185	2.91292	1.92357	1.35835	1.27877
arahy.Tifrunner.gnm1.ann1.N1LTPI	brown	0	0	0.0818355	0	0.110467	0.0942721	30.6439	17.983	35.8524	54.1175	8.23581	13.744	0	0	0.160298	1.58191	0.281243	2.32932	46.6627	18.8879	34.0087	73.2858	46.9364	29.394
arahy.Tifrunner.gnm1.ann1.N1Q6NI	brown	4.46543	3.63282	2.496	7.27268	6.26459	3.58756	9.96788	6.72867	10.0515	19.9791	19.8523	17.8247	3.35448	2.67586	3.55845	7.44456	12.8434	5.61886	39.6816	14.0618	26.1745	18.6315	18.0972	9.96969
arahy.Tifrunner.gnm1.ann1.N1TEIX	brown	1.99353	1.44691	1.08294	1.47785	1.24864	1.55939	1.56591	4.02905	2.05681	5.97353	4.30852	5.27626	2.74162	1.51791	2.38639	1.011	2.37259	1.66078	4.25856	4.30776	6.06341	10.6384	12.4866	11.9712
arahy.Tifrunner.gnm1.ann1.ND3FHR	brown	7.63042	16.4872	5.5162	0.638163	1.52273	2.65096	12.8173	35.8328	20.5681	44.8442	13.2128	16.9927	2.0656	2.51653	3.44701	1.54623	0.744342	0.398587	76.0774	43.3143	25.8818	9.11867	14.6707	6.53813
arahy.Tifrunner.gnm1.ann1.ND5IN9	brown	27.9099	11.1206	10.3081	4.31025	2.22364	2.74583	25.5574	29.889	41.8003	43.0964	43.1553	44.3787	3.50389	4.37486	1.02668	2.45621	3.2252	1.69031	64.059	75.7783	54.6152	24.4119	35.9247	12.7512
arahy.Tifrunner.gnm1.ann1.NJY7IU	brown	1.59685	1.14465	0.924853	1.56044	7.82349	1.91773	28.8466	23.7789	53.868	472.957	95.9915	518.779	0.821097	0.436659	0.724634	102.391	41.701	0.726192	77.7087	352.66	84.8473	249.691	259.93	378.246
arahy.Tifrunner.gnm1.ann1.NK8034	brown	0.384209	0.425628	0.346766	0.187724	0.255321	0.326834	0.810374	0.199635	0.425768	0	0	0	0.384829	0.260466	0.493992	0.110796	0.0866709	0.247527	0	0	0	0	0.115163	0
arahy.Tifrunner.gnm1.ann1.NU16HH	brown	3.62746	4.38147	4.4011	4.52813	5.14256	6.26443	6.9501	6.65403	5.75743	28.2678	24.6145	26.9704	6.7765	6.47313	8.84647	8.42248	6.6836	9.22735	14.8907	18.9201	13.6088	34.9701	30.2759	35.269
arahy.Tifrunner.gnm1.ann1.PF9IHL	brown	2.35628	3.68239	1.13513	3.03444	3.88476	1.14538	1.47676	2.19329	1.13305	29.2402	9.60442	16.4611	0.597684	1.08557	0.692471	0.567858	2.39192	0	3.35602	35.0366	2.84536	27.3818	11.371	15.7596
arahy.Tifrunner.gnm1.ann1.Q24X8K	brown	1.44293	1.55697	1.24542	1.38257	1.38644	1.08399	2.10274	2.00971	1.93128	5.30394	5.3021	4.389	1.52546	1.97093	1.74681	1.44285	1.38232	1.41253	3.65199	3.88425	4.5914	4.78878	5.47091	4.90764
arahy.Tifrunner.gnm1.ann1.Q2VPH2	brown	17.5029	8.33522	9.08947	3.38946	4.20807	9.77476	54.0699	25.6863	121.477	16.4615	92.9786	57.9431	2.7113	5.1163	3.4648	10.4794	2.02232	10.3652	81.3013	34.6522	88.2962	28.6263	16.2828	16.3339
arahy.Tifrunner.gnm1.ann1.Q3DN0U	brown	2.98878	3.15578	2.48293	4.65475	2.56545	3.28401	7.64351	19.5091	5.89961	16.1743	11.7078	14.9174	2.14315	2.60508	3.54256	6.06011	4.867	5.95709	12.9583	20.0027	11.8997	25.872	28.8914	32.4676
arahy.Tifrunner.gnm1.ann1.QDN3CU	brown	3.41382	1.4997	1.68061	1.15034	1.25164	1.13491	3.77401	3.52317	2.73947	15.8555	12.859	12.8886	2.31528	2.05211	2.34599	1.12024	1.99163	2.04768	9.64744	8.91701	9.90255	16.993	16.3721	14.7443
arahy.Tifrunner.gnm1.ann1.QGH881	brown	5.20516	7.70068	3.84782	2.40511	3.25641	3.69696	17.3976	22.5838	29.6887	59.2901	15.7238	30.5588	3.03456	2.26122	3.59212	4.20096	2.94862	2.41061	70.2477	38.4094	56.2015	24.2006	22.7898	31.3662
arahy.Tifrunner.gnm1.ann1.QHP0ED	brown	0.575206	0.43599	0.357691	0.295837	0.616958	0.480725	11.8513	8.53214	6.3407	17.7762	15.505	19.1018	0.69467	0.774033	0.661715	4.71431	0.901467	0.760659	51.1844	45.4893	39.4118	76.0253	81.9231	115.743
arahy.Tifrunner.gnm1.ann1.QLS93X	brown	0.90894	0.797942	0.742966	1.6256	1.07888	0.739165	1.21539	1.2618	1.68193	3.0657	4.21765	3.60051	1.27426	0.757373	1.12456	0.623138	2.13552	0.961244	3.78488	2.57454	3.2775	4.2822	4.17407	3.37712
arahy.Tifrunner.gnm1.ann1.QPL1HC	brown	0.0404149	0.11193	0.0397923	0	0.304381	0.0229198	4.46674	7.76143	8.96849	24.5585	19.8785	27.5531	0.0220801	0.0469687	0.051963	1.04891	0.328209	0	49.7607	34.5937	33.5684	26.227	22.847	19.3006
arahy.Tifrunner.gnm1.ann1.QR3GWV	brown	3.2488	2.05659	2.49986	1.09381	0.507987	0.774132	1.10559	1.7363	0.589951	2.94852	2.05334	2.61931	2.11799	1.93541	1.86039	0.566844	0.775984	1.21361	3.52349	2.70722	2.67562	5.57419	6.97205	6.03434
arahy.Tifrunner.gnm1.ann1.QW86C3	brown	6.77271	4.43575	5.58385	3.92733	7.41217	2.34674	6.55541	4.28788	2.40005	57.4487	4.65582	34.6443	0.731902	1.81638	0.861224	0.128774	1.77293	0.258923	14.3698	13.8994	13.0564	52.2469	72.1896	27.4372
arahy.Tifrunner.gnm1.ann1.R0TYU9	brown	6.73974	4.80905	3.7351	6.49689	4.82821	4.58366	5.23525	2.81241	3.14208	0.74442	0.65365	0.279575	5.6265	6.40855	5.02835	1.42102	3.56419	1.1842	1.19456	1.16703	1.10727	0.966348	0.765867	0.419115
arahy.Tifrunner.gnm1.ann1.R1P7B9	brown	0	0	0	0	0	0	0	0	0	0.627634	0.100598	0.190226	0	0.0489648	0	0	0.256618	0	15.7693	0.40619	6.882	0.794495	0.808243	0.90304
arahy.Tifrunner.gnm1.ann1.R3RT9K	brown	1.19687	1.54688	1.08023	0.292395	0.375588	0.905012	0.21037	0.217662	0.331583	0.680983	0.119072	0.956921	0.463173	0.637522	0.545013	0.215715	0.0674983	0.289157	1.57688	0.755514	2.32155	1.7835	0.837083	0.534436
arahy.Tifrunner.gnm1.ann1.R6Y7HN	brown	8.32137	7.95359	8.11695	8.9637	7.32169	6.49706	11.1023	8.18098	9.87554	23.2787	13.8387	21.2317	9.19823	10.7053	7.51424	6.9311	10.0581	9.16365	20.755	15.3253	25.2247	31.2323	23.3879	19.2353
arahy.Tifrunner.gnm1.ann1.R8XGJB	brown	2.53746	4.13673	4.05849	4.68851	6.82349	2.85292	5.40344	1.51998	3.57324	0.481438	1.73292	1.12564	3.83807	4.21094	3.78964	4.14118	2.62458	2.01312	0.414724	0.122087	0.361986	0.187333	0.199279	0.964823
arahy.Tifrunner.gnm1.ann1.RB1MXI	brown	3.7901	5.30183	4.95227	5.56048	3.95243	4.96727	3.27478	2.87639	2.9727	1.43799	1.73469	2.17915	4.8297	5.31399	4.92533	5.43258	5.80379	4.96865	1.14093	1.60936	1.06223	1.58573	1.86397	2.81762
arahy.Tifrunner.gnm1.ann1.RJ9TTJ	brown	61.5458	18.8213	6.41143	1.87041	3.61919	3.40193	8.69024	14.4198	21.3531	25.6226	14.4878	22.3842	6.10181	7.93462	6.82477	10.5157	4.11302	4.72913	87.9634	36.2266	61.8523	31.8978	32.3649	41.5533
arahy.Tifrunner.gnm1.ann1.RK9A58	brown	1.14058	0.93863	0.786107	1.46487	1.44373	1.60785	3.21678	3.04789	3.43976	7.34248	3.7154	4.23007	2.11867	2.12086	1.78073	2.76287	5.22677	2.42491	6.26672	5.07167	4.977	7.24703	6.25148	4.9766
arahy.Tifrunner.gnm1.ann1.RQNS35	brown	0.439059	0.400557	0.27972	0.504762	0.549215	0.263642	0.915168	0.708559	0.858618	5.3863	3.11415	2.76942	0.451526	0.330167	0.232447	0.178747	0.454438	0.0998344	2.23329	2.77449	3.16397	4.56792	4.98545	2.94078
arahy.Tifrunner.gnm1.ann1.RRG4JE	brown	1.96084	1.36988	1.68713	1.22563	0.845223	2.58469	2.92115	9.05402	3.46496	21.3593	8.18268	15.0343	1.40907	1.97087	1.18107	2.72029	1.9367	1.6047	20.0403	20.2665	19.7367	14.2435	14.2117	15.3343
arahy.Tifrunner.gnm1.ann1.RU8KPG	brown	12.3572	5.99767	6.30721	3.97802	2.65487	4.10162	51.8834	23.7075	61.5878	49.5346	58.3929	64.9584	2.09986	3.62629	3.74619	4.07595	3.97158	3.27498	94.3299	37.9085	89.1761	104.35	65.6552	34.0758
arahy.Tifrunner.gnm1.ann1.RYYU2D	brown	48.8645	37.5517	43.3945	35.3417	40.4231	44.5882	21.6071	13.9528	30.9328	4.24305	7.53324	6.88064	30.0587	38.6927	29.1974	42.897	24.436	42.0834	8.00568	8.11395	7.10997	5.07824	4.68179	7.87897
arahy.Tifrunner.gnm1.ann1.S20Q1U	brown	0	0	0	0	0	0	1.05185	2.17126	5.53829	18.9458	2.64319	13.1019	0	0	0	0.111577	0.0290941	0	13.0112	46.3019	6.46045	25.271	13.4273	10.4238
arahy.Tifrunner.gnm1.ann1.S7ZFT4	brown	6.49132	6.97011	5.24299	5.44355	5.3709	4.92581	4.86809	7.13807	6.37719	30.5756	20.3357	19.7811	4.64474	5.26116	6.80713	4.4342	4.44492	5.54639	14.4977	17.6691	13.3102	28.399	24.1029	30.5068
arahy.Tifrunner.gnm1.ann1.S8G8YG	brown	14.5484	5.46725	2.62534	1.05139	2.94286	4.88135	31.0209	31.2387	70.7606	34.6105	52.2725	78.0669	3.06686	2.93572	2.2254	3.11616	1.04471	3.75213	126.031	106.691	109.228	76.8661	86.0367	82.7175
arahy.Tifrunner.gnm1.ann1.S9VBH9	brown	0.0349999	0	0.0172303	0.171009	0.0155058	0.0396977	0.885861	0.611047	0.174536	0.499658	0.0835681	0.13827	0.745745	0.325405	0.270004	0.363349	0.473722	0.405877	0.722742	1.78354	1.22914	1.61585	1.65756	0.210984
arahy.Tifrunner.gnm1.ann1.SG5ZZ4	brown	7.12359	7.04027	5.74604	4.38371	4.8949	3.55697	7.70966	6.83736	5.04028	20.0067	11.926	20.0665	11.5962	9.87177	14.0991	8.15712	9.97908	8.83088	32.2185	21.3668	32.9738	50.4261	48.6807	37.0856
arahy.Tifrunner.gnm1.ann1.SHN3V5	brown	1.73777	1.25007	1.23326	1.35631	1.07983	2.62377	0.875867	2.23743	0.95662	1.98916	3.61037	2.81486	0.591838	0.734391	0.551326	0.722404	1.19131	2.18097	3.88848	2.1447	3.79697	1.65828	2.57058	1.73836
arahy.Tifrunner.gnm1.ann1.SL37VU	brown	2.7053	1.16066	1.17014	2.26159	2.14762	3.2103	4.45926	7.97575	12.139	10.0944	11.0892	8.52526	0.495514	0.290774	0.66349	1.40695	1.37575	1.63207	11.1607	6.50414	7.07532	10.9003	6.07461	4.62946
arahy.Tifrunner.gnm1.ann1.SNI4CN	brown	4.82301	3.36838	2.80793	3.46306	4.25484	4.59036	3.04296	6.69437	4.84509	10.6208	13.168	14.6985	3.34528	2.75382	3.01968	5.58749	6.78337	5.18772	13.3695	14.1226	13.0843	8.01759	7.71851	13.1464
arahy.Tifrunner.gnm1.ann1.SPKK1S	brown	5.00395	0.561508	0.668949	0.368846	0.429997	0.110087	31.0079	31.1602	37.2688	18.3678	24.3204	27.3642	0.247459	0.187998	0.207988	0.205255	1.24071	0.375184	21.0447	51.4799	20.8919	37.3905	19.3304	13.3631
arahy.Tifrunner.gnm1.ann1.SSVW3N	brown	5.04827	4.48305	5.89618	5.17283	4.11083	5.12315	2.20716	3.67018	2.75187	0.228347	0.4392	0.553667	2.94787	3.46789	3.10084	5.05694	3.4579	3.3972	0.422048	0.647423	0.333844	0.637915	0.294057	0.903503
arahy.Tifrunner.gnm1.ann1.T01AUU	brown	0.698687	1.14198	4.48842	1.17524	2.13123	2.46834	2.49316	1.25694	1.80873	0.0426562	0.109392	0.206854	1.47681	1.411	2.09119	1.74398	1.1162	1.19543	0.206956	0.268174	0.392889	0.0893738	0.178526	0.291526
arahy.Tifrunner.gnm1.ann1.TD4UZM	brown	18.2272	13.3465	10.458	20.7909	17.5009	8.58927	55.4546	18.3353	61.1958	46.6582	30.39	19.1491	85.1639	71.7593	106.998	69.7397	54.6212	65.1668	200.464	83.7989	264.072	175.927	149.36	118.791
arahy.Tifrunner.gnm1.ann1.TE5PEC	brown	20.9701	15.2767	10.7724	7.01626	5.04905	8.01443	11.5383	15.9177	10.9877	53.9033	34.5589	61.2324	13.5737	7.5496	10.9899	7.49328	13.5744	21.3664	47.9508	38.142	86.5631	60.6194	70.781	56.0297
arahy.Tifrunner.gnm1.ann1.TEF2FC	brown	29.1153	28.8962	25.2853	22.8671	20.8327	41.0819	11.8949	16.5587	11.8334	5.66143	7.20407	8.72592	38.9691	38.2158	34.8961	29.4704	32.482	46.6252	6.17304	21.2177	5.2236	3.23671	2.73397	3.96729
arahy.Tifrunner.gnm1.ann1.TF28KF	brown	77.1828	21.0498	13.1057	4.666	7.21549	9.60743	2.92477	9.99205	18.4291	83.1876	42.4407	53.2681	6.03927	4.90304	6.72792	10.5251	4.02817	7.20593	67.3656	40.178	36.1121	73.325	37.2902	47.4906
arahy.Tifrunner.gnm1.ann1.TFY1SD	brown	0.0829483	0.341308	0.151674	0.370546	0.0419979	0.0537611	1.73955	1.98013	1.53639	8.57603	0.580013	2.84893	0.49202	0.247884	0.274242	0	0.0481159	0.0916107	6.5609	6.0711	2.90335	6.28747	4.00649	1.58738
arahy.Tifrunner.gnm1.ann1.TG1GNW	brown	0.639282	0	0.134879	0.267731	0.242758	0.0517921	15.7952	3.9291	5.08553	43.5345	0.817711	29.0694	0.0498946	0.0530678	0.176132	0	0.309024	0.264766	83.8621	16.6658	47.5118	54.9897	69.5849	12.5397
arahy.Tifrunner.gnm1.ann1.TI8LFW	brown	16.9097	4.77902	4.22128	27.011	24.5387	17.0349	39.3167	56.4533	23.7259	16.5618	16.5631	15.66	2.96791	2.22823	0.890198	5.71332	56.3709	8.23488	96.8497	55.8934	32.1007	15.1338	18.2626	20.6186
arahy.Tifrunner.gnm1.ann1.TJT9YV	brown	1.22315	1.92987	2.02543	2.75272	2.01976	2.22813	1.56356	1.59465	1.69432	0.529142	0.486747	0.502041	2.2275	1.95995	1.1914	1.98808	2.25754	0.931293	0.31094	0.536007	0.484344	0.457927	0.377738	1.26612
arahy.Tifrunner.gnm1.ann1.TK0SGS	brown	3.58844	7.079	7.50088	8.83219	13.3813	7.61783	6.92925	1.53153	4.05102	0.643186	0.641455	0.866396	5.70325	7.80548	6.88369	9.92754	7.19452	9.42052	0.693456	0.845725	1.1284	1.04814	0.391128	0.591238
arahy.Tifrunner.gnm1.ann1.TMG43S	brown	5.0659	8.67861	4.15061	16.7606	10.0674	4.51461	3.23603	5.68564	3.90966	41.2588	16.9556	22.423	11.822	12.5107	17.8421	3.19304	8.6933	5.00048	20.9921	19.6603	22.726	39.623	43.1892	25.6179
arahy.Tifrunner.gnm1.ann1.TQ94W2	brown	10.3575	13.7052	16.3356	35.5185	38.4086	12.4004	35.7628	14.4709	43.5202	5.00022	5.15215	3.78872	26.7215	17.9442	23.3048	7.46707	40.499	25.7646	7.79774	2.50957	9.08569	7.60796	3.44952	2.95481
arahy.Tifrunner.gnm1.ann1.TYQ19L	brown	8.80051	14.1851	14.1238	5.6329	14.1333	12.9513	18.3393	7.4627	13.6778	3.55058	4.2288	4.81772	14.5683	15.367	15.1057	11.5344	5.83662	13.8625	1.33457	2.09079	1.36562	2.94707	2.13667	5.21664
arahy.Tifrunner.gnm1.ann1.U1NDJ4	brown	3.65277	2.28969	1.08791	1.8546	2.0617	0.604503	72.1199	60.9513	35.4369	49.3632	66.0948	61.3169	0.880636	0.649607	0.785535	1.03462	2.19929	1.00497	97.6416	124.105	64.2938	97.3743	97.4717	43.2899
arahy.Tifrunner.gnm1.ann1.U1NS8X	brown	9.00178	3.54716	3.39058	1.594	1.65944	1.91866	4.99512	13.4104	4.01697	18.8245	16.733	15.4114	3.4987	3.08931	3.18477	5.12206	2.69844	2.4521	42.5727	27.2085	25.7561	23.9634	46.5031	10.8447
arahy.Tifrunner.gnm1.ann1.U4X66R	brown	9.2636	5.06881	3.61881	1.96074	2.30954	1.76535	5.3791	5.84618	5.76662	5.35413	6.9176	6.11706	4.7127	4.70732	5.13552	2.3361	5.2285	2.31958	24.3471	19.7573	18.1025	13.4373	9.66777	8.4655
arahy.Tifrunner.gnm1.ann1.U5ZP0C	brown	0.0324211	0.0359162	0.0478825	0.0633637	0.08618	0.0367728	0.328236	0.242582	0.215568	0.342101	0.193527	0.274461	0.0177128	0.54634	1.72993	0.196337	0.0438819	0.031331	0.523039	0.535826	0.503094	0.505959	5.63639	0.260585
arahy.Tifrunner.gnm1.ann1.UB7858	brown	0	0	0	0	0	0	0.251833	1.14772	1.07504	5.03326	1.5145	10.1918	0	0	0	0.903814	0	0	6.32436	16.4098	1.62522	4.10831	2.95253	12.4289
arahy.Tifrunner.gnm1.ann1.UB9N1X	brown	0.598224	0.0855116	0.114002	0.0754301	0.153887	0.306428	2.11652	1.49202	2.4058	10.3489	8.01725	5.40189	0.126515	0.0672807	0.0496232	0.400672	0.391788	0.186487	7.29737	10.6311	4.12925	11.7199	4.0027	6.07491
arahy.Tifrunner.gnm1.ann1.UE6XF8	brown	2.17799	4.10968	3.98252	3.06385	2.41755	2.57891	3.27119	3.52188	1.5118	14.6477	13.7437	13.4805	0.7061	0.500672	0.830863	11.8436	1.65212	0.508842	4.17007	16.3167	2.61931	4.91787	3.4435	17.5056
arahy.Tifrunner.gnm1.ann1.UGYE5Q	brown	2.07907	1.50209	1.29688	0.681428	0.583541	1.17174	4.55405	6.79572	15.6269	8.30389	23.1403	14.6342	0.663179	0.645326	0.680738	0.826706	0.227219	0.973385	19.4163	13.5167	21.2408	13.8885	12.603	16.9873
arahy.Tifrunner.gnm1.ann1.UH3N3K	brown	0.52079	0.206825	0.241871	0.643345	0.600749	0.278628	1.49223	1.74002	1.33936	6.08688	4.86831	3.98174	1.14884	0.753698	0.41692	0.119012	1.22358	0.151933	5.07274	3.89757	4.39779	8.80464	12.5117	6.56836
arahy.Tifrunner.gnm1.ann1.UI60BE	brown	8.02872	3.23427	3.89578	1.46402	2.79107	4.09569	12.6399	16.9104	28.9903	7.58237	10.3187	13.0514	1.04937	1.11611	1.97566	2.72515	4.15956	4.00931	14.9728	39.0984	7.71796	18.7843	7.69168	9.46864
arahy.Tifrunner.gnm1.ann1.UY0F0V	brown	6.99986	7.87563	9.53037	6.28804	3.35953	3.45281	32.2349	37.3032	34.4217	45.1902	21.9145	53.9283	3.3064	4.19459	7.78123	9.77745	10.4365	9.47734	85.2829	56.6385	138.842	50.1625	92.5585	48.7403
arahy.Tifrunner.gnm1.ann1.V1SQAY	brown	12.3915	7.73726	4.0792	2.54411	8.26235	14.1541	93.5624	111.384	168.715	65.4464	29.1386	42.2428	1.2856	1.67284	1.70588	4.39634	13.3836	3.33845	113.37	177.403	44.2635	29.9186	16.7779	23.2393
arahy.Tifrunner.gnm1.ann1.V1SQNE	brown	0.15438	0.0285039	1.01335	0.0754301	0.683943	0.0583673	40.8978	10.3318	12.5743	21.5921	64.6295	61.628	0	0	0	0	0	0	2.35774	1.45291	2.14343	26.7024	3.30088	62.2485
arahy.Tifrunner.gnm1.ann1.V1YCRI	brown	2.85416	2.52275	2.00301	2.78908	2.04466	2.27297	12.8597	9.69325	8.02498	17.5648	27.4766	22.0713	2.05698	2.7524	3.31834	2.41665	2.01374	1.9366	21.8274	21.7872	21.7727	23.1	18.3115	16.6765
arahy.Tifrunner.gnm1.ann1.V2AG0S	brown	6.84206	3.59037	3.45697	4.83859	2.23351	2.14433	15.7984	12.5739	11.2236	29.9513	34.8227	34.9561	7.57448	5.75444	9.14434	2.18076	2.31518	4.35	81.3331	64.5989	50.2918	30.6747	42.2041	39.4358
arahy.Tifrunner.gnm1.ann1.V2MLU3	brown	48.1228	9.69284	0.760129	1.54027	0.68405	1.42293	233.397	41.1572	451.025	720.662	322.468	336.436	0.105446	0.448608	0.165436	0.166973	1.52386	0.497377	754.843	164.763	729.457	664.484	300.481	110.141
arahy.Tifrunner.gnm1.ann1.V5GBYV	brown	6.0708	6.81636	8.19299	16.504	18.7802	12.0329	10.3067	4.60571	6.9843	0.705361	2.32956	3.04641	7.85876	8.77563	5.92138	15.8206	12.9526	9.85487	1.5535	1.61661	2.3325	0.777832	0.932241	2.36359
arahy.Tifrunner.gnm1.ann1.V9EI6C	brown	0	0	0	0.0370205	0.0335674	0.128908	0	0.0944864	0.251893	0.376234	1.13069	1.49665	0.0827902	0.880555	0.730639	0.721038	0.205105	0.366105	0.146682	1.35659	0.742572	0.344877	1.40808	0.65974
arahy.Tifrunner.gnm1.ann1.VGN2GE	brown	6.56005	12.4459	5.64526	2.62476	3.38683	2.7243	15.7757	15.9748	19.7912	25.1361	4.77913	11.6316	2.62449	2.16109	4.35008	3.17276	1.95758	1.09818	51.0323	21.9113	37.1661	8.73279	10.3735	5.70857
arahy.Tifrunner.gnm1.ann1.VHU77H	brown	0.245577	0.290188	0.177316	6.97535	0.362656	5.94218	1.38126	12.066	0.87085	1.21943	7.34901	13.7487	0.339891	0.589828	8.75674	0.509889	0.55398	0.379712	1.20439	9.53788	16.3394	18.928	1.37404	0.92112
arahy.Tifrunner.gnm1.ann1.VN0MC0	brown	0.0245333	0	0	0.143844	0.108689	0.0556526	0.413965	0.244752	0.693269	1.85778	2.57741	1.82765	0.0536137	0.114047	0.0946302	0.0424485	0.0332058	0	4.1162	0.946082	3.80695	7.8487	6.88299	2.85921
arahy.Tifrunner.gnm1.ann1.VQRA8K	brown	0.182119	0.16507	0.489037	0.372112	0.308063	0.375571	0.558728	1.23878	0.495373	1.54146	1.50217	0.784882	0.452264	0.750403	0.681185	2.86463	1.59103	2.01595	2.15815	5.63215	1.08173	3.63878	3.87082	5.01235
arahy.Tifrunner.gnm1.ann1.VWW6CB	brown	5.05896	3.35001	3.21248	3.15502	2.26642	3.67489	7.74979	11.4407	7.06755	21.8605	13.952	21.1471	2.64588	2.44421	2.73335	3.69798	2.92356	3.69136	18.1643	21.4661	17.2139	20.6687	20.0093	19.4017
arahy.Tifrunner.gnm1.ann1.W1ASYG	brown	7.40236	8.81199	11.7982	13.548	14.3679	11.1095	9.83363	5.78851	11.7607	2.43692	2.00179	2.63123	6.77007	7.31946	7.25643	10.5789	5.92287	5.61211	0.659778	0.563256	1.23584	0.372302	0.809059	1.34223
arahy.Tifrunner.gnm1.ann1.W26F3T	brown	9.41154	4.6947	5.89373	15.8746	8.2765	11.4559	1.04282	1.34321	1.49693	0.394561	2.44532	3.34838	2.54681	2.99608	3.6098	10.2655	8.86675	13.3099	0.250682	0.607978	0.346109	0.597053	0.465759	3.50078
arahy.Tifrunner.gnm1.ann1.W2FENU	brown	14.1909	8.51021	7.04153	6.15628	4.69917	5.7784	19.6334	12.1451	16.9904	82.7753	78.5875	110.492	4.12673	4.72538	3.88472	3.47588	3.45863	2.48494	29.4326	47.6771	32.8664	76.0567	66.2076	58.6229
arahy.Tifrunner.gnm1.ann1.W2KS8X	brown	0	0.225025	0.0363632	0.270675	0.948986	0.188502	1.09056	0.736892	0.6446	7.56478	0.705453	3.54336	0.0605319	0.0643817	0.047485	1.24608	0.0749813	0.0713807	5.17166	6.53615	0.995373	11.311	10.8486	5.88737
arahy.Tifrunner.gnm1.ann1.W3EFV3	brown	14.7113	3.19454	0.895804	0.527417	0.423568	0.926997	13.4785	14.2111	101.584	120.946	71.2641	103.217	0.60659	0.394269	1.88356	2.45469	1.58626	2.68239	41.9338	62.2067	51.0318	126.904	72.7719	73.9944
arahy.Tifrunner.gnm1.ann1.W3GPPR	brown	1.65001	0.358745	0.212564	0.542486	0.778818	0.734601	5.69843	1.96148	4.17819	2.96718	2.37486	4.35146	0.252746	0.215056	0.158616	1.52084	0.939233	0.715305	10.2894	8.81386	12.8713	7.46024	10.0394	7.04414
arahy.Tifrunner.gnm1.ann1.W4Y87I	brown	2.48931	1.42733	2.00757	0.525626	1.0197	1.48975	2.74395	3.57224	2.64074	3.13679	5.94364	4.33467	0.861103	0.988556	0.659419	1.10383	0.795757	1.18467	5.45681	4.7033	4.55647	3.98564	5.27926	2.89896
arahy.Tifrunner.gnm1.ann1.W6YZV5	brown	2.95677	1.63776	1.74673	1.69133	0.958479	1.17786	8.56671	10.8817	6.40135	16.0607	14.7567	15.4416	0.693435	0.838109	1.06631	1.37256	1.59103	1.0175	13.5516	11.3228	16.4561	15.9156	13.0562	9.40942
arahy.Tifrunner.gnm1.ann1.WC99XU	brown	3.47535	3.3579	3.04875	3.25566	2.85938	2.77113	3.41709	4.5457	3.30109	6.66602	6.92538	6.91642	3.22637	3.2038	2.93973	1.37896	2.63488	1.94439	10.7075	7.64751	11.6949	6.32071	8.75656	6.00317
arahy.Tifrunner.gnm1.ann1.WEBP2W	brown	4.1235	4.54237	3.28448	4.50487	4.43361	2.73262	4.6125	4.39106	5.89162	9.08744	7.66073	7.39988	4.20188	4.5768	4.1997	3.28675	5.20489	4.52214	10.9427	9.34821	11.4275	9.27904	9.47122	10.3959
arahy.Tifrunner.gnm1.ann1.WF23H8	brown	8.71701	11.4077	8.88925	16.3344	14.1106	8.36596	27.3162	18.8142	39.8073	25.3585	22.6145	23.706	29.3333	25.9109	33.9928	24.1154	27.2596	26.3363	62.5257	33.9058	72.288	74.9321	73.1021	59.1558
arahy.Tifrunner.gnm1.ann1.WG39WK	brown	19.4157	22.5146	31.4886	19.3158	28.4101	34.1209	15.4581	11.6815	18.0404	1.76735	4.95113	6.26482	20.9445	27.9595	27.0062	32.5942	20.8613	28.6728	3.72811	6.28016	2.93212	2.28081	2.69647	5.66615
arahy.Tifrunner.gnm1.ann1.WP7YMH	brown	14.702	14.0676	11.5087	30.5779	22.1072	13.99	42.1002	26.2002	52.6746	33.2339	88.7469	82.0201	29.1258	25.4367	40.637	15.2685	30.1175	29.1193	69.1461	46.2429	88.4589	78.589	83.0737	96.0331
arahy.Tifrunner.gnm1.ann1.WQ2FI3	brown	6.68036	5.77141	4.23157	7.86484	6.54538	4.15056	9.31013	6.25511	8.01566	12.9064	11.2007	11.8767	4.47184	5.31268	4.705	2.95869	5.87875	3.19482	19.4946	17.3335	20.8926	16.308	18.6569	15.2101
arahy.Tifrunner.gnm1.ann1.WQ3Q24	brown	0.118414	0.0145755	0	0.0385714	0.0233157	0.0298463	0.888033	0.328149	0.568632	0.130665	0.141367	0.0445528	0.0431292	0	0	0.18212	1.28219	0.178007	3.99049	2.5369	4.92147	2.8746	0.70987	1.35713
arahy.Tifrunner.gnm1.ann1.WQLB21	brown	1.46547	1.17442	1.3201	0.441805	0.442036	0.548164	0.34198	0.661011	0.49238	1.06444	0.595585	0.668691	0.511046	0.670376	0.601345	0.161848	0.422024	0.693034	1.30786	1.05211	1.98629	1.13539	0.934598	0.772719
arahy.Tifrunner.gnm1.ann1.WR8IC8	brown	2.08352	1.54929	1.26458	2.00812	2.66799	1.6348	1.63742	3.29227	1.68422	7.61765	4.56587	6.53977	2.02711	1.69165	1.0642	1.58027	3.07114	0.744706	7.44085	6.70214	7.36596	7.16371	6.92955	5.06595
arahy.Tifrunner.gnm1.ann1.WXT72M	brown	25.7917	27.3329	35.7968	18.1992	33.4989	32.3081	17.3031	15.5778	16.529	2.57169	7.44424	8.53483	17.8598	23.8108	20.9888	25.3775	13.7112	25.0246	2.29935	3.65203	1.99646	1.85894	2.33476	6.2995
arahy.Tifrunner.gnm1.ann1.X0GQC6	brown	7.66394	4.22612	3.78978	3.57743	3.21342	3.41496	7.41848	10.0266	6.14221	19.5376	15.5827	12.0104	1.79446	2.50502	1.56165	2.48633	2.36174	1.42174	18.7226	13.5003	14.9215	18.2429	14.1729	10.6102
arahy.Tifrunner.gnm1.ann1.X1RNA0	brown	9.88795	4.23261	1.66297	1.37807	1.54011	1.07874	9.10316	8.60895	10.5759	24.3257	26.5652	32.6682	0.591278	0.628883	0.611419	0.198606	1.02095	0.380318	21.9253	30.5111	12.2942	29.4502	24.8508	16.5627
arahy.Tifrunner.gnm1.ann1.X93NN8	brown	2.55835	1.60023	1.09668	1.13946	1.1257	1.28308	3.84699	4.77468	3.12437	13.1573	8.91339	8.99703	0.893776	0.809038	1.00695	0.662477	0.706676	0.437282	9.05197	9.27614	9.60852	10.3661	8.9934	6.69104
arahy.Tifrunner.gnm1.ann1.X9CTIZ	brown	3.06852	3.48877	5.12817	2.13055	1.89605	4.44207	6.19961	12.2349	7.65097	21.5522	6.89279	12.7604	3.9264	3.23766	3.16663	4.82026	2.84168	3.35552	27.5656	21.0751	29.4795	10.8165	12.683	10.7631
arahy.Tifrunner.gnm1.ann1.XA2RWL	brown	12.7013	4.87413	2.12515	1.89826	2.22138	1.86433	7.22796	8.73736	9.60426	18.0139	28.7211	25.7869	0.798233	0.791114	0.789845	0.631999	2.427	0.80224	12.7497	28.0116	5.09851	20.7716	15.2682	11.988
arahy.Tifrunner.gnm1.ann1.XF40UC	brown	2.45452	2.07171	2.32818	1.44967	1.48971	2.2333	7.5551	7.10841	6.7552	29.1084	13.9108	24.9751	1.75851	2.19427	1.36407	2.50458	1.99574	1.45968	18.2412	23.6511	17.7112	27.688	19.7485	15.2839
arahy.Tifrunner.gnm1.ann1.XI0ITM	brown	0.772264	1.26189	0.91244	1.03765	0.650051	0.240878	1.79175	2.45576	0.834403	2.44464	3.41123	2.81117	0.0632873	0.179499	0.0744697	0.233835	0.0261314	0.0746298	0.5731	1.96767	0.473037	1.05454	1.20369	2.37938
arahy.Tifrunner.gnm1.ann1.XI4P0K	brown	1.69891	1.75777	2.30395	1.51921	1.3065	1.74515	3.84025	4.63694	4.7422	3.44205	2.77444	3.23824	0.875634	0.875444	1.00975	2.32942	1.10635	1.05322	5.83323	4.92247	5.81185	4.54387	5.41898	2.25436
arahy.Tifrunner.gnm1.ann1.XI71J9	brown	13.2597	10.6394	13.147	6.93281	7.68612	13.9151	5.48894	16.5354	8.9606	20.5756	31.8078	30.1433	17.806	17.8223	19.8369	25.0331	13.8796	23.1129	34.3064	34.0493	37.8016	34.3271	23.4383	48.183
arahy.Tifrunner.gnm1.ann1.XIF53R	brown	2.4815	3.13423	2.45884	2.96551	2.17072	2.7608	10.1346	8.33749	15.6325	11.6353	15.9069	10.9184	1.86521	1.59809	2.9467	0.683693	0.363682	1.09975	16.5641	8.31559	30.5937	10.9148	13.3032	16.1128
arahy.Tifrunner.gnm1.ann1.XPI7JM	brown	4.93872	5.53896	9.04209	6.99985	7.37763	6.59694	7.30033	6.46416	9.93946	1.49472	2.33891	1.75067	3.36717	4.67231	4.32947	7.52115	3.48038	3.78657	1.39595	1.09617	0.533355	0.928909	1.0032	0.820144
arahy.Tifrunner.gnm1.ann1.XZAR1L	brown	26.4379	8.49895	5.31351	4.06085	2.38252	2.19674	130.817	91.474	163.471	105.696	80.9715	95.2336	1.52042	1.55156	3.1913	5.56345	11.3256	10.8665	229.141	149.687	225.78	128.848	114.46	74.6856
arahy.Tifrunner.gnm1.ann1.Y2N0N5	brown	0.337694	0.249399	0.341727	0.128331	0.0664918	0.39366	0.569811	1.31014	1.15385	0.209605	0.436746	0.508222	0.0409987	0.0218031	0.0361821	0.0486909	0.330104	0.01813	1.48909	1.22732	0.720139	0.39037	0.0899737	0.188487
arahy.Tifrunner.gnm1.ann1.Y75GMV	brown	0.968933	1.3899	2.32386	1.16534	1.26577	2.40932	1.69782	0.944949	1.01179	0.077104	0.326261	0.196299	0.692243	0.981691	1.00622	1.612	0.554843	0.960363	0.0961937	0.136869	0.121744	0.226169	0.208512	0.216328
arahy.Tifrunner.gnm1.ann1.Y7DSHF	brown	6.97624	7.55442	5.39198	4.17552	4.43507	3.99587	6.76857	10.4613	5.85611	12.3625	22.237	14.5281	16.3126	18.1406	18.7016	9.38486	11.496	9.6406	27.9113	36.7749	22.9897	29.2362	27.2465	24.321
arahy.Tifrunner.gnm1.ann1.Y9Z9L7	brown	2.28392	2.55658	3.21248	4.17596	3.16594	4.9914	2.8467	4.46571	2.7382	0.395154	0.817036	0.808413	2.27819	2.65429	1.87242	5.87939	2.95125	1.93796	0.903811	1.68785	0.636931	0.48641	0.896874	0.906124
arahy.Tifrunner.gnm1.ann1.YH7XEC	brown	0.471884	0.424739	0.319422	0.0288203	0.810092	0.635576	38.5678	46.6352	40.9843	78.0567	97.2485	119.842	0.161129	0.479855	0.0379199	4.94986	0.638693	0.171007	106.502	115.155	65.1795	196.799	171.216	214.568
arahy.Tifrunner.gnm1.ann1.YKQP25	brown	0	0.238939	0.442426	0.122949	1.4174	0.183478	2.39595	1.34485	1.88226	20.4607	0.321869	7.44563	0.0785584	0.167109	0.0462196	0.80858	0.243277	0.0694784	5.21942	6.70853	3.52308	19.8687	11.5508	15.0485
arahy.Tifrunner.gnm1.ann1.YPLH9H	brown	1.93308	2.17717	2.10949	3.00666	2.65484	1.99156	3.04435	3.63602	3.21326	5.81928	3.30781	3.61837	5.10453	3.89402	4.86731	5.24001	5.14562	3.89184	6.92323	6.52274	8.84108	9.88819	10.9318	7.2075
arahy.Tifrunner.gnm1.ann1.YU9W9A	brown	1.60631	1.49247	1.02037	1.51905	2.15787	1.58683	6.64493	6.0094	8.61322	48.6294	31.7344	42.6372	2.49121	2.52921	2.86477	2.95862	7.43416	5.00744	12.4388	18.9116	15.3195	39.5561	16.8362	22.6285
arahy.Tifrunner.gnm1.ann1.ZFW2W7	brown	7.37768	8.12749	6.13091	8.25372	7.99369	10.7688	16.1592	8.6877	10.3506	22.6541	10.795	12.9667	4.04191	5.15877	5.44308	30.615	20.5276	20.8526	23.0219	16.0198	32.8629	31.9641	28.8527	26.318
arahy.Tifrunner.gnm1.ann1.ZLL7AW	brown	11.7521	7.62637	6.09634	5.93112	10.2685	7.16141	8.38563	2.7939	6.90661	2.68011	2.11544	1.26442	10.8159	9.39713	8.74655	10.3255	11.1096	9.56579	1.28804	1.2062	1.1644	2.19848	0.488397	0.654816
arahy.Tifrunner.gnm1.ann1.ZV83LZ	brown	34.8368	40.7364	31.2881	48.1353	38.003	31.4402	58.6769	47.6469	58.5301	94.7072	62.384	69.8344	121.495	84.9626	153.156	40.292	119.569	50.6792	104.909	91.4871	129.613	184.223	233.99	215.604
arahy.Tifrunner.gnm1.ann1.ZW21UW	brown	1.45637	0.333196	0.12469	0.108284	0.238446	0.0718194	0.454088	0.355333	3.34182	8.11598	15.8369	7.16505	0.0172971	0.0183971	0	0.219118	0.0428519	0.0305956	8.66254	3.37932	1.52557	8.37883	1.91694	2.48107
arahy.Tifrunner.gnm1.ann1.ZYH4BX	brown	19.5422	17.8356	22.6482	9.87754	12.1191	21.814	30.2089	33.6363	26.6108	75.3784	28.0483	44.527	13.0746	14.7739	15.1038	23.8863	12.917	14.573	66.9907	70.3591	72.0518	45.3574	46.0745	40.2313
novel.1144	brown	0	0	0	0	0.00569952	0	0.6838	0.30482	2.32026	14.4693	1.11351	3.79004	0.281145	0.112134	0.0827053	0.0556489	0.0783575	0	15.2091	5.81165	16.496	11.4773	10.7741	7.46223
novel.1172	brown	0.164487	0.250552	0.0809766	0.200921	0.0728719	0.34981	5.68976	12.2304	3.82787	3.98176	3.26466	5.17534	0.112331	0.0955805	0.211487	0.0711505	0.194804	0.198696	32.7191	21.3515	18.3708	10.0539	8.20902	4.82004
novel.1187	brown	0	0	0	0	0	0	0.0441475	0.0163135	0.217453	12.5533	0.140558	9.76028	0	0	0	0	0	0	3.00528	1.18912	6.23949	11.6537	15.0259	3.55742
novel.1388	brown	169.979	125.468	89.7022	82.0918	33.3204	49.2131	817.295	234.146	675.161	653.793	687.819	540.96	39.5994	32.5434	55.0061	42.7491	58.164	38.5045	935.45	510.809	1117.33	346.842	475.362	330.86
novel.1403	brown	4.22747	3.84693	4.79413	5.01631	7.65872	3.38212	6.9422	3.05954	4.32921	1.59312	0.540739	0.76688	3.21697	2.80744	1.98975	4.11443	4.54685	3.35581	0.487146	0.571834	1.47969	0.245436	1.13138	0.910134
novel.1449	brown	7.60417	1.72902	1.16147	0.602975	0.46633	0.741036	1.62301	2.03685	2.77538	4.95643	0.758315	2.08944	3.17283	2.59424	1.05003	2.29227	2.5792	2.38519	2.85755	2.99939	4.71338	2.54899	8.18146	4.3031
novel.1539	brown	0.0188295	0	0	0	0	0	0	0	0	0.771365	3.37189	2.29537	0	0.0218829	0	0	0	0	0.558936	0.155598	0.738154	3.86902	1.69318	2.09356
novel.1542	brown	0.284067	0.157345	0	0	0	0.0536993	0.0399436	0.324722	0	1.38116	3.30651	2.53837	0.620783	0.522709	0.304363	0.28671	0.096121	0.228763	2.07752	1.46712	1.392	4.34075	3.37747	0.919618
novel.155	brown	0.527466	0.129851	0.0577045	0	0.311574	0.531791	0.296675	0.438514	0.389681	3.27396	1.67922	1.85226	0.320193	0.204334	0	0.811238	0.0793249	0	2.4961	2.82511	1.43596	3.42982	0.913483	1.80572
novel.1556	brown	10.2927	15.5915	16.0131	5.36242	14.0073	13.3189	13.4334	4.00663	8.22369	2.57663	4.0733	6.06561	13.2659	19.4297	11.9908	14.4635	3.04022	7.80343	1.06418	2.97611	1.02174	2.92115	1.05679	0.799853
novel.1559	brown	0	0	0	0	0	0	0.0547492	0.404622	0.44496	9.42527	1.52039	2.44463	0	0	0	0	0	0	2.39741	5.79818	1.13948	8.4182	4.53212	8.64954
novel.1613	brown	2.43339	2.27972	1.93743	2.39259	1.58381	1.84001	2.83872	3.14692	3.39573	6.15346	5.68461	5.52722	4.52997	2.96765	3.65016	2.49502	1.76878	2.40964	6.94028	6.90969	7.65508	7.09104	8.55453	8.12922
novel.2134	brown	0.640348	1.02997	0.969974	1.46208	0.94927	0.593609	2.53501	1.93492	2.74293	4.50201	6.95373	5.18458	1.67522	2.03936	1.01332	0.862927	1.01672	0.202306	3.99712	2.87473	3.04736	1.48136	2.2442	2.128
novel.2231	brown	9.76503	14.7949	18.0509	10.6884	13.0421	17.0479	19.0214	8.41671	14.6008	2.40661	3.62878	3.56598	8.91779	7.89948	12.5245	13.4587	8.1634	16.7918	3.52139	4.87854	5.16042	3.76621	3.81654	6.1558
novel.2295	brown	3.71162	2.02103	2.5705	2.92003	3.28868	3.24655	3.98062	3.02031	2.98025	6.32564	6.38373	7.45578	3.88373	2.88786	3.55891	2.66676	2.89499	3.34365	7.02302	6.6714	9.14533	10.9219	8.03279	4.84562
novel.2351	brown	2.04249	2.68281	3.86736	2.27122	2.82743	2.8574	2.23057	1.20935	2.15235	0.0403532	0.226376	0.201802	3.58149	4.04852	3.24606	5.27756	2.40519	3.85339	0.370588	0.835702	0.32743	0.105686	0.116922	0.0725753
novel.2400	brown	0	0.17944	0.106322	0.105523	0.19136	0.122479	7.2884	16.4961	12.0264	3.35129	2.25604	2.68151	0	0.125496	0.0694203	2.89602	0.219237	4.59159	16.0969	8.99776	13.1407	5.96842	3.49569	1.73586
novel.2566	brown	28.3177	4.06764	0.530726	0.479802	0.0472878	0.205811	4.20548	3.42751	19.925	26.5604	19.3754	21.1863	0.34989	0.254297	0.459746	0.0277025	0.223929	0.0515748	50.6675	19.1402	22.369	49.5906	29.0376	11.9679
novel.327	brown	1.88092	1.22147	1.14948	1.24648	0.99612	1.54486	1.31329	0.781859	0.682811	3.54269	3.07144	2.90395	1.37015	1.53267	2.27938	1.60851	1.28754	1.4625	2.92979	3.42423	2.0129	2.47423	2.64397	2.92511
novel.3460	brown	1.94856	1.70634	1.79064	2.28495	1.89095	2.168	1.06466	2.29107	1.41899	3.68597	6.38058	5.13194	2.53468	2.48021	1.71794	1.92655	2.38619	1.32709	4.45485	4.34497	5.15312	5.04401	5.76273	6.56293
novel.3680	brown	0.528536	0.42116	0.356059	0.543668	0.60798	0.294481	10.2639	8.52211	18.496	4.36262	2.21398	4.13418	1.09424	0.689679	0.941845	0.962625	4.61854	1.27243	54.6188	70.1239	32.7153	19.1856	13.5188	14.0983
novel.40	brown	2.71349	2.72979	2.67169	0.802652	1.02669	1.91317	1.26222	2.2132	0.292573	1.40202	1.38334	0.927121	1.18598	1.56824	1.03722	1.1674	0.516163	1.02055	8.38603	9.99945	6.89996	5.64618	4.16783	5.01033
novel.4652	brown	0.0777249	0.086104	0.0510183	0.0506351	0.252516	0.0293858	0.918049	1.61543	0.516793	0.514597	0.185581	0.350923	0.169855	0.331206	0.26649	0.403448	0.210401	0	1.53813	2.92595	1.05798	2.45962	2.98205	0.798246
novel.4739	brown	0.271823	0.494708	0.133818	0.739956	0.584918	0.22022	2.09675	0.823222	2.03327	21.6202	9.80489	16.7215	0.721317	0.338467	0.748914	0.167971	0.972338	0.375262	10.1487	6.15036	13.764	30.073	22.9996	5.69603
novel.4953	brown	2.31983	0.425483	0.242023	0	0.0136125	0.191677	2.12569	6.0732	4.29027	4.71068	5.77741	5.89589	0.0335736	0.0357088	0	0.159491	0.0415878	0.0593862	7.79234	11.6162	4.31623	3.57633	1.95249	2.11976
novel.5045	brown	1.01538	0.930157	0.884382	2.00353	2.54331	1.41744	11.3342	6.96419	10.2243	39.1719	20.2343	39.2757	2.83769	2.79124	5.34757	4.72997	2.40505	6.94415	13.9615	16.6468	18.2439	48.4517	48.0873	22.4954
novel.5053	brown	1.2644	1.30066	1.26109	1.57255	1.69503	1.32237	1.49622	0.747425	1.26924	2.47673	2.38185	3.04897	2.36842	2.08012	1.93183	1.23592	3.03379	1.96772	3.0094	5.47299	3.75509	4.44186	3.84899	4.05846
novel.5178	brown	3.9512	7.0332	10.4057	6.8694	7.21435	10.1487	5.61525	3.16926	5.81864	0.833371	2.2784	2.72788	4.57934	6.64271	4.63631	6.6374	2.9855	5.87581	0.51985	1.1227	0.830244	0.735852	1.21883	1.41317
novel.605	brown	0.54425	0.668104	0.289657	0.359352	0.182466	0.300309	0.496403	0.84379	0.391213	1.89906	0.930715	1.54409	1.14115	0.649602	0.737588	0.356312	1.05519	0.426447	1.74655	1.74225	1.94617	4.17023	3.87994	3.66505
novel.941	brown	9.10434	8.85169	9.01451	4.72991	6.46712	7.52328	23.8537	33.8687	28.9903	42.6171	23.8936	33.8065	15.2369	15.2237	19.8718	21.4467	23.7615	17.4974	103.041	101.617	87.8886	73.4551	52.2297	53.9129
arahy.Tifrunner.gnm1.ann1.00UVWE	green	55.2184	77.9885	86.0807	38.3057	39.4582	87.1938	31.0471	45.6054	24.4427	14.7546	21.0567	25.4769	49.9501	63.1324	81.8454	140.79	47.591	98.8454	8.33358	34.3392	7.06251	6.51475	6.87396	9.41525
arahy.Tifrunner.gnm1.ann1.01D2LU	green	2.55622	3.40671	6.45245	2.78927	3.38028	4.05154	4.69521	7.24977	7.46111	1.39815	1.2655	1.01577	1.87614	3.68936	2.4135	7.73762	2.71257	5.60212	4.30378	3.71066	3.12026	2.90071	2.10498	3.04708
arahy.Tifrunner.gnm1.ann1.070EBZ	green	1.66374	2.37416	6.80233	0.688901	1.34923	2.04698	0.618565	0.562644	0.187495	0.17503	0.0673299	0.0954877	5.14564	6.5216	6.77997	11.905	4.38924	21.8007	0.218364	0.388373	0.276365	0.220035	0.067619	0.3022
arahy.Tifrunner.gnm1.ann1.0R479N	green	19.5639	13.7334	10.4514	12.3793	60.8256	39.4145	100.799	17.0537	43.4675	79.5923	19.4711	225.679	94.3548	100.896	549.554	496.292	1212.25	933.551	144.097	68.9887	1043.98	202.886	165.96	423.887
arahy.Tifrunner.gnm1.ann1.0V66HY	green	0.213173	0.419829	1.37594	1.29617	1.49007	2.2298	10.0316	2.5402	5.78767	0.117614	0.254493	0	5.74555	5.58795	9.19705	21.4337	6.98881	13.2759	3.11807	0.717673	0.735091	1.38614	0.511172	0.475938
arahy.Tifrunner.gnm1.ann1.0V89VS	green	0.663825	2.36958	0.929562	0.432459	0.18299	1.02063	0.0497827	0.809418	0.171647	0.1465	0.246554	0.133206	0.177306	0.325733	0.151734	2.90972	2.0166	2.22388	0.475967	0.772038	0.457817	0.268581	0.0884333	0.118567
arahy.Tifrunner.gnm1.ann1.0W708Z	green	1.91297	1.4327	1.24683	1.29012	5.03721	3.36157	16.3667	3.56152	7.12105	8.69624	4.34238	19.9806	6.50626	6.73218	38.3487	87.8288	60.7186	108.524	12.7618	10.8355	36.7921	16.4685	8.49593	35.3709
arahy.Tifrunner.gnm1.ann1.0X82MA	green	30.3542	42.8072	39.736	68.5725	133.998	57.7885	180.961	41.2161	159.438	9.43555	15.7479	12.5091	125.649	106.342	187.887	133.888	170.244	223.864	47.9726	40.1845	66.8023	27.6773	7.29045	18.4588
arahy.Tifrunner.gnm1.ann1.17PIEW	green	8.89491	25.504	20.6339	39.2086	45.2383	27.8926	86.9401	33.4486	53.9238	23.8959	6.378	9.35615	38.6962	37.6688	56.7223	69.852	40.4414	84.2019	20.8984	22.4151	22.4459	23.207	8.78265	16.7112
arahy.Tifrunner.gnm1.ann1.18KTSH	green	29.2288	16.7211	19.9312	9.07679	15.521	26.6819	10.9883	13.5977	14.6008	6.95605	7.83464	10.5983	9.21165	9.68016	12.0725	36.9469	16.535	35.1245	15.0501	16.269	16.6564	7.1559	4.29729	35.3674
arahy.Tifrunner.gnm1.ann1.1F1BFK	green	6.66745	11.5483	9.50844	22.623	23.5956	14.5396	26.8313	12.9997	24.233	13.762	13.3927	11.4231	17.6062	20.248	17.5874	19.6391	18.3173	21.1196	16.5273	11.3327	13.8295	12.2494	13.0378	13.4329
arahy.Tifrunner.gnm1.ann1.1NC23U	green	0.863414	1.31328	1.19421	1.45978	1.4997	1.67881	1.95408	2.95668	2.27811	0.442344	1.93884	2.27399	2.14892	1.8874	2.64315	4.3276	2.92157	6.18503	1.17624	2.24616	0.917826	0.819866	0.575111	4.07569
arahy.Tifrunner.gnm1.ann1.1SN7TU	green	32.8027	12.6263	20.6648	4.27849	4.6594	95.1949	6.7233	1.96442	6.66176	3.36465	7.90963	6.06633	55.0041	83.0286	62.1317	136.52	35.4936	102.397	14.6799	17.9626	10.5194	3.22356	4.13845	2.2964
arahy.Tifrunner.gnm1.ann1.1SV43C	green	2.19782	3.07189	3.84255	5.13844	4.96854	10.1344	20.1715	10.6045	18.1642	4.79374	1.93722	3.36177	4.28678	4.17747	5.2555	17.0591	6.56112	9.05148	3.04862	3.30985	4.19388	8.94869	4.58064	3.30187
arahy.Tifrunner.gnm1.ann1.1TF8QR	green	2.04933	3.651	3.66972	10.2824	18.6678	6.68774	16.7033	5.61931	14.2435	3.09447	0.743983	1.46094	10.5807	10.3066	6.59495	13.9552	22.7578	18.0207	7.91921	5.43033	11.1776	2.46251	1.76736	2.31179
arahy.Tifrunner.gnm1.ann1.2031JR	green	3.42344	1.55763	6.35015	0.657128	1.1375	4.1603	0	1.41035	0	0	0.583859	0.724529	0.66798	0.745986	0.550205	9.0437	1.19977	4.66711	0.236697	0.673564	0.149783	0.198756	0.146592	0.245678
arahy.Tifrunner.gnm1.ann1.24YPNN	green	1.57458	1.01284	2.11711	0.23163	0.450051	1.20982	0.828493	1.03457	2.13891	0.042036	0.0404256	0.0191106	0.684501	1.20027	0.544221	4.68715	0.320825	3.14145	0.0218514	0.069955	0.193588	0.110093	0.121798	0.0226805
arahy.Tifrunner.gnm1.ann1.254A05	green	8.05433	5.54649	114.238	35.5244	133.858	562.445	324.337	418.321	809.812	32.4278	32.4849	38.8219	3.56786	4.80671	1.11954	1232.39	78.6676	833.046	185.144	122.621	112.36	29.442	19.0527	6.70696
arahy.Tifrunner.gnm1.ann1.28ZGNX	green	7.67038	6.79173	5.45438	4.02983	4.36037	3.80427	4.03589	3.37698	2.37636	5.59712	6.71197	4.93403	4.37084	5.73514	5.3729	3.68655	3.53503	3.26787	6.70611	6.98592	8.73434	5.98871	6.09803	4.69562
arahy.Tifrunner.gnm1.ann1.2BYR8K	green	23.6421	25.7248	22.7809	28.2828	28.552	14.9823	6.53049	5.98047	5.45433	23.5002	17.7786	32.0988	18.0188	17.9914	12.5485	5.38627	15.1457	6.99239	15.3107	13.5575	19.1026	25.9319	22.7979	13.5248
arahy.Tifrunner.gnm1.ann1.2FHK03	green	7.63664	7.21735	6.97856	13.9456	13.5434	9.60902	26.9594	6.8299	27.9665	2.53295	3.87467	4.06744	19.57	12.4389	14.3599	13.3371	18.5243	13.4452	9.45555	6.14622	7.2699	3.78633	2.48929	3.27677
arahy.Tifrunner.gnm1.ann1.2HG3UE	green	17.9509	27.1252	34.2765	36.2853	39.9395	57.7386	54.1366	33.1708	46.473	5.59886	7.60238	8.07003	39.5649	42.1854	45.3367	93.4221	37.1125	76.1006	18.9013	22.4995	15.9478	6.08202	4.74693	14.023
arahy.Tifrunner.gnm1.ann1.2SUK7S	green	18.5408	23.0256	18.8602	55.4767	54.989	49.1494	40.0303	19.5896	34.9494	2.65318	21.114	22.7972	28.1991	29.3094	31.9107	90.2307	21.6236	92.2719	7.48212	5.07764	14.7061	6.70551	5.50937	13.5279
arahy.Tifrunner.gnm1.ann1.2VK3FY	green	0.823877	3.0233	3.90383	13.7872	26.7361	33.0566	38.7512	15.3469	46.9051	27.4865	4.18018	6.62582	5.34509	4.42834	11.6522	50.249	34.5686	75.8358	8.9052	2.26938	8.15853	20.2904	9.07538	13.5197
arahy.Tifrunner.gnm1.ann1.2XU89G	green	1.23263	2.91309	14.9143	0.722713	3.78618	8.01564	1.61769	2.25446	1.50255	0.238027	0.359713	0.587442	4.69903	10.4414	20.955	85.6887	13.3839	38.7002	0.353521	2.5276	0.134227	0.534339	0.131366	0
arahy.Tifrunner.gnm1.ann1.32EWNN	green	3.20441	3.35969	8.78906	1.06242	2.23085	9.28101	0.289661	10.4182	1.1414	0	0.0683132	0.0645881	0.125049	0.864511	0.515004	16.2372	2.40093	7.96287	0	0.630471	0.093467	0	0	0.536573
arahy.Tifrunner.gnm1.ann1.369VWG	green	8.41484	7.66406	17.8215	12.7484	33.0264	93.1051	71.3279	42.1506	68.0134	7.53661	11.091	9.11565	13.4217	18.279	12.4531	783.878	28.2061	348.581	14.2132	29.1679	11.0698	24.4574	7.44831	4.99314
arahy.Tifrunner.gnm1.ann1.36H6QC	green	8.08967	5.57408	10.2499	4.85333	11.3571	17.9082	8.16084	3.84052	27.6151	2.31541	2.38207	2.79074	26.9209	16.0053	21.2207	33.2852	24.3645	34.0373	1.42754	0.537662	1.31076	4.45641	1.82022	19.146
arahy.Tifrunner.gnm1.ann1.39SMC6	green	31.3583	44.8308	48.0047	55.6464	66.6723	71.7502	59.8494	32.1124	54.6948	8.75724	15.116	16.9088	47.4346	54.0632	53.596	98.073	68.6172	79.9948	22.5808	23.757	15.4174	11.2699	8.93111	15.1552
arahy.Tifrunner.gnm1.ann1.3E7WJ6	green	24.2203	28.2528	23.9787	58.0206	50.4294	53.3657	26.3885	31.8705	28.2177	1.72569	5.01065	7.06087	25.2963	25.6003	28.1162	94.1747	26.3053	79.7764	2.62217	3.86593	4.80332	4.79773	3.78214	10.2062
arahy.Tifrunner.gnm1.ann1.3HD1EN	green	7.8516	8.8604	11.565	13.9948	18.1621	22.9642	15.0856	12.4022	14.7219	1.61149	2.69957	2.71779	11.805	13.3344	14.7792	33.2564	13.0643	24.5636	5.24234	5.76728	4.75378	2.04218	1.80744	3.30963
arahy.Tifrunner.gnm1.ann1.3I3T69	green	0.159467	0.176658	0.191901	0.173145	0.266891	0.502419	0.986618	0.441913	0.500694	1.29774	0.3596	1.87995	0.638896	0.885447	4.71574	9.749	6.73893	9.69148	1.28059	1.00052	7.00391	1.42865	0.934727	2.42101
arahy.Tifrunner.gnm1.ann1.3KSC2Z	green	12.8212	21.2037	25.7208	31.9263	43.6557	33.2651	65.7519	19.9286	47.1149	2.89901	3.30728	4.80669	44.6298	41.8008	56.1952	50.7057	33.0956	45.1355	7.06213	7.15783	9.76067	7.02683	3.92539	19.0766
arahy.Tifrunner.gnm1.ann1.3M3TNE	green	4.19205	6.54189	8.07576	8.2052	8.55193	13.3602	44.993	23.2505	35.9052	6.94123	7.46946	12.3889	14.489	11.742	23.5444	38.0579	12.3671	33.2579	12.6754	12.7052	13.1412	5.86794	7.59183	9.73484
arahy.Tifrunner.gnm1.ann1.3Z9A6G	green	1.08148	0.968654	3.3304	0.404741	3.09901	12.8667	10.4444	8.66579	24.288	1.62819	2.44487	1.92196	0.930278	1.09641	1.30175	28.9044	1.18348	20.68	3.50429	3.48601	4.58542	2.99246	1.29666	4.19209
arahy.Tifrunner.gnm1.ann1.404K6R	green	37.9204	38.5306	33.5944	76.9371	83.9617	47.4143	139.959	47.0821	194.043	22.255	53.95	39.1653	77.6332	75.0816	111.533	138.227	142.57	147.38	92.2301	62.1251	65.9883	63.0673	29.3195	80.0144
arahy.Tifrunner.gnm1.ann1.4F3XVH	green	1.36086	1.92829	1.55802	1.19066	2.13117	3.24858	2.48317	1.83518	3.28793	0.667887	0.944561	0.607277	0.899101	1.71027	0.712092	2.13558	1.11372	3.45598	0.776061	0.610223	0.749569	0.761419	0.550198	1.01748
arahy.Tifrunner.gnm1.ann1.4HW5AH	green	5.20306	11.0384	15.0918	7.69535	10.4129	15.1296	6.16934	8.11678	8.31487	1.97013	2.30237	4.19491	13.807	11.8135	14.9551	29.2669	8.80971	16.2686	2.25567	3.26479	1.44381	2.82156	1.51742	10.872
arahy.Tifrunner.gnm1.ann1.52L85T	green	6.8278	7.99609	10.929	3.6792	3.3533	8.00977	4.70713	4.23294	3.50214	0.726511	2.25906	2.7304	3.45316	3.74079	5.36758	15.8979	12.093	15.6849	1.25886	4.78242	1.24273	0.938687	0.327451	1.2805
arahy.Tifrunner.gnm1.ann1.5BA4ES	green	22.0655	16.554	43.2036	3.05694	9.23109	26.833	3.06343	7.5235	1.62499	0.0693465	2.86767	2.30145	4.39479	13.893	8.58295	95.0598	2.79754	51.7164	0.540722	2.38502	0.501854	0.290591	1.23906	3.33002
arahy.Tifrunner.gnm1.ann1.5IXZ6F	green	1.18031	0.987339	3.79471	0.282466	1.49402	4.67193	1.09742	1.4719	2.16218	0.239221	0.287571	0.462213	0.500085	1.25974	0.991069	4.66794	0.489046	4.4694	0.155442	0.265403	0.0393459	0.0313262	0.0288806	0.419483
arahy.Tifrunner.gnm1.ann1.5K2M2S	green	1.62137	8.21746	8.66045	15.4083	24.2429	20.5968	49.382	14.1534	40.0901	15.4982	3.48417	4.98703	23.5626	18.6546	32.5207	50.9875	21.3418	40.1116	16.7405	8.70888	18.8035	13.3895	8.16465	19.2219
arahy.Tifrunner.gnm1.ann1.5LAA3R	green	0	0	0.180038	0.268028	2.43028	1.55549	4.01105	1.48218	10.3343	0.567486	0	0.103197	0	0.212507	0.587759	9.01691	0	0.353414	0.589988	0	0	0.951202	0.328854	0.489899
arahy.Tifrunner.gnm1.ann1.5MB0W9	green	1.37391	1.38366	5.06664	18.9426	40.7702	35.5581	25.0796	5.73183	20.0143	0.961315	0.835022	0.535724	10.2903	7.31582	1.47743	42.0979	41.2828	60.6887	3.22398	1.58259	2.97863	3.02124	2.21632	0.936966
arahy.Tifrunner.gnm1.ann1.5U1FHR	green	3.42853	13.3885	12.5323	17.6731	25.8976	23.0407	74.9179	16.4607	78.5048	16.4926	4.29775	5.22437	34.0441	26.9951	45.5697	47.9765	30.5693	52.1009	24.8901	11.6869	34.4414	24.9133	10.1225	21.9881
arahy.Tifrunner.gnm1.ann1.65BX45	green	8.81917	1.23554	1.85054	0.100914	0.823512	9.32356	0.348504	0.437853	1.47627	0.0256394	0.0493144	0.069938	0.0677034	0.672086	0.477997	14.3301	5.70279	11.6163	0.266561	0.398238	0.101209	0.18802	0.39621	0.138338
arahy.Tifrunner.gnm1.ann1.6C48SL	green	0.256121	0.206351	0.275101	0.273034	0.515763	0.607407	2.71088	0.929143	0.696662	1.64754	0.639329	2.81209	1.37384	1.67769	6.3466	14.06	14.5282	16.3356	1.68282	1.63545	6.65562	1.96821	1.73081	4.49144
arahy.Tifrunner.gnm1.ann1.6CW0B2	green	13.0342	34.39	36.2471	52.4551	129.287	37.185	152.779	29.7166	135.703	8.89312	11.4627	5.72764	104.968	90.6561	163.044	84.4421	127.465	122.883	34.8642	39.6713	39.4928	25.2322	6.85941	10.9294
arahy.Tifrunner.gnm1.ann1.6L7Z57	green	9.54981	10.9897	15.8468	10.5187	13.7866	27.079	11.4256	16.7342	9.92136	0.792039	3.51363	3.83312	11.0645	13.1555	10.3468	25.2481	3.48212	21.2817	0.796882	2.06925	0.571509	1.31153	1.18447	2.15051
arahy.Tifrunner.gnm1.ann1.6PF3XA	green	14.4441	19.7176	16.6836	29.5044	24.1789	18.2325	44.4993	10.3813	35.4982	3.70183	3.76398	4.78588	48.2813	36.6954	38.86	30.3125	37.7547	30.6785	22.0895	11.0589	17.1241	3.95886	3.51945	5.38862
arahy.Tifrunner.gnm1.ann1.6T6LBL	green	14.2507	52.3187	89.9073	28.1583	104.493	112.476	84.0616	47.1938	93.6433	2.09558	6.18651	5.67192	95.6153	95.3089	133.861	326.247	134.911	293.337	33.8962	26.2231	14.3639	7.65818	4.56567	14.5147
arahy.Tifrunner.gnm1.ann1.6YTJ29	green	16.6955	13.3258	14.5494	17.9108	22.0976	21.0535	29.7898	10.7979	44.7739	5.56758	1.98078	3.83332	18.8658	14.3412	21.8326	22.2933	19.3691	24.7523	9.2346	4.67733	7.41051	7.1475	3.45017	5.20923
arahy.Tifrunner.gnm1.ann1.722ASC	green	15.9529	17.9697	34.0673	26.3574	39.495	67.4957	83.8991	71.1665	87.0182	31.2533	14.5479	18.6421	19.8189	23.837	23.5793	126.739	48.3738	85.0628	28.8938	30.8335	32.5175	25.9419	22.2933	14.0074
arahy.Tifrunner.gnm1.ann1.72B7PK	green	12.1738	6.11006	12.6222	1.55379	1.76107	13.0751	0.335372	7.86941	0.660763	0	0.237281	0.224342	2.66038	1.90564	4.72762	41.7832	3.02642	12.3887	0.448904	0.821211	0	0.193859	0.417025	0.599062
arahy.Tifrunner.gnm1.ann1.74UU32	green	5.61671	9.61332	20.9041	3.40295	18.2146	29.8144	4.97564	5.81352	6.30205	1.88258	1.6093	3.01139	17.89	23.0748	30.2947	63.2172	16.5728	52.0531	1.34106	3.05558	1.51378	2.04525	0.976461	5.90638
arahy.Tifrunner.gnm1.ann1.7739GT	green	3.30418	0.607253	9.04021	0.148794	0.930916	8.99789	0.282621	1.99376	0.936488	0.0567066	0.254493	0.0515605	0.0499131	0.265437	0.0195775	8.35159	0.721322	3.67867	0.0589551	0.0838839	0	0.138614	0.0365123	0.183576
arahy.Tifrunner.gnm1.ann1.7CP98C	green	11.0123	11.8641	15.305	19.4215	27.3496	27.866	25.1731	12.6	29.3119	6.97941	6.98919	7.43978	12.066	14.2058	11.4466	44.3603	16.4763	25.7322	9.13208	9.13345	7.17203	5.2245	4.6593	12.0882
arahy.Tifrunner.gnm1.ann1.7F1JQP	green	1720.14	1876.28	1094.61	1922.76	1830.6	799.259	741.703	363.252	582.49	1711.3	1430.88	1611.89	1535.77	1195.04	1402.95	387.826	1757.97	500.172	1060.83	1811.15	1539.41	731.584	1232.88	1331.2
arahy.Tifrunner.gnm1.ann1.7FN6WP	green	42.2724	44.0983	58.1078	22.938	46.7851	61.2874	40.8212	37.791	47.8979	13.0075	22.6883	28.0604	56.7971	62.1405	79.1163	129.13	49.6378	136.997	14.4514	24.3349	10.3195	11.2221	7.32839	35.3663
arahy.Tifrunner.gnm1.ann1.7GR9X4	green	8.67816	12.2575	16.5064	16.8257	27.7688	27.1241	34.9107	26.0589	35.0797	3.63588	9.99532	7.96985	16.2062	16.641	16.2423	32.6753	18.393	19.1552	8.5783	14.8586	6.87814	4.9632	5.60439	9.3001
arahy.Tifrunner.gnm1.ann1.7LA68K	green	0	1.72643	0.306883	2.7412	9.57382	3.5352	21.2123	3.36858	56.1273	8.38331	0.744199	1.75905	2.95159	1.6904	4.40819	40.6264	8.29666	25.7028	3.62038	0.429269	4.07289	1.48625	0.996527	8.0722
arahy.Tifrunner.gnm1.ann1.7P1NK6	green	9.39564	4.18065	4.57756	1.72983	2.10279	1.96367	1.21447	2.2075	0.87305	5.26434	5.08589	3.99615	2.5719	4.18232	1.97587	1.7502	1.79038	0.93993	9.16364	4.95639	6.76794	5.00899	5.31764	6.25403
arahy.Tifrunner.gnm1.ann1.7R7017	green	7.93596	3.84065	12.1072	0.846963	4.46377	10.7215	2.23942	3.17497	3.73685	0.302609	0.291017	0.244576	0.207166	1.79421	1.67157	14.7152	3.99591	8.42818	0.0349565	0.298426	0.442415	1.05672	0.324741	0.544243
arahy.Tifrunner.gnm1.ann1.7RJD9X	green	3.11546	2.57157	2.64644	1.40282	1.73205	5.71616	0.798843	2.62815	1.90392	0.265416	0.71105	0.689515	7.92637	8.30624	6.44047	25.4991	7.73073	14.6698	2.1484	6.03654	2.22014	0.834156	0.622552	1.57526
arahy.Tifrunner.gnm1.ann1.7SU9VE	green	3.99894	3.4923	5.4318	2.72402	4.29329	6.72077	2.31489	3.73102	1.91654	1.55812	2.36961	2.12508	1.33956	2.06929	1.8202	7.07063	2.17292	4.56968	2.01546	2.59298	1.52571	1.11983	1.90733	2.18969
arahy.Tifrunner.gnm1.ann1.7VZ02V	green	0.0547835	0.0809191	0.0719193	0.0356895	0.420687	0.227835	1.20171	0.0910894	0.151773	1.51884	0.0872031	1.15427	0.518789	0.275892	3.73317	5.40294	4.86913	7.16474	0.659907	0.880259	4.11628	0.759949	1.02904	2.03038
arahy.Tifrunner.gnm1.ann1.7X0NJW	green	1.35737	3.16296	4.83891	2.6071	4.02281	9.92752	9.24047	7.76304	11.7483	5.28749	1.89987	3.22272	3.01746	3.10057	4.87459	17.4118	2.78747	13.841	2.8996	3.86782	1.37617	4.07832	1.45908	2.13181
arahy.Tifrunner.gnm1.ann1.8061QC	green	3.08535	4.28694	5.29044	8.67451	9.97363	8.39282	6.33115	2.46178	7.08446	0.162293	0.483836	0.280374	8.9853	6.91307	10.9932	16.4676	9.27217	16.6263	0.776152	0.882273	1.25992	1.15613	0.219445	0.472853
arahy.Tifrunner.gnm1.ann1.80N87M	green	2.65236	4.16828	3.88688	5.00293	3.38854	5.73689	3.74691	1.57687	2.92217	0.612578	1.17822	1.28803	1.58387	1.68461	1.30858	8.21789	1.54452	3.63613	0.318434	1.10439	0.201508	0.481306	0.332798	1.32207
arahy.Tifrunner.gnm1.ann1.82KWKE	green	0.890528	0.361728	4.09177	0.0580148	0.433978	3.60254	0.075132	0.999469	0.074014	0	0.0354381	0.0502585	0	0.189739	0.190831	11.248	0.16071	5.02008	0	0.265738	0	0	0.0533854	0.0795291
arahy.Tifrunner.gnm1.ann1.88EKIY	green	11.2516	17.9916	19.4015	17.6355	25.9206	41.1066	38.2708	32.124	37.6028	23.0282	5.67348	10.394	15.4326	19.0465	19.3586	71.058	20.5792	53.0216	17.827	16.9032	14.2192	19.7347	9.76267	12.6926
arahy.Tifrunner.gnm1.ann1.8A5B5C	green	2.89136	2.30176	5.34856	1.89585	3.32712	6.64407	5.70245	6.02499	6.15854	1.41397	1.046	1.44106	1.8737	1.89104	2.3657	7.10345	3.54073	4.52385	2.97238	3.46498	2.28984	1.23711	1.05049	2.28033
arahy.Tifrunner.gnm1.ann1.8D7DUE	green	0.810772	1.7008	3.8895	1.78686	5.05926	11.3287	9.66378	11.1217	13.3624	6.6171	2.842	1.83029	4.09025	4.27019	7.07528	16.8041	4.17937	9.43548	2.60485	4.70414	3.07132	4.24003	2.13031	3.92844
arahy.Tifrunner.gnm1.ann1.8Q6BIU	green	46.054	67.3422	85.3456	82.1269	104.446	117.882	110.809	59.0568	158.801	13.5494	11.2206	14.0993	132.414	117.474	166.998	225.834	125.981	259.357	55.6815	25.0121	51.8011	22.9477	9.05136	25.4652
arahy.Tifrunner.gnm1.ann1.8TPQ4A	green	70.9542	51.0884	122.376	19.6464	58.951	133.999	66.9739	46.6967	40.4821	29.9753	15.3826	29.8675	26.4597	40.0659	40.8618	197.779	47.5038	160.038	13.6871	16.8896	12.9214	27.8981	18.3893	13.79
arahy.Tifrunner.gnm1.ann1.8VW9F3	green	3.02872	0.326616	1.21394	0	0.118743	4.04326	0.452261	0.434514	0.222765	0	0.0639963	0	0.08786	0.0311493	0	5.14766	1.85016	3.78164	0.138369	0.295315	0.0875606	0.10457	0.160678	0.143619
arahy.Tifrunner.gnm1.ann1.8Y4PDX	green	8.66582	1.72711	11.1239	0.474854	2.4219	20.9669	0.614959	15.9069	3.50022	0	0.79767	0.36566	0.0884942	0.305897	0.702881	44.9467	2.57603	15.7706	0.287445	3.01165	0.0330722	0.816269	0.364135	1.41039
arahy.Tifrunner.gnm1.ann1.92QFAZ	green	10.1232	15.9972	18.5353	8.29213	14.5457	28.3672	8.92895	5.36689	11.6756	0.420014	0.969418	1.31373	11.0022	13.5736	14.5644	29.4579	9.63516	25.3464	2.41041	3.56011	1.52533	0.985621	1.57396	1.34158
arahy.Tifrunner.gnm1.ann1.94LQT9	green	3.32722	11.3885	15.7498	14.4435	20.3342	21.8204	23.5006	12.1815	18.7901	1.35032	1.57868	1.99815	20.7879	17.7475	19.0862	54.0631	25.115	37.0177	6.79908	6.05116	4.14574	2.27445	1.27859	2.3714
arahy.Tifrunner.gnm1.ann1.96FU63	green	6.14464	4.60851	6.46333	5.4824	5.7488	7.96503	4.57232	4.47382	3.67955	1.89513	1.3669	1.46468	6.96428	5.81044	8.58738	9.31099	6.66373	11.7285	1.28068	1.94485	0.997444	1.98535	1.83036	2.45404
arahy.Tifrunner.gnm1.ann1.97WALL	green	1.63909	1.58065	2.9142	4.55164	5.01519	4.25319	0.557127	2.51457	0.411627	0.541624	0.366021	0.492473	6.23624	9.6615	5.76135	39.6022	4.21356	25.7767	2.61766	2.37113	2.42693	0.429391	0.664494	1.39008
arahy.Tifrunner.gnm1.ann1.99IIFJ	green	2.27149	2.35909	2.06876	0.971117	5.15742	3.60693	6.70744	3.89487	5.89967	6.16832	4.03378	45.1248	6.82547	12.0773	48.9921	202.996	53.4571	251.011	20.0083	22.8375	68.3622	19.4967	6.16176	67.7795
arahy.Tifrunner.gnm1.ann1.9C0JE8	green	0.946255	0.458616	4.61957	0	0.541485	5.00857	0	0.516257	0.425997	0.0489446	0	0	0	0.0229105	0.0506931	5.38927	0.880518	2.4766	0	0	0	0	0.0945435	0.0264081
arahy.Tifrunner.gnm1.ann1.9H9I7P	green	4.98352	7.49695	7.66679	6.9728	11.867	11.5297	22.0736	14.6892	19.2976	13.6384	6.42275	6.29625	12.4067	11.8137	16.492	22.7325	13.9119	19.3733	12.754	9.08645	10.4065	9.97928	5.26212	8.72412
arahy.Tifrunner.gnm1.ann1.9NP6XU	green	5.61564	6.60985	8.86965	4.99219	7.53271	10.7926	6.31707	6.80839	5.18589	1.93644	2.09504	2.02482	7.24394	6.93418	9.22586	16.4639	7.7591	16.8835	1.40926	2.84661	2.42057	2.68794	1.72999	3.76131
arahy.Tifrunner.gnm1.ann1.A3XBSF	green	6.10341	5.60637	3.84093	5.73529	4.28689	2.23225	2.45112	2.41045	2.31728	5.40986	2.65725	3.66274	3.64812	4.07074	3.69023	1.62155	4.07498	1.63021	6.04771	7.11521	6.96521	4.06773	5.63228	3.76631
arahy.Tifrunner.gnm1.ann1.A5PRG1	green	1.96853	2.68959	3.7472	0.256487	0.174422	3.05144	0.332163	0.40914	0.109073	0	0	0	0	0.228776	0.759306	3.06543	0	5.83386	0.0846873	0.180745	0.214363	0.256005	0.0786732	0
arahy.Tifrunner.gnm1.ann1.A68QNY	green	0.685514	0.797706	0.896157	1.54242	1.85282	1.45051	2.55642	0.862046	2.20239	0.543489	0.144422	0.182062	1.28407	1.11803	0.940644	2.40211	1.45804	1.53647	0.594779	0.41256	0.508114	0.374581	0.23483	0.277806
arahy.Tifrunner.gnm1.ann1.A7LMPM	green	1.21537	2.41851	3.66749	1.33061	2.60244	4.14825	3.83568	3.43818	3.23613	0.516884	0.913558	0.901848	2.34858	2.68104	3.81979	6.30862	2.23902	3.6975	1.94619	1.2244	1.45214	0.965902	0.647634	0.708518
arahy.Tifrunner.gnm1.ann1.A9PKKK	green	28.5084	28.234	34.253	32.8572	42.1965	46.644	13.4544	16.1637	13.7988	1.22035	4.47705	5.21923	25.7398	25.79	23.7574	79.3127	26.8574	68.4348	5.49785	8.44939	5.26323	1.23109	2.11718	7.16965
arahy.Tifrunner.gnm1.ann1.A9ZIJT	green	2.87392	4.44048	5.43589	0.0739049	0.402068	0.514684	0	2.92369	0.125715	0	0	0.0853655	0.909018	1.3184	2.72271	9.42169	0.409456	10.5245	0.0976083	1.35409	0	0	0.27203	0.405248
arahy.Tifrunner.gnm1.ann1.ABWY3K	green	3.15852	4.68689	6.11645	9.95426	12.888	17.1985	10.0888	7.23808	19.1605	1.3745	1.8645	2.0391	6.74963	7.13826	6.63851	18.3511	9.33886	15.2729	3.89593	4.02905	3.31254	1.86434	1.25766	3.63781
arahy.Tifrunner.gnm1.ann1.AEWZ89	green	1.25216	1.34751	2.4129	4.28263	5.57907	5.336	5.52358	1.94071	5.67926	0.577355	0.619303	0.605724	3.40095	2.45307	1.81694	8.51138	4.45489	5.73913	0.784941	1.33036	0.701246	0.535051	0.407493	0.311512
arahy.Tifrunner.gnm1.ann1.AIGQ5R	green	8.36902	4.45869	11.8192	1.12996	3.32842	14.4994	0.485092	3.02738	0.955746	0.0317228	0.0762689	0.057688	1.00521	1.99721	5.40483	32.0448	5.19679	19.1263	0.189639	0.6687	0.208704	0.249248	0.260428	0.290973
arahy.Tifrunner.gnm1.ann1.ASNK84	green	4.56205	10.5418	16.3412	8.5058	14.1353	22.1895	9.6813	5.65414	14.1895	2.43208	2.27209	2.14819	13.4865	11.9047	15.4377	29.4914	8.94008	19.0952	2.81749	3.23792	1.05147	2.18388	1.87917	3.37431
arahy.Tifrunner.gnm1.ann1.B2CMKB	green	2.25119	4.12779	4.61135	4.956	6.02984	3.46316	5.06475	2.22649	8.3013	0.192731	0.401587	0.292068	5.31544	7.12701	5.7556	9.26763	4.44788	8.30189	0.935075	0.605837	0.211329	0.33651	0.217168	0.138651
arahy.Tifrunner.gnm1.ann1.B54T9L	green	0	0	0	0.0290074	0.0789051	0.269349	0.901584	0.370174	1.43094	0.0368497	0	0.0335056	0	0	0	1.28402	0.241065	0.114745	0	0.0408828	0.0969737	0.038604	0	0
arahy.Tifrunner.gnm1.ann1.B5AM0N	green	2.62357	2.9064	2.34832	0.699205	7.81915	5.4104	11.4697	3.86655	9.91144	7.10591	5.69474	30.2862	6.51522	8.3155	44.9252	115.342	56.9774	128.612	14.1597	15.4388	44.2175	25.1242	7.149	38.3399
arahy.Tifrunner.gnm1.ann1.B9ILCP	green	2.29496	17.1494	12.9003	38.4917	62.852	43.2571	214.215	91.4248	306.849	103.106	9.98782	11.1623	46.8928	34.1876	81.252	205.292	122.893	251.458	160.185	84.3919	142.584	72.6335	31.643	38.4287
arahy.Tifrunner.gnm1.ann1.B9QJQQ	green	0.146885	0.211535	0.376017	0.0717677	0.247279	0.79968	0.644403	0.769317	1.19638	0.145873	0.105213	0.215532	0.224695	0.221915	0.566565	0.889509	0.377735	0.738118	0.246443	0.202298	0.263917	0.43935	0.0704435	0.295146
arahy.Tifrunner.gnm1.ann1.BBW5IA	green	14.4576	3.54622	13.2531	7.48702	9.50877	17.1421	6.46404	4.48274	2.18077	0.26058	0.939742	3.13936	2.46565	2.53098	1.18077	36.5918	6.74768	21.7052	4.50393	5.74586	2.74297	0.477724	1.13253	1.47626
arahy.Tifrunner.gnm1.ann1.BDJW5L	green	6.00553	10.2277	12.3114	8.49633	11.4763	10.3699	28.8124	6.42723	26.8192	1.05708	1.39112	1.82113	19.7352	19.1152	30.0794	24.8919	21.8377	33.5223	5.09009	3.9504	4.75837	2.79765	1.18215	4.44271
arahy.Tifrunner.gnm1.ann1.BSS6AU	green	45.7138	80.9277	81.6349	86.1895	111.983	89.3644	186.335	141.399	182.966	46.289	93.847	113.214	137.314	119.275	193.499	225.655	147.768	212.741	185.326	149.868	125.035	95.9362	45.4592	156.456
arahy.Tifrunner.gnm1.ann1.BSVD5H	green	5.36284	10.4307	17.0364	8.93428	19.6478	23.0305	59.2908	27.3633	52.1934	1.27049	5.65295	10.7818	13.0467	18.2217	22.1769	67.2904	19.1161	45.0998	13.4552	20.6169	7.95734	2.09407	0.998015	8.5184
arahy.Tifrunner.gnm1.ann1.BT8HPN	green	165.613	160.898	148.546	270.686	291.594	242.193	455.918	193.071	612.08	210.462	138.665	188.775	259.853	255.846	367.037	495.098	543.233	739.157	322.653	159.95	405.762	326.23	210.266	236.424
arahy.Tifrunner.gnm1.ann1.BX5CIC	green	9.09269	6.46573	9.75915	4.76287	4.71781	8.01359	2.93722	3.03904	2.7233	4.9828	5.42758	6.35673	4.34111	6.25939	4.79218	10.6301	3.82513	11.9139	6.42262	5.2461	9.70075	4.42103	4.56696	7.16011
arahy.Tifrunner.gnm1.ann1.BZ4NKF	green	2.03327	1.76582	2.66926	1.05478	2.5578	2.43431	1.1648	1.01736	1.64818	0.42068	0.239742	0.212502	1.11085	1.23984	1.62987	4.75588	0.849391	3.17781	0.34017	0.553153	0.287016	0.505997	0.0601929	0.47077
arahy.Tifrunner.gnm1.ann1.BZV88W	green	13.8011	15.544	14.0571	3.12033	4.51596	25.1084	10.8278	2.54616	6.83889	2.70614	0.806401	0.693117	2.83485	3.9072	5.40826	21.4621	4.96603	26.5851	1.22841	1.28973	1.52962	4.33232	2.1351	0.760898
arahy.Tifrunner.gnm1.ann1.C29XKN	green	0.138838	0.205074	0.622741	0.723586	0.642424	2.18713	1.32753	0.519409	1.46163	0.0191502	0	0	0.438257	0.0896403	0.31735	1.01428	0.208797	0.983913	0	0.148723	0.100792	0.0401238	0.12947	0
arahy.Tifrunner.gnm1.ann1.CC8CTW	green	1.55842	3.17663	7.73345	8.83275	16.6253	20.5042	34.711	27.13	66.9383	8.51228	5.73034	7.388	8.85478	9.34549	12.4231	64.0675	29.1086	34.9398	12.3093	18.0293	8.6549	7.53936	5.08229	7.432
arahy.Tifrunner.gnm1.ann1.CCHA9U	green	2.96246	7.41239	10.1837	5.5153	9.77541	16.6266	6.72243	4.01277	11.8014	1.36323	1.70736	1.81604	8.03666	8.99297	11.8865	22.2263	7.25889	14.1168	1.64801	1.51244	0.625724	1.3285	0.918587	2.46318
arahy.Tifrunner.gnm1.ann1.CCWF18	green	5.64507	5.93913	7.58998	6.18855	7.42047	6.11793	2.21089	4.49337	2.83139	0.772612	1.89012	2.73605	6.25171	5.27884	16.2429	19.9125	14.3944	22.1376	4.28399	3.93998	5.86776	1.61879	1.74115	8.87845
arahy.Tifrunner.gnm1.ann1.CKB6LS	green	3.71645	1.83822	10.0936	8.52952	18.9622	74.1736	3.12591	4.76211	6.89557	0.324501	0.827665	1.82163	1.92487	1.08308	0.452996	52.0721	2.69201	36.6838	0.425378	1.20527	0.538365	0.325169	2.34377	0.548092
arahy.Tifrunner.gnm1.ann1.CTC1PY	green	6.48972	2.84861	27.6085	31.8284	63.5778	167.632	68.1823	39.8538	52.5129	10.3363	15.3491	12.0243	8.69666	15.5111	13.382	185.804	38.9471	138.683	15.3292	12.4795	9.6004	18.1535	8.9554	8.03741
arahy.Tifrunner.gnm1.ann1.CX8U58	green	34.6077	38.2411	48.5295	22.4789	42.1663	63.9479	28.3819	44.3264	49.8304	13.3505	17.3869	20.441	98.4913	95.5601	173.012	218.122	80.3165	262.568	41.8286	48.9954	36.9998	25.9523	14.8617	47.145
arahy.Tifrunner.gnm1.ann1.D0VJ3P	green	8.22848	8.26627	8.25267	5.94324	5.43416	11.2459	1.72477	1.97576	2.12388	0.126891	0.793196	0.692256	6.36631	8.85007	7.0312	35.2836	6.50247	14.5207	0.197884	0.422337	0.166963	0.066466	0.674049	0.479249
arahy.Tifrunner.gnm1.ann1.D2IUDG	green	0.103114	0.34269	0	2.61983	1.37046	5.43836	4.52374	2.44315	6.51323	0.192006	0.553953	0.174582	0.0563347	0.23967	0	9.54501	1.39564	6.67633	0.19962	0.781077	0.084214	1.67623	1.11266	0.207194
arahy.Tifrunner.gnm1.ann1.D4J6IB	green	7.61195	9.31625	13.7513	4.54494	12.2073	26.315	12.981	8.24472	16.9231	0.268544	1.40427	1.55661	7.26845	10.6062	9.03947	29.616	8.39958	21.7414	2.39059	4.59938	0.640447	1.0374	0.90778	1.37648
arahy.Tifrunner.gnm1.ann1.D5U0A9	green	3.43378	5.514	6.4671	3.18617	3.2658	1.89374	1.64784	0.903553	2.17316	3.9107	3.32838	2.80909	5.73125	5.72964	3.17957	0.54507	1.00201	0.882858	2.86637	1.30161	8.79914	3.23653	2.85166	1.62471
arahy.Tifrunner.gnm1.ann1.E69B57	green	0.251695	0.150138	0.648137	0.056759	0	0.0439197	0	0.0724321	0.032183	0	0	0	0.063466	0.360012	0.0497866	1.03848	0.235847	0.710985	0.0499755	0.133326	0.158124	0	0	0
arahy.Tifrunner.gnm1.ann1.E80PU7	green	0.280516	0.276229	0.828584	0.883275	2.15411	1.44943	2.26147	1.16605	2.38325	0.386922	1.19072	1.30169	1.46444	1.08668	1.28238	2.96609	1.22341	1.50602	0.442491	0.472196	0.509112	0.851218	1.12109	1.08557
arahy.Tifrunner.gnm1.ann1.EFC314	green	10.2781	12.1805	18.8569	10.3065	21.4171	23.8576	4.18448	4.50838	4.76786	1.00145	0.784733	1.45016	17.4988	19.4798	24.125	43.7353	20.2201	38.633	0.616981	1.68715	0.585645	1.28226	0.788103	3.80232
arahy.Tifrunner.gnm1.ann1.EQ64S7	green	2.20569	1.98769	2.48678	3.99809	4.51626	4.70535	3.43253	4.34677	2.52659	0.950538	1.52809	1.74146	2.67233	2.27117	3.21798	6.78245	9.68319	10.4478	2.10921	2.89614	1.21338	1.44167	1.37022	3.67424
arahy.Tifrunner.gnm1.ann1.EQC575	green	5.55769	6.86536	3.30062	11.2283	7.19117	2.01367	2.13978	1.34763	2.36456	9.39066	2.88305	8.0406	8.10902	7.74048	6.20998	0.820424	4.44772	1.40665	9.393	2.74889	21.002	8.07381	17.2007	8.67106
arahy.Tifrunner.gnm1.ann1.ERP5CZ	green	0.541083	1.48744	1.0655	3.13331	4.03073	3.29585	5.27513	1.49945	4.99676	0.497552	0.215321	0.58812	3.78822	3.65651	5.61706	7.21223	5.07223	6.35215	0.12932	0.386405	0.654679	0.234557	0.288328	0.322145
arahy.Tifrunner.gnm1.ann1.EY18QM	green	22.5739	34.6215	42.6995	41.219	52.6438	47.8705	43.3888	17.1431	31.7696	5.61688	4.98846	8.45611	34.5538	40.2282	50.3233	61.7745	37.5479	68.8615	7.84996	6.70837	10.8639	3.69777	3.55731	12.7517
arahy.Tifrunner.gnm1.ann1.EY31BM	green	39.0178	73.3353	74.642	157.62	435.508	221.963	135.259	26.8306	155.613	29.8488	14.0105	27.4827	120.826	167.624	127.91	324.48	344.432	419.295	17.6706	12.5403	18.2329	34.6468	38.856	70.0215
arahy.Tifrunner.gnm1.ann1.F00GPD	green	59.8116	74.7985	81.9534	26.8518	68.7396	72.2678	63.5102	33.143	47.423	4.72214	5.67656	4.68908	64.7528	94.2322	90.2875	164.369	55.0086	170.838	13.6946	25.023	14.3889	11.2608	5.28087	8.17989
arahy.Tifrunner.gnm1.ann1.F0UT86	green	101.421	182.929	231.197	142.702	209.082	242.457	236.855	179.72	250.229	27.7144	63.5858	56.3836	281.84	259.781	426.159	614.808	243.519	547.149	95.4957	117.116	57.8908	39.8178	19.8842	70.7613
arahy.Tifrunner.gnm1.ann1.F2RES5	green	24.5389	22.4121	31.8883	18.9176	29.7629	45.7349	27.8983	10.8528	33.8901	1.01758	4.12259	6.96878	23.7829	27.9912	30.8106	58.6327	30.6167	47.3603	6.77523	9.70415	5.1563	2.65371	3.82664	7.45285
arahy.Tifrunner.gnm1.ann1.F7WS4I	green	13.0979	17.9958	28.9679	46.3541	58.8633	59.87	17.4551	9.17231	18.2414	18.8963	4.03831	6.39311	25.7868	22.6729	30.5455	81.3264	48.8717	114.488	4.01034	2.54607	5.20404	17.8009	9.57323	14.9113
arahy.Tifrunner.gnm1.ann1.FIY7NK	green	22.9938	8.46774	27.04	3.65308	12.0465	41.027	6.48409	17.1107	20.6903	0.207406	0.498651	0.754336	8.76281	11.4074	35.6056	134.206	94.7794	74.8358	4.79777	6.98946	3.10429	11.8689	1.17686	5.73518
arahy.Tifrunner.gnm1.ann1.FQ5ZUR	green	5.55422	2.76722	1.18632	2.26867	0.572851	4.56647	4.56202	4.03119	2.24707	0.437775	0.385921	0.165853	2.27986	1.22951	4.72306	25.627	1.55126	14.3133	0.758556	0.971375	1.48806	1.56694	0.422812	5.86567
arahy.Tifrunner.gnm1.ann1.FU33AK	green	0.00834193	0.00924122	0.0328537	0.0978206	0.125653	0.387926	0.858626	0.343289	0.429858	0.0517779	0.0398355	0.0564949	0.0182299	0	0.0429021	0.461873	0.248397	0.902882	0.0322986	0.0574448	0.0681293	0.0433943	0	0.100572
arahy.Tifrunner.gnm1.ann1.FYG8ST	green	7.93249	5.1152	15.3874	2.71885	6.13689	23.3659	1.29854	14.9858	3.73925	0	0.565377	0.735003	1.1643	1.85753	4.1862	54.2858	3.76582	26.0865	0.611211	1.71214	0.0966946	0.846844	0.49683	0.793003
arahy.Tifrunner.gnm1.ann1.G3H6Y6	green	11.1977	28.1363	62.6694	49.4189	99.6397	164.695	131.551	120.706	166.447	14.9459	51.1944	40.927	54.9825	63.2086	70.5431	391.184	84.2129	291.385	60.017	59.6011	49.0956	14.5989	18.4055	47.4068
arahy.Tifrunner.gnm1.ann1.G5XEUT	green	15.0173	24.9543	28.9812	52.9791	67.9414	45.0458	79.3344	29.6384	78.704	58.1352	15.7303	28.0407	46.1077	41.9966	51.2228	93.1611	103.029	82.2366	44.8498	25.5826	64.8039	28.2724	19.3196	23.0818
arahy.Tifrunner.gnm1.ann1.GG98DF	green	0.0185661	0.0617027	0.0548401	0.0544282	0.0822521	0.210581	0.0939829	0.463051	5.21558	0.322668	0.354637	0.335298	0.121719	0.0215768	0.0477421	6.97084	0.0753873	2.11713	0.215654	0.178991	0.303262	0.531188	0.467459	0.149225
arahy.Tifrunner.gnm1.ann1.GHRN5T	green	46.1626	10.0041	22.7115	0.662553	6.1609	55.2548	1.11971	51.9717	18.0084	0.841678	7.47435	6.51316	0.457117	2.64889	2.35557	47.3492	2.71401	30.112	1.2288	14.8017	0.801155	2.40135	1.31449	10.9184
arahy.Tifrunner.gnm1.ann1.GHW2P2	green	15.406	29.9166	44.529	26.5008	35.892	68.9914	29.3719	33.778	34.1269	2.82733	8.29301	9.21799	28.4591	31.498	38.0056	101.192	28.5587	78.5434	13.8784	18.9999	11.3998	3.23697	4.64219	9.78491
arahy.Tifrunner.gnm1.ann1.GI67CA	green	5.19383	0.251255	1.74182	0.110817	0.341632	4.8877	3.7122	5.03445	1.96043	0.309708	0.24369	0.281603	0.346952	0.263584	0.26245	3.68881	0.521865	2.01644	1.11233	0.78092	0.703888	0.265461	0.163158	0.0911472
arahy.Tifrunner.gnm1.ann1.GUVP28	green	4.13996	4.59983	4.37767	6.18803	5.97983	6.40441	12.4625	17.4737	5.25286	1.5205	4.03583	4.00931	10.854	11.7436	8.25207	9.70623	9.33351	9.54027	2.65574	5.1451	3.94134	1.59289	3.08392	1.72282
arahy.Tifrunner.gnm1.ann1.GV3QTF	green	3.33119	3.33086	4.55774	3.04386	7.49399	6.62432	6.6794	6.12328	8.34187	2.17506	1.52361	1.70911	4.84531	2.68986	2.36401	13.9977	4.42092	8.7796	1.36795	2.35353	0.883317	1.80038	0.90772	3.50618
arahy.Tifrunner.gnm1.ann1.GZNV26	green	72.6774	108.587	143.367	111.443	179.81	200.126	136.797	111.011	155.082	38.2359	51.1748	49.6092	209.011	192.518	263.835	443.132	276.443	456.442	75.5496	100.711	65.5344	46.4071	20.3206	81.8795
arahy.Tifrunner.gnm1.ann1.H02ZFL	green	0.311436	1.19846	0.887638	0.816899	2.43996	0.780843	7.606	3.0661	14.3862	0.325569	0.450078	0.370031	5.21192	4.11468	6.6597	7.43058	3.86031	4.49863	2.62321	3.45399	1.4458	1.17242	0.491316	1.22963
arahy.Tifrunner.gnm1.ann1.H2JG0V	green	6.82546	11.0899	19.8436	6.02138	19.3526	21.483	3.871	3.47557	4.09703	0.611943	1.177	1.60503	19.0593	25.9342	27.7655	46.6482	17.0908	40.3087	0.954312	1.82786	0.526473	0.887643	0.86381	2.33662
arahy.Tifrunner.gnm1.ann1.H4HZRI	green	6.37093	2.31715	7.7654	2.8503	4.48876	13.4292	3.85318	4.451	2.67942	0.28586	1.03091	0.953036	1.80323	1.33808	1.67774	14.7419	5.01279	8.08533	4.01214	4.01719	1.88067	0.64885	0.667218	0.668356
arahy.Tifrunner.gnm1.ann1.H5LZNT	green	1.05493	1.23878	2.24355	0.536057	1.23383	3.68531	3.91611	4.49915	3.50713	0.261916	0.856402	1.57178	1.01437	1.29956	1.43775	4.96478	0.94238	2.32437	0.762446	1.22045	0.654796	0.631086	0.581819	1.7806
arahy.Tifrunner.gnm1.ann1.H654N0	green	35.9126	54.3212	53.7831	86.0113	70.9315	62.6096	114.961	72.8158	115.085	61.08	66.0433	62.4149	96.3847	87.1806	108.295	101.57	83.9675	87.8176	90.5313	58.1504	90.087	56.8434	60.2579	50.5825
arahy.Tifrunner.gnm1.ann1.H8DJRL	green	1.23923	0.274565	0.515169	1.48008	4.56287	13.8682	2.46276	1.30497	3.15853	8.92252	0.328763	0.52842	0.601808	0.256033	0.106221	12.1979	1.34183	5.48217	0.24879	0.0379274	0.134945	2.79344	1.94803	1.25426
arahy.Tifrunner.gnm1.ann1.HAI9AH	green	1.0166	0.778398	1.7958	2.30824	3.28511	4.62916	4.33888	3.67271	5.11923	1.78164	1.21365	1.01247	1.22516	0.920839	0.499766	5.69075	2.24606	3.2651	1.94876	1.62661	2.19776	2.33307	1.16509	1.30174
arahy.Tifrunner.gnm1.ann1.HGAE8N	green	17.6695	29.8589	33.502	37.6641	39.0558	46.8998	62.7188	50.8645	60.795	27.5416	26.5897	23.7848	30.1305	34.7967	30.0357	50.3712	32.4485	45.5009	24.7773	29.1406	14.854	23.226	16.2253	22.9178
arahy.Tifrunner.gnm1.ann1.HL4WI4	green	19.5362	44.2047	46.9748	51.429	65.8212	82.4312	138.477	90.7417	130.109	39.2094	23.0027	21.4599	90.2452	66.3904	83.2573	119.889	69.6595	89.4455	45.0681	47.1962	30.0952	36.5065	27.5594	37.313
arahy.Tifrunner.gnm1.ann1.HLP03A	green	1.66961	3.40234	10.6751	18.7324	25.6238	30.2993	13.4601	5.01237	13.7395	1.97028	0.590587	0.767776	5.20271	16.6487	1.40461	15.0504	13.3356	25.7756	0.505451	0.340663	0.404025	1.09905	1.2851	0.966422
arahy.Tifrunner.gnm1.ann1.HR6FN8	green	3.61901	2.7431	8.55181	0.372262	1.35015	6.30837	0	0.570068	0.443262	0	0.0909577	0.128997	0.24975	0.664085	0.244899	19.708	0.154684	8.61446	0	0.786994	0.0622248	0.0495418	0.274045	0.0510312
arahy.Tifrunner.gnm1.ann1.HUBH2G	green	12.6973	24.1907	25.6594	29.0988	29.6942	29.0042	30.4611	15.773	31.6845	8.73489	6.03565	5.77553	30.0057	30.4433	31.7468	46.382	31.0369	44.3553	10.462	10.7602	9.56616	8.38751	4.71292	9.81073
arahy.Tifrunner.gnm1.ann1.HXSC09	green	0.127639	0.282799	0.963492	0.415763	1.80951	0.530829	6.10224	1.53865	1.90952	0.105633	0.253967	0.384189	2.23148	0.741688	3.0634	4.41693	2.87932	2.54918	0.054911	0.117195	0.138992	0.221324	0.459103	0.170983
arahy.Tifrunner.gnm1.ann1.I0F9MV	green	1.02586	0.388786	1.96695	0.0527615	0.621921	3.21509	0.18221	1.07729	0	0	0	0	0	0.0941223	0.0347102	4.53087	0.365394	2.03491	0	0	0	0	0	0
arahy.Tifrunner.gnm1.ann1.I1CICT	green	2.29055	4.10523	4.46743	21.1857	27.8448	11.1863	18.1679	6.0221	25.5852	5.74126	9.42283	9.51831	13.7256	11.1397	11.5363	34.8358	25.4932	34.486	19.7144	8.62009	17.2058	8.38627	15.2707	18.4103
arahy.Tifrunner.gnm1.ann1.I3TCZM	green	13.3791	17.3192	22.8153	37.032	48.8262	41.2726	28.328	11.8737	28.5838	27.6867	2.62693	5.44265	24.2808	24.72	27.9598	53.4895	36.1987	48.0416	7.83599	4.62063	6.96655	13.2129	7.14924	20.0331
arahy.Tifrunner.gnm1.ann1.I4SU3R	green	9.013	7.86166	6.51557	8.01744	5.51853	3.76985	2.07154	4.25684	3.13574	11.9321	11.9397	10.4437	10.1754	9.91778	10.0099	3.67847	4.82288	5.4401	14.5694	8.49541	17.0697	14.1746	12.6372	12.5951
arahy.Tifrunner.gnm1.ann1.I51058	green	3.69015	1.03724	1.73531	0.53821	1.65922	3.24841	9.20051	5.28858	7.59877	1.02558	1.97258	0.87034	0.120362	0.448057	0.566514	13.1508	0.59637	5.32249	0.710829	2.3515	0.269891	0.0716267	0.26414	0.81158
arahy.Tifrunner.gnm1.ann1.IBW0TW	green	5.83244	6.28658	6.82903	4.00502	14.1068	11.2639	22.6087	19.4609	17.0317	14.285	8.46848	20.1057	12.5736	17.2204	48.2368	71.1861	62.9402	112.422	12.4101	19.3221	39.9097	28.9051	8.88284	32.0969
arahy.Tifrunner.gnm1.ann1.IEIY3V	green	0.661747	0.480298	1.19077	0.668956	1.90055	3.28697	1.61715	2.67486	2.76894	4.02244	0.544838	1.26206	2.14428	3.60661	2.34712	10.2258	2.31639	5.82162	1.67867	2.95417	0.559091	6.91442	1.28587	2.17031
arahy.Tifrunner.gnm1.ann1.IM4NH0	green	5.09498	7.39006	11.6298	21.1263	23.1956	11.8007	39.7324	16.3325	48.8056	15.4228	4.58476	5.97539	23.9738	23.258	18.0983	30.4705	35.3914	27.5903	21.4647	16.8579	24.9917	16.2167	2.80669	3.44332
arahy.Tifrunner.gnm1.ann1.IPZ39I	green	6.2731	10.5258	11.6449	17.3287	19.3726	19.9396	15.4644	9.8262	13.0471	12.7447	5.99123	4.17932	11.7027	11.3979	11.0361	28.0615	20.129	17.2994	5.82528	4.82557	7.04767	13.5305	5.52166	8.21889
arahy.Tifrunner.gnm1.ann1.IRN6W6	green	15.1612	6.5111	6.37878	5.35187	13.2561	8.71175	6.31109	5.24721	8.77066	2.819	1.59471	2.41241	6.933	5.43342	7.12753	21.9568	32.0014	30.9811	8.44756	4.87527	7.2003	2.77949	0.640625	7.24709
arahy.Tifrunner.gnm1.ann1.ISPD6P	green	16.5168	25.3394	32.5036	21.4332	36.1702	42.3993	77.2998	22.3956	95.3467	3.6737	6.44097	3.24384	33.4332	34.0199	34.7252	81.5193	39.3606	47.017	10.6446	12.5657	11.8141	12.5739	4.70096	2.91955
arahy.Tifrunner.gnm1.ann1.IZA4PH	green	1.27304	1.34618	1.27242	0.226184	0.63235	1.92522	0.423106	0.721605	0.224436	0.550724	0.621736	0.566062	0.0843039	0.515577	0.297599	5.64016	0.365497	1.23024	0.49788	0.106261	0.157531	0.100338	0.0693785	0.594287
arahy.Tifrunner.gnm1.ann1.J41PYN	green	8.82609	12.8295	23.0603	12.0469	22.1755	29.1801	45.458	13.8281	51.7439	2.59978	3.36108	2.41747	15.5889	20.319	21.8133	48.5034	16.4989	29.9111	7.25596	7.90959	6.17859	5.08209	2.46433	3.35495
arahy.Tifrunner.gnm1.ann1.J77J84	green	4.89409	1.67211	9.28837	6.35804	18.1562	70.5158	4.07116	6.14589	8.26826	0.738141	1.41973	1.47138	1.21196	1.31562	0.470468	53.8743	4.90619	41.9028	0.959263	1.66935	0.821824	0.342028	1.71373	0.291039
arahy.Tifrunner.gnm1.ann1.J8IJ4G	green	33.689	45.3999	114.345	22.8586	66.4668	164.627	60.2122	50.7913	68.7702	12.3272	10.1027	12.1662	63.348	87.7392	94.3854	393.666	60.2179	312.709	90.1557	36.1333	112.005	40.1438	35.0301	32.3493
arahy.Tifrunner.gnm1.ann1.J9251A	green	38.3071	51.1488	63.9823	70.2563	91.7588	79.8792	89.7108	56.8806	70.4874	14.387	22.8044	22.7289	88.8473	78.4556	84.1104	119.276	97.7308	113.077	34.0816	36.8256	32.9929	24.9762	18.2127	47.4344
arahy.Tifrunner.gnm1.ann1.JE5MND	green	1.71911	3.0754	3.5911	6.86719	14.8822	5.86273	39.1405	5.05529	24.386	1.68708	0.679486	0.970207	14.2658	12.8917	15.532	21.0423	11.1938	22.2255	2.44357	1.79173	2.14396	6.07258	0.919157	1.80497
arahy.Tifrunner.gnm1.ann1.JQB9X3	green	10.0986	9.34155	7.34287	11.2971	7.55193	5.81059	4.43689	4.25431	2.67527	12.9865	12.3402	11.8464	8.2851	9.87895	7.06768	5.05951	6.94925	4.1402	9.05461	7.92978	7.70147	11.3348	12.9367	8.56312
arahy.Tifrunner.gnm1.ann1.JV155Z	green	1.36033	1.17209	1.29473	2.54046	3.89719	2.6401	4.4122	0.961282	6.40675	0.0375266	0.180445	0.0341211	3.46824	4.39145	4.392	4.2628	4.70529	7.15721	0.390146	0.624507	0.79004	0.393131	0.18122	0.08099
arahy.Tifrunner.gnm1.ann1.JY1AQN	green	22.3522	29.5187	48.8612	23.9501	50.1382	92.1729	51.9424	36.3503	61.8271	4.37311	6.91307	10.6304	31.4078	48.2547	30.7642	108.594	41.78	89.9015	13.0407	17.1656	7.41953	3.45085	4.33335	6.80275
arahy.Tifrunner.gnm1.ann1.K3W3ZZ	green	0.0872893	0.128933	0.171889	0.113732	0.0773426	1.91411	0.687347	3.26559	0.822215	0.03612	0.104209	0.131369	0.381514	0.236704	0.0374104	1.30894	0.118146	0.618599	0	0	0	0.151358	0	0.0779543
arahy.Tifrunner.gnm1.ann1.KKXH73	green	0.154091	0.682812	10.7719	0.301156	9.55727	11.3603	3.12009	1.92158	8.19643	0	0	0	0.505113	1.96987	1.18873	25.3284	2.50275	37.8232	0.198872	0	0	0	0.184749	0.412837
arahy.Tifrunner.gnm1.ann1.KL2DR3	green	4.00501	3.42841	6.57218	3.5579	3.81747	3.37252	3.48134	4.38902	5.44691	1.43127	1.59377	1.98632	4.17724	3.94925	12.4054	19.8439	11.745	24.0431	5.63882	5.2652	3.37005	2.13074	1.23684	5.28376
arahy.Tifrunner.gnm1.ann1.KN8WKR	green	1.94969	1.80094	2.82631	1.59417	1.93401	3.43635	1.66889	1.78629	2.87237	0.169352	0.373231	0.365711	1.44095	2.04786	1.17665	4.58313	1.03863	2.58176	0.674924	0.587147	0.510659	0.325259	0.265791	0.456869
arahy.Tifrunner.gnm1.ann1.KQ2U05	green	0.270928	0.643147	6.74507	0.605144	1.33745	4.96059	0.457153	0.62745	0.257343	0.0960935	0.0924123	0.218433	0.0422907	0.0449804	0.14929	10.0451	3.40508	1.79533	0	0	0.18966	0	0	0.0518473
arahy.Tifrunner.gnm1.ann1.KRAQ4G	green	11.3429	25.1947	18.8905	37.397	43.9591	21.5932	85.5993	14.7422	69.8102	5.88713	3.91957	5.147	40.9316	39.1761	46.8008	50.495	41.3981	56.8018	18.0233	11.3987	15.3622	12.7944	4.25077	7.22327
arahy.Tifrunner.gnm1.ann1.KS7J3Q	green	0.767671	0.318911	0.448783	0.0468854	0.127536	0.571404	0	0.388909	0	0.0297806	0.0859192	0	0.0262129	0.0836399	0	0.871667	0.06494	0.510028	0.21673	0.0991199	0	0.093595	0.0287627	0.0321363
arahy.Tifrunner.gnm1.ann1.KVB0K0	green	7.81211	11.874	9.8633	17.2218	21.204	16.3887	30.3286	15.2427	33.5435	11.1308	6.49646	8.32921	18.5586	18.6609	22.0233	31.2063	20.0593	26.5326	16.7331	10.0779	19.5615	10.8833	9.48997	11.7627
arahy.Tifrunner.gnm1.ann1.KWD7UL	green	22.4535	38.1304	62.7485	41.124	56.7065	70.302	61.0278	31.6891	54.9793	5.34104	9.63082	16.6937	44.6612	37.345	68.4566	136.324	42.0375	136.688	11.6262	13.1474	18.0086	4.19648	3.06286	13.8685
arahy.Tifrunner.gnm1.ann1.L0KK3Q	green	4.61515	9.14464	15.0729	8.90984	13.3316	24.8112	8.99035	5.96583	4.30354	2.93447	1.70219	2.96463	12.0126	14.2156	11.53	27.1695	8.37957	23.1338	1.3075	2.11875	1.37899	1.82986	1.7095	3.61896
arahy.Tifrunner.gnm1.ann1.L9XDRR	green	1.45453	1.68806	1.7731	0.33842	0.797818	0.70704	4.32427	2.93671	5.29611	0	0.248066	0.23454	3.25432	4.10525	4.18555	2.277	2.99992	3.8822	0.625745	0.190786	0.339408	0.090076	0.664351	0.092784
arahy.Tifrunner.gnm1.ann1.LE699N	green	5.92678	8.11719	11.7109	1.40824	2.12215	6.05467	0.616476	1.89835	1.58573	0.176377	0.387703	0.366562	1.9295	2.33527	2.4792	11.4137	0.961526	11.1804	0.654895	0.642951	0.596769	0.607113	0.535381	1.44106
arahy.Tifrunner.gnm1.ann1.LFDJ4V	green	1.17841	1.01534	0.945391	8.92796	1.6113	14.7023	32.1089	1.59651	20.9423	3.66618	7.72883	3.67832	10.285	8.87639	12.7756	36.6251	13.7837	10.235	2.0466	17.0111	6.65374	3.14068	2.30244	3.44948
arahy.Tifrunner.gnm1.ann1.LG7IK7	green	0.290759	0.386525	0.515303	0	0.0515253	1.97871	0	2.06675	0.0483314	0	0.0347118	0	0	0	0	3.16942	0	4.66431	0	0.16018	0	0	0.139443	0
arahy.Tifrunner.gnm1.ann1.LHNV5V	green	25.211	35.2977	58.2159	63.6367	145.016	123.042	176.673	113.877	176.228	12.641	33.5291	24.2854	54.3768	49.532	66.9411	168.09	152.609	219.825	54.0528	68.7654	44.8018	15.9127	7.4829	15.621
arahy.Tifrunner.gnm1.ann1.LJ09F6	green	2.34673	3.54506	3.50787	5.94152	7.58949	5.27503	9.34146	5.04149	10.7628	3.50908	2.35589	2.75719	5.32654	5.95042	8.00949	10.5939	9.86093	13.2358	5.20389	4.40733	6.88232	3.05189	1.94396	7.43041
arahy.Tifrunner.gnm1.ann1.M1RWF9	green	12.8892	18.4998	23.4631	39.5577	43.4454	37.0205	30.0181	11.1841	24.5817	8.21316	2.99852	4.03816	26.708	27.5807	27.3943	46.6801	36.5658	42.8138	6.65713	3.22297	6.06386	5.27403	4.01029	11.4068
arahy.Tifrunner.gnm1.ann1.MC0I99	green	14.7912	25.6921	25.5211	58.447	50.1324	41.0454	45.1909	60.3496	87.724	2.05008	16.3724	16.6953	23.2229	25.7011	35.7271	67.2106	72.3044	61.7549	8.71082	19.1845	6.80237	10.1781	3.96002	12.9849
arahy.Tifrunner.gnm1.ann1.MGEP0F	green	6.24052	11.2252	10.5468	13.1709	17.0157	15.5427	30.9929	15.0829	39.8356	18.1693	3.57146	5.0106	25.1312	21.0472	40.4078	42.8007	21.334	46.256	16.3988	7.31	12.4527	16.6916	7.90638	9.56625
arahy.Tifrunner.gnm1.ann1.MI82BM	green	19.1687	21.7591	35.9745	19.8935	39.3179	76.3638	26.6692	22.323	37.4539	7.08655	7.17583	10.6995	24.4263	35.9961	25.0006	100.488	31.1906	69.9068	7.45233	12.232	5.22557	3.79312	4.4185	6.71431
arahy.Tifrunner.gnm1.ann1.MJ7V8R	green	2.21236	2.2449	3.79825	1.62597	3.31925	5.25057	6.00737	5.42505	5.54714	0.877	2.00863	1.80467	2.18376	3.54339	3.75284	7.43063	3.25863	5.69526	2.31543	2.67571	1.63983	1.32977	1.04764	1.20787
arahy.Tifrunner.gnm1.ann1.MPW62I	green	1.07899	2.13077	3.39496	2.79642	3.17987	7.98141	9.89481	7.86849	13.4127	6.639	1.73618	2.83293	1.38402	2.42614	1.02539	11.6479	3.27005	6.57361	1.63474	3.16592	1.14942	4.30115	1.32179	3.86487
arahy.Tifrunner.gnm1.ann1.MV35XS	green	0.229778	0.348331	0.964489	0.366353	0.52506	2.29071	3.57109	2.47331	2.81436	0.195167	0.346506	0.395863	0.264286	0.26704	0.497574	5.2312	0.180055	2.57113	0.343379	0.516335	0.316062	0.943653	0.579989	0.388809
arahy.Tifrunner.gnm1.ann1.MV6CSW	green	7.36049	10.7502	15.7077	4.47845	9.99797	16.9922	6.82503	3.42041	11.5713	3.66352	1.65796	2.84119	7.47354	16.0793	17.0301	46.7666	5.35714	34.3907	5.28749	3.20376	6.20988	14.9227	4.43328	12.4878
arahy.Tifrunner.gnm1.ann1.MX15H0	green	0.13783	0.152689	0.203561	0.151524	0.519029	0.410368	1.88963	0.537124	0.315024	0.834118	0.329093	1.38072	0.640064	0.740839	3.72149	8.22754	8.62808	9.32373	0.822722	1.02032	3.57402	1.32194	0.86758	2.44642
arahy.Tifrunner.gnm1.ann1.MX4LCS	green	9.31281	7.73039	23.6768	0.253495	3.17192	13.0932	6.95971	11.1929	8.36536	0.0644057	1.51749	2.04963	1.7007	5.51701	2.76832	63.4212	0.772442	28.8792	0.133919	1.89355	0.127117	0.404831	0.83976	0.764502
arahy.Tifrunner.gnm1.ann1.N6QIR7	green	3.6232	3.85536	6.28986	0.838559	4.68877	8.54347	2.49372	1.18902	2.93209	0.295908	0.227658	0.753353	1.40647	1.99456	2.45183	10.3933	1.54863	5.25206	0.492226	0.328294	0.0778711	0.247996	0.114318	0
arahy.Tifrunner.gnm1.ann1.N9C1G8	green	0	0	0.556	0.0788319	1.07218	1.37249	1.9057	9.25522	13.5437	0.100145	6.35634	4.73494	0.705177	1.78131	2.90422	25.4037	1.09188	22.6081	7.91278	7.66625	0.790621	3.77683	0.193444	6.48396
arahy.Tifrunner.gnm1.ann1.NACM2P	green	1.64112	1.1627	12.0812	0.317009	11.4131	18.4841	0.998183	0.475938	1.80806	0.142135	0.729012	0.107697	1.31362	9.38097	3.65577	21.2634	0.878166	11.4335	0.0492569	0.131409	0	0.248169	0.137277	0.383444
arahy.Tifrunner.gnm1.ann1.ND3SKJ	green	4.7178	6.39431	11.522	6.33584	13.7783	39.4303	51.0547	52.6208	79.2979	17.0464	11.3904	20.6758	7.6893	10.0468	12.7756	102.926	24.4006	73.3033	17.6543	33.7949	15.5845	11.9281	5.97246	16.7
arahy.Tifrunner.gnm1.ann1.NDAY03	green	84.5712	32.3756	97.3161	16.3139	32.1874	154.076	14.0956	92.9276	36.9016	1.04653	6.75533	6.31487	6.32246	21.3464	21.3991	197.823	53.0928	102.008	9.44604	24.0657	10.4737	8.57145	1.85306	15.759
arahy.Tifrunner.gnm1.ann1.NFP3PK	green	0.791731	1.15245	1.13304	1.9162	1.17462	1.5976	1.97283	1.1136	1.14772	0.102856	0.131888	0.31174	1.47872	1.50857	1.91755	2.69198	1.8317	3.23837	0.285159	0.646642	0.240601	0.311285	0.066227	0.579625
arahy.Tifrunner.gnm1.ann1.NJP72Z	green	0.23645	0.229198	1.19314	0.346588	1.88556	1.1398	4.38875	1.32688	6.23951	0.440291	0.141141	0.767308	2.93887	2.2327	9.69042	4.70483	5.80063	1.48525	2.21246	0.976958	5.06917	1.88344	0.318932	0.791863
arahy.Tifrunner.gnm1.ann1.NQP1ZX	green	14.1305	27.5905	31.3584	34.9913	27.4039	33.5068	27.8438	25.3825	33.6051	6.21504	11.6506	11.0153	29.573	30.5312	31.8315	48.3487	29.1682	42.2651	12.882	13.9509	10.5809	12.8567	9.07373	19.9924
arahy.Tifrunner.gnm1.ann1.NS3ZLY	green	4.90952	3.11697	6.72787	1.96392	5.82554	5.27542	10.0282	7.23226	12.7424	0.0356411	0.616964	0.421287	3.79593	3.80378	3.43304	12.6675	3.80826	6.93633	1.48218	1.73984	2.20414	0.933446	0.378653	0.0769207
arahy.Tifrunner.gnm1.ann1.NT79F1	green	1.46691	2.3868	3.31741	4.47958	11.5557	15.8582	18.8735	4.9734	14.1731	5.15005	1.72389	4.34636	2.20392	2.39737	3.21221	29.3469	7.22833	25.4724	2.21862	3.66182	1.98426	3.10002	1.31908	6.72418
arahy.Tifrunner.gnm1.ann1.P3SJ11	green	0.351344	0.428142	0.484304	0.206	1.30749	0.836856	2.48994	0.569581	2.92011	0.218077	0.125834	0.198287	1.76595	1.75577	1.62625	3.52587	1.33152	2.71624	0.861554	0.725836	0.975617	0.365535	0.0421248	0.094131
arahy.Tifrunner.gnm1.ann1.PA5VTH	green	32.2842	63.0462	155.834	49.3037	70.1423	192.348	57.0863	87.7061	40.8914	5.89567	15.9583	28.6403	60.7272	65.0235	98.2495	390.6	35.4267	305.438	16.2189	25.9432	10.5903	6.00285	9.43696	22.4458
arahy.Tifrunner.gnm1.ann1.PE1VQV	green	24.3583	30.5803	35.3304	59.8023	62.3176	49.4902	126.106	44.4025	112.936	13.2136	33.7061	27.6361	67.2814	61.3542	95.5728	111.024	82.5584	125.77	95.8054	73.5413	112.662	49.3491	23.2008	45.2707
arahy.Tifrunner.gnm1.ann1.PG0L05	green	60.5969	24.3169	43.2836	10.0832	24.1052	77.9821	5.44091	18.6459	11.0971	0.266858	0.370696	0.512243	5.24584	9.09093	20.0537	103.959	40.1522	72.9397	2.14245	2.82907	1.5996	2.68691	0.945038	1.39184
arahy.Tifrunner.gnm1.ann1.PHCS62	green	15.2911	18.6533	25.3868	15.2491	32.918	39.3153	25.3475	13.0292	31.1198	5.20479	6.45081	11.5654	24.3517	27.4117	26.9825	93.6864	12.1387	69.5946	9.75168	6.02147	8.5331	5.77331	2.52689	13.9661
arahy.Tifrunner.gnm1.ann1.PI6078	green	6.28163	9.97486	13.9272	9.76495	9.39318	15.1294	9.47014	3.71756	11.9333	1.47274	1.23474	1.35625	11.0684	11.4895	13.5521	16.3952	10.2314	17.3441	2.65004	1.86435	2.01236	3.89668	1.86006	1.79298
arahy.Tifrunner.gnm1.ann1.PJHC0L	green	1.31879	1.1837	5.1465	2.82201	4.81051	7.97033	3.0699	1.56055	1.4241	0.573593	0.758477	0.52154	0.452285	1.64452	0.680722	20.17	2.59278	14.605	0.397559	0.41099	0.849076	0.913869	0.623238	2.52744
arahy.Tifrunner.gnm1.ann1.PKZ6FU	green	1.62507	2.07341	3.88423	3.53745	4.52822	8.23718	2.13693	1.83086	1.88158	0.695638	0.58871	0.70841	2.62064	2.53984	2.23352	8.70677	2.63944	6.34672	0.665364	0.879821	0.640724	0.670454	0.658425	0.975862
arahy.Tifrunner.gnm1.ann1.PNPF4F	green	2.51187	3.45505	5.89332	2.89259	5.01389	6.61948	5.40439	3.64476	5.74306	0.510042	0.680015	0.811573	4.13227	5.63221	5.77487	9.46779	4.34771	6.73178	1.50644	1.20889	0.762628	0.837915	0.447827	0.725509
arahy.Tifrunner.gnm1.ann1.PV72KB	green	23.117	37.0962	31.6896	53.9689	58.6823	67.4045	9.34406	5.65433	10.6877	1.01502	1.41983	1.67801	17.8277	26.4338	30.4392	93.3715	17.8075	140.001	2.06256	3.02001	1.6998	0.580001	1.73785	5.67566
arahy.Tifrunner.gnm1.ann1.Q28BRX	green	15.0809	11.8031	18.5798	28.533	48.1514	41.2566	18.6855	4.4934	12.9601	8.21344	6.32275	5.57476	13.7971	20.9018	14.218	40.8198	23.6703	28.7274	1.10247	0.556154	1.82658	2.68637	7.4858	15.8746
arahy.Tifrunner.gnm1.ann1.Q339KD	green	0	0.0583581	0	0	1.21358	0.896248	2.93332	0.591235	1.22592	0.326976	2.13826	0.535147	1.78439	1.71421	1.62556	38.4642	4.49196	15.6796	0.135977	6.38463	0.60233	0.959119	0.315801	7.48022
arahy.Tifrunner.gnm1.ann1.Q3RSRR	green	4.48579	5.22035	8.62517	5.01815	13.0346	20.4886	9.04729	6.12132	16.0428	2.96243	0.721251	0.835353	19.1604	16.6753	17.2832	40.1925	13.3491	21.8354	6.74458	3.36986	4.26802	2.63204	3.76661	1.23419
arahy.Tifrunner.gnm1.ann1.QE0IQ6	green	3.03634	0.672734	1.86848	2.22533	4.84262	3.0134	9.54232	22.3399	8.3278	0.800971	4.48579	2.82746	1.65886	1.67614	1.41518	39.4019	6.47274	18.339	2.93905	13.4863	4.89762	2.02372	3.68596	3.66069
arahy.Tifrunner.gnm1.ann1.QP7RRL	green	23.7664	47.2216	64.7571	48.2498	89.4707	171.945	208.953	260.112	165.582	81.7655	145.837	148.069	109.969	98.9383	152.817	336.177	193.201	311.134	154.076	207.635	101.215	147.692	77.4787	184.61
arahy.Tifrunner.gnm1.ann1.QS7QR3	green	30.6248	27.6436	65.5853	71.5414	89.9933	173.326	183.559	46.677	231.22	25.3448	43.3314	38.5244	18.1398	33.0744	23.201	226.047	45.0792	154.452	19.962	9.65695	28.1275	19.5783	23.8605	17.9568
arahy.Tifrunner.gnm1.ann1.QV02Z8	green	1.7468	6.16961	10.8252	3.05247	3.2958	7.20249	1.52576	20.3738	1.33225	0.178579	0.883226	1.02063	0.785927	1.95842	1.61179	50.4916	1.39076	35.8665	2.09531	9.25524	1.34271	0.240533	0.492788	1.65176
arahy.Tifrunner.gnm1.ann1.R1MRXV	green	1.47308	1.95827	1.62102	0.067741	0.414601	1.19905	0.994249	0.626738	1.41157	0.322707	0.351724	0.117369	0.359792	0.402815	0.646188	1.94907	0.656786	2.74662	0.626272	0.811525	1.21724	1.05928	0.664911	0.650035
arahy.Tifrunner.gnm1.ann1.R1XHAZ	green	15.9924	18.9291	32.8327	15.6538	17.1744	21.9848	5.72135	3.46258	6.92322	0.198859	0.573724	0.753388	19.6624	21.068	27.5305	42.3606	27.2829	42.0037	1.82624	1.39728	1.13386	0.729142	0.576188	1.78824
arahy.Tifrunner.gnm1.ann1.R2LB69	green	6.30884	4.70914	3.50443	4.86275	3.70669	2.25766	1.82165	2.01943	1.96278	6.17743	4.14848	4.34115	3.70478	3.82278	2.68938	2.53923	4.13251	2.64082	5.39915	3.99595	4.54631	5.96695	5.44045	3.52511
arahy.Tifrunner.gnm1.ann1.R550IY	green	5.37112	6.49107	7.54973	6.36199	7.49914	10.0509	5.24861	6.06652	5.74167	2.17765	2.78511	3.40892	4.90059	5.33837	5.90601	11.6401	5.65428	10.7306	1.47043	2.24164	1.35883	3.97467	2.90548	2.76174
arahy.Tifrunner.gnm1.ann1.R5V7VH	green	2.3826	3.06365	6.07419	6.19487	10.0277	12.0643	21.0348	8.91357	27.6526	8.97883	7.66979	5.9069	11.9942	9.4936	13.1288	54.2546	16.7001	54.4374	12.1353	11.7195	17.0961	10.5682	7.60071	8.60617
arahy.Tifrunner.gnm1.ann1.RG53C8	green	4.75075	7.35784	28.1108	3.42548	10.2987	30.3948	10.6623	7.07472	7.82026	1.14515	1.04622	3.48812	8.87005	12.6504	12.4536	87.9452	15.8568	73.0104	1.42867	2.85859	3.16426	5.09858	3.42863	3.64541
arahy.Tifrunner.gnm1.ann1.RK1ICF	green	22.8239	30.3303	43.0434	30.6249	44.789	44.8677	26.1481	19.1395	26.1705	10.6941	9.39787	13.5796	37.6519	44.3618	53.4075	66.2176	29.3508	72.15	9.20126	10.2281	9.6235	10.1731	9.97247	12.9328
arahy.Tifrunner.gnm1.ann1.RLQ8YA	green	0.098629	0.179501	0.263583	0.998222	1.19849	1.03877	1.08175	0.474406	1.25302	0.087455	0.0504628	0.0318074	0.600427	0.40118	0.597823	2.88889	2.61267	4.07122	0.20003	0.135837	0.0805513	0.0732947	0.0506795	0.169871
arahy.Tifrunner.gnm1.ann1.S1Y2TY	green	26.7725	44.3849	45.1811	41.3993	56.7837	38.553	77.3175	33.9665	79.5477	13.6472	17.2505	13.1289	45.1729	43.782	52.095	51.9118	48.5971	49.869	11.632	19.2235	11.5081	18.3421	9.08466	10.8803
arahy.Tifrunner.gnm1.ann1.S9CZ9A	green	0.771721	0.552133	0.601534	0.612726	0.669537	1.03942	2.2788	3.18783	1.63022	0.139709	0.69098	1.01625	0.755399	0.859496	0.744173	2.9487	1.41446	2.8588	0.435747	1.46143	0.709056	1.17088	0.559013	3.31673
arahy.Tifrunner.gnm1.ann1.SC2UA1	green	13.6713	19.7029	36.5843	9.29724	8.58191	38.6442	4.41119	92.8854	12.0393	6.38421	7.98154	6.0951	0.842907	1.09574	4.40819	48.9405	1.97222	41.747	1.49341	14.52	1.96008	1.6163	3.39131	5.16691
arahy.Tifrunner.gnm1.ann1.SH745U	green	2.32443	1.15876	2.74634	1.02214	0.720845	2.24096	0.980537	3.47838	2.12508	0	0	0	0.253983	0.405204	0.29886	6.4349	10.0675	8.98509	0.449991	4.3218	0	0	0.139345	0.311377
arahy.Tifrunner.gnm1.ann1.SI8X9Q	green	32.0139	23.4678	34.3845	28.7633	35.2709	40.7512	19.0455	15.9462	14.5961	0.726705	2.90466	3.59287	28.6841	33.6336	32.4822	81.3782	29.9601	60.991	5.45391	8.41513	5.97624	1.7843	2.58813	7.76836
arahy.Tifrunner.gnm1.ann1.SK3GF7	green	2.66027	2.94705	9.39329	0.134462	1.4224	2.18497	0	2.1163	0	0.0569384	0.657086	0.41417	0.851991	1.65244	0.884587	5.39649	0.620804	8.5103	0	0.31585	0	0	0	0.0614422
arahy.Tifrunner.gnm1.ann1.SLIY4S	green	1.11938	1.89517	8.08923	1.87813	7.93458	20.865	2.35208	4.24039	3.93201	0.0524371	0.479069	0.834373	1.1308	2.03726	1.8194	40.9284	2.34408	22.4512	0.926778	1.10535	0.172492	0.384534	0.810318	2.999
arahy.Tifrunner.gnm1.ann1.SXXJ36	green	2.13242	3.15641	2.56218	3.15512	2.73273	1.39379	1.09774	1.36716	0.851107	3.67162	2.61047	3.88237	2.1589	2.17019	2.06017	1.55296	1.52464	1.26903	3.26523	2.27318	2.37128	4.57496	4.61503	3.54245
arahy.Tifrunner.gnm1.ann1.SZ2FPT	green	0.729535	1.76672	2.80637	1.34291	4.35947	8.40926	3.37806	7.51079	10.5756	1.22156	0.81018	2.6044	3.74471	4.51523	6.32598	12.3585	4.15636	9.8045	2.12396	2.50021	1.82902	0.904623	0.915367	4.86364
arahy.Tifrunner.gnm1.ann1.T0HPDF	green	53.9848	68.1829	71.4188	69.6826	65.2607	93.8724	72.1152	59.2217	67.042	9.95259	19.2159	18.1542	63.911	73.6403	71.9833	125.972	67.2022	101.99	26.5891	38.2492	22.9624	14.019	11.1581	17.4337
arahy.Tifrunner.gnm1.ann1.T35Q4E	green	2.43206	2.81613	4.97734	2.6369	2.64235	5.12293	2.05188	2.80902	3.19566	0.309102	0.532304	0.503278	2.07534	2.38902	2.04744	6.13172	1.52833	4.29767	0.79966	0.797517	0.57697	0.346409	0.312423	0.674861
arahy.Tifrunner.gnm1.ann1.T7YHMF	green	2.47846	11.4097	35.2755	9.63395	48.9471	49.4446	62.9166	15.1102	87.7521	1.60674	1.77532	1.27443	38.0343	49.9904	61.1482	134.081	39.025	117.84	9.7739	8.64745	1.66433	4.79899	1.74993	0.59024
arahy.Tifrunner.gnm1.ann1.T7Z28A	green	5.57935	5.61465	12.2868	2.53878	7.54744	20.0958	12.5046	11.0473	8.35393	2.53782	2.49145	3.79779	4.09528	6.13763	7.61166	28.7397	6.74459	28.6463	1.20929	3.69545	0.904385	2.60325	1.17448	4.50723
arahy.Tifrunner.gnm1.ann1.T9ECGJ	green	2.63526	1.9661	3.01828	10.3007	12.0561	23.4238	18.4218	6.77375	13.4096	4.60665	11.4286	15.2975	2.76194	1.31254	0.898925	57.2281	6.5513	62.575	1.66585	3.92571	0.790621	2.51789	2.51477	11.8152
arahy.Tifrunner.gnm1.ann1.T9WNSP	green	9.54429	16.6297	14.3468	2.8976	0.328416	3.62597	0.469068	5.0555	0.154029	0.287577	1.74233	0.993624	4.42969	4.84603	6.22508	40.0021	4.23289	27.2672	1.64439	14.7721	1.2487	1.3557	2.02756	4.65487
arahy.Tifrunner.gnm1.ann1.THTJ31	green	0.11064	0.280155	0.389056	0.540587	1.16239	0.448182	2.1336	0.650442	1.02465	0.137348	0.283042	0.410332	1.72705	1.32256	1.36158	1.28534	1.47612	0.610972	0.836364	0.631288	2.27193	0.143886	0.568514	0.444636
arahy.Tifrunner.gnm1.ann1.TMS86M	green	1.81655	1.21015	1.89733	0.0719647	0.380637	3.41075	0.66274	2.12755	1.16294	0.411393	0.395633	0.318644	0.268228	0.142644	0.252498	4.67212	0.0664512	2.2062	0.285137	0.895933	0.180437	0	0.235456	0.230188
arahy.Tifrunner.gnm1.ann1.U4YTZL	green	3.60512	2.10359	4.28117	2.74303	2.17018	5.52485	1.99675	2.36797	2.74471	0.170815	1.08419	1.0872	3.45808	3.07034	4.42293	9.1423	1.30369	10.6911	0.6038	0.682237	0.674275	0.930524	0.197972	1.21656
arahy.Tifrunner.gnm1.ann1.U51SK2	green	2.9002	1.36982	1.97009	0.549239	0.298805	2.06549	1.32774	1.85038	1.23324	0.0837274	0.21472	0.0507528	15.5255	11.9405	11.7648	52.4754	5.02088	17.6852	0.34819	1.23855	0.293783	0.350853	0.296508	0.271051
arahy.Tifrunner.gnm1.ann1.UAEM0K	green	0.702229	0.777933	1.30148	0.645852	2.06793	1.40556	3.17139	1.23629	2.40323	2.07679	1.70135	9.69807	3.31747	2.97638	23.4218	52.1031	29.8837	50.8564	4.82475	5.63222	32.4543	6.76872	3.39254	15.3831
arahy.Tifrunner.gnm1.ann1.UCUY7J	green	3.09547	2.66955	3.06708	4.07786	3.87108	5.88864	12.0001	3.93347	7.49022	0.60802	2.66636	2.7421	1.58413	1.07013	0.780879	16.0677	7.5574	6.9673	5.25932	20.7497	3.10413	1.17202	1.3624	2.59822
arahy.Tifrunner.gnm1.ann1.UEB6DQ	green	75.2108	85.8265	54.3829	3.5393	42.8223	27.986	25.4961	45.5897	31.4194	5.47971	2.36465	8.87895	2.10244	14.9296	2.98326	291.501	61.5075	82.5807	104.299	185.189	75.7071	20.5336	2.03555	56.9331
arahy.Tifrunner.gnm1.ann1.UF7VZS	green	2.77025	0.759628	2.53854	0.964902	0.801991	4.32426	0.925627	1.88122	1.09422	0.442639	0.392937	0.216715	0.26973	0.541893	0.211593	4.98303	0.742481	2.70361	0.849583	0.566636	0.268811	0.392371	0.42751	0.661364
arahy.Tifrunner.gnm1.ann1.UNBX7R	green	1.77216	5.42114	10.8261	3.30608	6.08461	9.45628	2.58251	3.13914	3.88307	0.249994	0.408709	0.431883	7.74556	9.40836	9.14004	23.0667	7.93179	20.6677	0.831701	0.887535	0.230259	0.235705	0.386319	0.404653
arahy.Tifrunner.gnm1.ann1.UTHZ1X	green	8.98375	17.0421	14.677	48.5559	60.1934	49.8658	35.4824	8.52623	34.9543	34.4439	42.1411	39.574	21.674	28.7347	36.5433	76.4133	23.7809	98.2644	3.48862	4.10606	11.4277	10.2875	21.6853	36.0502
arahy.Tifrunner.gnm1.ann1.UXK99M	green	1.04395	2.23276	0.849622	1.57444	1.70027	1.17038	0.37674	1.22659	0.371134	0.434479	0.144081	0.190714	0.811011	1.43064	0.962069	5.78426	1.51099	0.653126	0.179125	0.166218	0.423837	0.0470858	0.0289399	0.0404178
arahy.Tifrunner.gnm1.ann1.V374FJ	green	5.45403	4.61594	4.73628	6.53795	5.65797	4.11126	64.5347	28.7263	31.7027	20.9636	5.74281	5.90762	3.1463	5.80699	3.528	100.698	9.26191	27.63	26.9539	19.0589	41.1129	14.4942	18.3381	16.0871
arahy.Tifrunner.gnm1.ann1.V40EJ3	green	0.414918	0.096768	3.56922	0.0213398	0.773973	5.20148	0.294786	1.66118	0.871197	0	0	0	0.0715845	0	0.0842329	4.79864	0.295574	2.74346	0.0281841	0.0300762	0.142681	0.0283998	0.0261826	0
arahy.Tifrunner.gnm1.ann1.V8SBL2	green	2.72524	2.28862	4.198	10.5665	8.64618	5.68352	5.63683	2.85034	5.18762	3.27396	3.62082	2.62955	6.62799	7.20277	7.85562	13.1573	10.4114	8.83534	4.5951	2.5426	3.80528	5.6592	1.84453	2.11976
arahy.Tifrunner.gnm1.ann1.V9UCIZ	green	56.5119	16.4508	56.3194	6.50589	13.5753	94.3435	4.77085	40.8189	13.5372	0.0299992	1.97623	2.48219	2.28406	4.40929	9.52325	132.379	20.9988	56.842	2.96294	12.1981	1.51971	2.70276	0.782296	5.00151
arahy.Tifrunner.gnm1.ann1.VDX6J0	green	28.4503	34.7165	43.3168	47.7992	41.3505	53.4986	28.4546	23.0744	30.4017	2.43419	6.59719	7.96784	40.9036	39.9418	51.1106	80.1923	38.7004	75.9349	8.55841	12.6683	8.79343	6.25927	3.80433	14.662
arahy.Tifrunner.gnm1.ann1.VI2FPQ	green	0.701016	1.0176	1.16623	1.2992	3.44837	6.7173	14.1536	10.8219	15.5502	4.65125	1.21206	1.8008	0.977284	1.40465	0.870242	15.057	2.65016	7.5687	3.18219	4.56105	2.36908	4.96699	1.53607	3.52961
arahy.Tifrunner.gnm1.ann1.VJ6NUA	green	5.21642	2.98259	22.5738	0	5.92659	40.1278	0	5.45586	2.02789	0	0.451998	0.664769	0.183865	2.49337	1.08176	63.5434	0.113877	94.3159	0.16288	1.79608	0	0.164126	0.807004	0.16906
arahy.Tifrunner.gnm1.ann1.VT8BG2	green	14.2655	27.59	35.5183	33.3117	48.1209	58.5072	75.6072	38.5497	69.1148	7.34318	4.53414	5.25779	56.1468	57.58	65.8464	107.523	51.5665	82.4594	27.3266	27.3567	20.3186	5.42107	3.96656	11.0263
arahy.Tifrunner.gnm1.ann1.VV0UJ5	green	6.9216	17.1855	21.0644	18.9197	23.9525	22.3441	15.1095	3.59143	16.4133	0.45065	0.288924	0.35512	31.733	44.214	45.2436	95.3056	23.2571	77.5535	2.56124	2.09988	2.56952	0.535051	0.899512	2.65842
arahy.Tifrunner.gnm1.ann1.VZZJ8Q	green	0.657527	0.611345	0.936413	0.493374	0.853094	1.49156	0.89155	0.95174	0.878283	0.262365	0.266332	0.34458	0.71846	0.886963	0.754827	1.86904	0.810499	0.862354	0.257615	0.29108	0.210968	0.519171	0.225242	0.503321
arahy.Tifrunner.gnm1.ann1.W4S514	green	3.54137	4.96162	7.75987	15.471	23.2568	35.6778	25.1911	10.0014	41.2642	21.7225	7.29504	7.24994	28.1111	24.2904	43.39	112.216	31.9079	73.2774	9.81322	6.59879	15.0285	20.8602	15.069	16.0923
arahy.Tifrunner.gnm1.ann1.W91AJN	green	3.91449	3.30144	4.06037	5.65126	8.17863	5.55445	10.927	3.75655	8.75614	0.679916	0.288472	0.400021	4.31245	3.98763	3.21035	18.3122	9.07025	8.90453	1.41375	1.33117	1.89452	1.71786	0.695306	0.517905
arahy.Tifrunner.gnm1.ann1.WI060A	green	5.18171	8.3975	13.3406	7.56849	18.8841	21.6605	23.3878	19.2483	22.8876	3.40946	5.72706	6.01411	16.5856	18.6618	24.248	40.5511	24.6833	38.1489	9.23973	12.6087	8.19473	6.28632	3.77589	12.411
arahy.Tifrunner.gnm1.ann1.WLZ7Z3	green	27.9433	29.5097	49.4653	32.1348	51.6424	83.9027	120.191	96.7657	116.365	36.3749	29.2413	31.3451	36.1212	46.421	48.2575	148.848	58.1017	116.999	53.013	48.8125	52.5613	41.3803	32.0816	26.1027
arahy.Tifrunner.gnm1.ann1.WN738C	green	2.60377	6.15664	8.31121	7.14074	11.5974	17.1321	13.086	15.6764	16.6144	14.4932	5.44818	5.2617	7.11266	8.57368	8.26142	24.5119	9.92838	17.5865	6.9558	7.71195	6.12805	15.6201	8.89551	7.51976
arahy.Tifrunner.gnm1.ann1.WX55PG	green	10.3448	19.301	16.7426	27.9595	23.1841	11.8317	30.2107	14.6617	40.8445	4.89775	2.09129	1.98616	20.1755	25.2184	19.5908	22.2815	17.4727	15.4949	10.1941	6.05324	9.31868	6.78306	4.19109	4.21756
arahy.Tifrunner.gnm1.ann1.X15ZNM	green	4.02648	4.14603	5.59089	4.28778	6.7694	9.42661	3.91969	2.76808	5.44881	0.51266	0.616276	1.22361	5.64053	7.13912	8.06417	13.8889	6.63761	14.1676	1.36578	1.17308	1.01184	1.07413	0.773653	1.4176
arahy.Tifrunner.gnm1.ann1.X49QW6	green	0	0	0.066984	0	0.0753496	0.347236	1.37753	0.57266	1.24395	0	0	0.0191975	0	0	0	1.70682	0	0.42734	0	0	0	0.132712	0.0203919	0
arahy.Tifrunner.gnm1.ann1.X4UQJ0	green	0.381363	1.09347	1.25899	6.40111	7.03641	6.66638	12.2264	6.40627	11.6716	0.47342	0.990913	1.82312	1.10304	0.964625	0.894137	13.9345	3.43104	9.97228	2.95316	2.81155	2.08864	1.31283	0.887583	1.65281
arahy.Tifrunner.gnm1.ann1.X6JA7U	green	8.23928	3.74078	7.23462	2.13824	5.96	6.98591	7.15644	8.52294	19.1291	0.871908	1.19326	0.762292	5.7559	8.22541	7.43285	20.8464	5.44795	11.1733	3.17269	3.08803	2.16214	2.81051	0.809719	0.615189
arahy.Tifrunner.gnm1.ann1.X81CAV	green	4.89701	5.13356	8.89092	6.15609	6.75817	8.75051	7.58676	6.68463	8.16087	0.979496	1.56995	2.09222	3.76336	6.56444	5.53942	13.5221	4.7295	11.256	3.08733	3.53608	2.51627	1.00984	0.870937	2.39916
arahy.Tifrunner.gnm1.ann1.X8WSRG	green	1.40241	2.2241	5.58137	1.25503	2.49829	1.97576	2.6902	2.55886	11.2877	0.586422	0.881183	0.449892	5.14555	6.4507	8.33238	5.82362	4.35578	6.41965	3.06743	1.52485	2.36307	2.34217	0.725673	0.37573
arahy.Tifrunner.gnm1.ann1.XD58IC	green	26.4468	23.5471	16.4272	28.3424	17.2202	12.2154	9.54389	8.38998	13.5876	26.643	51.5221	39.9234	24.4247	23.5919	31.4634	7.88722	15.0139	17.9702	24.6828	18.1231	48.915	21.093	28.4728	21.5542
arahy.Tifrunner.gnm1.ann1.XEX8KQ	green	1.27023	0.548248	3.39466	0.0967224	1.56399	13.6776	0	2.28347	0.329057	0.0819145	0.177247	0.0744809	0.0360506	0.11503	0.0636307	11.5028	0.022328	6.69559	0	0.386239	0	0.0214535	0.257123	0.0662955
arahy.Tifrunner.gnm1.ann1.XGT93E	green	3.48641	7.38599	11.4606	10.2479	11.4335	16.2743	5.57814	3.67214	5.97999	0.724205	1.07786	1.364	18.0609	19.7423	19.752	38.5732	9.24968	22.4702	2.40218	1.77911	2.06464	1.13802	1.28233	4.07491
arahy.Tifrunner.gnm1.ann1.XK2NFV	green	31.4515	13.5651	16.7162	9.9226	10.5391	12.5111	2.42956	1.54574	2.01878	0.202057	0.328843	0.438102	9.09772	16.8062	10.8018	31.5853	8.91384	22.2147	0.323183	0.793221	0.633988	0.358221	0.28522	0.486396
arahy.Tifrunner.gnm1.ann1.XK3KPA	green	2.48826	3.01655	6.47151	7.53926	9.29033	13.987	5.62453	3.22005	4.00605	0.738228	0.709948	1.14816	5.69419	7.07482	2.55538	17.0858	5.253	12.0684	0.888685	1.27164	1.40592	1.87237	1.16331	1.99156
arahy.Tifrunner.gnm1.ann1.XL0EPP	green	3.69029	2.82275	2.11951	2.10359	0.953686	2.14264	0.704227	1.36962	0.766774	4.63563	4.22203	3.76866	2.37616	3.03784	2.82425	1.1782	1.12978	1.23119	3.60041	3.63034	3.44446	5.08484	4.58254	3.67817
arahy.Tifrunner.gnm1.ann1.XN0DZ5	green	8.00435	11.7935	16.3532	16.2303	41.135	36.8596	44.368	32.0414	45.5705	3.32873	5.16017	5.51122	12.8131	13.3024	19.5538	46.1879	36.1851	65.7494	11.9318	16.9219	12.4861	5.04864	1.63147	4.82513
arahy.Tifrunner.gnm1.ann1.Y0NWRF	green	4.40648	3.92039	5.61994	4.35063	9.12365	16.936	44.1881	16.3143	37.9517	5.15839	4.85175	5.97881	4.19115	3.84742	4.60879	40.1755	4.38814	33.4046	12.2287	9.18189	11.0761	8.67009	3.33964	10.1541
arahy.Tifrunner.gnm1.ann1.Y1X04L	green	0.715629	1.23784	1.95311	6.42876	0.378224	0.256321	0.635539	1.73786	4.59126	0.249368	0.134896	0.12754	2.81226	2.50962	0.145281	4.27942	0.390839	4.19793	0.162035	0.242078	0.0410148	0.114292	0.135475	0.050455
arahy.Tifrunner.gnm1.ann1.Y7IGXD	green	0.575418	0.221722	1.12079	0.085567	0.432263	0.89385	0.126644	0.21839	0.415865	0	0	0	0.0136683	0.0436128	0.160834	1.12547	0.389413	0.580247	0	0.0516846	0.0204326	0.0488037	0.0149979	0
arahy.Tifrunner.gnm1.ann1.Y9VXQZ	green	4.60807	4.93856	9.60619	10.1941	12.874	16.3777	10.3842	4.73566	8.15877	1.24843	1.91738	2.30415	5.49432	5.30299	2.14218	19.3223	12.1693	16.9712	1.68537	1.61246	1.42202	1.38594	1.67366	1.54825
arahy.Tifrunner.gnm1.ann1.YDS48V	green	1.09189	0.48384	1.5481	1.15235	3.32809	5.74639	7.36964	3.92148	10.0914	5.96402	5.89197	4.33823	0.238615	0.0507581	0	19.1946	0	12.9154	0.225473	0.781981	0.214022	0.227198	0.104731	0.877606
arahy.Tifrunner.gnm1.ann1.YQ8SXU	green	11.9604	8.43495	12.0657	7.3447	12.1321	19.6073	20.6777	6.07197	23.9008	1.58211	1.91163	2.17624	18.9604	14.3177	19.1173	26.3485	14.3307	29.3061	2.95228	2.43037	2.88241	2.08241	1.05787	2.62655
arahy.Tifrunner.gnm1.ann1.YV8VHR	green	0.851938	1.31209	1.0434	12.3354	4.91579	6.6344	1.77061	0.790321	5.30187	3.84343	10.2451	9.93275	7.34493	14.8272	14.8676	29.8406	3.8249	27.6305	1.87723	12.9067	14.9509	3.24274	17.2897	3.36806
arahy.Tifrunner.gnm1.ann1.YVFI37	green	1.83387	4.50477	3.80749	20.6475	29.0008	21.1619	5.7179	2.43605	8.41608	4.15716	3.2364	4.0049	7.66675	10.7026	11.9431	56.7006	13.328	76.6671	1.0805	0.109813	1.95357	1.86646	3.05911	8.17092
arahy.Tifrunner.gnm1.ann1.YX0GAM	green	2.64887	4.17592	5.51705	8.66142	10.7121	13.0384	11.1453	11.8578	17.3301	3.39367	3.20285	4.75313	5.71447	5.52536	5.93823	17.2163	10.5948	14.9322	6.44287	5.12147	5.68575	2.82652	1.364	5.02688
arahy.Tifrunner.gnm1.ann1.Z0BJS7	green	1.31407	1.42927	0.6822	1.40085	3.13311	2.79121	7.53886	1.31096	8.37983	2.19481	1.19798	3.88339	2.74116	3.30423	6.38957	16.453	16.2337	16.7163	4.00863	3.25766	6.04903	4.4743	0.802083	5.98505
arahy.Tifrunner.gnm1.ann1.Z0RY6M	green	8.19882	14.0593	17.0209	13.865	25.1566	37.3485	39.7019	33.6309	37.2627	36.497	7.92955	13.12	15.3414	16.9374	18.7384	61.079	20.7092	42.381	17.0873	17.1931	14.5788	32.4501	15.5006	17.9541
arahy.Tifrunner.gnm1.ann1.Z32ZXD	green	0.829364	0.311727	4.37457	0.0723619	0.892326	3.98111	0.0999597	0.86803	0.295417	0	0	0	0.0161825	0.0516351	0.0571256	6.27811	0.0801815	3.20591	0.0191141	0.203972	0.0483821	0.0385206	0.0355134	0.059518
arahy.Tifrunner.gnm1.ann1.Z4TF31	green	1.31236	2.03537	4.45788	2.24426	3.54658	11.5359	16.6081	14.9745	17.5608	4.07286	2.74179	2.07382	2.79625	3.66041	3.29032	26.5671	5.41763	16.8675	2.87937	5.24161	2.67954	4.8641	3.30427	2.28542
arahy.Tifrunner.gnm1.ann1.Z87QWF	green	2.61221	6.22172	4.24375	11.3593	18.8636	16.5919	16.3087	3.90904	15.6318	3.24278	0.311855	0.737124	2.71157	1.6697	4.87	29.3784	29.6992	34.584	2.19138	1.07931	1.06671	2.37801	0.469791	1.74964
arahy.Tifrunner.gnm1.ann1.ZE8HCZ	green	0.536365	0.332046	0.698959	1.89614	5.92659	10.2884	3.91297	1.8689	5.00855	1.76251	1.61966	1.31767	0.723969	0.421674	0.628776	10.4541	5.76505	8.47624	0.956921	0.391083	0.644198	1.70281	1.51313	2.89516
novel.1090	green	0.520319	0.288206	0.585489	0.145273	0.0987917	0.0843083	0.0627118	0.139041	0	0.046137	0	0	0	0.0431925	0	2.57222	0.653947	1.36481	0	1.33085	0	0.0966669	0	0.746798
novel.1875	green	1.23923	6.79547	10.1271	7.14473	16.7997	16.1991	9.30506	3.74751	7.82765	0.346132	0.332872	0.489566	11.645	12.2056	14.3399	38.6485	10.2315	33.6515	0.879651	1.06671	0.45544	0.48348	0.222868	1.78455
novel.2216	green	0.578217	0.722674	0.656895	5.21569	7.43533	7.28137	10.7323	3.03214	14.8607	2.6135	0.991193	0.970613	1.134	1.29227	1.0675	14.3911	7.40474	6.01758	1.85607	0.837191	1.52568	2.0438	0.622156	1.15193
novel.2269	green	1.22004	0.337891	0.533885	2.45067	2.58242	3.2673	8.46331	3.76132	11.2667	1.26212	1.05193	1.56836	3.74008	2.52068	3.35516	14.5421	10.229	16.3752	4.85501	3.22058	5.75707	4.804	2.27543	2.26992
novel.2656	green	0	0.027292	0	0	0.0218288	0.810345	0.374131	0.153611	0.409515	0.214081	0	0	0.807576	0.286312	1.48875	9.12205	2.86767	7.95181	2.89341	2.37512	3.86315	8.61849	2.48117	5.80839
novel.2811	green	0.871466	0.482707	1.44512	0.201694	0.0812802	0.156069	0.735239	0.514777	0.724298	0.284692	0.273786	0.0776569	0.776815	1.01279	1.09099	2.02369	0.434562	1.41838	1.18392	0.631701	0.299678	0.507016	0.109985	0.337932
novel.2892	green	4.4867	7.476	7.31018	12.1081	15.1829	11.0562	20.4097	3.52567	10.4821	1.54121	0.953874	1.87309	13.0688	13.7571	18.3809	22.9701	10.0325	29.0085	2.15759	1.7099	1.92754	3.1972	1.84225	4.00138
novel.3003	green	2.80757	6.49433	6.57177	6.91927	7.3847	6.18858	3.57538	2.97267	3.46347	0.504161	0.969695	1.59447	6.23197	7.07977	7.67366	11.0293	4.11073	11.0233	0.706466	0.778212	0.60569	0.367417	0.169367	0.709618
novel.3976	green	1.25216	0.842197	1.18884	1.09251	1.86233	2.07962	3.54656	4.18256	3.56812	1.05478	2.88296	2.22099	0.439778	0.83155	0.517483	4.33307	0.423698	4.84023	0.115432	1.04704	0.0730465	0.232631	0.697027	2.21653
novel.4188	green	0	0	0	0	0.0145933	0.112085	0.157483	0.00684629	0.246397	0	0	0.0495744	0.425915	0	0	5.59496	0.646476	1.60225	0	0.347815	0	0	0	0.286821
novel.432	green	0.121813	0.134945	0.119936	0.0595178	0.134915	0.552653	1.28464	0.189882	4.1003	0	0.0363562	0.0687473	1.49739	1.09714	2.4276	3.53033	1.60752	2.00119	0.707462	1.76156	0.397944	0.158416	0.146049	0.203974
arahy.Tifrunner.gnm1.ann1.02SHUX	greenyellow	0.455115	1.4117	1.04557	1.8086	1.98939	2.40894	6.6555	6.09165	6.50603	5.49909	2.86155	3.76716	0	0	0	0	0	0	0	0	0	0	0	0
arahy.Tifrunner.gnm1.ann1.19LA55	greenyellow	1.3987	1.24715	1.64587	1.2668	2.41819	4.17893	5.23831	10.2953	6.80487	1.05874	6.14983	4.85182	1.08101	0.673997	1.35974	1.53469	2.17019	0.923095	1.40893	2.67813	1.05875	1.73027	1.47248	0.228498
arahy.Tifrunner.gnm1.ann1.19WSGG	greenyellow	2.35146	0.291464	1.29524	0.0160688	0.52452	3.52503	0.443946	10.4581	5.74008	0.102066	0.294467	0.111364	0	0	0	0.0284517	0	0	0.0636678	0.113237	0.0268596	0.235234	0.374594	0.0220278
arahy.Tifrunner.gnm1.ann1.1EF43V	greenyellow	5.85779	12.9786	14.351	22.8296	18.9904	20.6356	45.8162	52.81	38.3757	33.878	32.6625	36.3654	7.86902	7.92898	10.6771	17.1705	10.5869	16.5163	17.6552	18.0811	16.9977	22.8091	21.9374	27.6492
arahy.Tifrunner.gnm1.ann1.1IN98U	greenyellow	0	0	0.024913	0.0370888	0.0448391	0.0573981	0.25617	0.268205	0.189268	0.141348	0.0151037	0.0285602	0	0	0	0	0	0	0	0.0174242	0	0.016453	0	0.118633
arahy.Tifrunner.gnm1.ann1.1Q3Q3C	greenyellow	0.580243	0.451694	0.524982	0.896493	0.7295	0.729274	1.44216	1.8383	1.90295	1.27514	1.38543	1.38954	0.334143	0.428295	0.292367	0.13567	0.329001	0.106085	1.05247	1.22031	0.384235	0.407891	0.733294	0.178565
arahy.Tifrunner.gnm1.ann1.2M3JSP	greenyellow	0	0.0901636	0.0400678	0.238601	0.14423	0.369256	1.37333	1.67468	1.55583	0	0.485828	0.275601	0	0.0472939	0	0.0704116	0	0.55057	0	0.280235	0	0.211692	0.146374	0.109028
arahy.Tifrunner.gnm1.ann1.40XDBF	greenyellow	3.05721	1.39859	2.60795	2.08037	2.24823	5.36279	5.0333	5.38683	7.73593	2.67353	3.32472	2.47283	0.716792	1.13638	0.445593	1.15645	0.770626	1.24396	1.56549	2.02857	0.930002	1.22334	0.890399	0.878768
arahy.Tifrunner.gnm1.ann1.47243N	greenyellow	0.211529	0.17575	0.130169	0.0516764	0.468562	0.629793	0.669235	1.05514	0.74718	0.295413	0.631326	0.35814	0	0	0	0.137248	0	0	0	0	0.0431894	0.0343863	0.0634037	0.0354201
arahy.Tifrunner.gnm1.ann1.4A1U07	greenyellow	6.51075	3.98997	3.47801	0.676839	1.16604	0.942721	23.2575	99.1572	60.3296	28.6322	18.4396	24.3139	0.983865	0.724457	1.42487	2.99605	0.468738	2.27577	23.1526	30.2396	12.8975	29.8152	11.8753	18.7424
arahy.Tifrunner.gnm1.ann1.4BW8FX	greenyellow	0.309341	0.257017	0.647223	0	0.0685228	0.526293	1.82689	3.76116	1.73543	0.432014	0.877092	0.480101	0	0	0	0	0	0	0.29943	0.213021	0	1.25717	0	0
arahy.Tifrunner.gnm1.ann1.5MI3H4	greenyellow	1.00675	1.11528	0.958196	0.491896	2.43821	3.80625	4.19023	6.90498	5.41087	0.541565	3.32522	1.93179	0.880034	0.897002	1.07868	1.68385	0.908419	0.648598	1.29932	1.15546	1.64444	0.567346	0.64376	0.22477
arahy.Tifrunner.gnm1.ann1.61K3Y7	greenyellow	0.149449	0.399292	0.467406	0.721615	0.732199	0.668063	1.02353	1.79791	0.803716	0.840315	0.682183	0.793826	0.374625	0.286067	0.248667	0.273793	0.249873	0.254866	0.226918	0.799101	0.186674	0.331549	0.368907	0.176646
arahy.Tifrunner.gnm1.ann1.75Z370	greenyellow	0.271648	0.300933	0.486297	0.168925	1.35664	0.39214	1.62512	5.75885	4.80282	1.47151	0.972909	0.641112	0.134919	0.1435	0.158758	0.0854575	0.167125	0.0477299	0.254977	1.1564	0.201689	1.25252	0.532957	0.46314
arahy.Tifrunner.gnm1.ann1.79B99S	greenyellow	13.531	8.77603	8.7109	14.5504	13.5262	33.4162	26.9297	62.6273	45.897	27.4929	24.2652	14.2286	5.08627	4.23372	3.97759	10.0551	13.8922	11.4555	16.6424	32.8911	13.6956	29.6666	26.2066	15.5697
arahy.Tifrunner.gnm1.ann1.805HV8	greenyellow	2.45836	1.65348	2.19573	1.02956	0.528997	0.836499	26.1333	123.108	23.526	95.4553	30.879	43.1685	0.115122	0.59181	0.203194	7.59562	0.736777	1.66299	28.8497	35.6959	14.4559	53.5965	26.6957	15.9013
arahy.Tifrunner.gnm1.ann1.A5BJE4	greenyellow	0.0225314	0	0.0887372	0.066053	0.159711	0.0511114	0.760372	0.927219	1.08613	0.587376	0.403482	0.534072	0	0	0.0869085	0.0389847	0.0914886	0	0.0872381	0.0930946	0.0368033	0.32232	0.270143	0.0301827
arahy.Tifrunner.gnm1.ann1.AF75R2	greenyellow	0.383076	0.254624	0.980654	0	0.475194	3.99735	7.88593	34.9684	28.3999	1.9973	23.6897	12.0205	0.0837152	0	0	2.65125	0	1.92502	5.83396	6.33112	3.00348	7.47278	5.60338	2.46318
arahy.Tifrunner.gnm1.ann1.D0Z6J6	greenyellow	0	0	0	0	0	0	0.159791	0.193243	0.0572412	0	0	0	0	0	0	0	0	0	0	0	0	0.0111959	0	0
arahy.Tifrunner.gnm1.ann1.D7NFZP	greenyellow	0.220603	0.366577	0	0	1.41712	10.1336	7.53778	17.8127	22.1852	0	10.7979	15.6249	0	0	0	0	0	0	0	0	0	0	0.330617	0
arahy.Tifrunner.gnm1.ann1.DNS17T	greenyellow	0.0658278	0.0729243	0	0	0.291633	0.22399	0.111075	2.21642	1.86018	0.490308	0.0785875	0.445813	0.0719281	0	0	0	0.267293	0.127229	0	0	0	0.342433	0.3157	0.352728
arahy.Tifrunner.gnm1.ann1.EC44FJ	greenyellow	3.20969	2.58597	4.59672	2.7088	1.03416	1.98573	21.4174	19.1033	19.6436	13.2212	11.6697	2.30547	0	0	0	0	0	0	0	0	0	0	0	0
arahy.Tifrunner.gnm1.ann1.EE5UNB	greenyellow	130.294	77.1018	96.2579	161.158	226.82	207.912	363.312	420.173	235.444	133.211	269.276	343.595	93.9796	61.4077	152.709	231.783	144.374	126.757	57.1546	92.0082	130.223	38.9747	123.355	116.698
arahy.Tifrunner.gnm1.ann1.FMXP0C	greenyellow	0.413601	0.65111	2.18618	1.02106	0.0771516	0.543187	13.3334	63.6304	17.5857	4.62095	4.5219	5.08616	1.80772	1.31552	4.70207	2.14688	2.44547	2.60853	30.7075	33.5784	19.0586	9.31386	8.97824	14.1429
arahy.Tifrunner.gnm1.ann1.G4YNMN	greenyellow	0.795022	1.71742	1.7221	2.36953	2.14851	2.47976	6.17084	8.62537	5.68256	4.63858	3.27448	4.17276	0	0	0	0	0	0	0	0	0	0	0	0
arahy.Tifrunner.gnm1.ann1.GV0VBM	greenyellow	0.0197042	0.0218284	0	0	0.0349178	0	0.365729	3.48921	0.39304	0.0489212	0.117618	0.0222408	0.0861208	0.0228995	0	0	0	0	0.050861	0.162826	0	0	0	0
arahy.Tifrunner.gnm1.ann1.HE8J5U	greenyellow	14.9469	13.4002	10.4179	11.1428	9.71656	21.7594	29.3808	53.8041	54.0025	18.9374	24.3133	13.1606	5.30369	5.84992	5.77853	8.22062	8.69009	8.48788	19.3901	33.8496	9.98393	22.1101	17.2741	10.0113
arahy.Tifrunner.gnm1.ann1.HW27AX	greenyellow	0	0.410918	0.091304	0.120824	0.109554	0.175299	2.76436	2.08154	0.61658	2.49421	0.14761	0.314012	0	0	0	0	0	0	0	0.127717	0.100981	0.281394	0.148244	0.0414077
arahy.Tifrunner.gnm1.ann1.K6JFDD	greenyellow	0	0	0.0163045	0.00809102	0.27878	0.0657381	0.13971	0.340733	0.275262	0	0.00988472	0.00934571	0.0180942	0	0.0532283	0.14326	0.179307	0	0.0213721	0.0456137	0.0135244	0.0215356	0.059563	0.0332745
arahy.Tifrunner.gnm1.ann1.LCNF64	greenyellow	0.781891	1.03117	2.14457	2.81976	2.30931	8.48832	4.80614	24.2833	4.8584	2.72701	6.80084	5.04313	0.183075	0.454342	0.167551	11.7248	1.38585	9.35507	3.19555	5.07664	0.516944	6.0042	1.67403	1.02247
arahy.Tifrunner.gnm1.ann1.MQB4F1	greenyellow	35.8168	29.585	43.0532	40.9186	46.4698	60.4331	390.014	541.318	737.524	120.295	313.714	336.298	31.035	29.3074	22.2535	46.4336	29.2564	21.2923	207.679	98.6579	78.8439	29.842	55.5254	19.4437
arahy.Tifrunner.gnm1.ann1.P0A6GX	greenyellow	1.61451	1.79728	1.96184	2.1472	2.0167	1.0094	4.09303	6.22666	3.74411	1.1341	1.2881	1.22675	2.04811	1.52851	0.830333	1.07651	0.906071	0.350099	0.284604	1.38839	0.514569	0.604289	1.01036	0.727956
arahy.Tifrunner.gnm1.ann1.P0FJQ9	greenyellow	0.218262	0.322389	0.143266	0.319928	0.515709	1.32031	2.02558	3.44762	2.72105	2.30306	0.564565	1.56028	0.19874	0.042276	0.561255	0.251763	0.393889	0.210923	0.469486	0.551104	0.118838	0.709617	0.872292	0.29238
arahy.Tifrunner.gnm1.ann1.Q0W2B6	greenyellow	1.78306	0.0731584	0.433478	0	0.0585139	0.399484	4.08583	162.977	17.9297	0.765149	3.12731	4.14943	0	0.0255827	0.028303	1.33307	0.0297946	0.127637	4.37519	18.7666	0.359565	1.25962	0.290321	0.265395
arahy.Tifrunner.gnm1.ann1.QMCC06	greenyellow	0.142855	0.105504	0.0937698	0	0	0.27005	0.723146	0.831349	0.949846	0.236452	0.39794	0.107497	0	0	0	0	0	0	0	0	0.077781	0.0619272	0.171278	0.255156
arahy.Tifrunner.gnm1.ann1.R3JKZW	greenyellow	0.0654092	0.217382	0.193205	0.255671	0.289779	0.0741887	8.05693	11.9089	4.13161	4.22231	1.48367	4.57744	0.0714707	0	0.084099	0	0	0	0.337672	0	0.854725	0	0.78423	0.525727
arahy.Tifrunner.gnm1.ann1.R6NA3J	greenyellow	0	0.0652042	0	0	0.156456	0	1.19179	2.42218	0.880544	0.292267	0	0	0	0	0	0	0.477992	0.455039	0	0	0	0.306181	0.0705695	0
arahy.Tifrunner.gnm1.ann1.RLCT0M	greenyellow	129.138	71.1425	94.5582	158.767	219.809	250.31	406.994	559.498	260.479	183.026	340.968	386.311	76.9203	63.2555	127.825	255.504	122.809	138.425	77.5425	132.349	151.73	53.0504	127.163	141.922
arahy.Tifrunner.gnm1.ann1.S6ID14	greenyellow	0.262891	0.291231	0.724754	0.102759	0.0698802	0.298177	6.43207	9.60555	6.94814	7.21233	2.4794	7.59638	0.114901	0.152761	0.135203	0.409377	0.106746	0.609723	1.25537	0.615515	0.472352	0.47864	0.69343	0.739545
arahy.Tifrunner.gnm1.ann1.T6ZDCV	greenyellow	3.56211	3.41997	3.24419	6.49766	5.65486	16.4639	4.85854	33.3897	4.68755	4.97471	16.4433	14.0724	0.681137	1.24193	0.915988	20.8011	4.09811	14.9742	4.52069	11.9787	2.03645	5.36596	2.2066	1.19294
arahy.Tifrunner.gnm1.ann1.UG0RNA	greenyellow	2.35466	0.972261	2.00224	0.188261	0.53107	7.96359	4.80392	35.69	4.1987	0.0797196	6.43992	10.2446	0.140338	0.348282	0.522928	14.0372	0.666379	8.8951	2.04439	19.9885	0.48951	0.862986	0.25665	2.60944
arahy.Tifrunner.gnm1.ann1.UYIL0G	greenyellow	0.19615	0.380267	0.273598	0.591004	0.477945	0.482035	0.579206	1.18226	0.978149	0.284081	0.682996	0.350551	0.339351	0.246954	0.168131	0.424232	0.353984	0.221147	0.168769	0.247636	0.160197	0.403893	0.411557	0.306552
arahy.Tifrunner.gnm1.ann1.V77HLY	greenyellow	2.22188	1.79391	1.50169	0.331202	0.500515	3.58795	2.82772	10.2612	7.13624	6.54491	3.01222	6.54607	0.452637	0.722136	0.726292	2.24798	0.229371	1.31014	3.47512	5.91272	2.49127	4.35877	4.53773	1.13506
arahy.Tifrunner.gnm1.ann1.VBG6VY	greenyellow	4.13515	1.93017	1.07504	0.15891	1.07036	1.68636	9.99583	22.5388	15.2919	0.461423	5.90737	3.85461	0	0	0	0	0	0	0	0	0	0	0	0
arahy.Tifrunner.gnm1.ann1.Y1AR9V	greenyellow	11.1645	7.60022	6.67101	8.22407	7.55135	7.63648	3.12776	3.95889	2.47914	5.13118	3.81542	5.31485	7.3567	7.18079	6.6842	7.92595	8.85325	6.83584	9.67935	5.22326	10.4058	6.37296	8.42997	7.221
arahy.Tifrunner.gnm1.ann1.Y78HYB	greenyellow	1.54565	0.498117	0.857763	0.0274619	1.17032	5.67371	3.08226	9.56733	12.1456	1.22102	5.0325	4.25055	0.122828	0.0979798	0.216796	1.02111	0.0760739	0.488841	0.507777	1.23855	0.367228	0.109642	0.202164	0.37646
arahy.Tifrunner.gnm1.ann1.ZAZ04Q	greenyellow	2.08628	2.11238	4.85926	6.88339	6.77801	9.54158	12.34	27.5833	14.0581	6.90637	5.89192	5.51999	3.43168	4.51028	2.76894	5.8222	17.6106	6.85052	10.1334	12.5438	8.3179	2.71318	2.71654	1.92327
novel.129	greenyellow	3.66064	3.35001	4.54448	7.93198	6.48701	6.31823	17.5905	23.8171	14.2863	13.1389	12.7306	16.1683	4.86941	3.4219	3.99039	0.413072	6.13947	5.99846	6.57317	11.7273	9.09902	2.4838	4.10272	6.28957
novel.1313	greenyellow	0.162297	0.0299656	0.328472	0.149786	0.615159	3.22143	1.06499	11.0528	0.404668	0.235053	1.71151	1.48588	0.0985208	0.146701	0.1623	0.343216	0.109834	0.400814	0	0.136599	0	0	0.0324314	0
novel.202	greenyellow	0.485934	0.785049	2.17295	1.54327	2.49366	6.91243	11.3426	17.7753	12.8229	3.51886	8.50849	8.95867	0.3761	1.08241	0	1.33124	0.876946	5.28294	2.11664	3.95976	2.01741	2.50147	0.77682	2.46818
novel.229	greenyellow	0	0	0	0	0.136405	0.196437	0.519529	3.33562	2.97482	0.238885	0	0	0	0	0	0	0	0	0	0	0	0	0	0
arahy.Tifrunner.gnm1.ann1.5N3GR0	grey	0.213727	0.118384	0.0350723	0.243662	0.189372	3.59581	2.64465	1.37705	1.24344	6.23497	2.42396	2.25158	0.272455	6.49941	4.71734	0.123266	7.32838	0	2.75839	0.196237	0.232737	2.87214	1.45208	0.477175
arahy.Tifrunner.gnm1.ann1.7K6CNB	grey	0.0138294	0.0919214	0.0680816	0.0675702	0.0122535	0.0470568	0.280022	1.41415	0.666649	0.463526	0.01651	0.0936581	0.0151109	0	0.0889047	0.287137	1.81565	0.21383	0.5533	1.1047	1.28758	0.125894	0.132647	0.185256
arahy.Tifrunner.gnm1.ann1.8SX3C7	grey	0.295776	0.491492	0.655243	0.260128	0.628972	0.956106	5.11557	4.85029	0.270409	0.183586	0.353107	5.44179	0.904918	11.0168	0.589449	0.94676	1.92159	0.971824	0.209953	0.427726	0.0483126	0.230791	1.31211	0.376405
arahy.Tifrunner.gnm1.ann1.CJ9KJC	grey	0.15356	0.170115	0.162825	0.150059	0.146528	0.375139	0.179385	0.368261	0.333796	0.557221	0.408957	0.599985	0.632443	0.480475	0.516377	0.490516	0.319759	0.502267	0.457355	0.439252	0.578835	2.22746	1.48707	0.664592
arahy.Tifrunner.gnm1.ann1.CNXN93	grey	1.17733	0.0948548	0.421525	0.0418359	0.872472	1.52959	0.469556	1.17454	0.604897	0.0797196	0.0255552	0.0241617	0.210508	1.74141	0.0825676	0.333338	0.086919	0.0827451	0	0.0589631	0.034965	0.0278383	0.025665	0.0860255
arahy.Tifrunner.gnm1.ann1.D9FX9P	grey	1.45581	1.26215	1.05945	0.865938	25.9105	0.933293	3.09729	1.89438	0.84171	38.7374	1.58686	5.92988	38.6613	20.6704	2.76699	25.0794	1.28506	36.456	16.6649	27.0242	6.20333	3.04568	2.04901	3.56119
arahy.Tifrunner.gnm1.ann1.E4KFI0	grey	0.164936	0.0812075	0.0902195	2.00574	1.46141	4.88472	0.123692	0.159974	0.182777	0.364	1.15956	0.248225	1.38169	0.170384	0.25919	0.887845	0.099218	0.14168	3.00381	0.630997	1.07764	1.73981	0.0439449	0.613738
arahy.Tifrunner.gnm1.ann1.EBCB1I	grey	418.214	393.937	491.265	196.24	93.6128	304.849	168.5	693.691	309.244	100.474	152.12	83.6913	253.145	123.075	254.605	287.423	208.688	255.249	115.928	189.452	128.452	37.7913	59.8642	91.3656
arahy.Tifrunner.gnm1.ann1.F4M9UE	grey	0	0.0268736	0	0	0	0	0.122798	3.41839	2.01618	0.150571	0.144803	0.958348	0	0	0	0.335784	4.00572	0.0937713	0.814016	4.81106	0	0.252383	0	2.50221
arahy.Tifrunner.gnm1.ann1.GULV0C	grey	5.92114	6.83454	6.9771	5.18885	6.75265	4.9611	14.7933	36.1096	35.5915	44.7903	35.8688	41.5664	7.30467	6.81473	9.55313	5.65127	6.43725	6.68188	50.6091	44.1944	32.3846	159.1	148.419	102.551
arahy.Tifrunner.gnm1.ann1.H8Q38Y	grey	0.547106	0.464666	0.377074	0.374242	0.662509	0.455063	2.49255	0.568552	3.72865	0.0679172	0	0.0823384	8.36929	0.762991	1.78203	0.441758	0.222152	0.599205	0.0470735	0	0.148942	1.30442	0	0.0244298
arahy.Tifrunner.gnm1.ann1.IHD6K8	grey	0.62093	0.636916	1.35859	0.382042	0.346406	1.51288	0.310439	1.80675	0.420502	0.0856462	0.0823653	0.207664	0	0	0.0591373	0.159164	0.124508	0.0888967	0	0.221713	0	0.0299078	0.027573	0.154035
arahy.Tifrunner.gnm1.ann1.IUYP8I	grey	0.32339	0.497573	0.495301	0.474024	0.461646	0.835481	0.727567	0.336066	0.507691	11.5975	5.74821	0.547532	0.549669	10.6486	11.1571	0.310856	0.948366	1.38896	5.68089	1.83105	0.939078	0.607482	0.689301	0.312872
arahy.Tifrunner.gnm1.ann1.JK0YGC	grey	4.43093	0.138487	2.61213	0.217174	6.11672	0.236317	0.375001	0.173214	0.323243	2.51748	3.38282	0.266529	0.303545	0.19371	0.196449	0.288397	3.42163	0.590614	2.81449	0.229562	0.340325	0.505788	5.91204	0.130248
arahy.Tifrunner.gnm1.ann1.MX795F	grey	6.86237	2.78687	4.95383	0.373414	1.12861	5.00237	1.6657	6.94936	3.57295	0.217419	0.817352	0.862641	0.365347	1.11024	0.429901	2.3141	1.03442	2.40031	0.637023	2.32443	0.598167	0.352007	0.248168	1.1091
arahy.Tifrunner.gnm1.ann1.P9CWB3	grey	81.8725	76.3066	43.7032	27.106	14.7278	13.2423	145.396	46.7128	112.442	18.0755	23.4315	29.9886	273.61	248.729	405.987	55.7019	32.0906	62.5813	126.981	100.599	221.091	67.8585	104.762	71.3948
arahy.Tifrunner.gnm1.ann1.QU2PQ7	grey	0.577566	1.08907	0.653364	0.444312	5.37884	2.59248	2.23942	3.99967	1.30732	0.716985	1.23233	0.513213	0	1.48527	0.0947998	0.0212623	0.116428	0	0.412357	4.67119	0.220798	0.607287	0.338873	1.07001
arahy.Tifrunner.gnm1.ann1.S8MNPV	grey	1.49785	1.59468	2.10683	1.29262	1.98214	2.1843	0.919062	4.53628	1.42275	3.42906	2.92613	3.93028	1.998	1.55989	1.52567	2.32238	1.79038	1.76707	2.134	6.80499	1.87469	25.045	18.3785	11.6742
arahy.Tifrunner.gnm1.ann1.SPTT7E	grey	1.25434	0.995854	0.45284	0.898876	3.6306	1.0196	0.246928	0.0782105	0.243253	0.467138	0.399327	0.401148	2.39852	3.08557	0.913893	0.217031	5.23472	0.404055	7.12303	2.50494	1.12688	0.299063	0.802083	1.28823
arahy.Tifrunner.gnm1.ann1.UV9SWK	grey	2.84762	3.96218	2.98319	7.88057	7.48864	8.37173	4.03616	12.0453	13.746	11.0575	4.21548	13.8854	9.63323	17.0235	9.31432	8.82929	4.31675	2.55374	9.70246	4.9259	1.82333	12.4727	10.7069	3.53997
arahy.Tifrunner.gnm1.ann1.V9A7GH	grey	1.34059	1.43391	0.910305	1.12933	1.43359	1.7827	28.3148	8.41651	4.53365	33.7431	11.4791	3.60031	0.606136	1.07447	17.4743	6.71869	3.191	49.1404	3.87801	3.37435	6.56926	6.85347	3.82431	4.58249
arahy.Tifrunner.gnm1.ann1.VIP11X	grey	0.179808	0.0124495	0.0331947	0.768724	0.268851	0.344154	2.86335	0.686697	1.66256	0.878897	0.14758	0.558129	0.528016	1.04483	0.736906	4.06389	10.6626	4.69159	4.82981	5.07666	8.24202	13.7526	8.19216	3.05602
arahy.Tifrunner.gnm1.ann1.Y5HWJY	grey	1.13153	1.00281	2.82981	30.6065	8.90299	10.0619	9.62285	4.85404	1.73041	0.702334	0.648411	0.434246	0.667649	0.815312	0.785618	2.31022	1.16396	0.218697	0.0292073	0.218177	0	0	0.461264	0
arahy.Tifrunner.gnm1.ann1.YJD706	grey	0	0	0	0.0364169	0.0990602	0.0211344	0.56594	0.139419	0	0.0925248	0.111225	0.462706	0.142521	0.0216549	0.407278	0.580322	0.781824	0.252095	0.168339	0.153977	0.334796	0.169627	0.0893625	0.449296
arahy.Tifrunner.gnm1.ann1.YM2W79	grey	1.86103	2.20245	2.05582	1.60569	1.287	2.92426	1.62373	2.9321	1.90137	0.721253	0.888704	0.891478	0.892753	0.706873	0.43187	2.23046	1.01985	1.01766	2.16754	2.28805	2.20945	0.720171	0.838099	1.1553
arahy.Tifrunner.gnm1.ann1.YQJ5CI	grey	0.942454	0.797278	0.674861	20.7133	1.65494	1.45766	5.43579	2.62834	5.98154	3.38222	2.12752	2.9399	16.0835	0.876227	7.84331	8.89456	2.89911	9.70379	4.42307	3.0444	7.16531	3.65466	2.28047	2.04295
arahy.Tifrunner.gnm1.ann1.YTZS8L	grey	1.09284	1.29968	1.28172	28.0331	1.86543	13.4525	8.7591	0.982031	3.60645	5.06747	0.767456	0.816308	1.80874	13.5411	10.621	18.2136	2.24049	1.77052	15.1622	1.72647	3.22888	0.877819	1.19466	0.968795
arahy.Tifrunner.gnm1.ann1.Z2RDVM	grey	0.0224699	0	0	0.0439151	0.0199094	0	0.0379148	1.65323	0.63496	0.139469	0.160952	1.67393	0.0245522	0	0	0.311026	4.07533	0.0434288	0.261	4.45634	0.0367028	0.64288	0	2.73913
arahy.Tifrunner.gnm1.ann1.Z62NC6	grey	2.88861	2.15328	1.91379	2.04451	1.9734	20.4541	18.8132	3.92202	71.0814	14.1089	12.521	12.9809	32.9936	3.49821	13.4675	1.70492	10.6695	2.9741	20.7135	67.0742	10.3847	7.23232	51.4158	50.1231
novel.1241	grey	3.33769	3.52322	3.18669	0.571052	0.458042	1.05795	0.58784	4.84892	1.43839	0.725439	4.49447	3.62784	1.03147	1.72397	1.90729	0.486111	0.699689	1.6073	2.30613	7.05779	1.17481	1.02304	0.633275	2.4689
novel.3813	grey	25.9753	40.7848	30.17	14.0295	12.9076	13.4719	27.3696	16.5093	18.1814	34.5789	40.4312	53.0599	43.0782	55.6859	82.2538	19.4017	13.269	27.717	56.4869	42.6929	70.4848	31.6732	33.0473	25.4404
novel.4253	grey	2.34479	2.86214	2.36211	1.09262	1.13498	1.44057	2.78421	1.19128	2.32775	1.63059	1.32189	1.13953	4.73273	3.84784	4.15928	2.72348	4.17278	3.73462	3.51658	3.78255	4.71661	4.7717	3.93063	3.66455
arahy.Tifrunner.gnm1.ann1.0X1Y55	magenta	5.01292	4.90713	6.56895	3.22418	2.32583	2.04688	2.55296	1.88675	3.18159	3.48487	2.19798	2.13985	3.14705	1.75834	2.46093	3.09093	5.08256	3.38225	6.46974	4.04202	4.37696	2.6314	2.55711	1.44072
arahy.Tifrunner.gnm1.ann1.1KTY7R	magenta	0.893076	0.742015	0.359721	1.11072	0.359686	0.207194	0.136995	0.151868	0.134956	0.251967	0.145389	0.229101	0.620987	0.377418	0.287065	0.316071	1.1813	0.353065	1.30979	0.69886	0.994614	0.158377	0.340697	0.108759
arahy.Tifrunner.gnm1.ann1.1ZZE7Q	magenta	1.12334	0.432098	0.307232	0.274432	0.221186	0.23005	0.0263261	0.0583687	0	0	0.186262	0.0176105	0.085239	0.126924	0.0802401	0.0269951	0.0422344	0	0.241633	0.343806	0.178392	0	0.0187061	0.125401
arahy.Tifrunner.gnm1.ann1.20LE50	magenta	5.7818	1.86248	1.23814	1.96346	1.98621	2.06193	0.66885	0.869306	0.954264	0.661752	0.228452	0.431989	0.851308	1.22315	0.562374	0.520297	1.97954	0.475523	2.9813	2.27784	2.29963	0.55105	0.85218	0.494375
arahy.Tifrunner.gnm1.ann1.27A9HW	magenta	9.35131	1.68598	0.549438	1.8177	6.90726	2.72354	1.48374	1.79244	0.815158	0.146945	0.38357	0.248132	0.314113	0.412699	0.130452	0.351103	3.25007	0.294148	3.57921	4.51818	0.828641	0.241906	0	0.430399
arahy.Tifrunner.gnm1.ann1.3Q2PIU	magenta	3.22161	1.3057	0.433247	0	0.111395	0.445614	0	0.0783898	0.0522452	0	0.0375227	0.0709531	0	0.0365272	0.0404112	0.217528	0	0.212615	1.39948	1.79644	0.462051	0.0204374	0	0.0210518
arahy.Tifrunner.gnm1.ann1.3RQT8X	magenta	12.8236	4.80638	4.4612	5.01248	5.98416	8.55721	1.29828	2.23881	2.06055	2.54705	1.83711	1.92993	4.06347	2.75707	1.31902	7.72878	9.57511	6.19621	7.19939	9.94924	3.66561	2.05682	1.61437	3.83648
arahy.Tifrunner.gnm1.ann1.49H271	magenta	305.421	177.247	141.421	36.1903	30.5839	129.248	168.804	156.975	286.441	111.03	41.6824	55.8612	20.4868	85.8498	55.3686	282.566	49.6781	289.774	211.797	136.777	327.681	41.3566	26.8485	17.5725
arahy.Tifrunner.gnm1.ann1.4KB2JU	magenta	6.92055	2.37736	0.637635	0.818976	1.7777	1.16662	0.492811	0.775926	0.844308	0.851229	0.272873	0.358324	0.471751	0.206604	0.163266	1.16446	1.51246	0.441767	5.35906	4.05739	3.4431	0.611015	0.517641	1.61599
arahy.Tifrunner.gnm1.ann1.4PY23S	magenta	6.63587	2.1944	0.663115	0.348424	1.00043	0.786357	0.100273	0.815167	0.757316	0.295082	0.212833	0.245945	0.432884	0.575519	0.560309	0.754018	1.20649	0.22971	3.24678	2.86455	2.29725	0.180325	0.0712491	0.291888
arahy.Tifrunner.gnm1.ann1.4QXM49	magenta	10.2756	4.58	2.01555	2.29458	3.28976	1.25198	0.948203	0.37541	1.4345	1.46993	0.287515	0.838164	4.12271	4.08169	2.39978	1.28482	3.20535	0.54305	5.15448	4.39488	4.42555	0.939602	1.41969	0.994735
arahy.Tifrunner.gnm1.ann1.558TLZ	magenta	13.5861	4.76083	2.0364	1.74275	2.18374	1.7278	1.58822	2.11587	2.28512	1.47594	1.3159	1.24415	1.29912	1.16585	0.461785	0.792862	1.50865	0.359052	7.04895	6.37934	4.43028	0.966378	1.29186	1.65905
arahy.Tifrunner.gnm1.ann1.5G087V	magenta	3.09577	1.21773	1.83327	0.350746	0.775197	0.407107	0.719203	2.6856	1.417	0.974689	1.1516	1.39266	0.147072	0.54749	0.0576862	0.621035	0.546537	0.56365	2.63468	2.13184	2.85813	1.10861	0.537929	1.17199
arahy.Tifrunner.gnm1.ann1.79SUWC	magenta	10.2957	4.11641	2.11986	2.66761	2.15135	1.43022	0.814865	0.577131	1.01457	0.766022	1.2011	0.916058	1.26056	1.26278	1.12972	0.823967	1.96091	1.12782	3.78289	3.85209	2.46505	0.549531	0.683549	1.7341
arahy.Tifrunner.gnm1.ann1.7H5PFW	magenta	2.54299	1.21971	0.531535	0.159651	0.333576	0.386724	0.527377	1.29328	1.01544	1.5696	1.45011	1.30689	0.225086	0.20638	0.118729	0.614521	0.374958	0.164747	3.4562	2.52403	2.27413	0.258657	0.536545	1.05622
arahy.Tifrunner.gnm1.ann1.7J0RKL	magenta	1.13179	1.49869	1.0273	1.14055	0.665937	0.57165	0.566954	0.948275	0.485028	0.351248	0.390573	0.379255	0.454091	0.493247	0.193267	0.260083	1.02923	0.153807	0.524941	2.42339	0.635487	0.275978	0.519466	0.296119
arahy.Tifrunner.gnm1.ann1.7K0XBP	magenta	5.39558	2.4727	1.91678	0.385397	1.1227	1.15163	0.722113	0.617389	0.892697	0.958348	0.210373	0.350446	0.0641822	0.341321	0.237357	0.711426	0.181721	0.27571	1.32125	2.18426	0.808681	0.0218255	0.160973	0.337224
arahy.Tifrunner.gnm1.ann1.8A6SW6	magenta	53.0321	27.1794	10.5297	12.049	18.2828	11.2737	7.64279	10.5123	7.52906	7.49706	16.2222	12.5683	11.5481	10.8203	8.65461	9.9051	19.5838	7.53841	38.8093	51.2051	16.1328	7.85397	14.1045	15.1689
arahy.Tifrunner.gnm1.ann1.8PPI9D	magenta	73.9392	8.94794	4.70918	3.12382	5.03785	19.5958	21.4525	10.1334	11.3576	3.63514	0.699177	0.853857	2.58638	1.81501	1.47463	15.5377	7.59656	12.1211	27.5258	13.9474	21.524	3.1735	1.75545	1.89596
arahy.Tifrunner.gnm1.ann1.92BDQ3	magenta	6.97458	1.70996	1.17267	0.43761	0.894891	2.6261	0.78779	2.51897	0.886934	0.30753	0.705249	0.526981	0.583021	0.675466	0.343018	1.21996	0.696398	0.77345	4.04575	3.94991	1.38514	0.297388	0.514072	0.510548
arahy.Tifrunner.gnm1.ann1.BFA0AJ	magenta	6.42557	4.94133	3.10187	2.92616	1.35425	3.71478	0.578955	1.47811	0.985133	0.387215	1.07991	1.09144	2.5562	3.33503	3.56933	2.69849	3.03973	2.35118	4.14647	3.3938	5.65543	0.527344	1.72031	1.00283
arahy.Tifrunner.gnm1.ann1.C14R7W	magenta	5.7947	3.43036	2.13954	1.45103	2.856	3.4711	1.00833	0.903276	2.37796	0.854226	0.864739	0.694947	0.910181	1.43106	0.558785	1.53526	1.96078	0.979976	3.85622	2.69351	2.57335	0.682944	0.32567	0.776249
arahy.Tifrunner.gnm1.ann1.CULB88	magenta	12.7164	3.20531	1.67893	1.49348	2.03327	1.73346	0.857062	1.12543	1.86954	0.92329	0.850021	0.701292	0.61942	0.827471	0.314871	0.776833	0.969841	0.262957	6.57298	4.64701	2.64455	0.259505	0.652488	0.765468
arahy.Tifrunner.gnm1.ann1.DAA76X	magenta	23.8218	14.8074	10.4376	10.2407	10.3817	10.5931	4.29794	7.50231	6.93567	5.84216	7.90624	7.88584	9.01222	10.7976	11.6651	10.6611	8.66812	10.0804	15.8107	12.0945	14.7006	4.88992	5.9915	10.4638
arahy.Tifrunner.gnm1.ann1.DADU25	magenta	5.0336	3.69829	3.09241	3.66879	2.97641	2.70127	1.08801	1.11535	1.71145	3.98933	1.47749	2.01908	2.32957	2.97328	2.52724	1.43956	3.19533	2.33167	4.84548	2.70713	3.72027	1.29841	2.05742	1.28171
arahy.Tifrunner.gnm1.ann1.DPE61U	magenta	2.28462	0.957068	0.340249	0.206368	0.680432	0.304855	0.210566	0.19153	0.255302	0.0714984	0.0458396	0.184195	0.0839105	0.0780912	0.0123421	0.132872	0.207881	0	0.656613	0.304074	0.203835	0.0249674	0.0230182	0.038577
arahy.Tifrunner.gnm1.ann1.DT15MC	magenta	12.1095	5.9622	4.73974	2.83417	2.54331	3.62872	1.03427	2.85241	0.944324	3.43337	3.76589	3.83053	2.45031	2.36291	2.24895	2.25043	2.02348	1.53142	7.83363	5.57988	7.30146	3.22742	4.53489	5.32712
arahy.Tifrunner.gnm1.ann1.DX3GFU	magenta	7.39131	3.08733	2.73311	1.81915	2.4498	2.83611	1.46836	1.38739	1.84934	0.546974	0.552322	0.634105	1.16751	1.5874	0.467374	2.61111	2.05748	1.25611	4.30762	3.50449	2.17712	0.701942	0.739591	0.531216
arahy.Tifrunner.gnm1.ann1.E1PJGH	magenta	7.16077	2.44448	1.37365	0.834691	1.21093	1.22717	0.432386	1.38473	1.11221	0.265088	0.339911	0.465995	0.933323	0.876868	0.201343	1.94592	1.3488	0.715387	5.64061	3.54883	4.44143	0.185139	0.221891	0.41955
arahy.Tifrunner.gnm1.ann1.E8ZNRS	magenta	0.790331	0.57535	0.755922	0.198594	0.900349	0.973248	0.266715	1.23901	0.337816	0.252285	0.0269578	0.0764635	0.0493469	0.209941	0.0870993	0.195352	0.183379	0.218216	1.63202	3.45206	0.442609	0.205563	0.0541472	0.151245
arahy.Tifrunner.gnm1.ann1.EHT0BW	magenta	3.66719	1.48315	0.596051	0.193399	0.711753	0.462157	0.235728	0.348428	0.638606	0.130069	0.250172	0.0919841	0.101766	0.148827	0.0149684	0.0805729	0.330902	0.0675026	2.17865	1.0422	0.703594	0.0151401	0.0279163	0.0467858
arahy.Tifrunner.gnm1.ann1.EIHU0P	magenta	4.76963	2.54688	0.810847	1.49215	1.26176	0.953532	0.607949	0.620466	0.513345	0.766745	2.02777	1.16194	1.59349	1.25617	1.63239	0.623398	0.719878	0.397922	3.38788	2.19754	3.22282	1.09331	1.2548	2.20639
arahy.Tifrunner.gnm1.ann1.ESN9VZ	magenta	9.29331	6.69518	4.00245	4.61687	2.88998	2.67938	2.95413	3.97768	5.93993	1.75654	2.10441	2.01673	2.09642	2.48059	1.15633	2.07479	1.98009	0.672114	9.45597	5.61516	7.65849	1.10722	1.43772	1.15657
arahy.Tifrunner.gnm1.ann1.G3JKAY	magenta	30.1675	8.13393	4.43255	3.29944	5.30271	5.54519	1.10529	3.70556	2.29646	0.754019	1.56401	1.49889	2.01058	3.61945	1.41644	2.64797	2.42604	1.81848	8.90746	7.34026	4.21172	0.666007	0.778226	1.61935
arahy.Tifrunner.gnm1.ann1.GAK0W0	magenta	2.27214	1.18033	0.947938	0.589579	0.511837	0.596958	1.16967	0.592301	1.85642	0.573683	0.490405	0.318769	0.589115	0.522151	0.297089	0.244321	1.00774	0.272917	2.75021	2.03317	2.83069	0.751242	0.569466	0.395512
arahy.Tifrunner.gnm1.ann1.GDD7VZ	magenta	20.7753	4.8155	2.4715	1.01707	2.13373	3.05542	0.68871	2.08686	2.40854	0.633355	0.852729	0.8523	1.00346	1.04356	0.419828	3.28388	1.35348	1.22275	10.7989	7.36401	7.33364	0.530805	0.562771	1.06619
arahy.Tifrunner.gnm1.ann1.GNL2HZ	magenta	2.29297	1.30637	0.95466	0.268882	0.510822	0.609316	0.464287	1.01305	0.718737	0.455434	0.328491	0.280999	0.429507	0.654779	0.454858	0.29472	0.514298	0.455836	1.97853	1.71434	1.32693	0.238558	0.408449	0.509012
arahy.Tifrunner.gnm1.ann1.GSG5TF	magenta	1.33812	0.668111	0.426796	0.460424	0.317283	0.29927	0.127205	0.399544	0.0626559	0.0935844	0.0224998	0.106365	0.102966	0.0876118	0.193855	0.0326093	0.306108	0.109278	0.778363	1.16805	0.184708	0.0735297	0.0677894	0.252468
arahy.Tifrunner.gnm1.ann1.GW3QL7	magenta	3.4319	2.86258	1.8684	2.0911	2.77252	1.99206	1.73725	3.87691	2.88589	0.501214	0.747121	0.77474	0.705869	0.35192	0.155736	0.384223	1.50281	0.429195	2.9702	6.70065	1.35197	0.236284	0.459879	0.649032
arahy.Tifrunner.gnm1.ann1.HY06SH	magenta	24.7757	10.3368	8.261	5.44145	6.4674	5.7184	2.2855	5.23149	3.03325	4.06348	6.89482	6.66749	7.89334	7.08357	6.0469	6.02169	6.08549	4.79944	14.7376	11.5037	10.5091	5.40678	5.90945	9.07221
arahy.Tifrunner.gnm1.ann1.I0GMKU	magenta	6.33501	2.20286	3.75978	0.68784	1.49683	0.878206	0.831401	1.975	2.45709	1.28886	1.65965	2.04585	1.19214	0.572624	0.362007	1.27879	4.52539	1.05435	5.42799	3.73233	3.82291	1.57907	1.51909	2.66375
arahy.Tifrunner.gnm1.ann1.I0UEI5	magenta	5.55757	1.33999	0.933451	0.303489	1.3759	1.98376	0.579206	0.550363	0.842295	0.0608745	0.0975708	0.0369001	0.339351	0.303944	0.147115	0.735335	0.33186	0.221147	1.51892	0.900494	0.533991	0.042515	0.137186	0.0218966
arahy.Tifrunner.gnm1.ann1.JFQB2B	magenta	4.07948	1.21919	0.790292	0.735838	1.41505	1.05118	0.32114	0.371484	0.233832	0.195173	0.385271	0.326902	0.60579	0.798184	0.234063	0.286348	0.996794	0.0639727	0.982522	2.50724	0.594715	0.139897	0.416689	0.565325
arahy.Tifrunner.gnm1.ann1.K6KWHM	magenta	6.24259	2.33388	1.02865	0.329059	1.50713	1.16539	0.568197	0.839848	1.04772	0.460896	0.206158	0.360595	0.0566066	0.411412	0.0222028	0.791787	0.502519	0.333759	4.83629	3.5437	1.69241	0.134745	0.227748	0.670849
arahy.Tifrunner.gnm1.ann1.KHD0QL	magenta	5.12432	2.56545	1.09155	1.51669	1.06961	1.5648	0.831401	1.81261	1.10569	0.0917492	0.0588229	0.305885	0.592222	0.744412	0.285081	1.53455	3.23446	1.04754	4.29243	6.17531	1.48892	0.096117	0.206764	0.396026
arahy.Tifrunner.gnm1.ann1.KLQ4Y1	magenta	17.3472	5.05395	2.44389	2.43909	3.89483	2.97257	2.76097	2.10965	3.45748	0.929552	0.496635	0.594768	0.424247	0.531805	0.0356578	0.479852	3.79123	0.723622	11.7401	5.5002	3.64666	0.360668	0.232758	1.20741
arahy.Tifrunner.gnm1.ann1.KPJ78B	magenta	2.47145	2.12387	2.0129	2.04218	1.28813	2.6692	2.75971	2.52678	2.5223	1.06028	1.06305	0.646123	0.913398	0.971489	0.362157	2.29531	1.57416	1.24686	3.15451	2.678	2.24108	1.01622	0.860627	1.27803
arahy.Tifrunner.gnm1.ann1.M99GRU	magenta	14.5185	5.06419	5.66965	3.28805	4.4416	5.41862	5.62792	5.89641	6.00075	2.22854	2.61162	2.52457	2.47607	3.8078	1.2739	5.55028	3.63805	2.91983	10.8502	8.84946	7.62721	2.58978	1.61134	2.8779
arahy.Tifrunner.gnm1.ann1.MFDH98	magenta	1.29853	1.04376	0.553038	0.295099	0.369251	0.732989	0.499366	0.549816	0.662606	0.232426	0.281205	0.388581	0.224379	0.252688	0.217433	0.679257	0.40056	0.408563	1.50442	0.815183	1.14438	0.1728	0.224482	0.315536
arahy.Tifrunner.gnm1.ann1.MIQ9L3	magenta	3.81205	1.49047	0.872621	0.260863	1.40026	1.38068	0.972953	1.62454	0.514736	0.344645	0.548154	0.397737	0.0583377	0.31024	0.219666	0.554265	0.0722633	0.165104	1.62618	1.50005	0.470925	0.208299	0.20484	0.443427
arahy.Tifrunner.gnm1.ann1.NKX1H6	magenta	23.833	7.90142	5.39543	1.27498	1.5414	2.46642	3.52247	6.94205	2.16878	8.53028	6.43819	3.73082	2.66119	3.74022	1.78937	1.35449	1.29503	1.00869	9.99113	8.98471	4.97272	5.4297	4.17151	3.37906
arahy.Tifrunner.gnm1.ann1.QT4G0F	magenta	7.59552	2.61527	1.68435	1.12004	1.60671	1.2224	0.721642	1.19465	0.511851	1.06182	1.45003	1.35165	1.36454	1.29227	1.05577	0.76958	1.69026	0.7274	4.61442	2.78017	2.15161	2.33598	1.3537	2.97912
arahy.Tifrunner.gnm1.ann1.RIH0QL	magenta	2.01831	1.71991	1.12099	0.0505714	0.0458543	0.176093	0.26197	0.258144	4.38722	0.192731	0.617826	0.0584136	0.0565472	0.0601436	0.332694	0	0.210136	1.60036	0.534329	5.20307	0.169064	0.33651	0.186144	0.138651
arahy.Tifrunner.gnm1.ann1.RL0N5R	magenta	13.0104	2.48423	1.57141	0.720577	0.733916	1.30611	0.426111	2.16662	0.638051	0.351108	0.75973	0.741106	0.982323	1.13871	0.649377	1.78271	1.20314	0.136663	8.55215	6.06563	4.22389	0.0262731	0.508662	0.838951
arahy.Tifrunner.gnm1.ann1.S0FI4D	magenta	30.2938	9.6751	2.98884	1.87223	4.55263	4.7977	3.46375	6.48502	4.77709	0.463324	1.91597	3.30001	1.27783	1.3591	0.399896	3.44414	2.50899	1.61104	9.55363	9.9551	4.89745	0.889865	0.76073	4.59975
arahy.Tifrunner.gnm1.ann1.SGRW4C	magenta	24.8943	5.59275	1.02843	0.170117	0.874077	1.71126	2.74163	3.47347	5.01583	1.08054	0.900597	0.654991	0.697469	0.944144	0.223829	1.00404	0.863959	0.897242	11.5335	5.43459	2.36963	0.981053	0.139148	0.155469
arahy.Tifrunner.gnm1.ann1.SK6LYR	magenta	9.62801	4.0318	2.0523	1.26093	3.97229	1.78253	1.08864	1.79478	1.34743	0.759842	2.25145	1.40045	1.42801	2.26862	1.12731	1.40254	1.81366	0.607496	9.20211	10.5262	7.34988	0.989641	1.13056	6.04987
arahy.Tifrunner.gnm1.ann1.SS5FAH	magenta	11.4186	1.95612	1.15904	0.402618	1.19949	0.734351	0.397265	1.10099	1.66325	0	0.281071	0.664361	0.0643134	0.342018	0	1.32392	0.159331	0	1.13946	14.4293	0.192283	0.612362	0	1.57693
arahy.Tifrunner.gnm1.ann1.T9386P	magenta	0.537558	0.425364	0.718304	0.0375215	0.0340216	0.435508	0	0.670355	0.255302	0	0.0458396	0.02167	0.0629329	0	0	0.033218	0	0	0.297334	1.11053	0.0313592	0.0749022	0	0.025718
arahy.Tifrunner.gnm1.ann1.TI45MV	magenta	34.3106	23.7699	19.4072	2.22533	1.59179	7.37566	16.096	21.0462	22.6701	3.64363	15.4058	11.1385	5.25305	5.85179	6.27883	7.96794	0.75344	11.0523	23.4471	25.5091	17.7306	4.60684	4.79326	3.11836
arahy.Tifrunner.gnm1.ann1.TJ3454	magenta	8.21701	2.36039	1.18534	0.382809	1.32068	2.57924	0.338565	1.21533	0.698819	0.272804	0.422047	0.248048	0.354963	0.588516	0.331689	1.65318	0.620746	0.517071	3.50211	2.75027	0.795945	0.211237	0.320759	0.153591
arahy.Tifrunner.gnm1.ann1.V17G3V	magenta	11.6709	8.40195	4.26226	7.27602	11.3843	10.3699	2.80493	1.72748	3.62669	8.12536	6.44973	1.9545	6.81137	0.281733	8.50469	3.4155	1.54684	0.334672	14.1687	8.3946	6.50532	4.81907	4.19372	2.50517
arahy.Tifrunner.gnm1.ann1.V6T9EN	magenta	1.44496	0.48194	0.13768	0.0759144	0.178967	0.40532	0	0.290631	0.0774799	0.0192877	0.129841	0.0701493	0.033954	0.0361134	0.0199767	0.349479	0.042059	0.060059	0.461207	0.449371	0.177651	0	0	0.06244
arahy.Tifrunner.gnm1.ann1.VCGU4G	magenta	12.8959	3.9487	2.94668	2.34949	3.85845	2.91773	0.822737	1.59349	1.42535	1.21057	1.34485	1.68903	3.39873	2.87236	2.48602	2.79275	5.2796	1.94977	9.82992	10.1888	4.33921	2.36149	1.7538	2.1622
arahy.Tifrunner.gnm1.ann1.VLF0GV	magenta	3.46364	3.99259	1.65905	0.274432	1.24417	0.530884	0.710805	1.45922	1.16705	0.290522	0.614663	0.792471	0.818294	0.489564	0.722161	0.566897	0.633516	0.542785	1.93307	4.31907	1.37617	0.852186	0.785658	1.63021
arahy.Tifrunner.gnm1.ann1.VNVE4D	magenta	3.88908	2.09118	1.61228	0.0888983	0.362728	0.748079	0.345383	0.567232	0.453658	0.81876	0.950304	1.18087	1.34194	0.951525	0.643318	1.06248	0.369394	0.835182	4.78448	2.25527	2.97193	0.798584	0.654436	1.21866
arahy.Tifrunner.gnm1.ann1.W6LUDP	magenta	3.71947	2.9829	2.29167	2.22985	1.7388	1.15173	1.27062	1.18092	1.32757	2.13869	1.60727	1.58402	2.01961	1.96242	0.953519	0.57249	3.15029	0.6836	5.81644	4.11699	3.67137	1.2167	2.28447	0.855897
arahy.Tifrunner.gnm1.ann1.WRR8T5	magenta	1.15065	0.722659	0.722571	0.141658	0.93925	0.462433	0.198742	0.316356	0.391568	0.236192	0.0757146	0.194305	0.128698	0.126353	0.0465962	0.172439	0.306574	0.0700445	1.88261	1.62217	0.532768	0.235654	0.119491	0.485476
arahy.Tifrunner.gnm1.ann1.WT3DYW	magenta	12.8412	11.1343	10.6339	9.93635	7.15321	7.49748	6.44546	6.23871	4.48821	7.94804	8.66773	6.64577	8.07139	9.6132	8.75446	4.12492	4.84014	3.87467	12.9601	9.96214	12.3313	7.15203	7.92541	5.57669
arahy.Tifrunner.gnm1.ann1.WY3QF4	magenta	0.452114	0.388162	0.456278	0.165677	0.360536	0.461519	0.247936	0.436948	0.131517	0.154344	0.148431	0.153095	0.086452	0.170765	0.101727	0.449802	0.137685	0.240302	0.466804	0.965149	0.332321	0.235187	0.0948617	0.529939
arahy.Tifrunner.gnm1.ann1.X6L8XH	magenta	5.43748	4.21256	2.77468	4.0778	3.56939	2.5202	0.990654	1.81345	1.14107	1.52492	2.4909	1.64142	2.645	3.08614	2.26458	0.984572	1.89492	0.90778	4.40645	3.59512	3.2458	1.56228	1.97096	1.85124
arahy.Tifrunner.gnm1.ann1.XTU11X	magenta	32.1344	16.376	10.6886	3.10349	2.02097	6.45119	19.3894	29.4875	31.6269	1.32612	20.9222	13.9805	5.48925	3.92579	4.82581	10.3407	2.22744	6.69626	20.4943	25.9261	14.9968	2.36549	2.1462	2.70734
arahy.Tifrunner.gnm1.ann1.Y73929	magenta	3.01584	2.18042	1.66441	1.39598	1.00558	1.16122	0.50888	0.811555	1.22688	0.512313	0.549536	0.752481	0.823829	0.830106	0.734698	0.823913	0.934546	0.720939	1.69007	1.36631	1.14079	0.330279	0.199824	0.467786
arahy.Tifrunner.gnm1.ann1.Y8K06N	magenta	13.0071	3.40864	1.65247	1.66284	1.59035	1.5599	1.76997	0.465098	2.59607	0.839171	0.166971	0.28942	0.789579	0.785615	0.359648	0.362989	1.57751	0.585686	6.19738	3.2425	5.97781	0.727549	0.307427	0.249807
arahy.Tifrunner.gnm1.ann1.YKDH6D	magenta	30.4709	8.47612	3.17196	0.787033	2.97342	1.75088	2.15174	5.85877	7.25168	0.999812	4.48705	2.57573	1.90674	2.26201	0.949235	1.62578	1.0901	1.16748	15.7651	17.1932	2.6311	0.785557	2.17269	1.0789
arahy.Tifrunner.gnm1.ann1.YY2SNP	magenta	6.01655	3.80993	1.73631	1.6063	4.77948	1.78296	0.673216	1.28365	1.24681	2.32784	1.77188	1.85539	1.72636	1.83615	1.94932	1.09071	2.55966	0.987036	7.98132	7.25329	4.41849	1.13112	1.00455	3.69847
arahy.Tifrunner.gnm1.ann1.ZK641K	magenta	0.633087	0.348376	0.362593	0.0485217	0.0916578	0.384844	0.160586	0.350881	0.550248	0.087323	0.0938576	0.0653871	0.0678191	0.08175	0.0798023	0.171826	0.224021	0.159948	0.603458	0.398919	0.500151	0.18296	0.213327	0.0277148
novel.3673	magenta	30.7921	32.3476	16.2171	11.4272	4.07398	7.26948	39.2451	36.8227	27.9908	15.4432	10.5387	9.30125	7.96011	8.88274	11.7722	4.30492	5.95386	4.86649	25.6889	35.4319	14.6468	8.59396	8.07816	4.93277
novel.949	magenta	4.68158	2.46128	1.56253	0.193849	1.5116	0.584996	0.53556	0.890559	0.791386	0.147754	0.71047	0.537383	0.953723	0.829946	0.306065	0.205939	0.268496	0	5.42766	6.55702	1.94415	0.25798	0.665953	1.16924
arahy.Tifrunner.gnm1.ann1.06RI6S	pink	16.5551	14.2246	12.0629	11.6161	6.09846	2.28951	280.29	56.9174	356.834	271.83	18.9273	95.6466	6.96918	3.69806	6.45233	2.44968	6.75443	3.06151	128.74	24.1713	264.232	111.221	218.926	62.5874
arahy.Tifrunner.gnm1.ann1.0XM443	pink	14.6893	11.4228	12.7508	4.91807	4.40495	18.0765	23.1637	74.6502	85.4607	47.1625	26.0607	19.9518	4.91801	5.75386	6.02372	21.062	4.81819	13.8	58.855	50.3801	92.5333	49.7537	20.5799	33.5725
arahy.Tifrunner.gnm1.ann1.1SL9SW	pink	2.16211	0.898196	1.31003	0.609463	0.38683	1.01394	5.61269	2.95548	7.39527	2.60659	1.73734	1.00903	0.272593	0.217447	0.213838	0.287766	0.759739	0.924162	6.68097	2.57692	10.1195	2.46032	0.722847	0.612684
arahy.Tifrunner.gnm1.ann1.1WFS8V	pink	3.49472	4.97131	3.28448	3.60907	3.00852	0.990949	24.9276	4.55614	32.4451	20.7795	12.1608	14.2096	8.80876	7.36135	8.47598	0.377919	1.80066	0.882681	17.4263	9.5442	17.2223	13.4538	14.1652	5.05386
arahy.Tifrunner.gnm1.ann1.21R0E2	pink	4.65261	2.39301	1.86509	3.34494	2.5618	3.31704	55.5152	19.561	81.205	48.1033	27.6135	27.1581	0.762565	0.888308	0.470017	3.27755	1.6193	2.05539	53.3134	42.9325	20.8448	28.3085	17.3326	21.0572
arahy.Tifrunner.gnm1.ann1.22GNSN	pink	17.5049	12.0705	11.9005	19.6076	18.4117	24.7167	79.4686	107.81	92.8348	102.96	48.0509	69.8935	14.9633	11.6249	22.5832	46.5646	42.2279	75.2602	124.026	95.5326	151.133	95.0084	40.6903	99.8586
arahy.Tifrunner.gnm1.ann1.2K72KI	pink	11.1196	17.8055	17.7494	20.843	32.9311	24.6891	102.683	73.1143	171.112	44.5065	33.9516	35.3331	20.5078	19.3058	32.1029	62.3826	52.8584	90.0033	114.722	64.5064	94.5022	58.2816	28.4414	57.506
arahy.Tifrunner.gnm1.ann1.2UCE3W	pink	26.9771	11.8942	4.53056	2.90952	2.47824	3.17238	13.854	8.21348	42.1432	11.7604	22.8352	13.5447	1.87313	1.25827	1.62407	3.59053	3.05296	6.62651	33.0704	15.657	19.3061	20.0644	7.13959	4.59281
arahy.Tifrunner.gnm1.ann1.2V5SL7	pink	21.9002	30.69	18.1329	41.5675	28.1598	20.5328	120.235	34.5163	169.888	77.0307	67.5952	55.5701	58.0339	44.2166	67.6194	31.7938	46.4572	42.5351	124.022	56.2997	93.9409	96.0924	71.9236	54.1737
arahy.Tifrunner.gnm1.ann1.3INE6D	pink	54.5158	14.9095	12.2448	11.0707	5.43416	3.18827	297.667	42.8082	336.281	317.651	23.2874	119.126	4.65373	4.75171	3.39513	0.147383	11.5292	1.9756	175.347	31.4407	250.306	131.824	124.699	50.4353
arahy.Tifrunner.gnm1.ann1.3V8BTX	pink	2.15698	0.132751	0.157315	0.0780665	0.176962	0.090611	2.0894	3.8355	23.9693	12.6445	2.43201	2.70517	0.130937	0	0	0.483789	7.62305	0.540414	22.1675	7.31675	22.3139	7.1167	1.48463	4.60172
arahy.Tifrunner.gnm1.ann1.42V4U6	pink	0.0331259	0.403667	0.978467	1.29482	1.3208	0.488439	96.5312	66.5079	97.3524	70.0721	16.2537	43.3354	0.289566	0.461972	0.596277	6.47668	4.30424	4.80182	75.8861	62.1383	92.742	71.8141	53.4189	30.4856
arahy.Tifrunner.gnm1.ann1.45X8ED	pink	4.33426	5.02177	4.72426	5.29753	4.92084	2.42043	15.611	6.94219	19.3666	15.2036	10.8868	12.4475	10.0946	10.3361	11.6397	5.68755	5.63319	5.17482	17.6711	10.095	20.2864	13.0315	13.8259	5.85938
arahy.Tifrunner.gnm1.ann1.4LBZ2P	pink	0.891528	1.24369	1.51176	1.61333	2.16501	3.03358	40.7562	11.5295	85.0196	21.2534	12.2005	18.2997	1.01023	1.49659	1.42223	6.25592	4.78203	5.42459	35.0086	12.6197	64.0476	46.4413	20.6853	8.97919
arahy.Tifrunner.gnm1.ann1.5L0PCQ	pink	1.37345	2.33298	1.773	7.1282	12.9537	5.36574	285.98	55.4547	512.207	327.811	50.9026	117.406	10.5384	5.74621	13.1853	14.2055	38.4184	13.7446	354.557	86.8869	512.346	439.314	213.999	148.251
arahy.Tifrunner.gnm1.ann1.5QZF0A	pink	177.423	264.886	157.464	28.3148	15.9882	25.0768	118.175	105.386	384.631	257.551	40.5922	133.116	56.5689	55.9853	120.063	11.9752	16.282	48.8893	175.602	109.771	308.244	184.196	205.117	95.6211
arahy.Tifrunner.gnm1.ann1.5RRG6K	pink	2.98155	2.19092	3.17165	3.46992	2.96041	5.25105	6.59838	6.50201	8.19372	2.15752	2.93344	2.60436	2.25921	2.19395	2.67766	11.4323	4.07608	9.70086	11.1187	5.40636	14.2922	4.7348	5.46094	7.26553
arahy.Tifrunner.gnm1.ann1.65JAAL	pink	4.39265	3.80385	3.2285	6.37827	3.3028	5.22785	37.4513	21.2361	33.526	18.9702	9.97115	14.1761	1.08163	1.70765	1.88922	7.65385	4.18692	5.76954	33.5362	24.7104	35.5215	18.1435	16.6714	13.074
arahy.Tifrunner.gnm1.ann1.6VZ2KG	pink	13.3786	13.6716	9.7498	16.3268	16.615	8.06138	33.9402	22.2449	27.824	36.8204	17.7558	18.7363	6.36172	7.59411	3.46417	2.47825	8.91774	1.51135	31.8853	50.9695	23.8763	21.3155	24.9704	20.7843
arahy.Tifrunner.gnm1.ann1.7I3JKH	pink	3.11357	4.26668	4.18199	2.11046	2.08902	2.42918	1.48805	1.52617	1.58557	0.11171	1.41808	2.66119	1.75022	1.44321	1.94377	1.4013	1.07182	2.85235	1.18462	3.37106	0.470361	0.374489	0.496302	4.05035
arahy.Tifrunner.gnm1.ann1.84HKK3	pink	1.50618	0.52691	1.17077	0.852113	1.33454	2.42764	114.901	69.2978	93.8207	87.4846	25.7416	38.2964	1.29928	1.19766	2.65001	6.58369	8.36901	6.12856	116.224	98.4789	69.7925	61.9587	32.6953	24.5304
arahy.Tifrunner.gnm1.ann1.953E9B	pink	0	0.0282916	0.025145	0.524078	1.01827	0.202764	7.58428	1.01912	4.71209	2.63136	0.518307	2.30609	0.446481	0.356157	1.14925	0.0883751	2.69616	0.246797	3.29602	1.82899	10.4704	3.28803	6.21577	2.56581
arahy.Tifrunner.gnm1.ann1.9FP97J	pink	8.64178	4.63061	4.43929	2.20297	2.70493	7.93725	487.539	155.031	325.94	77.6017	198.88	189.307	0.667141	1.03706	1.3285	41.2002	3.75055	21.2411	380.3	315.531	469.729	171.265	203.45	261.224
arahy.Tifrunner.gnm1.ann1.9X5JNZ	pink	3.62931	4.86102	4.12858	4.51835	4.86903	2.72104	14.7909	7.69655	16.2579	16.7234	10.9299	11.7341	8.80505	8.00675	11.0199	5.80061	7.38226	6.45973	17.1219	9.91224	19.8778	13.7996	12.3535	9.68232
arahy.Tifrunner.gnm1.ann1.AM5T3N	pink	34.1258	48.0509	39.0955	109.237	217.736	58.2404	477.344	135.822	186.877	625.356	227.881	491.568	277.223	128.431	190.27	116.436	540.889	56.4024	386.305	232.365	957.249	496.478	1130.91	349.481
arahy.Tifrunner.gnm1.ann1.B23GPN	pink	3.66972	0.750151	0.602198	1.62226	3.26123	2.96067	20.5299	6.26515	17.719	10.1415	6.20647	5.68312	0.226744	0.368094	0.0842553	0.302357	3.44435	0.274419	20.2416	8.45366	13.1658	14.4877	10.0437	5.14999
arahy.Tifrunner.gnm1.ann1.BG7X3L	pink	11.9867	16.8028	18.1905	19.7419	22.0535	23.2129	28.1349	32.9431	78.0362	33.5392	38.6801	40.8272	33.2271	33.9693	38.5293	49.4439	20.5152	53.5006	80.7359	39.3715	89.208	39.0125	61.9064	53.1806
arahy.Tifrunner.gnm1.ann1.BS9BXS	pink	33.8678	25.8869	9.56123	27.3617	12.7088	18.5258	280.525	274.417	618.238	248.979	185.203	146.947	8.99851	5.94187	7.98548	14.546	16.4875	12.4682	397.777	215.548	344.926	188.272	150.576	63.0659
arahy.Tifrunner.gnm1.ann1.DA1J6X	pink	355.518	207.596	146.351	312.105	156.04	112.938	657.477	141.903	702.908	800.203	393.679	511.046	68.7273	60.4788	63.2881	14.5195	191.457	83.0097	516.749	170.258	861.293	360.515	636.374	240.127
arahy.Tifrunner.gnm1.ann1.DU76ZX	pink	1.46641	1.46729	1.17602	1.89523	2.59863	1.26084	10.2167	4.37997	13.3869	9.63046	4.659	7.86216	3.26922	2.41888	3.75564	2.86463	3.0252	3.4742	9.52392	5.03278	15.6658	10.1966	8.12446	8.88726
arahy.Tifrunner.gnm1.ann1.E4YT9U	pink	2.25531	3.16722	1.17757	2.64912	2.55341	1.55032	12.9157	3.84938	9.88345	10.4777	5.75209	11.4811	0.647193	0.608929	0.51258	0.610955	2.29713	0.594404	6.71822	12.001	9.17247	5.61419	6.54157	4.30289
arahy.Tifrunner.gnm1.ann1.EE4B44	pink	1.24396	1.27652	0.6962	1.65065	2.88895	0.831706	2.1432	3.51076	4.00495	2.5358	0.89105	1.07894	0.944314	0.152177	0.101015	0.385157	4.76752	0.40493	9.43004	6.29395	7.89237	2.7587	2.00955	2.42065
arahy.Tifrunner.gnm1.ann1.F2D5GR	pink	59.2318	7.90177	1.66523	2.19165	0.618971	0.500425	136.859	29.7566	277.589	51.2563	85.2418	57.4364	0.682963	0.940045	0.520001	0.508927	4.22995	0.568494	126.745	44.4599	156.326	73.1093	31.4307	7.63416
arahy.Tifrunner.gnm1.ann1.F30MHA	pink	1.89333	2.63012	1.24278	4.2583	3.08888	2.31789	41.5822	8.58225	53.6521	13.3933	3.19315	5.08826	7.32285	2.82903	8.11442	4.78387	5.89809	4.41444	32.4256	12.6655	64.8465	10.2789	10.4854	5.27384
arahy.Tifrunner.gnm1.ann1.FTRM9I	pink	2.47778	3.3342	2.30178	1.24484	0.744215	1.17495	9.25942	6.91297	21.4544	7.61153	11.9826	6.06754	2.18733	1.7245	2.69981	0.242212	0.189473	0.405842	17.6695	6.18884	32.1494	7.13645	8.94586	10.5389
arahy.Tifrunner.gnm1.ann1.G7TND8	pink	12.4451	18.2764	17.2917	25.6427	36.4179	25.6772	123.44	77.8525	187.61	59.8655	33.3312	37.798	20.5317	21.6948	28.3703	68.707	54.0792	85.927	138.691	81.0204	112.54	64.3659	32.5418	57.6911
arahy.Tifrunner.gnm1.ann1.HEYT23	pink	2.9592	5.32269	4.51139	14.7695	15.3654	11.0075	282.359	58.2501	449.579	291.709	43.0013	95.8946	15.3327	10.1323	17.6328	19.5445	36.1335	17.5272	267.507	59.8188	384.038	323.431	170.531	120.287
arahy.Tifrunner.gnm1.ann1.I8IQWM	pink	2.99217	6.13227	9.61157	13.4502	4.07624	4.19982	161.059	125.094	373.901	61.3349	36.57	48.8452	37.1492	10.4322	49.0031	12.6841	27.1849	7.22892	499.613	82.7803	389.348	134.833	148.478	122.803
arahy.Tifrunner.gnm1.ann1.ID9NSH	pink	0	0	0	0.0163299	0.0222101	0.0568619	6.69688	1.80259	4.48611	4.15933	0.718204	1.44296	0.493008	0.485521	0.333031	0.303596	1.09698	0.258385	4.88501	4.16576	4.98152	3.98789	3.07549	2.32812
arahy.Tifrunner.gnm1.ann1.IDQ1YW	pink	16.4032	20.323	13.7676	32.5838	30.63	18.2999	116.409	49.2568	121.282	73.6619	63.8131	74.3628	34.1815	27.8829	44.0627	24.9694	41.1276	35.5724	83.0996	60.2436	110.248	89.6415	73.4727	92.4965
arahy.Tifrunner.gnm1.ann1.JH251T	pink	10.2537	8.36512	11.0665	3.42309	2.19938	5.05194	0.704593	8.66432	0.424177	2.75023	7.29764	5.31552	1.25474	3.03304	2.35634	2.72944	1.25596	4.05773	0.808385	3.92987	1.26941	1.20677	1.37679	4.08652
arahy.Tifrunner.gnm1.ann1.JH6WNL	pink	6.95512	13.6174	9.35131	40.8613	29.1559	13.68	106.119	36.0034	222.456	110.964	30.5289	36.9993	22.799	15.9706	24.6661	13.2701	40.7265	19.6968	214.348	40.2549	234.283	111	60.6146	33.2709
arahy.Tifrunner.gnm1.ann1.JPFK87	pink	3.8746	4.56521	3.02105	2.45121	2.36148	1.9052	9.33437	3.32358	7.11066	12.2332	6.92507	6.57272	3.37714	3.93029	5.29847	0.89128	0.970035	0.995599	7.39974	4.41094	9.10914	7.22334	7.00851	4.41029
arahy.Tifrunner.gnm1.ann1.K2GLG1	pink	0.0264581	0.117242	0.0260505	0.129274	0.632966	0.120038	6.29486	0.46192	3.2985	2.66043	0.221106	1.40362	0.5782	1.22995	0.544291	0.457789	2.65001	0.204548	3.72205	1.31183	11.0636	2.8559	7.26439	1.55949
arahy.Tifrunner.gnm1.ann1.KV8E85	pink	7.45732	16.6633	16.3119	6.83183	12.5393	14.7539	68.7785	27.0004	107.971	72.6919	22.7123	27.739	27.1304	26.8862	56.4938	20.2342	9.00383	29.7271	65.2389	28.7694	84.5744	81.3873	51.7158	45.6348
arahy.Tifrunner.gnm1.ann1.L4Y0H8	pink	25.5197	27.9537	19.8113	17.6643	16.1978	19.1112	68.6629	40.2391	59.1435	32.2384	43.1118	39.8377	28.7337	31.987	47.64	38.7773	27.4556	48.3748	66.4	59.4798	77.5571	46.1123	27.3119	47.8273
arahy.Tifrunner.gnm1.ann1.LP5CTB	pink	2.31426	5.15914	3.46011	9.96731	6.60731	5.50902	17.1145	5.84319	9.73593	11.5625	3.03571	2.67668	9.55295	6.2424	11.6082	6.12992	7.77285	7.17871	12.8691	3.22667	23.2876	7.35696	14.5929	11.2524
arahy.Tifrunner.gnm1.ann1.LZE6LN	pink	1.02201	1.42249	1.36749	0.870666	0.88233	0.713345	16.4048	1.79735	7.53585	4.61941	0.500557	0.709893	1.68939	1.61411	4.75074	2.17639	2.48282	3.19085	12.0064	2.74295	19.0479	3.95325	3.48753	1.47438
arahy.Tifrunner.gnm1.ann1.M8LM57	pink	2.63586	2.20906	1.8731	2.59816	3.81804	1.40384	10.3263	2.4867	14.0969	15.9908	0.930353	3.13042	5.93557	5.62049	6.10025	3.45025	7.25936	4.11988	12.4243	3.72496	21.3402	12.1914	4.39693	2.85547
arahy.Tifrunner.gnm1.ann1.N816GG	pink	2.72284	2.65662	1.27896	1.09848	1.08455	0.651662	27.0607	7.85011	18.2287	22.9785	5.6364	14.8875	0.436722	0.609652	0.899303	5.66204	1.2848	3.13824	18.6346	22.1562	9.71115	18.7122	7.42767	10.1393
arahy.Tifrunner.gnm1.ann1.NWH0QG	pink	0.2496	0.345635	0.532468	0.955309	0.700332	0.542612	95.3236	53.6405	73.9555	24.7622	3.07913	4.01468	0.545461	0.193384	2.00575	9.53707	1.97069	6.15079	146.599	64.7993	98.5278	31.7839	13.7161	14.9069
arahy.Tifrunner.gnm1.ann1.P1AGKV	pink	8.53615	5.77775	6.04026	6.01322	6.84866	7.171	18.6138	18.2718	31.4346	18.0493	14.3342	13.2773	5.63732	6.91157	5.18611	20.5151	14.8801	18.7827	32.4695	16.0973	27.8862	15.9564	10.3245	12.3145
arahy.Tifrunner.gnm1.ann1.P7YJ1Q	pink	16.0961	24.6576	19.7698	77.0315	68.6733	22.4687	169.898	42.4093	155.764	82.2967	55.075	54.9147	58.7539	52.4703	42.8518	38.4105	59.2537	36.9514	102.69	46.1601	160.238	93.893	74.6242	53.0736
arahy.Tifrunner.gnm1.ann1.Q8TRDX	pink	6.56616	11.6016	9.02236	44.6308	31.207	15.4842	88.5656	24.2797	119.75	87.8829	12.5026	19.1384	25.5199	15.1411	27.9987	11.6846	41.3989	21.7671	142.589	27.3302	165.733	78.5823	41.6548	23.9939
arahy.Tifrunner.gnm1.ann1.QC4JPF	pink	36.8368	68.0132	43.0207	284.079	377.823	42.5046	872.887	193.69	293.171	816.783	252.439	526.667	363.648	156.23	258.546	84.43	562.688	85.6823	388.363	190.196	918.177	507.469	986.18	260.615
arahy.Tifrunner.gnm1.ann1.QH4I6C	pink	3.27062	1.58156	0.920068	1.52193	1.54096	3.32688	213.084	73.0262	338.191	26.7774	26.7123	33.0492	0.311991	0.301666	0.166872	1.34737	3.89978	2.70913	231.927	111.647	174.812	48.104	21.0072	18.1858
arahy.Tifrunner.gnm1.ann1.QT7BNH	pink	2.48126	1.23694	1.1299	1.13657	0.796962	1.21367	8.26889	2.82348	12.0383	1.88663	2.48085	2.38058	1.60977	1.54995	1.81445	1.79776	0.986523	0.92916	14.8709	4.33573	12.5641	7.42175	4.55537	6.19068
arahy.Tifrunner.gnm1.ann1.QU1D1P	pink	3.33382	10.0305	17.1583	13.8457	8.45897	9.49622	222.713	139.32	498.244	121.053	58.9768	63.1585	55.5522	24.6555	110.668	54.0123	49.738	35.2926	668.626	142.337	669.986	181.553	124.229	142.25
arahy.Tifrunner.gnm1.ann1.R7UPJF	pink	6.66853	2.47043	2.13203	1.78966	1.995	0.757583	33.8839	25.9956	28.3835	16.5966	15.3435	18.2278	0.553257	0.964045	0.581757	1.26752	1.93932	0.499721	22.4409	30.9802	22.0842	32.1956	21.2347	11.4297
arahy.Tifrunner.gnm1.ann1.S6BA0E	pink	6.45555	4.29782	5.65785	4.00514	4.01966	8.22102	10.6641	16.1266	32.8856	4.5442	6.4867	6.55676	2.39304	2.86036	2.78906	9.38321	2.63962	6.02684	28.1444	14.7799	27.1366	7.48665	7.21478	7.69775
arahy.Tifrunner.gnm1.ann1.SPD1GG	pink	0.620477	1.56861	0.877215	1.15047	0.620256	0.649624	73.932	45.0168	67.5956	31.1854	12.6307	16.9701	0.312912	0.147917	0.32729	1.29379	0.64601	1.13773	51.6411	36.9431	37.2396	25.5732	22.8901	8.09868
arahy.Tifrunner.gnm1.ann1.ST1ALI	pink	4.73991	7.3775	6.4403	0.880047	2.58287	4.94602	35.3508	28.6085	54.9554	30.6854	5.88501	13.83	1.2171	2.09325	2.98619	7.87312	2.08502	4.03087	81.086	35.5453	57.9895	15.5646	11.991	8.41309
arahy.Tifrunner.gnm1.ann1.TDV38N	pink	6.32657	4.83202	3.94639	16.9726	14.8672	5.34839	83.8103	17.6901	66.56	82.635	16.1847	41.3825	22.7996	6.48482	13.9951	4.55537	33.5606	7.6708	77.7466	16.3983	106.934	78.5457	83.1087	26.8462
arahy.Tifrunner.gnm1.ann1.UQ218B	pink	1.73786	1.14647	0.749802	0.43887	1.29761	1.2624	4.38212	3.01944	12.6586	1.01808	1.16557	1.30038	0.341377	0.249623	0.200848	1.68928	0.898589	0.641579	6.65312	4.27599	5.80489	0.914184	0.327761	1.62176
arahy.Tifrunner.gnm1.ann1.UYT2V6	pink	2.18607	5.43531	6.14884	10.9812	14.2226	7.43152	84.9332	19.2436	171.707	126.77	9.9334	19.3795	10.6416	12.8028	10.4296	24.0227	11.4614	12.8297	69.9717	16.9568	79.9914	87.5967	68.6323	26.907
arahy.Tifrunner.gnm1.ann1.V9YTQ9	pink	1.42184	1.76414	1.64632	2.95669	2.66074	1.31595	6.58329	2.9646	6.97692	6.56601	1.61596	2.15696	5.46868	2.8818	3.01273	2.02714	8.34444	2.06655	6.44469	2.85119	9.45707	4.74845	5.3324	3.96172
arahy.Tifrunner.gnm1.ann1.VHEB9D	pink	2.9473	8.52093	7.59683	12.2931	15.1167	7.9088	62.1846	14.8809	75.8372	53.8698	5.12054	8.24918	24.1925	20.0502	29.5454	33.0018	25.0377	27.139	52.9752	21.121	57.6527	47.2727	27.9535	30.3334
arahy.Tifrunner.gnm1.ann1.VI1AA3	pink	5.85023	2.60645	6.69925	0.0621395	0.563434	1.08187	12.3393	9.19862	24.6285	10.7357	10.0208	9.33083	0	0.295605	0	0.660149	0.258204	0.245805	18.3836	11.7356	18.1769	13.0662	13.6472	4.42954
arahy.Tifrunner.gnm1.ann1.VRM8BV	pink	0	0	0.232808	0.346588	0.47139	0.201141	9.17647	0.589725	1.86694	1.32087	0.0705706	1.40117	0.258362	0.137397	0.380016	0	0.880096	0	5.49299	3.41935	7.53134	5.99627	12.6155	4.90955
arahy.Tifrunner.gnm1.ann1.VY93JW	pink	4.56903	5.99892	3.12405	8.53695	2.21161	3.26293	113.966	33.6062	133.227	59.5554	36.0108	35.432	10.632	9.78407	10.1173	3.47696	7.64431	6.21427	69.8067	61.15	61.0871	47.7833	51.8135	37.2619
arahy.Tifrunner.gnm1.ann1.W1N7QF	pink	9.79466	9.12615	2.97094	1.12329	2.05824	4.69906	561.154	232.012	620.118	82.5563	200.214	251.9	1.20369	1.66988	1.72427	16.9471	1.68549	1.94398	408.318	566.075	370.358	132.704	252.383	362.538
arahy.Tifrunner.gnm1.ann1.W35MPH	pink	98.9802	162.329	164.529	488.715	493.452	154.534	1250.35	291.106	546.616	1067.92	99.3021	461.696	447.27	331.754	484.901	721.92	674.286	453.772	392.47	287.219	1037.99	683.548	1015.52	659.567
arahy.Tifrunner.gnm1.ann1.Y1VXK6	pink	32.262	16.7469	11.2706	4.23863	10.6201	15.0503	172.537	54.0586	316.773	35.7165	9.34544	10.6609	3.95425	3.90746	2.93696	16.4754	11.0816	15.6754	172.911	51.6441	163.919	58.9792	27.1105	12.1367
arahy.Tifrunner.gnm1.ann1.Y23DM6	pink	2.29937	4.75336	2.0416	0.641984	1.03687	0.815002	6.23551	5.78602	8.22442	8.35937	1.61763	3.08202	0.493519	0.978233	1.24063	1.42088	0.611324	0.555515	20.7732	10.1791	11.737	4.35196	3.83991	2.25515
[truncated: 1,821 more rows]
