# Supplementary material for: Integrated Transcriptomics and Metabolomics Analysis Reveal Key Metabolism Pathways Contributing to Cold Tolerance in Peanut
Source: Front Plant Sci. 2021 Nov 24;12:752474. doi: 10.3389/fpls.2021.752474 (PMC8652294; doi:10.3389/fpls.2021.752474)
Supplement: Supplementary Table 13 — The top 20 hub genes in red and tan modules. [file Table_13.XLSX]

## Sheet: red
ID	Name	Degree	MM	SLH_0h_fpkm	SLH_3h_fpkm	SLH_24h_fpkm	SLH_48h_fpkm	ZH12_0h_fpkm	ZH12_3h_fpkm	ZH12_24h_fpkm	ZH12_48h_fpkm	Annotation
arahy.Tifrunner.gnm1.ann1.0034KJ	SAMDC	38	0.832108	6.69139	13.0608	67.242	49.2089	0.0437075	0.0804698	0.115096	0.159693	S-adenosylmethionine decarboxylase; IPR001985 (S-adenosylmethionine decarboxylase), IPR012511 (S-adenosyl-l-methionine decarboxylase leader peptide), IPR016067 (S-adenosylmethionine decarboxylase, core), IPR018167 (S-adenosylmethionine decarboxylase subgroup); GO:0004014 (adenosylmethionine decarboxylase activity), GO:0006597 (spermine biosynthetic process), GO:0008295 (spermidine biosynthetic pr…
arahy.Tifrunner.gnm1.ann1.4JU6QM	Dehydrin	48	0.913057	8.34669	3.39019	12.7285	51.4123	0.0611046	0	0.63787	2.60804	Dehydrin family protein; IPR000167 (Dehydrin); GO:0006950 (response to stress), GO:0009415 (response to water)
arahy.Tifrunner.gnm1.ann1.4T2HBI	DRSP-1	44	0.926619	0.0255861	0.0113352	0.393808	0.912934	0	0	0.0495326	0.0324757	disease-resistance response protein; IPR000916 (Bet v I domain), IPR023393 (START-like domain), IPR024949 (Bet v I type allergen); GO:0006952 (defense response), GO:0009607 (response to biotic stimulus)
arahy.Tifrunner.gnm1.ann1.5I9QWR	OSB1	34	0.889066	1.11641	2.07315	8.85764	7.59938	0.0572242	0.288393	0.399307	0.376233	protein OSB1, mitochondrial-like isoform X5 [Glycine max]
arahy.Tifrunner.gnm1.ann1.61MS4Z	RCC1	50	0.899025	2.17814	1.9336	9.61502	9.3011	0.00704183	0	0.0266276	0.0163599	Regulator of chromosome condensation (RCC1) family protein; IPR009091 (Regulator of chromosome condensation 1/beta-lactamase-inhibitor protein II)
arahy.Tifrunner.gnm1.ann1.6L0DKZ	RPB protein	43	0.892818	47.4249	52.2104	102.869	123.729	0	0.0206935	0	0	40s ribosomal protein SA B; IPR001865 (Ribosomal protein S2), IPR023591 (Ribosomal protein S2, flavodoxin-like domain); GO:0003735 (structural constituent of ribosome), GO:0005622 (intracellular), GO:0005840 (ribosome), GO:0006412 (translation), GO:0015935 (small ribosomal subunit)
arahy.Tifrunner.gnm1.ann1.97P92R	PPR	51	0.944431	0.0861503	0.155292	0.455017	0.626075	0.00538266	0.00626884	0.0123565	0.00602332	Pentatricopeptide repeat (PPR) superfamily protein; IPR002885 (Pentatricopeptide repeat), IPR011990 (Tetratricopeptide-like helical); GO:0005515 (protein binding)
arahy.Tifrunner.gnm1.ann1.9L03M9	Nucleoporin	39	0.899908	0.0411782	0.157318	0.547534	0.993242	0	0	0	0	nucleoporin NUP188 homolog isoform X1 [Glycine max]
arahy.Tifrunner.gnm1.ann1.BR0PZ0	Ubiquitin 6	53	0.910244	30.7395	27.4554	50.108	84.0755	0.0708143	0.0532249	0	0.207569	ubiquitin 6; IPR000626 (Ubiquitin domain), IPR001975 (Ribosomal protein L40e), IPR011332 (Zinc-binding ribosomal protein), IPR019956 (Ubiquitin); GO:0003735 (structural constituent of ribosome), GO:0005515 (protein binding), GO:0005840 (ribosome), GO:0006412 (translation)
arahy.Tifrunner.gnm1.ann1.C0Q7J8	Chorismate mutase	40	0.866673	0.459765	0.613001	1.30361	2.19524	0	0	0.0120381	0.0113671	chorismate mutase 1; IPR008238 (Chorismate mutase, AroQ class, eukaryotic type); GO:0004106 (chorismate mutase activity), GO:0009073 (aromatic amino acid family biosynthetic process), GO:0046417 (chorismate metabolic process)
arahy.Tifrunner.gnm1.ann1.CVE390	DRSP-3	41	0.907374	0.307994	0.213065	9.44759	21.0025	0	0	0	0.0165419	disease-resistance response protein; IPR000916 (Bet v I domain), IPR023393 (START-like domain), IPR024949 (Bet v I type allergen); GO:0006952 (defense response), GO:0009607 (response to biotic stimulus)
arahy.Tifrunner.gnm1.ann1.DXKJ1C	ZFP	40	0.923506	5.42514	10.5627	16.4732	32.6295	2.0238	3.51909	3.01922	7.92098	RING/FYVE/PHD zinc finger superfamily protein; IPR011016 (Zinc finger, RING-CH-type), IPR013083 (Zinc finger, RING/FYVE/PHD-type), IPR022143 (Protein of unknown function DUF3675); GO:0008270 (zinc ion binding)
arahy.Tifrunner.gnm1.ann1.E19FPK	RBP	49	0.886961	9.79942	10.309	17.7989	24.6565	0.0160442	0.0273911	0	0.073476	RNA binding (RRM/RBD/RNP motifs) family protein; IPR012677 (Nucleotide-binding, alpha-beta plait); GO:0000166 (nucleotide binding), GO:0003676 (nucleic acid binding)
arahy.Tifrunner.gnm1.ann1.G34P0I	RAN	49	0.922128	0.852111	0.411116	2.36425	5.96732	0.521812	0.437443	0.251946	0.234284	GTP-binding nuclear protein Ran-3 [Glycine max]; IPR001806 (Small GTPase superfamily), IPR002041 (Ran GTPase), IPR005225 (Small GTP-binding protein domain), IPR027417 (P-loop containing nucleoside triphosphate hydrolase); GO:0003924 (GTPase activity), GO:0005525 (GTP binding), GO:0005622 (intracellular), GO:0006184 (GTP catabolic process), GO:0006886 (intracellular protein transport), GO:0006913 …
arahy.Tifrunner.gnm1.ann1.I2BVW6	CGS1	45	0.8829	3.24662	3.74593	5.06383	9.24272	0.00878129	0.010227	0.135763	0.0279451	cystathionine gamma-synthase; IPR000277 (Cys/Met metabolism, pyridoxal phosphate-dependent enzyme), IPR015424 (Pyridoxal phosphate-dependent transferase); GO:0003824 (catalytic activity), GO:0030170 (pyridoxal phosphate binding)
arahy.Tifrunner.gnm1.ann1.LC97RS	BRX1	61	0.974098	2.06362	1.90151	5.91277	11.1931	0	0.0251064	0.0425553	0.0921958	Ribosomal RNA processing Brix domain protein; IPR004154 (Anticodon-binding), IPR007109 (Brix domain), IPR026532 (Ribosome biogenesis protein BRX1)
arahy.Tifrunner.gnm1.ann1.M6S7AL	DSBA oxidoreductase	54	0.930161	5.73315	4.25675	20.3305	25.1254	0.0116851	0	0	0.0479871	DSBA oxidoreductase family protein; IPR001853 (DSBA-like thioredoxin domain), IPR012336 (Thioredoxin-like fold); GO:0015035 (protein disulfide oxidoreductase activity)
arahy.Tifrunner.gnm1.ann1.NA6443	DRSP-2	38	0.886643	194.769	216.894	218.463	748.489	2.11859	33.5208	7.6867	17.8207	disease-resistance response protein; IPR000916 (Bet v I domain), IPR023393 (START-like domain), IPR024949 (Bet v I type allergen); GO:0006952 (defense response), GO:0009607 (response to biotic stimulus)
arahy.Tifrunner.gnm1.ann1.RH103U	6PGDH	50	0.895929	6.75367	5.27658	18.5533	23.9851	0	0.0163468	0.0470941	0.0178919	decarboxylating-like 6-phosphogluconate dehydrogenase; IPR006113 (6-phosphogluconate dehydrogenase, decarboxylating), IPR008927 (6-phosphogluconate dehydrogenase, C-terminal-like), IPR015425 (Formin, FH2 domain), IPR016040 (NAD(P)-binding domain); GO:0004616 (phosphogluconate dehydrogenase (decarboxylating) activity), GO:0006098 (pentose-phosphate shunt), GO:0016491 (oxidoreductase activity), GO:…
arahy.Tifrunner.gnm1.ann1.V4QE5E	GRP	51	0.900985	13.8564	18.3774	31.6246	50.7194	0.0620677	0.0628575	0.417174	0.37974	glycine-rich protein; IPR024491 (Selenoprotein SelK/SelG)

## Sheet: tan
ID	Name	Degree	SLH_0h_fpkm	SLH_3h_fpkm	SLH_24h_fpkm	SLH_48h_fpkm	ZH12_0h_fpkm	ZH12_3h_fpkm	ZH12_24h_fpkm	ZH12_48h_fpkm	Annotation
arahy.Tifrunner.gnm1.ann1.HK9TK1	SHMT6	19	1.79985	2.07486	6.78899	18.6302	0.355059	1.58025	3.58313	10.7882	serine hydroxymethyltransferase 6; IPR001085 (Serine hydroxymethyltransferase), IPR015424 (Pyridoxal phosphate-dependent transferase); GO:0003824 (catalytic activity), GO:0004372 (glycine hydroxymethyltransferase activity), GO:0006544 (glycine metabolic process), GO:0006563 (L-serine metabolic process), GO:0030170 (pyridoxal phosphate binding)
arahy.Tifrunner.gnm1.ann1.MG688V	P450	19	5.99414	4.75539	8.54746	45.9334	13.5731	4.31015	22.6066	29.0885	Cytochrome P450 superfamily protein; IPR001128 (Cytochrome P450); GO:0005506 (iron ion binding), GO:0020037 (heme binding), GO:0055114 (oxidation-reduction process)
arahy.Tifrunner.gnm1.ann1.7WJT5G	SRO5-like	18	1.40605	0.361039	9.59979	18.7577	0.300541	0.23123	10.6951	17.0097	probable inactive poly [ADP-ribose] polymerase SRO5-like isoform X2 [Glycine max]; IPR012317 (Poly(ADP-ribose) polymerase, catalytic domain), IPR022003 (RST domain of plant C-terminal); GO:0003950 (NAD+ ADP-ribosyltransferase activity)
arahy.Tifrunner.gnm1.ann1.C9YQVF	F-box protein	18	0.405672	0.458652	2.88586	4.66127	0.523584	0.734939	0.492416	1.9003	F-box protein At2g27310-like isoform X1 [Glycine max]; IPR001810 (F-box domain); GO:0005515 (protein binding)
arahy.Tifrunner.gnm1.ann1.QZ6NJI	RtfA	17	0.411142	0.536849	0.261541	8.61851	0.384424	0.298663	2.67092	6.54553	transcription elongation factor-like protein; IPR007808 (Transcription elongation factor 1)
arahy.Tifrunner.gnm1.ann1.V9CB21	DNA primase	17	0.47933	0.0585817	0.570973	4.36045	0.0249203	0.219351	1.7365	3.29981	DNA primase, large subunit family; IPR007238 (DNA primase large subunit, eukaryotic/archaeal); GO:0003896 (DNA primase activity), GO:0016779 (nucleotidyltransferase activity)
arahy.Tifrunner.gnm1.ann1.8322VV	SHMT7	16	1.44186	2.18325	6.82079	13.031	0.265216	2.45835	2.94219	9.87009	serine hydroxymethyltransferase 7; IPR001085 (Serine hydroxymethyltransferase), IPR015424 (Pyridoxal phosphate-dependent transferase); GO:0003824 (catalytic activity), GO:0004372 (glycine hydroxymethyltransferase activity), GO:0006544 (glycine metabolic process), GO:0006563 (L-serine metabolic process), GO:0030170 (pyridoxal phosphate binding)
arahy.Tifrunner.gnm1.ann1.8U41WB	HSF2	14	3.58287	1.49773	6.69573	26.8432	1.14172	0.419871	7.87933	13.9416	heat shock transcription factor B4; IPR011991 (Winged helix-turn-helix DNA-binding domain), IPR027725 (Heat shock transcription factor family); GO:0003700 (sequence-specific DNA binding transcription factor activity), GO:0005634 (nucleus), GO:0009408 (response to heat), GO:0043565 (sequence-specific DNA binding)
arahy.Tifrunner.gnm1.ann1.75WWIB	TPR-like	13	5.48526	2.77147	16.3404	24.3776	0.924735	5.12211	12.1327	21.879	Tetratricopeptide repeat (TPR)-like superfamily protein; IPR011990 (Tetratricopeptide-like helical); GO:0005515 (protein binding)
arahy.Tifrunner.gnm1.ann1.IRA02K	Kinesin	12	0.004903	0.0185569	0.0746298	2.54968	0.00544118	0	0.812893	2.18541	ATP binding microtubule motor family protein; IPR001752 (Kinesin, motor domain), IPR027417 (P-loop containing nucleoside triphosphate hydrolase), IPR027640 (Kinesin-like protein); GO:0003777 (microtubule motor activity), GO:0005524 (ATP binding), GO:0005871 (kinesin complex), GO:0007018 (microtubule-based movement), GO:0008017 (microtubule binding)
arahy.Tifrunner.gnm1.ann1.45XZWW	Lectin kinase	10	3.21544	0.752149	6.98321	29.7895	0.132642	3.14535	12.9585	18.0547	receptor lectin kinase; IPR008985 (Concanavalin A-like lectin/glucanases superfamily), IPR013320 (Concanavalin A-like lectin/glucanase, subgroup), IPR016363 (Lectin); GO:0030246 (carbohydrate binding)
arahy.Tifrunner.gnm1.ann1.LXAL56	ADO	10	0.629351	0.124188	5.82274	7.51419	0.0708941	0.179974	1.58581	4.1898	2-aminoethanethiol dioxygenase-like [Glycine max]; IPR012864 (Cysteamine dioxygenase), IPR014710 (RmlC-like jelly roll fold); GO:0047800 (cysteamine dioxygenase activity), GO:0055114 (oxidation-reduction process)
arahy.Tifrunner.gnm1.ann1.425ZXH	CHI	9	1.17637	3.0663	4.71233	16.6304	3.39115	4.15644	9.45956	13.7934	chalcone-flavanone isomerase family protein; IPR016087 (Chalcone isomerase); GO:0009813 (flavonoid biosynthetic process), GO:0016872 (intramolecular lyase activity), GO:0045430 (chalcone isomerase activity)
arahy.Tifrunner.gnm1.ann1.JZ1PRS	CAB	9	2.66036	23.0796	250.916	256.049	3.14517	36.9083	50.0808	148.43	early light-induced-like protein; IPR022796 (Chlorophyll A-B binding protein), IPR023329 (Chlorophyll a/b binding protein domain)
arahy.Tifrunner.gnm1.ann1.0C8NZA	AKR	8	0.779194	8.61673	75.4737	74.3174	1.24108	14.1341	15.111	41.4945	aldo/keto reductase family oxidoreductase; IPR001395 (Aldo/keto reductase), IPR023210 (NADP-dependent oxidoreductase domain)
arahy.Tifrunner.gnm1.ann1.IVVW2K	RLK	8	3.77277	0.281572	11.5002	19.6984	0.244587	0.606886	12.7691	11.0788	receptor-like kinase 1; IPR001611 (Leucine-rich repeat); GO:0005515 (protein binding)
arahy.Tifrunner.gnm1.ann1.W19Z82	HSF1	8	4.73395	2.26561	42.8734	65.0052	1.31092	1.11821	38.3156	35.1129	heat shock transcription factor B4; IPR011991 (Winged helix-turn-helix DNA-binding domain), IPR014751 (DNA repair protein XRCC4, C-terminal), IPR027725 (Heat shock transcription factor family); GO:0003677 (DNA binding), GO:0003700 (sequence-specific DNA binding transcription factor activity), GO:0005634 (nucleus), GO:0006302 (double-strand break repair), GO:0006310 (DNA recombination), GO:0009408…
arahy.Tifrunner.gnm1.ann1.X5K9YD	RING/U-box	8	0.965941	7.71034	30.4627	41.4132	3.10067	9.11993	16.1912	49.8358	RING/U-box superfamily protein; IPR013083 (Zinc finger, RING/FYVE/PHD-type); GO:0005515 (protein binding), GO:0008270 (zinc ion binding)
arahy.Tifrunner.gnm1.ann1.798CQ8	NAC	7	2.38762	6.77501	9.20305	17.0559	1.30376	0.78004	1.83664	3.08082	NAC domain protein,; IPR003441 (NAC domain); GO:0003677 (DNA binding)
arahy.Tifrunner.gnm1.ann1.SV4Q3J	SMP	6	0.541037	2.11397	29.7301	20.8496	0.472573	2.87707	5.34059	8.56294	Seed maturation protein; IPR007011 (Seed maturation protein)
