# Supplementary material for: Integrated Transcriptomics and Metabolomics Analysis Reveal Key Metabolism Pathways Contributing to Cold Tolerance in Peanut
Source: Front Plant Sci. 2021 Nov 24;12:752474. doi: 10.3389/fpls.2021.752474 (PMC8652294; doi:10.3389/fpls.2021.752474)
Supplement: Supplementary Table 14 — The transcription levels of antioxidative genes and calcium signal genes in the two cultivars under cold stress. [file Table_14.XLSX]

## Sheet: SOD and POD
ID	Des	SLH_0h	SLH_3h	SLH_24h	SLH_48h	ZH12_0h	ZH12_3h	ZH12_24h	ZH12_48h
arahy.0N5G7QD	PF00080:Copper/zinc superoxide dismutase (SODC)	28.17	39.66	85.98	35.16	26.5	84.5	57.28	47.48
arahy.043HVBR	PF00080:Copper/zinc superoxide dismutase (SODC)	20.78	14.97	25.01	7.75	14.81	57.19	29.65	30.27
arahy.07W72E0	PF00080:Copper/zinc superoxide dismutase (SODC)	24.46	15.56	28.13	10.09	25.42	80.34	37.71	40.53
arahy.0QEYP2G	PF00080:Copper/zinc superoxide dismutase (SODC)	27.62	30.22	67.92	25.73	25.41	77.44	51.89	46.77
arahy.0C70Y3X	PF00141:Peroxidase	30.13	6.75	73.2	62.41	2.21	13.87	106.92	65.51
arahy.0FFL3CR	PF00141:Peroxidase	1.58	2.05	1.85	0.11	0.85	7.12	0.32	0.24
arahy.0IE3GQ3	PF00141:Peroxidase	14.37	2.13	26.12	18.21	1.01	11.51	44.32	30.45
arahy.00JX7DD	PF00141:Peroxidase	0.62	0.12	0.34	0.06	0.22	1.21	0.06	0.68
arahy.07XK49S	PF00141:Peroxidase	0.37	0.65	1.21	0.17	0.14	1.04	0.33	0.41
arahy.0VAEI8B	PF00141:Peroxidase	0.54	0.89	1.11	3.8	0.43	0.93	2.32	4.05
arahy.0RFF6WQ	PF00141:Peroxidase	1.93	1.84	4.98	0.58	1.16	3.39	1.76	0.96
arahy.0HKKE6B	PF00141:Peroxidase	0.27	0.12	0.42	0.02	0.09	1.98	0.12	0.4
arahy.0VFYD46	PF00141:Peroxidase	0.45	0.64	0.43	0.05	0.22	1.11	0.15	0.04
arahy.0SI2KIW	PF00141:Peroxidase	3.59	2.13	0.65	0.06	2.39	10.17	0.16	0.09
arahy.0WCR287	PF00141:Peroxidase	1.17	4.86	11.88	6.03	0.35	16.03	4.94	4.51
arahy.0DI5QT1	PF00141:Peroxidase	10.74	19.85	139.62	19.66	5.04	66.09	37.05	14.32
arahy.0SFR5Z3	PF00141:Peroxidase	1.15	0.41	0.46	0.54	0.39	2.18	0.83	0.12
arahy.07YIN0X	PF00141:Peroxidase	0.96	2.55	2.87	0.81	0.37	1.34	0.43	0.69
arahy.0P4M8HI	PF00141:Peroxidase	0.79	0.3	0.68	0.2	0.11	1.3	0.75	0.16
arahy.00GHG5C	PF00141:Peroxidase	0.03	0.01	0.58	10.06	0.06	0.41	3.84	2.3
arahy.0ID0B6N	PF00141:Peroxidase	1.08	1.69	0.58	0.18	0.89	4.97	0.11	0.17
arahy.0WX3P4G	PF00141:Peroxidase	1.02	3.86	2.67	1.58	0.42	4.9	1.5	1.4
arahy.0A7SH93	PF00141:Peroxidase	0.14	3.1	8.05	1.02	0.2	1.26	1.01	2.15
arahy.05I6DN4	PF00141:Peroxidase	102.67	83.58	47.03	52.34	65.71	144.85	31.65	14.02
arahy.0GB961F	PF00141:Peroxidase	1.03	1.4	11.17	1.5	0.54	1.74	3.28	1.09
arahy.044LNHN	PF00141:Peroxidase	1.7	2.32	3.54	0.26	0.69	4.02	3.18	0.23
arahy.02CFU61	PF00141:Peroxidase	3.41	12.15	14.78	0.64	1.44	15.54	2.55	1.08
arahy.040ZGST	PF00141:Peroxidase	7.92	9.94	10.33	17.82	8.07	11.61	17.58	18.23
arahy.0VSM3NT	PF00141:Peroxidase	73.63	56.53	84.26	34.66	17.7	26.9	78.52	57.27
arahy.0NXIZ0N	PF00141:Peroxidase	7.4	13.02	196.68	388.27	8.66	10.84	265.13	250.92
arahy.0L4SXDW	PF00141:Peroxidase	5.65	8.7	45.85	65.4	6.58	9.33	51.33	42.19
arahy.099FZNU	PF00255:Glutathione peroxidase	61.13	74.08	178.95	234.62	88	84.04	215.63	254.87

## Sheet: CBP and CDPK
ID	gene_description	SLH_0h	SLH_3h	SLH_24h	SLH_48h	ZH12_0h	ZH12_3h	ZH12_24h	ZH12_48h
arahy.1Y8NUF	PF07887:Calmodulin binding protein-like	14.4199	67.2367	290.955	73.6536	4.13408	27.8133	254.962	50.945
arahy.R2NPVK	PF07887:Calmodulin binding protein-like	0.754164	3.55928	14.0216	3.97185	0.505947	6.51357	2.62464	3.45828
arahy.GM51F1	PF07887:Calmodulin binding protein-like	1.43134	27.1903	69.3327	22.9567	0.610308	23.7468	11.2227	15.8537
arahy.HURS1T	PF07839:Plant calmodulin-binding domain	1.81974	4.93958	19.8231	6.68996	1.31785	3.72942	12.3471	7.0748
arahy.R41K8Z	PF07887:Calmodulin binding protein-like	0.525285	6.76905	18.0577	6.5341	0.225212	4.3799	2.3221	3.93867
arahy.706LQI	Calcium-dependent protein kinase 9 OS=Arabidopsis thaliana OX=3702 GN=CPK9 PE=1 SV=1	0.0195453	0.38871	0.820029	0.676372	0.0396091	0.160564	0.675893	0.412969
arahy.D2QNFF	Calcium-dependent protein kinase 1 OS=Arabidopsis thaliana OX=3702 GN=CPK1 PE=1 SV=1	0.104713	1.59631	1.80043	0.499227	0.168799	3.70838	0.627851	0.4493
arahy.D2U3E6	Calcium-dependent protein kinase 28 OS=Arabidopsis thaliana OX=3702 GN=CPK28 PE=1 SV=1	6.04799	34.8292	62.7084	12.1908	9.43482	59.2922	18.9479	12.7778
arahy.P2RW1V	Calcium-dependent protein kinase 28 OS=Arabidopsis thaliana OX=3702 GN=CPK28 PE=1 SV=1	6.53288	48.2972	69.5259	14.2468	8.46976	66.1454	27.9924	18.7376
