# Supplementary material for: Integrated Transcriptomics and Metabolomics Analysis Reveal Key Metabolism Pathways Contributing to Cold Tolerance in Peanut
Source: Front Plant Sci. 2021 Nov 24;12:752474. doi: 10.3389/fpls.2021.752474 (PMC8652294; doi:10.3389/fpls.2021.752474)
Supplement: Supplementary Table 15 — The transcription levels of CBF genes in the two cultivars under cold stress. [file Table_15.XLSX]

## Sheet: Sheet1
ID	gene_name	SLH_0h	SLH_3h	SLH_24h	SLH_48h	ZH12_0h	ZH12_3h	ZH12_24h	ZH12_48h
arahy.Tifrunner.gnm1.ann1.KD4831	arahy.KD4831	0.0604128	0.38048	26.6045	12.578	0.00803486	0.340755	12.8909	16.3321
arahy.Tifrunner.gnm1.ann1.SE8WTS	arahy.SE8WTS	0.17824	0.6408	35.1825	12.4588	0.0180601	0.503884	12.5247	17.431
arahy.Tifrunner.gnm1.ann1.KQL0FY	arahy.KQL0FY	0.0359851	0.0347367	1.09379	7.99575	0	0	2.53287	9.11299
arahy.Tifrunner.gnm1.ann1.73DHZN	arahy.73DHZN	1.32677	19.2208	121.63	17.665	0.726175	19.2385	35.4343	19.3815
arahy.Tifrunner.gnm1.ann1.9V08HM	arahy.9V08HM	0.406195	0.230788	0.352776	0	1.22923	1.08285	0.483412	0.203872
arahy.Tifrunner.gnm1.ann1.L5HMHT	arahy.L5HMHT	19.1234	8.17852	21.9766	36.103	10.9737	9.76729	40.3729	44.2238
arahy.Tifrunner.gnm1.ann1.WP3ECB	arahy.WP3ECB	0.180007	1.08587	0.964984	0.833042	0.302028	0.631751	0.910479	0.512496
arahy.Tifrunner.gnm1.ann1.5KI8FH	arahy.5KI8FH	2.1568	30.2877	149.995	23.7932	0.779095	31.3974	37.8006	26.6353
arahy.Tifrunner.gnm1.ann1.X2S259	arahy.X2S259	1.62222	1.21065	0.419163	0.671201	4.62239	0.851588	0.655043	1.38355
arahy.Tifrunner.gnm1.ann1.YAEJ5M	arahy.YAEJ5M	1.61812	0.689157	3.89012	3.28534	5.46113	1.39073	5.3365	3.51305
arahy.Tifrunner.gnm1.ann1.15RNTX	arahy.15RNTX	0	0	0	0.021147	0	0	0	0
arahy.Tifrunner.gnm1.ann1.U8GE9Q	arahy.U8GE9Q	0	0	0.0183893	0	0	0	0	0
arahy.Tifrunner.gnm1.ann1.X9ZZC1	arahy.X9ZZC1	0	0	0	0.00950562	0	0	0	0.0872911
arahy.Tifrunner.gnm1.ann1.301SU2	arahy.301SU2	0	0	0.0184687	0	0	0	0	0
arahy.Tifrunner.gnm1.ann1.2N75TD	arahy.2N75TD	0.00822554	0	0.552596	0.0822505	0.0258875	0.0256943	0.0198091	0.0289687
arahy.Tifrunner.gnm1.ann1.B20XFZ	arahy.B20XFZ	0	0	0.0481952	0	0	0	0	0
arahy.Tifrunner.gnm1.ann1.GS7VU5	arahy.GS7VU5	0	0	0	0	0	0	0	0
